# Supplementary material for: Comparative mitogenomic analyses provide evolutionary insights into the retrolateral tibial apophysis clade (Araneae: Entelegynae)
Source: Front Genet. 2022 Sep 14;13:974084. doi: 10.3389/fgene.2022.974084 (PMC9515440; doi:10.3389/fgene.2022.974084)
Supplement: Supplementary file 1 [file DataSheet1.ZIP]

Archive with 20 entries (17 files):
- Additional files/
- Additional files/Data S1 Sequence alignment files/
- Additional files/Data S1 Sequence alignment files/Data S1 P123.FAS
- Additional files/Data S1 Sequence alignment files/Data S1 P123AA.fas
- Additional files/Data S1 Sequence alignment files/Data S1 P123RNA.FAS
- Additional files/Data S2 Phylogenetic trees/
- Additional files/Data S2 Phylogenetic trees/P123AA_MrBayes.tre
- Additional files/Data S2 Phylogenetic trees/P123AA_RAXML.tre
- Additional files/Data S2 Phylogenetic trees/P123RNA_MrBayes.tre
- Additional files/Data S2 Phylogenetic trees/P123RNA_RAXML.tre
- Additional files/Data S2 Phylogenetic trees/P123_MrBayes.tre
- Additional files/Data S2 Phylogenetic trees/P123_RAXML.tre
- Additional files/Figure S1 Gene arrangements of RTA.pdf
- Additional files/Figure S2 Phylogenetic results.pdf
- Additional files/Table S1 Sampling information.csv
- Additional files/Table S2 Characteristics of mitogenomes of 50 RTA species.csv
- Additional files/Table S3 Saturation Test by DAMBE.csv
- Additional files/Table S4 The best partitioning schemes.csv
- Additional files/Table S5 Codon usage of 50 RTA species.csv
- Additional files/Table S6 Topology tests.csv
