# Supplementary material for: Comparative mitogenomic analyses provide evolutionary insights into the retrolateral tibial apophysis clade (Araneae: Entelegynae)
Source: Front Genet. 2022 Sep 14;13:974084. doi: 10.3389/fgene.2022.974084 (PMC9515440; doi:10.3389/fgene.2022.974084)
Supplement: Supplementary file 1 [file DataSheet1.ZIP › Additional files/Data S1 Sequence alignment files/Data S1 P123.FAS]

>Agelenidae_Agelena_labyrinthica
GTAAGTTTATTTTCTGTTTTTGATCCTACGTCTTATTTTGGTGTTTCTTTGAATTGAATTATTATGTTTATTATTTTTATATTTTTACCGAGACGATATTTTTTTATTAAAAGTGACTATGTAAATATAATATTTATAATGTATGGTGGAGTGAAAAAAATGTTTAATGAAGTTGGTCAACCGAATCATAATGTATTAAGATTTTTATGTGTAATAACTTTTTTATATTTAATAATGAGAAATTTATTGGGTTTATTTCCTTTTGTTTTTACTAGTACTGCTCACCCTATAATTTCTTTAGGGTTTGGATTTGTTTTATGAGTATCATTTTTTTTGATAGGATGATTTAAAAACTTTAAAAATAGAGCTGCGCATTTGGTACCTGAGGGGGGTCCTATTTTACTATCACCTTTATTGGTTTTAATTGAAAGTATTAGTCATTTAATTCGCCCATTTACTTTATCCGTTCGTTTGGCTGCTAATATAATAGCTGGGCATTTAATTGTTGGTTTATTGGCTAGAATCAGATTGATTAATATTACTGGATTTATAAGTTCCTTGATTTTTCAAAGAGTTTTATTGATTTTGGAGTTTGGTGTTGCGGTTATTCAAGGGTTTGTTTTTAGAATTTTATTATTATTGTACGCTTTAGAAATACCTTTAATATGAGTATTTTCTTCATTTATGTTTGTTTTTTTATTATTTATAAGTTATTATTTATATTATCGTAAGAAAGATTCTATTGTTTCTATTTTGAATAATTCTTTAGTAGATTTACCTTCTCCTTCTAGATTAACTTATTTTTGAAATTTTGGTTCTTTATTAGGGGTATTTTTATTTTCTCAAATTTTGACAGGTTTATTTTTATCTTTTCATTTTAGAGGTGAGGTTAATTTGTCTTTTGACAGAGTGATTCATATAATACGGGATGTTAATTATGGTTGATTACTTCGTGTGGTTCATGCTAATGGTGCTAGAAGTGGAGTTACCATTTTATTATTATCTATAGCTACTGCTTTTTTAGGTTATGTGTTGCCTTGGGGTCAAATGTCTTTTTGGGCTGCTACTGTAATTACTAATTTATTGTCTGCTATTCCCTATGTAGGTATTACTCTTGTGGAGTGGATTTGAGGTGGTTTTGCTGTTGGTAATCCTACTTTAATTCGATTTTTTGCTTTTCATTTTATTTTACCTTTTATTATTTTATTTATAGTAATTCTTCATTTATTGTTTTTACATGAGACTGGATCTAATAATCCTTTAGGGGTTAGAAGTGGGGATAAAATTTCTTTTCACCCTTATTATAGATTTAAGGATGTTTATGGTTTTATAATTTTTTTTGTTTTTTTTATATTTATTTGTTTATGTTATCCTTATATTTTTATGGATGTAGAGAATTTTATTCCGTCTAATCCTTTAGTAACACCTACTCATATTCAACCAGAATGATATTTTTTATTTGCTTATACTATTTTACGTTCGGTGCCTAGAAAAATTGGAGGTGTTGTTGCTTTAATTATATCTGTGGTTGTATTATATTTTTTACCTTTTTTTTTGGGGCATCGTTTTCGTAGAACTTTTTATCATTTTTTAAAATTTGTTTTTTGGTTTTATGTTATTAATTGAATGTTATTAACTTGAATTGGTGTTTGTGAGGTTCTGCGATGATTTTATTCTACAAATCATAAGGATATTGGGACTTTATATTTAATTTTTGGGGCTTGGTCTGCTATAGTGGGGACAGCTATAAGAGTATTGATTCGAATTGAATTAGGACAACCGGGAAGATATTTAGGGGATGATCATTTATATAATGTGATTGTTACTGCTCATGCTTTTATTATAATTTTTTTTATGGTTATACCAATTTTAATTGGTGGGTTTGGAAATTGATTGGTTCCTTTGATATTAGGTGCTCCTGATATAGCTTTTCCTCGAATGAATAATTTAAGTTTTTGATTATTACCGCCTTCTTTATTATTATTATTTATTTCTTCAATGGCAGAAATAGGGGTTGGAGCTGGTTGAACTGTTTATCCTCCTTTGGCTTCTACTATTGGTCATGCTGGTAGATCAGTAGATTTTGCTATTTTTTCTTTACATTTAGCTGGGGCTTCTTCTATTATAGGGGCTATTAATTTTATTTCTACTATTTTTAATATGCGGTCAATAAGAATAGAAAAAGTTCCTTTATTTGTTTGATCTGTTTTAATTACTGCTGTTTTGCTTTTATTATCTTTACCTGTATTAGCTGGTGCTATTACAATATTATTAACTGATCGAAATTTTAATACGTCTTTTTTTGATCCTGCTGGAGGTGGGGATCCTATTTTGTTTCAACATTTATTTTGATTTTTTGGGCATCCCGAGGTTTATATTTTAATTTTACCTGGATTTGGAATTGTTTCACATATTATTAGTTCTTCTGTAGGAAAGCGTGAACCATTTGGGAGTTTAGGTATAATTTATGCTATATTAGGAATTGGGGGAATGGGTTTTGTTGTTTGAGCTCATCATATATTTTCGGTAGGGATAGATGTTGATACTCGAGCTTATTTTACGGCGGCTACTATAATTATTGCTGTTCCTACTGGTATTAAAATTTTTAGATGAATGGCTACTTTACATGGTTCTTATTTTAAAATTGATGTCCCTTTGATGTGGTGTATTGGTTTTGTTTTTTTATTTACTTTAGGGGGAATTACAGGAGTGGTGCTTTCTAATTCTTCTCTTGATATTGTTTTACATGATACTTATTATGTAGTAGCTCATTTTCATTATGTGTTAAGAATGGGGGCTGTTTTTGCTATTTTAGCTGGAATTACTTATTGGTTTTCTTTATTTTTTGGAGTAGTTCTTAGAGAGAAGAAATCTAAGTTACAATTTTATATTATATTTTTAGGGGTGAATATAACTTTTTTTCCTCAGCATTTTTTAGGTTTGAATGGTATACCTCGTCGTTATTCTGATTATCCGGATGTATTTATTTTTTGGAATATGGTTTCTTCTTTAGGATCTCTTTTATCTTTAATTGGGGTTGTGTTTTTTCTTTTTATTGTTTGGGAGAGTTTGGTTCTTAAGTATTCTATTAATAATCCTTATTTTGTAAGTTCATCTTTGGAATGAATTAATAATATTCCCCCTTTAGATCATACTTTTAATCAACTTAATATGTTGTCAACATGATCGTCTATTTATTTTCAAAATGGGGTTTCTCCTGTAATAGAACAGTTGATTTTTTTTCATGATCATACTATAGTGGTGATAATTATGATTATAATTTTAGTTGGTTATATTCTTATTAATTCTTGTTTTAATAAAAGTTATAATTTAGGTTTATTTGAAGGCCAAGAGTTAGAAAGAATTTGAACTGTTTTACCGGCTATTTTTTTATTTTTTATTGCTTTTCCCTCTTTACGGTTATTATATTTGATGGAGGAAAGAGAATTTTATGATATAACTATTAAAGTATTGGGTCATCAATGATATTGGTCTTATGAATATAGAGATTTAGGTTTTAATAGTTTTGATTCTTATATAGTTTCTGATAGTATGTTTCGTTTACTTAATGTTGATAATTATTTAATTATTCCTTATAGGATTAATGTTCGTATGATTATTTCTAGAGTAGATGTAATTCATTCTTGGACTATTCCATCTTTAGGGATTAAGGCTGATGCTGTTCCCGGACGATTAAATCAATTGTCTATAATTTTTAATCGGATAGGGTTGTTCAGAGGCCAATGTTCTGAGATTTGTGGTTTGAGAAAGGTTTATCATCCTTACCATATAGTTAATATATCTCCTTGACCTTTAGTAGTTGGTTTTGGGGTTTTATCTTTTGTAATTGGGCTAGTTAAAATGTTTGTATTTGTGGAATTGGATTTAGTATTTATATCTTTAATTATAATATTTTTTGTAAGTTTTTTATGATGGCGAGATGTGGTGCGGGAAGGAACTTTTCAAGGATATCATTCTAGAGTAGTATTAAAAGGGTTGATATTAGGGATATTATTATTTATTGTTAGAGAAGTTTTCTTTTTTATTTCTTTTTTTTGAGCTTTTTTTCATTCTAGATTAAGTCCTACTGTGGAATTAGGTTCTTCTTGGCCCCCTTGTGGTTTATTTCCATTTAATCCCTTTCAAGTTCCTTTATTGAATACTGTTATTTTATTAGCTTCTGGAGTGAGAGTAACTTGATGTCATCAATCAATTTTGAATGAGGATTGGGAAAGAGCTAAAAATTCTTTAATAATAACTTGAATTTTGGGTTTGTATTTTTTATCTTTGCAGGGATTTGAATATATTATAGCTGCTTTTAGAATTAGAGATTCAGTATATGGGTCAACTTTTTTTATGTCTACAGGATTTCATGGTTTTCATGTAATTGTTGGAACGTTGTTTTTATTTGTGGTTTGAATTCGGATAGTTAAGGGTCATTTTTCTAGAAGTCATCATTTTGGGTTTGAGGCTGCTGCTTGATATTGACATTTTGTTGATGTAGTTTGATTGTTTTTATTTTCTGTTGTTTATAACTTTATTATTTCTACAATTAGAATTCTAATCAGAGTAGCTTTCTACACTATTTTAGAACGAAAAATTCTAGGCTATATTCAAATCCGAAAAGGTCCTAATAAAGTAGGACTAATAGGGATCCTACAACCTTTCGCAGATGCAATTAAACTTTTTAATAAAAATTTAATCACATCAGAAAATATAAATTTTTCTATAGTGTATACCCCATCTTTCTCATTAATAATCTCTATCATCATGATCCCAATCATCTCTTTCAATTATCCAATATTTGATAATAAACACACAATTCTATTATTTTTCATCTTATCTACAATATCTGTATATTTTATTTTAATAATTGGATGAACAGCCAATTCAAAATATTGTCATTTAGGATCTATTCGAAGAGTAGCCCAAATAATTTCCTACGAAGTCTCATTTTTTTTAATTATTTTATTTATTGCAATTATATCAAACTCATATTCACTTACTCAAATTAGAGAATCTCAAACCCTATTATATTTTTTCTGAGGAAATATAATTCTCTTTATAATTTGAACAACTAGTTGTTTAGCCGAAACCAATCGAAGACCTTTCGATTTCGCAGAAGGTGAGTCAGAATTAGTCTCAGGATTCAATGTAGAATACATAGGTGGATGATTTGCATTAATCTTTCTAGCTGAATATATAAGAATATTAATTTTAAGTCTAATATCTACAATCATATTCTTTAAACAATTAAATTTAAGTTCAATAATAATTCTAATTATATTTTTATTACTGATTTGAGTTCGTGGGACTCTCCCACGATTTCGATACGATATACTTATAAAACTTAGATGAAAAATTTTTCTTCCAACATCTTTATTTATAGTACCATTATCATTCTTTGTATTATATATTTATAGATTTATTATAGTAGTAGGGAGAGATGATTGATTAATTATTTGAATAGGGTTAGAAGTTAATATAATAAGTTTTTTATTTTTATTTTATCGTAAGAAAAGAATAAATAATATTGAATCTTGTATAAAATATTTTTTTATTCAAAGATTATCTGCTTTATTTATTGGAGCAGTGTATGATTGAGTGAGAAGATGTATTTTAAGATATAAGTTGGGCGCCGGTCCATTTTTTTTTTGATTTCCATCTGTGATTGATGGTTTGGATTGAGTAGGAGCTTTTTTTTTAATAACTTTTCAAAAAATTTTACCTTTAGTGTTATTGATTATATTTATTAGATGAGTAGTTTGATTTATTTTGATTGTAAGATTAGTTGCTGGGGTATTGGGATCTTTTAATCAAAGTAAGATAAAGTTTCTTTTTGCTTATTCTTCAATTCATCATTTGGGTTGATTATTAATGTGTGGTTTTGTTAATGAGATTTGATTTTTTTATTTGTTAATATATGGGATAGTGGTTGTTTTTATAATATATTATTATGAGATTGATAGATTTATAGATATTATGAAATGAAAGAATAAATGATGATTTTTTTTTGGAATAATAAGAATAGCTGGAGTTCCCCCATTATTAGGGTTTTTTTTAAAATGATTAGCTTTTTATTATATTTTAAATTTATATTTAGTGGTTATAATGGTTTTAATATCTGTGATTATATTTTATATTTATGTTCGGGTTGTTTATGATGATTTTTTAATGTTTTTAGGGGTTTTTATTGGGGTTTTAGGTTTGACGATATTTGAATCTTTATTATTAGTATTGTTAGTATATTTATTATTTTTTTTAATATTTTATAAGGTGGTGGATAATGAGTCTATAAGTCCTTATGAATGTGGTTTTGATCCTAGATCTTTTACACGGATAGTGTTTTCTTATCGATTTTTTTTGATTTCTATTTTATTTATTATTTTTGATGTCGAAATTTCTTTAATACTTCCCATTCCTTTTTTGATAATGGTTATAGGTTTTGTTGGAGTATTGATTTTAGGCTTGTTGTACGAATATAACTATGGGCTATTAATTATAAAACAATATATAATAATAGACACAATATCTATTATTATAATTTTACTAACAATTACTAGAACTATTTTAATTATAATTTCATCAAATTTATTTAGAGAAATTATAGTATTAATAATTTTCACAACCCTAATCATTACATTTTCAGTTTCAAAAATTTTCATTTTTTATATTTTTTTCGAAATCGTATTAATTCCTACAATAATCCTAATTACTAAATACGGAAAACAGCCAGAACGACTTCAAGCCGGAATTTACCTTTTAATTTATACAATCTTAGCATCACTCCCTTTATTAGCTAGCATTTTATACTCATTCCCCTTAATAATTAATCAAACAATAAAATTTAAATTTATAATACTTTTAATAATAGCTTTTTTAGTAAAAATACCCATATTCTTCTTACATTTATGGCTACCTAAAGCTCACGTAGAAGCCCCACTAGAAGGATCAATAATTCTAGCCGCAGTATTATTAAAATTAGGGGGATATGGATTAATCCGACTAATACCAATTTGTTTCCAAAAATTAAATTCAATAAATTATTGAATCATTAGAATCAGAATACTTGGAGCAACAGCCACAGGAATAAATTGCATCCGACAAAAAGATATAAAATCCCTAATTGCTTATTCATCAGTAGCCCATATAGGTCTTGTTTTATCAAGAATTTTCTGTATTAATTATATTGGATTAACAGGAGCAATTATAATAATAATCGCCCATGGAATATCATCATCCGCACTTTTCTTTTTAGTAAATGACCTTTATATAAAAATTCATTCTCGAAACATTATATTATTTAAAGGGTTATTAATCATCACCCCTAACATTACTATATGATGATTCCTATTTATAGCAATAAATATTTCAGCTCCCCCTTCAATTAATACAATCAGAGAAATTTTCATTATATCAAGATTAATTATATGAACAAAATCAACAATTCTCCCTATTATTACAGCCTCAATTATAACAGCCTCATTCTCATTATCTATCTTCATTAATATTACCCACAATCCATTCAATCAATCTAAACAAAAAACCTATTTATCATTAATAATACATTTAATTCCCTTAATCATACTTTTAATAAAAATAGAAACTATAATTACAATAAGACTAATAAGAATATGTTGATGACGAAAAAATATCATTATAATACTTATAAGATTAGAAATATTATTAATTTCCTTATTTATAACAATAAACTTAACACTTCTGATAATCTTAACTTTAATAGTTAGAGGATCAAGAATTGGACTTAGATTACTAGTAGCTATATCTCACACTCATAAATCTTCCAACTCTATATTTATTATAATCACCTTAACAATTCCATTATTTTTAATTTATCTATTAATAAATAACACATTTATCTCTATAGAAATCCCTTTAATTAATATAACTTCATTTAATATCCCTATTGGAATTAGATTAGATTGAATTTCATGTATATTTTTATCTACAGTAATATTCATTTCAAGAATAATTTTAACATTCAGAACATTTTACATACCAAAAAAAGAATATAAAAAATTTTCCCTTCTCTTGATAATATTTGTTTTATCAATAATAATTTTAATTATTAGAGATAACATCATTTTCATCTTACTATCCTCATATATTTTAGTAATCTATTACCAAAATTACTCAACCGCAGCTTCAGGAACTATTACACTTCTATCTAATCGAATTGGAGATATTATAATTTTATTAGCTATTAGAATTACAATAATAAATTCAAACTGAAATTTTAACAACGAAGAATATTTAATCACAATAATTCTACTTCTTATTGCAGCATCATCCAAAAGAGCCCAATTCCCATTCTCAGCCTGATTACCAGCAGCCATAGCTGCTCCAACACCTATTTCCGCTCTAGTACATTCGTCCACCTTAGTAACAGCAGGAGTATATTTATTAATCCGAATTATACACCCAATCTCTATTTCAATTATCATAATCTTATCCAGAATAACAGCTATCTATGCAAGAATATCAGCAAATTGAGAACAAGATTTAAAAAAAATCATCGCACTATCAACCTTAAGACAAATTGCTATAATAATATTCGCCATTTCAATAAAATCAACAACATTAGCTTTTTTCCATTTAATTATTCACGCCATATTCAAGTCTACTATATTTCTATGTGCAGGAATTATAATTCACAACTCATCATATCAAGATATACGAATAATAGATAAAATAAATAATTCACCATTAATAATATCAATCTTAGGATTATCAGGTATAATATTAATAGCTATTCCATTCACATCGGGATTTTTCTCCAAAGATTCAATCATTGAAACAATAATCTCCTCGAAATTCAATATAATAATAACATTATTAATAATCATATCAATTGGAATAACTGCTACCTACACATTACGTATATCATTTTACTCAAATAAATACTTCTTAAAACCTGATTCCATATACCACGAAGATTTAAATTCAAATCTCCCAATCACCCTAATAACTACTCTTTCAATTTCTTTAGGAACATCAATTATATGAATTCTAACACCCTACCAAATCCTTATTTTCCCTAATATATTTAAATTTTTAATTTTAACAACATTATTAACTGGAACAATTTTAGGTATTACTTTATCATTCAAATCCCCAACATATATAAAATTAGGAGAATCATCAATTTCATTATGATTTATTCATATATTAACCACAACAAATAATTTATCCCCATTAATAAACACTTTCTCAATTAATGACAAAACATGACAAGAAATATATGGACCTAAAGGATCCTTTAATACCATTAAAAATATATCAAACTTACCAAATCTAATTAAAACAATATTTTCACTAATTTTATTAACAATACTTCCAGTATTGATGATGATTGTTATTATAGGTTTGTTTTTTTTAATAAGCTCTCAACCTGTATTTATAGTGGGAGTATTAATTTTAATTACTTTTTTTTATTCTTTTTTTTTATATATATTAATGGGTAGATATTGGTTTAGATATGCTATAGTAATGGTAATATTAAGAGGTGTATTGGTGGTTTTTACATATATAGTGAGATTATTTCCTAATGAAAGATTTGAGGTTTATATGGTTTATGTGGTTATTTTTATATTATTTTTTAATCCTGATTATAGAATAGTGAGATTTAGATTATGGGTAAATTATATTAGAATGTTTAATATATTTTTAGTTGTGTTTTTATTGAGAATTATATTAATGGTTATTTGGGTTAGAGGATTGGAGGGGGCTATTCGT
>Agelenidae_Agelena_silvatica
GTAAGTTTATTTTCTGTTTTTGATCCTACGTCTTATTTTGGTGTTTCTTTAAATTGAATTATTATGTTTATTATTTTTATATTTTTACCGAGACGATATTTTTTTATTAAAAGTGATTATGTAAATATTATATTTATAGTGTATGGTGGAGTGAAAAAAATGTTTAATGAAGTTGGTCAACCGAATCATAATGTATTAAGATTTTTATGTGTAATAACTTTTTTGTATTTAATGATGAGAAATTTATTGGGTTTATTTCCTTTCGTTTTTACTAGTACTGCTCACCCTATAATTTCTTTAGGATTTGGGTTTGTTTTGTGAGTATCATTTTTTTTGATAGGGTGATTTAAAAACTTTAAGAATAGAGCTGCGCATTTGGTGCCTGAGGGGAGTCCTATTTTATTATCACCTTTATTGGTTTTAATTGAAAGTATTAGCCATTTAATTCGACCATTTACTTTATCCGTTCGTTTAGCTGCTAATATAATAGCTGGGCATTTAATTGTTGGTTTATTGGCTAGAATTAGATTGATTAATGTTACTGGATTTATAAGTTCTTTAATTTTTCAAAGAATTTTATTGATTTTGGAGTTTGGGGTTGCGGTTATTCAAGGTTTTGTTTTTAGAATTTTGTTATTATTATATGCTTTAGAAATACCTTTAATATGAATATTTTCTTCATTTATATTTGTTTTTTTATTATTTATAAGTTATTATTTATATTATCGTAAGAAAGATTCTATTGTTTCTATTTTGAATAATTCTTTAGTAGATTTACCTTCTCCTTCTAGATTAACTTATTTTTGAAATTTTGGCTCTTTATTAGGGGTGTTTTTATTTTCTCAAATTTTAACAGGTTTATTTTTATCATTTCATTTTAGAGGTGAGGTTAATTTATCTTTTGATAGAGTGATTCATATAATACGAGATGTTAATTATGGTTGATTACTTCGTGTAGTTCATGCTAATGGTGCTAGAAGTGGAGTTACTATCTTATTATTATCTATGGCTACTGCTTTTTTAGGTTATGTGCTACCTTGGGGTCAAATGTCTTTTTGAGCTGCTACTGTAATTACTAATTTATTGTCTGCTATTCCTTATGTAGGTATTTTTCTTGTGGAATGGATTTGAGGCGGTTTTGCTGTTGGTAATCCTACTTTAATTCGATTTTTTGCTTTTCATTTTATTTTACCTTTTATTATTTTATTTATAGTGGTTTTTCATTTATTGTTTTTGCACGAGACTGGGTCTAATAACCCTTTAGGGGTTAGAAGTGGGGATAAAATTTCTTTTCACCCTTATTATAGATTTAAGGATGTTTATGGTTTTATAATTTTTTTTGTTTTTTTTATATTTATTTGTTTATGTTATCCTTATATTTTTATGGATGTTGAGAATTTTATTCCATCTAATCCTTTAGTAACTCCAACTCATATTCAACCAGAATGATACTTTTTATTTGCTTATACTGTTTTACGTTCGGTACCTAGAAAAATTGGGGGTGTTATTGCTTTAATTATATCTGTAGTTGTATTATATTTTTTACCGTTTTTTTTAGGGCATCGTTTTCGTAGAACTTTTTATTATTTTTTGAAATTTGTTTTTTGATTTTATGTTATTAATTGAATATTATTAACTTGAATTGGTGCTTGTGAGGTTCTGCGATGATTTTATTCTACAAATCATAAAGATATTGGGACTTTATATTTAATTTTTGGGGCTTGGTCTGCTATAGTGGGGACAGCTATAAGAGTATTGATTCGAATTGAATTAGGACAACCGGGAAGATATTTAGGGGATGATCATTTATATAATGTAATTGTTACTGCTCATGCTTTTATTATAATTTTTTTTATAGTTATACCGATTTTAATTGGAGGGTTTGGAAATTGATTGGTTCCTTTAATATTAGGGGCTCCTGATATAGCCTTTCCTCGTATGAATAATTTAAGTTTTTGATTATTACCCCCTTCTTTATTATTATTATTTATTTCTTCAATGGTGGAAATAGGGGTTGGAGCTGGTTGAACTGTTTATCCCCCTTTGGCTTCCACTATTGGCCATGCTGGTAGATCAGTAGATTTTGCTATTTTTTCTTTACATTTAGCTGGGGCTTCTTCTATTATAGGGGCTATTAATTTTATTTCTACTATCTTTAATATACGTTCAATGAGAATAGAAAAAGTTCCTTTATTTGTATGATCTGTTTTAATTACTGCTGTTTTGCTTTTATTATCTTTACCTGTGTTGGCTGGTGCTATTACAATATTGTTAACTGATCGAAATTTTAATACGTCTTTTTTTGATCCTGCTGGAGGTGGGGATCCTATTTTGTTTCAACATTTATTTTGATTTTTTGGGCATCCTGAAGTTTATATTTTGATTTTACCTGGTTTTGGGATTGTTTCGCATATTATTAGTTCTTCTGTAGGAAAACGTGAACCATTTGGGAGTTTGGGGATAATTTATGCTATATTAGGAATTGGGGGGATGGGTTTTGTTGTTTGAGCTCATCATATATTTTCGGTAGGAATAGATGTTGATACTCGAGCTTATTTTACGGCGGCTACTATAATTATTGCTGTTCCTACTGGTATTAAAATTTTTAGATGAATGGCTACTTTGCATGGTTCTTATTTTAAAATTGATGTTCCTTTAATATGGTGTATTGGTTTTGTTTTTTTATTTACTTTAGGGGGGATTACAGGGGTGGTGCTTTCTTATTCTTCTCTTGATATTGTTTTACATGATACTTATTATGTAGTAGCTCATTTTCATTATGTATTAAGAATGGGGGCTGTTTTTGCTATTTTAGCTGGAATTACTTATTGATTTTCTTTATTTTTTGGGGTGGTTCTTAGAGAGAAAAAATCTAAGTTGCAATTTTATATTATATTTTTAGGGGTAAATATAACTTTTTTTCCTCAGCATTTTTTAGGTTTGAATGGCATACCTCGTCGTTATTCTGATTATCCGGATGTATTTATTTTTTGGAATATAGTTTCTTCTTTAGGGTCTCTTTTATCTTTAATTGGGGTTGTATTTTTTCTTTTTATTGTTTGGGAGAGTTTGGTTCTTAAGTATTCTATTAATAATCCTTATTTTGTAAGTTCATCTTTAGAATGAATTAATAATATTCCCCCTTTAGATCATACTTTTAATCAACTTAATATGTTGTCAACATGATCGTCTGTTTATTTTCAAAATGGGGTTTCCCCTGTAATAGAACAGCTGATTTTTTTTCATGATCACACTATAGTGGTGATAATTATGATTATGATTTTAGTTGGTTATATTCTTATTAATTCTTGTTTTAATAAAAGTTATAATTTAGGTTTATTTGAGGGTCAAGAGTTAGAGAGAATTTGGACTGTTTTACCGGCTATTTTTTTATTTTTTATTGCTTTTCCTTCTTTACGGTTATTATATTTAATGGAGGAAAGAGAATTTTATGATATAATTATTAAAGTGTTGGGGCATCAATGATATTGATCTTATGAATATAGAGATTTAGGTTTTAATAGTTTTGATTCTTATATAGTTTCTGATAGAATGTTTCGTTTACTTAATGTTGATAATTATTTAATTATTCCTTATGGGGTTAATGTTCGTATAATTATTTCTAGAGTAGATGTAATTCATTCTTGAACTATTCCATCTTTAGGAATTAAGGTTGATGCTGTTCCCGGGCGGTTAAATCAATTGTCGATAATTTTTAATCGGATAGGGTTGTTTAGAGGGCAATGTTCTGAGATTGTGTGGTTGAGAAAGGTTTATCACCCATACCATATAGTTAATATATCTCCTTGACCTTTAGTAGTTGGTTTTGGGATTTTATCCTTTGTAATTGGGTTAGTTAAAATATTTGTATTTGTGGAGTTGGATTTAATATTTGTATCTTTAATTATAATATTTTTTGTAAGTTTTTTATGATGGCGAGATGTGGTGCGGGAGGGGACTTTTCAAGGTTATCATTCTAGAGTAGTATTAAAAGGGTTGATATTAGGTATATTATTATTTATTGTTAGAGAAGTTTTCTTTTTTATTTCTTTTTTTTGAGCTTTTTTTCATTCTAGATTAAGTCCTACTGTGGAGTTGGGTTCTTCTTGGCCACCTTGTGGTTTATTTCCATTTAATCCTTTTCAAGTTCCTTTATTGAATACTGTTATTTTATTGGCTTCTGGGGTGAGAGTTACTTGATGTCATCAGTCAATTTTGAATGAAGATTGGAAGATAGCTAAAAATTCTTTAATAATAACTTGAATTTTGGGTTTGTATTTTTTATCTTTACAGGGATTTGAATATATTATAGCTGCTTTTAGAATCAGAGATTCAGTTTATGGGTCAACTTTTTTTATATCTACAGGATTTCATGGTTTTCATGTAATTGTTGGGACGTTGTTTTTATTTGTGGTTTGAATCCGGATAGTTAAGGGTCACTTTTCTATAAGCCATCATTTTGGATTTGAGGCTGCTGCTTGATATTGACATTTTGTTGATGTAGTTTGATTGTTTTTATTTTCTGTTGTTTATAACTTTATCATTTCTACAATTAGAATTCTAATCAGAGTAGCTTTCTACACTATTTTAGAACGAAAAATTCTAGGTTATATTCAAATCCGAAAAGGCCCTAATAAAGTAGGACTAATAGGGATTCTACAACCTTTTGCAGACGCAATTAAACTTTTTAATAAAAATTTAATTACAGCAGAAAATATAAATTTTTCTATAGTATATACACCAGCTTTCTCATTAATGATCTCTATTATTATAATTCCAATCATCTCTTTCAATTACCCAATATTTGATAATAAACACACAATTCTGTTATTTTTCATCTTATCTACAATATCTGTATATTTCATTTTAATAATTGGATGAACAGCCAACTCAAAATATTGTCACTTAGGGTCTATTCGAAGAGTAGCCCAAATAATTTCCTATGAAGTCTCATTTTTTTTAATTATTTTATTTATTGCAATTATATCAAACTCATATTTACTTACTCAAATTAGAGAATCTCAGATTCTATTATATTTCTTCTGAGGAAATATAATTCTCTTTATAATTTGAACAACTAGTTGTTTAGCCGAAACCAATCGAAGACCTTTTGACTTCGCAGAAGGTGAATCAGAATTAGTCTCAGGGTTTAATGTAGAATACATAGGTGGATGATTTGCGTTAATCTTTCTAGCTGAATACATAAGAATATTAATTTTAAGTTTAATATCTACAATTATATTCTTTAAACAATTAAATTTAAATTCAATAATAATTCTAATTATATTCTTATTACTAATTTGAGTTCGTGGGACTCTCCCACGATTTCGATATGATATACTTATAAAACTTAGATGAAAAATTTTTCTCCCAATATCTTTATTTATAGTGCCATTATCATTTTTTGTATTATATATTTATAGATTTATTATAGTAGTGGGGAGAGATGATTGGTTGATTATTTGAATAGGATTAGAAGTTAATATAATAAGTTTCTTATTTTTATTTTATCGTAAGAAAAGAATAAATAACATTGAATCTTGTATGAAATATTTTTTTATCCAAAGATTATCTGCTTTATTTATTGGGGTAGTGTATGATTGAGTGAGAAGATGTATTTTAAGATATAAGTTGGGCGCGGGCCCCTTTTTTTTTTGATTTCCATCTGTGATTGATGGTTTGAATTGAGTAGGTGCTTTTTTTTTAATAACTTTTCAAAAAATTTTACCTTTAGTATTATTAATTATGTTTATTAGATGGGTAGTTTGGTTTATTTTAATTGTAAGATTAGTTGTTGGGGTATTGGGATCTTTTAATCAAAGTAAGATAAAATTTCTTTTTGCTTATTCTTCAATTCATCATTTAGGTTGATTATTAATGTGTAGTTTTGTTAATGGAATTTGATTTTTTTATTTATTAATGTATGGGATAGTAGTTGTTTTTATAATATATTATTATGAGATTGACAGATTTATAGATATTATGAAATGAAAGAATAAATGATGATTTTTTTTAGGAGTAATAAGAATAGCTGGAGTTCCTCCTTTATTAGGTTTTTTTTTAAAATGATTAGCTTTTTATTATATTTTAAATTTATATTTAGTGGTTATAATGGTTTTAATATCTGTGATTATATTTTATATTTATGTTCGGGTTGTCTATGATGACTTTTTAATGTTTTTAGGTGTTTTTATTGGTATTTTAGGTTTGATAATATTCGAATCTTTATTATTAGTATTATTAGTATATTTGTTATTTTTTTTAATATTTTATAAGGTGGTGGATAATGAGTCTATGAGTCCTTATGAATGTGGTTTTGATCCTAGATCTTTTACACGGATAGTGTTTTCTTATCGATTTTTTTTGATTTCTATTTTATTTATTATTTTTGATGTTGAGATTTCTTTAATACTCCCCATTCCTTTTTTATTAATGGTAATAGGGTTTGTTGGAGTATTAATTTTAGGTTTGTTGTACGAGTATAATTATGGGCTATTAATAATAAAACAATATATAATAATAGATACAATATCTATCATTATAATTCTACTAACAATTACTAGAACTATTTTAATTATAATCTCATCAAATTTATTTAGAGAAATTATAGTATTAATAATTTTCACTACCCTAATCATTACATTCTCAGTCTCAAAAATTTTCATCTTCTATATTTTCTTCGAAATCGTATTGATCCCCACAATAATCCTAATTACTAAATACGGAAAACAACCAGAACGGCTTCAAGCCGGAATCTACCTTTTAATTTATACAATCCTAGCTTCACTTCCCTTATTAGCTAGTATTTTATATTCATTCCCCTTAATAATCAATCAAACAATAAAATTTAAATTTATAATACTTCTAATAATAGCTTTTTTAGTAAAAATACCTATATTCTTCTTACATCTATGATTACCTAAAGCTCACGTAGAAGCCCCATTAGAAGGATCAATAATTCTAGCCGCAGTATTATTAAAATTAGGGGGATATGGATTAATCCGACTAATACCAATTTGTTTCCAAAAATTAAATTCAATAAATTATTGAATCATTAGAATTAGAATAATTGGAGCAATAGCCACAGGAATAAATTGCATCCGACAAAAAGATATAAAATCCCTGATCGCTTATTCATCAGTAGCCCATATAGGTCTTGTTTTATCAAGAATTTTCTGTATTAATTATATTGGATTAACAGGGGCAATTATAATAATAATTGCCCATGGAATATCATCATCCGCACTTTTCTTTTTAGTAAATGACCTTTATATAAAAATTCATTCTCGAAACATTATATTATTTAAAGGACTATTAATCATTACCCCTAACATTACTATATGATGATTCTTATTTATAGCAATAAATATTTCAGCGCCCCCCTCAATTAACACAATCAGAGAAATTTTCATTATATCAAGATTAATTATATGAACAAAATCAACAATTCTTCCTATTATTATAGCCTCAATTATAACAACTTCATTCTCATTATCTATTTTCATTAATATTACTCACAATCCATTCAATCAATCTAAACAAAAAACCTACTTATCATTAATAATTCATTTAATTCCCTTAATCATACTTTTAATAAAAATAGAAACCATAATTACAATAAGACTAATAAGAATATGTTGATGACGAAAAAATATTATTATAATACTTATAAGATTAGAAATATTACTAATTTCCTTATTTATAACAATAAACTTAACACTTCTCATAATTTTAACCTTAATAGTTAGAGGATCAAGAATTGGACTTAGATTATTAGTAGCTATATCCCACACTCATAAATCTTCCAACTCTATATTTATTATAATCACCTTAATAATTCCACTATTTTTAATTTATTTATTAATAAATAACACATTTATCTGTATAGAAATTCCCTTAATCAATATAACCTCATTTAATATACCTATTGGAATTAGATTGGATTGAATCTCATGTATATTTCTATCTACAGTAATATTTATTTCAAGAATAATCTTAACATTCAGAACATTTTACATACCAAAAAAAGAATATAAAAAATTTTCCATTCTTTTAATAATATTCGTTTTATCAATAATAATCTTAATTATTAGAGATAATATCATTTTCATTTTATTATCCTCATATATTTTAGTAATTTATTACCAAAATTACTCAACCGCAGCTTCAGGAACTATCACACTTCTATCTAATCGAATTGGAGATATTATAATTTTATTAGCTATTAGAATCACAATAATAAATTCAAACTGAAATTTTAATAACGAAGAATATTTAATTACAATAATTCTACTCCTTATCGCAGCATCATCTAAAAGAGCTCAATTCCCATTCTCAGCCTGATTACCAGCAGCAATAGCTGCTCCAACCCCTATTTCCGCTCTAGTGCATTCATCCACCTTAGTAACAGCAGGGGTATATTTATTAATCCGAATTATACACCCAATTTCTATCTCAATTATTATAATTCTATCCAGAATAACAGCTATCTACGCAAGAATATCAGCAAATTGAGAACAAGACTTAAAAAAAATCATCGCACTATCAACCTTAAGACAAATCGCTATAATAATATTCGCTATTTCAATAAAATCAACAACATTAGCTTTTTTTCATTTAATTATTCACGCCATATTCAAATCTACTATATTTCTATGTGCAGGAATTATAATCCACAACTCATCATATCAAGATATACGAATAATAGATAAAATAAATAATTCACCATTAATAATATCAATTTTAGGATTATCAGGTATAATATTAATAGCTATCCCATTTACATCAGGATTTTTCTCCAAAGATTCAATTATCGAAACAATAATTTCTTCAAAATTCAATATAATAATAACATTCTTAATAATTATATCAATTGGTATAACTGCCGCCTACACATTACGCATATCATTTTACTCAAATAAATACTTCTTAAAACCTGATTCCATATCCCACGAAGATTTAAATTCAAATCTTCCAATCATCTTAATAACTACTCTTTCAATTTCTTTAGGGACATCAATTATATGAATCCTAACACCTTACCAAATCCTCATTTTCCCTAATATATTTAAATTTTTAATTTTAACAACATTATTAACTGGAACAATTTTAGGTATTACTTTATCATTTAAATCCCCAACATATATAAAATTAGGAGAATCATCAATTTCACTATGATTTATTCATATATTAACCACAACAAATAATTTATCCCCATTAATAAACACTTTCTCAATTAATGACAAAACATGACAAGAAATATATGGGCCTAAAGAATCCTTTAATACCATCAAAAATATATCAAACTTACCAAATCTAATAAAAACAATATTTTCACTAATTTTATTAACAATACTCCCAGCATTGATGATGATTGTTATTATAGGTTTGTTTTTTTTAATAAGATCTCAACCTGTATTTATAGTGGGAGTGTTAATTTTAATTACTTTTTTTTATTCTTTTTTTTTATACATATTAATAGGTAGATATTGGTTTAGATATGCTATAGTAATGGTAATATTAAGCGGTGTGTTGGTAGTTTTTACATATATAGTAACATTATTCCCTAATGAAAGATTTGAAGTTTATATGGTTTATGTGGTTATTTTTATATTATTTTTTAGTTCTGATTATAGAATGGTGAGATTTAGATTGTGGGTAAATTATATTAGAATGTTTAATATATTTTTAGTTGTGTTTTTATTGAGAATTATATTAATGGTTATTTGGGTTAGAGGACTGGAGGGGGCTATTCGT
>Clubionidae_Clubiona_sp1
ATAAATCTATTTTCAGTATTTGATCCTACTTCATATTTAGGGATTAGATTAAATTGAATTATTGTATTTATTGTAATTATATATATTCCTAGTAAATATTATTTATTAGATGGAGGATTGTTAAATAATTTTAAAAATATTTTTCATCAAATTAGAAAGATTTTTAGTGAAGTATCATATCCTAATAATTTGGCTATTAATTTTATAGTTGTAGTAACATTTATATATTTAGTAATTACAAATTTAATTGGTTTATTTCCATTTATTTTTACTAGTTCAGCCCATCCTATAGTTACTTTGGGCTGGGGTATTGTGTTTTGATTATCTTTTTTTATTATAGGTTGAATAAAATCTTTTAAAATAAGTGCAGCACATTTGGTTCCGGAGGGAAGTCCTATTTTTTTATCTCCTTTAATAGTATTAATTGAATCAATTAGACATTTAATTCGTCCTTTTACATTATCTATTCGATTGGCTGCTAATATAATAGCTGGTCATTTAATTGTTGGTTTATTATCTATGGTAAGAATAATTAATGTTTTTGGTATATTTTCTTCATTAATTTTACAAAGTGTGTTATTAATTTTGGAGTTTGGTGTAGCTGTAATTCAGGGATTTGTATTTAGTATCTTATTATTATTATATGCTTTGGAAATACCTTTATTTTGAGATATATCTTTATTTATAGCAATATTAATTATATTAGTAATAGTAATATTATATTTTCGTAAAATAGATAAATTATTTAAGATTATTAATGGATCTTTGGTTGATTTACCTTCGTCATCTAGTTTAAGATATTTATGGAATTTTGGATCATTATTAGGTTTGTTTTTATTTATTCAAATTATTAGTGGTTTATTTTTATCTTTTCATTTTAGAGGAGATGTAAATTTATCGTTTGATGTAATTATTCATATGATGCGAGATGTAAATTATGGTTGAATTTTACGTGTAATTCATGCTAATGGAGCTAGTAGAGGAACTAGAATTTTATTATTATCTATAGCTACAGCTTTTTTGGGTTATGTATTACCTTGAGGTCAAATATCTTTTTGAGCAGCTACTGTAATTACTAATATATTATCCGCAATTCCTTATGTAGGTATTATTTTAGTTGAATGAATTTGGGGAGGATTTGCTGTTAGAAATCCTACGTTGACTCGGTTTTTTGCTTTTCATTTTATTCTTCCTTTTATTATTATATTTTTTGTCATTTTACACTTATTTTTTCTTCATGAGAAAGGTTCTAGTAATCCGTGTGGTTTAAATAGTATGGATAGGATTATTTTTCACCCTTATTATAGAGTTAAGGATTTTTTTGGATTTTTTATTTTTTTTATTATTTTTTTAATAATTTGTATGTTATACCCTTATATATTTATAGATGTGGAAAATTTTATTTCTTCTGATCCATTAGTAACTCCTGTCCATATTCAGCCTGAATGATATTTTTTGTTTGCTTATACTATTTTACGTTCTATTCCTAGTAAAATTGGGGGAGTTATTGCTTTAGTTATATCAGTAATAATTTTATATTTTTTACCTTTATTTTTAATTCATCGATTTCGTAGTGCTTTTTATTATTTTTTTAAGTTTATTTTTTGGTTAAATTTGGTAAATTGATTATTATTAACTTGGATTGGTGCGTGTGAAGTACTGCGATGATTATATTCTACTAATCATAAAGATATTGGAACTTTATATTTAATTTTTGGAGCTTGATCAGCTATGGTTGGAACAGCTATAAGAGTATTAATTCGAATAGAATTAGGACAATCTGGAATGTTTTTAGGAGATGATCATTTATATAATGTGGTGGTTACGGCTCATGCTTTTGTTATAATCTTTTTTATAGTAATACCAATTTTAATTGGTGGATTTGGAAATTGAATAGTTCCAATAATATTAGGGGCAGCTGATATAGCTTTCCCTCGTATAAATAATTTAAGTTTTTGATTATTACCTCCTTCTTTATTTTTATTATTTATTTCATCTTTAGCGGAAATAGGGGTAGGTGCAGGATGAACAGTTTATCCCCCTTTAGCTTCTACTGTAGGGCATATAGGAAGAGCTATAGATTTTGCAATTTTTTCATTACATTTGGCTGGTGCTTCATCTATTATAGGTGCGGTAAATTTTATTACTACAATTATTAATATGCGTTCTATGAGAATAGAAAAAGTACCATTGTTTGTATGATCTGTATTAATTACAGCTGTACTTTTATTACTTTCACTACCTGTATTAGCAGGTGCTATTACTATATTATTAACGGATCGTAATTTTAATACCTCTTTTTTTGATCCGGCTGGAGGAGGGGATCCTATTTTATTTCAACATTTATTTTGATTCTTTGGACATCCTGAAGTTTATATTTTAATTTTACCTGGATTTGGAATTGTTTCTCATGTGATTAGATCTTCAGTTGGAAAAAAGGAACCTTTTGGAAGATTAGGAATAATTTATGCAATAGTAGGAATTGGGGGAATGGGATTTGTTGTATGAGCTCACCATATATTTTCTGTAGGTATAGATGTAGATACACGTGCTTATTTTACAGCAGCTACAATAATTATTGCAGTTCCTACGGGAATTAAGGTTTTTAGATGAATAGCTACTTTACATGGATCTTTTTTTAAAATTTCTGTACCTTTAATGTGAAGAATTGGATTTGTTTTTTTATTTACATTAGGAGGAATTACTGGTGTAATTTTGTCTAATTCATCTTTAGATATTGTATTACATGATACATATTATGTTGTAGCTCATTTTCATTATGTATTGAGTATAGGAGCTGTTTTTGCTATTATAGCTGGTATTACTTATTGATTTCCTTTATTTTTTGGAGTGGTATTACATGAAAAAAAATCTAAGCTACAGTTTTATATTATATTTTTAGGAGTTAATATAACTTTTTTTCCTCAACATTTTTTAGGTTTAAATGGAATGCCACGTCGTTATTCTGATTATCCAGATGCATTTTTATTTTGAAATATTATTTCTTCAATAGGATCAGTATTATCTTTATTTGGTGTTATTATATTTGTATACATTGTATGAGAAGCTTTAGTATATTATTATAATGTTTTTGATAATTATTTTGTATTATCTTCACTGGAGTGAATAAATAGATTACCCCCTATAGATCATACTTTTAACCAATTTAATATATTGTCAATTTGAGGAAATATATATTTTCAAAATGCTGTCTCCCCTGTAATGGAACAATTAATTTTTTTCCATGATTATTCAATAATAATTATGATTATAATTATATTATTAGTAGGGTATATAATTGTTAATTCTTGTTTTAATAAAAATTACAATTTAGGTTTATTTGAAGGACAAGAATTAGAGAGAATTTGAACATTATTGCCTGGTATTTTTTTATTATTAATTGCTTTTCCTTCTCTTCGTCTATTATATTTAATGGAGGATTATGATGATTATGATTTAACTATCAAGAGATTGGGTCATCAGTGATATTGAACGTATGAATATAGTGATTTAGGAGCTAAATTTTTTGATTCTTATATAAGAAATAATAGATTATTTCGTTTATTAAATGTGGATAATTGTTTAGTACTACCATATAACAGAAGAATTCGGTTGATTACGACAAGTGTTGATGTAATTCATTCATGAACTATCCCTAGTGTAGGGGTAAAGGTTGATGCAATTCCTGGTCGTTTAAATCAATTATTTTTAATATTTAATCGTATAGGAATTTTTACTGGTCAATGTTCGGAGATTTGTGGTTTGGAAAAGTTTTATCATCCTTTTCATATAGTCAATATTTCTCCATGACCAATTGTTGTAGGTTTTAGAGTATTAGGAGTAGTTATTGGATTAGTAAAAATAATAACTTTTTATGAAAAAGATTTATTTTTGTTATCTTTATGTGTAGTAATTTTAATTTCTTTATTATGGTGACGTGATGTGATTCGTGAAAGAACTTTTCAGGGAAATCATTCTAGAATAGTCTTAGATGGATTAATATTTGGGATAATTTTATTTATTGTAAGCGAAATTTTTTTTTTTATTTCTTTCTTTTGAGCTTTTTTTCATTCAAGATTGAGACCAACAACTGAATTAGGATTAGTTTGACCACCTTCTGGTATTTTCCCTTTTAATCCTTTTCAGGTTCCTTTATTAAATACTGTAATCCTATTAAGATCTGGGGTAACTATTACATGATCTCACCAATATATTTTATGTGGAAAGATATCAGAAGCTAAGATTTCTTTAATAATAACTTGATTATTAGGCTTATATTTTTTAATGTTACAAGGATTTGAATATTATATAGCTTCATTTTGTTTAAATGATGCTGTATATGGATCTACTTTTTTTGTTTCTACTGGATTTCATGGATTTCATGTAATTGTTGGTACTTTATTTCTTTTTATTATTTGGGTTCGTATACTAAAAAATCATTTTTCATCTAATCATCATTTTGGATTTGAAGCAGCTGCTTGATATTGACATTTTGTTGATGTTGTATGATTATTTTTATTTTCTGTAATTTATAATTTACTAATTATTTCAATTAGAATTTTAATTAGTGTAGCTTTTTATACTATTTTAGAACGAAAAATTCTAAGATATATTCAACTTCGAAAAGGACCTAACAAGGTTGGAATAATAGGAATTTTACAACCTTTCAGAGATGCTTTAAAATTATTTAATAAAAATTTATCATTATCAGAATTAACTAATTATCTAATTTCCTATACACCAGCTCTATCTTTATTTATATCTATTATAATAATTCCTTTAATTACTTTTAATTATTCTATATATGATAATAAACATAACTTTTTATTATTTTTTTTATTATCCAGAATAACAGTATATTTTATTCTATTAGTAGGATGATCTACTAATTGTAAATATAGACATATAGGTGCAATCCGAAGAATTGCACAAATAATTTCTTATGAAGTATCATTATTTATAATTATCTTATTTATTACAATTATATCATATTCATACTCTTTTATACAAATTTCAAAATCACAAATATTTATATATTTCGCTTGAGGAAATTTATTATTATTAATATTTTGGATAATTACGTGCTTAGCAGAAACTAACCGAAGCCCATTTGACTTTGCTGAAGGAGAATCCGAATTAGTTTCAGGTTTTAATGTAGAATATATAGGAGGATGATTCGCAATAATTTTTTTAGCTGAATATATAAGAATAATTATTTTAATATTAATTACTACTATTATATTTTTTACATCATTAAATATTATTTCAAATTTAATAATACTATTATTAATAATATTACTATGAGTTCGAGGAACTTATCCACGATTTCGATATGATATGTTAATAAAATTAAGATGAAAAATTTTATTACCTATTTCATTAATAATTATTCCAATTCCATTTATTTTTATATATTTTGTTAGTTTTATTATAGTAATAATATCTAGAGATTGATTTTTAGTATGATTTGGATTAGAAATTAATATAATTTCTTTTCTTATTTTAGTTTATCAATGTAACAATATATATAATATTGAATGTTGTATGAAATATTTTTTTATCCAAAGTATATCAGCTATACTATTGGGTTTATTTTATTATTATATTACGTTTATTATTTTAAGAATAAAAATTGGTGCAGGACCATTTTTCTTTTGATTTCCTTCTGTATGTATAGGTATAAGTTGGTATTCTTGTTTTATTTTAATAATTTTTCAAAAAATTATACCTTTAATATTAATAATATTATTTATAAGCACAATTATTTGATTAATAATCGTAATTAGATTAATTATAGGAGCTGTTGGAAGATTTAATCAGTGTGATTTGAAGCGTTTTATGGCTTTTTCATCAATCCATCATTTAGGGTGGGTTATGATATCTATATTATTAGATAATATATGATTAATATATCTATTTATGTATAGATTTATTGTATTATTTATATTTAATTATTATGATTTAGTAAATGTAAATATAATAAGTAAATGTAAAATTAAATTTAGTTTAGTTTTAGGAATTTTAAGTATAGGAGGAATTCCCCCTATACTTGGATTTTTTCTTAAGTGAATAGTTTTTTCGAGAATAATTAATTATATTATTGTATTATTTATATTAATAATATCTTTAGTAATATTTTATGTTTATTTTCGTATTATATATGAAGATACAATTAGAATTATAGGTTTATTGTTAGGATTTTTTATGTTTTATTTACTCGAATCAATATTATTAGTATTAATAGTATATTTTATTTTTATAATAATATTTTATAAACTTTTGGATATAGAATTTATTAGAAGTTACGAATGTGGTTTTGATTCTAATTGTTTTACTCGTTTAACTTTTTCTTATCGATTTTTTATGATTTCTATTTTATTTATTATTTTTGATGTTGAAATTTCTTTAATATTGCCAATCCCGTTTTTAATGGAAGAAATATCTTTTATTATAATTTTAATTATTGGTTTTATTTATGAATACTGTTATGGAATAATATTATTAATTGAAATTATAATAATGGATAGGTTATCCTTAATTATAATTATATTAACCTCAATCAGAATTATACTAATCATAATATCCTCTAAGATTCCAAATAAAGTTTCAATAACTCCAATTGGGATTAACTTAATTTTAACATTTATAATTTCAAAAGCAATAAACTTTTATATTCTATTTGAGCTAGTATTAATTCCTACAATATTGCTAATTATAATAGAAGGAAAACAATCAGAACGAATCCAAGCAAGTATCTATTTATTAATTTATACTATTACAGCATCATTACCACTATTAATTAGAATTATCTTTTCATTTAAAATATCCTTATTATTAATATATAAATTTAATATAATTATATTTTTAATAATAGCCTTTTTAGTTAAAATACCAATGTACTTTACCCATTTATGATTGCCTAAAGCTCACGTAGAAGCACCCTTAGAAGGGTCTATAATTCTAGCTGCAGTTCTATTAAAACTAGGAGGATATGGCTTAATACGATTTTTACCTATATGTATTCATAAAATTTACAAAATAAATATATGAATCTTCAGAATTAGAATTATCGGAATAGTAGCAACAGGATTAAATTGTATACGACAAAAAGATATAAAATCCCTAATCGCCTATTCATCTGTAGCCCATATAGGGTTAGTTTTATTAGGAATTTTCTCGATAAACAAAATTGGGATAATTGGAGCAATCATAATAATAATTGCTCATGGCTTGACATCATCAGCATTATTCTTCTTAGTAAATGATTTATACTATAAATATTCATCACGAAATATTATATTATTCAAAGGTATTAACAGAATAATACCTAATATCAATTTTTGATGATTTATATTCATTGCAGCAAACATTTCAGCTCCCCCTACAATCAATACTGTAAGAGAAATTTTATTATTATCAAGAGCAATCATATGAGATATAAAACTAATAATTATATTAATTTTAGCTTCACTATTTACAGCATCATTTTCAATATTATTATTTATTAATATTTCCCACAATATATCTAACAACACATCTCAAAAAGATTACTTATCATTATTGTCCCATTTAATTCCTTTGATTTTACTTTTACTAAAAATAGAAACAATATTAATAATTAGATTAATAAGAATATGTTGATGACGAAAAAACATTATTATAATAATATTAAGATTAGAAATACTAATTATAACCTTATTCATAATGATAATATCTATATTAATAATTATATTAGTAATAATAGTCAGAGGATCTAGAATAGCCTTAAGTCTTTTAGTATCATTATCACACTCGCATAACTCAACAAATGCAAAAATCATCTTAATATTATCAATAATATCTACTATAATAATCAAAATAATAATAATAAATATTATACTAATTATTAATATACCTTTACTATTTAATATTTCATCAAATATCTCCATTTCATTAATTTTGGATTGAATCTCATTAATATTTCTAAGAACAGTAATATTTATTTCATCAATAATTTTAAAATTTAGAATATATTATATTAAACAACAAGAACAAAATCAATTCATAATACTAATAATAATATTTGTATTATCAATAATTATCTTAATCCTAAGAAATAATATTTTCTTAATATTACTATCATCATACATCTTGGTAATTTATTACCAAAATTACATAACCGCAGCATCAGGATCAATTACTTTAATTAGAAATCGGATAGGAGACATTTTAATTATTTTATCAATTAGTATGATATTAATAAATAGAAATTGAAATTTTAATAATAATAACTTTATAATTACTCTACTATTATTAACTACAGCCAGATTTTCAAAGAGAGCTCAATATCCATTCTCAGCATGACTACCCATAGCTATAGCTGCCCCAACTCCAATTTCAGCTTTAGTACACTCATCAACCCTAGTTACAGCAGGTGTCTTTATTATAATTCGCCTAATACACCCAAATTCAATATTATTAATAATAATAATCTCTAGTGCTACTGCACTTTACGCAAGAATATCAGCTAACTGAGAACTAGATATAAAAAAAATCATTGCTTTATCAACACTAAGCCAAATTGCAATAATAATATTTGCTATCTCAATCAAATCCACAACCATAGCTTTTTCCCATTTAATCATCCATGCCTTATTTAAATCAACAATATTTCTGTGTGCTGGTATTATAATTCATGAATCCTCATATCAAGATATACGAAAAATAGGAAATTTTATTATAACACCAATTACATCATCAATTCTAGGAATTACTAGAATAACATTAATAGCTTTACCTTTCTCCTCAGGTTTCTTTTCAAAAGATATAATCTTAGAAAACATAATTTTTATAAACATAGAAACTATTATATGTTATATAATAATTATTTCAATTGGTTTAACTGCAACTTACTCAATCCGCTTATCTATAGTGACAAATAAATTTACATTCAAATCCAACTCAACTAATCATATCAATAACATATCCCTACTCCCAATCTCAACAATAATTATATTAACAATAATATCAGGAACTTCAATAACATGAATTATTAATCCACAACAACTAATAATTATTCCATCAATATTTAAAATAAAAATTATATTATTATTAATTTCAGGATCACTTATAGGGTTAATATTATCTCCTAATAATAAAAAAATTCCCTTTTTAGGAAAATCAGCCATCAGATTATGATATAATCATACTACAACAACAATAATCCCCATTATCCCATTCATAAATATATACATACATAATGATAAAAAATGACAAGAAATATACGGACCACAAAAATCATTTAATATAATAATAAATATATCATCAACATCAAATTTACTTAAAAATATATTAATTATAATATTATTGTTAATCCCATTAATAGAAATATTAATGTATGTAAGAGGATGTTTATTTGTAAGAATAATTCAACCCATAGTCATAATTAGAATAATAATTTTTATTGTGATGTTATATTCTTATTTAATTTATAAAATTATTAATACTTATTGATTAAGATATGCTTTAATGATAGTAATATTGAGAGGAGTAATAGTTTTGTTTACGTATATAATTTCATTATATCCTAATGAAAGATTTGAAAATCATCTAATTTATGTGTTTTTGTTTATGTTAATAGTAGGTTTTGATATTAGATATATAACTTTTAGATTATGAATTTCTTTTGTGAGATTATTTAATATATATGTAGTAATTTTTTTATTAAGAATTATATTAATAGTGGTTTGGTTTAGTTACATAGATGGGGCTATTCGT
>Clubionidae_Clubiona_sp2
ATAAATTTATTTTCGGTATTTGATCCTACTTCATATTTAGGAATTAGTTTAAATTGAATTATTATATTTATTGTAATAATATATATTCCTAGTAAATATTATTTACTAGATGGAGGATTACTAAATAATTACAAAAATATAATTTTTAATCTTAGAAAGATTTTTAGTGAAATTTCACATCCTAATAATTTAGCAATTAATTTTGTAGTTGTAATAACTTTTATATATTTAATAATTACAAATTTAATTGGATTATTTCCATTTGTATTTACTAGTTCAGCACATCCTATAATTACTTTAGGATGGGGTATTGTATTTTGATTATCATTTTTTATTATAGGTTGGGTAAAATCTTTTAAGATAAGTGCTGCACATTTAGTTCCAGAAGGAAGTCCTATTTTTTTATCTCCTTTAATAGTATTGATTGAATCAATTAGACATTTAATTCGTCCTTTTACATTATCTATTCGTTTAGCTGCTAATATAATAGCTGGTCATTTGATTGTTGGGTTATTATCAATAGTTAGAATAATTAATGTATTTGGCTTGTTTTCTTCATTAATTTTACAGAGATTATTATTAATTTTGGAATTTGGTGTAGCTATTATTCAAGGATTTGTATTTAGAATTTTATTATTATTATATGCTTTAGAAATACCTTTGTTTTGAAATTTATCTTTGTTTATAATTTTATATATTATTATTATTATAAGAATTATATATTTTCGTAAAATAGATAAATTATTTAAGATTGTTAACGGATCTTTAATTGATTTACCTTCATCCTCTAGTTTGAGATATTTTTGAAATTTTGGTTCTTTATTAGGGTTATTTTTGTTTATCCAAATTATTAGAGGATTATTTTTATCTTTTCATTTTAGAGGGGATGTAAATTTATCATTTGATGTAATTATTCATATAATGCGTGATGTAAATTATGGTTGAATTTTGCGTGTAATTCATGCTAATGGTGCAAGTAGAGGAACTAGTATTTTTTTATTATCTATGGCTACAGCTTTTTTAGGATACGTATTACCTTGAGGACAAATGTCTTTTTGGGCTGCAACTGTAATTACTAATATATTATCTGCTATCCCTTATATAGGAATTATTTTAGTTGAATGAATTTGGGGGGGTTTTGCTGTTAGAAATCCTACGTTAACTCGATTTTTTGCTTTTCATTTTATTTTACCTTTTATTATTATGTTTTTTGTAATTCTTCATTTATTTTTTCTTCATGAGATAGGATCTAGAAATCCATGTGGATTGAATAGTTTAGATAAGGTAATTTTTCATCCTTATTATAGAATAAAAGACTTCTTTGGATTTTTTTTCTTTTTTATATTTTTTTTTGTTATTTGTATATTATATCCTTATATATTTATAGATGTTGAAAATTTTATCTCTTCTGATCCGTTAGTAACTCCTGTACATATTCAACCTGAGTGATATTTTTTATTTGCTTATACTATTTTACGTTCTGTACCTAGAAAAATTGGAGGAGTTATTGCTTTGGTTATATCCGTTATAATTTTATATTTTTTACCTTTTTTTTTAATTCATCGGTTTCGAAGTTCTTTTTATTATTTTTTTAAATTTATTTTTTGATTTAATTTAGTTAATTGATTATTATTAACTTGAATTGGTGCATGTGAAGTTCTGCGATGATTATATTCTACTAATCATAAAGATATTGGAACTTTGTATTTAATTTTTGGAACTTGATCTGCTATAGTTGGAACAGCTATGAGAGTATTAATTCGAATAGAATTAGGACAATCTGGAATATTTTTAGGAGATGACCATTTGTATAATGTAGTGGTTACAGCCCATGCTTTTGTTATGATTTTTTTTATAGTGATACCAATTATAATTGGAGGATTTGGAAATTGAATGGTTCCAATAATATTGGGAGCAGCTGATATAGCTTTTCCTCGAATAAATAATTTGAGTTTTTGACTATTACCTCCTTCTTTATTATTATTATTTATTTCATCTTTGGCTGAAATAGGAGTTGGTGCAGGGTGAACAGTATATCCTCCTTTAGCTTCTACTGTAGGTCATATAGGAAGTGCTATGGATTTTGCTATTTTTTCATTACATTTAGCTGGTGCCTCTTCAATTATAGGTGCAGTAAATTTTATTACTACAATTATTAATATGCGTCCTATAAAAATAGAAAAAGTTCCTTTGTTTGTCTGGTCTGTATTAATTACAGCAGTTCTTTTGTTATTATCATTACCTGTATTAGCAGGTGCTATTACAATATTATTAACAGATCGTAATTTTAATACATCTTTTTTTGACCCTGCTGGGGGAGGAGACCCAATTTTATTTCAACATTTATTTTGATTTTTTGGACATCCTGAAGTTTATATTTTAATTTTACCTGGATTTGGTATTGTTTCACATGTAATTAGATCTTCGGTCGGTAAAAAAGAACCTTTTGGAAGATTAGGAATAATTTATGCAATAGTTGGAATTGGGGGTATAGGATTTGTTGTGTGGGCACATCATATATTTTCTGTAGGAATAGATGTTGATACTCGTGCTTATTTTACAGCGGCTACAATAATTATTGCTGTTCCTACTGGAATTAAGGTTTTTAGATGAATGGCTACATTGCATGGATCTTTTTTTAAAATTTCTGTTCCTTTAATGTGAAGAATTGGATTTGTTTTTTTATTTACTTTGGGAGGAATTACGGGTGTTATTTTATCTAATTCATCTTTAGATATTATTTTACATGATACATATTATGTTGTAGCTCATTTTCATTATGTTTTGAGAATAGGAGCTGTTTTTGCTATTATGGCTGGGATTACTTATTGATTTCCTTTATTTTTTGGAGTAGTATTAAATGAAAAAAAATCTAAATTGCAATTTTATATTATATTTTTAGGAGTAAATATAACTTTTTTTCCTCAACATTTTTTAGGTTTAAATGGAATACCACGACGTTATTCAGATTATCCTGATGCTTTTATTTTTTGAAATATTATTTCTTCTATAGGATCAATATTATCCTTATTTGGTGTAATTATATTTGTATATATTGTATGGGAAGCTTTAGTATATTATTATAATATTTTTGAAAATTATTATGTTATATCTTCGTTAGAGTGAATTAATGGTATACCTCCTATGGATCATACTTTTAATCAGTTTAATATATTGTCAATTTGAGGATGTATTTATTTTCAGAATGCTGTTTCTCCTGTAATAGAACAATTGATTTTTTTTCATGATCATTCTATAATAATTATAATTATGGTGATATTGCTTGTAGGATATATAATTATTAATTCTTGTTATAATAAAAATTATAATTTAGGATTATTTGAGGGTCAAGAATTGGAAAGAATTTGAACTTTATTACCGGGTATTTTTTTATTAATAATTGCTTTTCCTTCTCTTCGTTTATTATATTTAATGGAGGATTATGATTATTATGATATAACTATTAAAAGATTAGGTCATCAGTGATATTGATCTTATGAATATAGTGATTTAGGAATTAAGTTTTATGATTCTTATATAAGAAATGATAGATTATTACGATTATTAAATGTAGATAATTGTTTGGTATTACCTTATAATAGAAGTATTCGATTAATCACATCTAGTGTAGATGTAATTCATTCGTGAACTATCCCTAGTGTAGGGGTAAGGGTTGATGCTATTCCTGGTCGGTTAAATCAGTTATTTTTGATATTTAATCGTGTAGGAATTTTTTCTGGCCAGTGTTCAGAGATTTGTGGGTTGGAAAAGTTTTTTCATCCTTTTCATATAGTAAATATATCACCTTGACCTATTGTTGTAGGTTTTGGAGTATTAAGTGTAGTTATTGGACTAGTAAAAATAATAACTTTTTGTGAAAAAGATTTATTTTTAATTTCATTATTTATAATTATTATTATTTCTTTATTATGATGACGTGATGTAATTCGGGAAAGTACTTTTCAAGGTACTCATTCTAGATTGGTTTTAAATGGATTGATATTTGGAATAATTTTATTTATTATTAGTGAAATTTTTTTTTTTATTTCTTTTTTTTGAGCTTTTTTTCATTCAAGATTAAGTCCAACAGCCGAATTAGGTTTAATATGACCTCCTTGTGGAATTTTTCCTTTTAATCCTTTTCAAGTACCTTTATTAAATACTGTAATTTTATTGAGATCAGGAGTTACAATTACATGATCTCATCAACATATTTTGTATGGGAATATACCAGAAGCTAAGATTTCTTTAATAGTAACGTGATTATTAGGTTTATATTTCTTAATATTACAGGGGTTTGAATATTATATGGCATCTTTTTGTTTAAATGATGCTGTTTATGGATCAACTTTTTTTGTTTCTACTGGATTTCATGGATTTCATGTAATTGTTGGAACTTTATTTCTTATAATTATTTGAGTTCGAATATTAAAAAATCATTTTTCATCTAATCATCATTTTGGATTTGAAGCGGCTGCATGATATTGACATTTTGTTGATGTTGTTTGATTATTTTTGTTTTCTGTAGTTTATAATTTGTTAATTATTTCAATTAGTATTTTAATTAGTGTAGCCTTTTATACAATTTTAGAACGTAAAATTTTAAGTTATATTCAACTTCGTAAAGGTCCTAATAAAGTTGGAATAATGGGAATTTTACAACCATTTAGAGATGCTTTAAAATTATTTAATAAAAACTTATCCTTATCAGAATTAACTAATTACTTAATTTCTTATATACCAGCCCTATCTTTATTTATATCCATCATAATAATTCCTCTAATTACCTTTAATTATTCTATATATGATAACAAACATAATTTCCTATTATTTTTTCTATTATCAAGAATAACAGTATATTTTATTTTACTAGTAGGATGGTCAACTAACTGCAAATATAGACACATCGGAGCAATTCGAAGAATTGCACAAATGATTTCCTATGAAGTATCATTATTTATAATTATTTTATTTATTACAATCATATCTTATTCTTATTCTTTTATACAAATTTCAAAATCACAAATATTTTTATATTTTGCCTGAGGAAATTTATTATTATTGATATTTTGATTAATTACATGTTTAGCAGAAACTAATCGCAGTCCTTTCGATTTCGCAGAAGGAGAATCTGAATTAGTTTCAGGCTTTAATGTAGAATACATAGGAGGCTGATTTGCTTTAATTTTCTTAGCAGAATATATGAGAATAATTATTTTAATATTAATTACTACTATTATATTCTTTACATCACTCAATATTTCCTCAAATATTATAATACTAATACTAATAGTATTATTATGGGTTCGAGGAACATACCCTCGATTTCGGTATGATATATTAATAAAATTAAGATGAAAAATTTTATTACCTATTTCACTAATAATTATTCCAATTCCATTTATATTTATATATTTTGTTAGTTTTGTTATAGTAATTATATCAAGAGATTGATTTTTGGTATGATTTGGTTTAGAAATTAATATAATTTCTTTTATTATTATAATTTATCAATGTAATAGAATATATAATATTGAATCTTGTTTAAAATATTTTTTTATCCAAAGTATATCTGCTATGTTATTGGGTATATTTTATTATTATATTACATTTATTATTTTAAGATTAAAAATTGGTGCAGGTCCATTCTTTTTTTGATTTCCTTCTGTGTGTATAGGTATAGAATGATATTCTTGTTTTGTTTTAATAATTTTTCAAAAGGTAATTCCTTTAATATTAATATTATTATTTATAAGAATAATTGTATGAGGTATAATTATAATTAGTTTAATTATAGGGGCTATTGGAAGATTTAATCAGAGTGATTTAAAACGTTTTATAGCTTATTCATCAATTCATCATTTAGGATGAATTTTAACATCTATATTATTAGATAATATATGAATGTTATATTTGTTTATTTATAGTTTTGTAGTTTTAATTATATTTAAATATTATGATTTAGTAAATATTAATATAATAAGAAAATGTAAAAATAAATTTAGATTAATTTTGGGAATTCTTAGTATAGGAGGAATTCCTCCTATACTAGGATTTTTTCTTAAATGAATAGTATTTTCTAATTTAATTAAATATACTATTATATTATTTATATTAATAATATCTTTAGTAATATTTTATGTATATTTTCGAATAATATATGAAGATATAATTAGAATTATAGGTTTATTGATAGGTATTTTTATTTTATATTCTTTTGAATCTTTATTGTTAGTAACTTTAGTATATTTAATTTTTTTAATTATATTTTATAAACTTTTGGATATAGAATTTATTAGTAGATATGAATGTGGATTTGATTCTAATTGTTTTACTCGTTTAACTTTTTCTTATCGATTTTTTATAATTTCTATTTTATTTATTATTTTTGATGTTGAAATTTCTTTAATATTACCTATCCCTTTTTTGATAGAAGAAATATCTTTTATTTTAATTTTAATTATTGGATTTGTATATGAATATTATTATGGAATATTAATTGTAATTGAAATCATAATAATAGATAAGTTATCTTTAATCATAATTATATTAACTTTAATTAGAGTAATATTAATTATATTATCAACTAAAACATCAAATAAAATTTCACTAACTCCAATTATAATTAATTTAATTTTCACATTTATAATTTCAAAAATAATAAACTTTTATATTCTCTTTGAACTAGTATTAATTCCAACAATATTATTAATTATAATAGAAGGAAAGCAACCAGAACGAATTCAAGCAAGAATTTATTTATTAATTTACACTATTACAGCATCACTACCACTTTTAATTAGAATCATCTTTTCATTCAAAATATCAATATTATTAATATATAAATTTAATATAATTATATTTTTAATAATAGCCTTCCTAGTAAAAATACCAATATATTTTATTCATTTATGATTACCTAAAGCTCATGTAGAAGCACCACTAGAAGGTTCTATAATTTTAGCTGCAGTTCTACTAAAACTAGGAGGATATGGATTGATCCGATTTATACCTTTATGTATTCACAAAATTTATAAAATAAATAACTGAATTATTAGAATTAGAATTGTAGGGATAATAGCAACAGGATTAAATTGTATACGACAAAAAGATATAAAATCTCTAATTGCTTATTCATCCGTAGCCCACATAGGTTTAGTACTACTAGGAATTTTCTCAATAAATAAAATTGGATTAATTGGGGCAATCATAATAATAATTGCTCACGGATTAACATCATCAGGATTATTTTTTCTAGTAAATGATCTATATAGTAAATATTCATCTCGAAATATTTTATCATTTAAAGGTATTAATAATATAAATCCTAATATTAACTTTTGGTGATTTATATTCATTGCAGCAAATATCTCAGCTCCTCCCACAATCAATACAATAAGAGAAATCCTCTTACTATCAAGAACAATCATATGAAATATAAAACTAATATTTATATTAATAATAGCAACTTTATTTACAGCTTCATTCTCAATATTATTATTTGCCAACATTTCACATAACATATCTGAAAATACAGTACAAAAAAATTATTTATCTTTACTATTACATTTATTTCCATTAATTCTATTTTTAATAAAAATAGAAATAATAATTATAATTAGAATAATAAGAATATGTTGATGACGAAAAAATATTATTATAATAATATTAAGATTAGAAATATTAATTATAACTTTATTTATTATAATAATATTTATATTAATAATTATATTAGTTATTATAGTAAGAGGGTCAAGAATAGCCCTAAGTCTACTAGTATCTCTATCACATTCACACAATTCATCAAATTCAAAAATTATTTTAATAATATCAATAATATCAATCATAACAATTAAAATAATAATATTAAATATTATATTAATTATTAATATTCCTCTTTTATATAATATATCGTCAAACATATCTATTTCACTAATTATAGATTGAATTTCACTAATATTCTTAAGAACTGTAATATTTATTTCATCTATAATTTTAAAATTTAGAACATATTATATTAATAAACATGAACAAAATCAATTTATAATATTAATAATAATATTTGTTACATCAATAATTATTTTAATTTTAAGAAACAATATCTTCCTAATATTATTATCTTCATATATCTTAGTAATATATTATCAAAATTATATAACAGCAGCATCAGGATCAATTACCTTAATTAGAAATCGAATAGGGGATATTTTAATTATTCTATCCATTAGAATAATATTAATAAATAGAAACTGAAATTTTAATAATAATAATTTTTTAATTACACTGTTATTATTAGTAATAGCAAGATTTTCAAAAAGTGCTCAATATCCTTTTTCAGCCTGATTACCAATAGCCATAGCTGCTCCAACCCCAATTTCAGCTTTAGTACATTCATCAACTTTAGTTACAGCAGGAGTATTTATTATAATTCGTCTAATACATCCAAATTCCATACTATTATTAATAATAGTATCCAGCATCACCGCAATCTATGCAGGAATATCAGCCAACTGAGAATTAGATATAAAAAAAATTATTGCTTTATCAACATTAAGCCAAATTGCAATAATAATATTTGCTATTTCAATCAAATCTACAACAATAGCATTTTCCCACTTAATTATTCATGCACTGTTCAAATCAACAATATTTTTATGTGCTGGAATCATAATTCATGAATCTTCATATCAGGATATACGAAAAATAGGGAATCTTATCATTACGCCAATTACATCCTCAATTCTAGGAATTACAAGAATAACTTTAATAGGATTACCATTCTCTTCAGGATTCTTTTCAAAAGATGCAATTTTAGAAAATATAATATTTATAAAAATAGAAACCATTTTATGTTTTATAATAATTATTTCAATTGGATTAACTGCCACTTATTCAATCCGAATATCTATAATAACAAATAAATTTTTTATTAAATCTAATTCAAAAAATCACATTAATAATTCAACATTAAGTCCAATTTCAATAATAATTATATTAACTATAATATCAGGAGCATCATTAACATGAATTATTAATCCTCAACAACTATTAATAATTTCCCTCATATCTAAAATAAAAATTACATTATTATTATTATCAGGAATAATATTAGGAATTATATTATCATCCAATAACAAAAAATATACTCCTTTAGGAAAATCAGCCATTACATTATGATATAATCATACCACTACAACAATAATTCCCACAATATCATTTATAAATATATATATATATAATGATAAAAAATGGCAAGAAATATATGGGTCACAAAAATCATTTAATATATTAATAAATATATCATCTACGCTAAATTCCCTAAAAAACATATTAATTATAATAATATTATTAATTCCACTGATAGAAATATTAATATTTGTAAGAGGGTGTTTGTTTGTTAGAATAATTCAACCTATAATTATAATTAGTATAATAATTTTTATTGTCTTATTATATTCTTATTATATTTATAAGATTATTAATACTTATTGACTAAGTTATGCTTTAGTAATGGTTATATTAAGAGGGGTGATGGTTTTGTTTACATATATAATTTCATTATTTCCTAACGAAAGATTTGAAAGTTATTTGATTTATATATTTATATTTATATTGGGAGTAATATTTGATATAAGTTATATAACATTTGGATTATGAATTTCTTTTGTAGGAATATTTAATTTATTTGTTATTATTTTTTTATTAAGAATCATATTAATAGTAGTTTGATTTAGATATATAGATGGGGCTATTCGT
>Cybaeidae_Argyroneta_aquatica
ATAAGATTATTTTCTGTATTTGATCCTTCTTCTTATTTTGGAGTTTCTTTAAATTGGTTAATTATAATTATAGTTATACTATTTATACCTATGAGGTATTATTGTGTGGATAGAGAGTTTAGTTTAGTGAATAAAGGAATTTTTAAAAAAGGTGGGGATTTGTTTRGGGAAATTGGTTCTAAAAATTATTTAGGTTTAAGATTTATTTGTATTGTTACTTTTTTTTATTTAATTGTGAGAAATTTAATAGGTCTTTTTCCTTTCATTTTTACTTCTACGGCCCATCCTATAATTACTATAGGGTTAGGGGGGGTGATATGAGTTTCTTTTTTTTTTATAGGGTGATTGAAGAATTTTAAAGAGAGAATGGCGCACTTAGTCCCCCATGGAAGYCCTATTGAGTTAGCTCCTTTGTTAGTATTGATTGAAAGTGTGAGTCATTTAATTCGGCCTTTTACTTTATCGGTCCGATTGGCTGCTAATATGATAGCGGGCCATTTAATTATTGGTTTGTTGAGAAGAGTAAGAATAATTAATACTTATGGAATTATTAGTTCTATTTTTTTACAAAATATTTTAATATTATTGGAATTTGCGGTTGGGGTGATTCAAGGATTTGTTTTTAGAATTTTATTATTACTTTATGCTTTGGATATACCATTATTTTGGATGTTTTCATCTTTTATTATTGTTTATTTATTATTAATGGCAGTTTTAATTTATGATCGGAAATCTAATAGAATTGTTTCTATGATTAATGGGTCTTTAATTGATTTACCTTCTCCATCTAGATTAAGATATTTTTGGAATTTTGGATCTCTTTTGGGAATTTTTTTGTTTTCTCAAATTTTAAGAGGGTTGTTTTTGTCTTTTCATTTTAGAGGGGACGCTTCTATTTCATTTTATAGAATTATTTATATGGCCCGAGATGTTAATTATGGATGATTGTTGCGGGTTCTTCATGCAAATGGGGCGAGAAGAGGGGTTACTCTTTTGTTATTGAGAATGGCCACGGCTTTTTTAGGTTATGTATTACCTTGAGGGCAAATATCTTTTTGGGCTGCTACGGTTATTACTAATTTATTATCAGCTGTCCCTTATATTGGCACGATATTAGTAGAGTGAATTTGGGGCGGTTTTGCGGTAGGAAATCCTACTTTGATTCGGTTTTTTGCTTTTCATTTTGTTTTACCTTTTATTATTTTATTTGTGGTGTTGTTACATTTATTGTTTTTGCATGAGTTAGGCTCAGGGAATCCTTTAGGGTTATCTAGTAATGATAAATTAGTTTTTCATCCTTATTATTCTGTTAAGGATATTTATGGGTTGATTATATTTTTTGTTGGATTTATGTTAGTGTGTTTGTTGTTTCCTTATGTTTTTATGGATGTAGAAAATTTTATTCAATCTAATCCTTTAGTTACTCCTACTCATATTCAACCTGAGTGATATTTTTTGTTTGCTTATACTATTTTACGGTCTGTTCCTAGAAGGATTGGGGGGGTGGTCGCTCTAGTGATGTCTGTGATTGTATTATATTTTTTACCTTTAATTTTAGTTCATCGATTTAAAAGATCTTGTTATATTATTTTAAGGAATTTGTTTTGGATATTTATTGCTAATTGAATTCTTTTAACGTGAATTGGAGCTTGTGAAGTACTGCGATGATTATATTCTACTAATCATAAGGATATTGGTACTTTGTATTTGATTTTTGGGGCTTGATCAGCTATAGTGGGAACGGCTATAAGAGTATTAATTCGGATTGAACTAGGTCAACCAGGAAGATTTTTGGGGGATGATCAGTTGTATAATGTTATTGTTACTGCCCATGCTTTTATTATAATTTTTTTTATGGTGATGCCTATTTTAATTGGGGGTTTTGGGAATTGGTTAGTGCCTTTAATATTAGGGGCTCCAGATATGGCTTTCCCCCGAATGAATAATTTGAGTTTTTGGTTGTTGCCCCCCTCTTTATTTTTGTTATTTATTTCTTCTATAGTGGAAATGGGAGTAGGTGCTGGGTGGACTATTTATCCCCCATTGGCTTCTGTAATAGGGCATGCTGGTAGTTCGGTGGATTTTGCTATTTTTTCTTTACATTTAGCAGGRGCTTCTTCTATTATAGGGGCTATTAATTTTATTTCTACTGTTTTAAATATACGAGTAATAAGAATGGAAAAGGTACCTTTATTTGTTTGATCTGTTTTAATTACTGCTGTTCTTTTATTGTTGTCTTTACCTGTGTTAGCAGGGGCCATTACTATATTGTTGACTGACCGTAATTTTAATACTTCTTTTTTTGACCCTGCTGGGGGGGGTGATCCTATTTTATTTCAACATTTATTTTGATTTTTTGGGCATCCTGAGGTTTATATTTTAATTTTACCTGGTTTTGGGATTGTTTCCCATATTATTAGATATTCTGTAGGGAAACGAGAACCTTTTGGGAGCTTAGGGATAATTTATGCTATAGTGGGAATTGGAGGGATAGGATTTGTGGTTTGGGCTCATCATATATTTTCTGTAGGTATGGATGTGGATACCCGAGCGTATTTCACTGCGGCTACTATAATTATTGCTGTCCCTACTGGGATTAAAATCTTTAGTTGAATGGCTACTCTTCATGGTTCTTATTTTAAAATGGAAACCCCATTAATRTGGAGAGTGGGATTTGTTTTTTTATTTACTTTAGGGGGTATTACAGGGGTTGTGTTATCAAATTCTTCTTTAGATATTGTTCTTCATGACACTTATTATGTGGTGGCGCATTTTCATTATGTTCTTAGAATAGGGGCTGTTTTTGCTATTTTAGGGGGTGTGAATTATTGATTTCCTTTGTTTTTTGGGGTGGTTTTAAATGAAAAAAAATCGAAATTACAGTTTTTAGTGATGTTTTTAGGGGTGAATATAACTTTTTTCCCTCAACATTTTTTAGGATTAAATGGGATACCACGGCGGTATTCTGATTACCCGGATGTTTTTATTTCATGGAATATGATTTCTTCTTTAGGTTCTTTATTATCATTGGTTGGGGTGGTGTTTTTTATTTTTATTGTTTGGGAGGCTTTGGTAATGAAATATTTTTATAGTTTTAAGTTTTTTACTACTTCTTCTTTAGAATGGATTAATAATATTCCACCTTTCGATCATACTTTTAATCAATTGAATTGATTGTCAACTTGAGGATCTTTATATTTCCAAAATGGAGTTTCTCCTGTGATAGAGGAATTGATTTTTTTTCATGATCACACTATAGTGGTTATATTAATAATTACTGTAGTAGTTGGGTATTTATTGTTAAATGCTTGTATAAATTTTTATTATAATGTGAATCTATTTGAAGGACAAGAATTGGAAAGAATTTGAACAATTCTTCCTTGTGTGTTTTTGTTGTTTATTGCTTTTCCTTCACTCCGTTTATTATATGTGATGGAAGAAATAGAGGGCTATGAGATAAGAGTTAAGGTTTTAGGTCATCAGTGGTATTGGTCTTATGAATATAGAGATTTAGGATTTAAAATGTTTGATTCTTATATATTATCTGATAGAATGTTTCGTTTGTTGAATGTGGATAATAGTCTTATTATTCCTTATAAAACAAATATCCGAATAATTATTTCTAGAATGGATGTGATTCATTCATGGACTATTCCATCTTTAGGGGTGAAAATTGATGCTGTTCCTGGCCGTTTAAATCAATTGTCTTTAATATTTAATCGTATAGGTGTATTTGTAGGTCAATGTTCTGAAATTTGTGGGCTTTTGAAAAATTTTCATCCTTTTCATATAGTAAATATATCACCTTGACCTTTATTGGTGGGATTAAGAGTTTTAGGGGGAGTAATAGGATTGGTTAAATTGTTTATTTTTATAGAGATCGATTTATTTATAATGTCTTTTTTTCTTTCAGGGGTGCTTGTAATTTTATGGTGGCGGGACGTAGTCCGAGAAAGAACGTTTTCAAGATTTCATTCAAGAGAAGTCATGAGAGGATTAATGGTTGGGATAATTTTATTTATTGTCAGTGAAATTTTTTTTTTTTTTTCTTTTTTTTGAGCATTCTTTCATACTAGATTGAGACCTGTCGTAGAGTTGGGGATAATGTGACCTCCTATAGGGATTATTCCTTTTAATGTTTTTCAGGTTCCTTTATTAAATACTGTAATTTTATTATCATCGGGGGTTAGAGTAACTTGGTGTCATCAATCTATTTTAAATGGGGATTGAAGGAGAGCTGAAGTGTCGTTGATGGTAACTTGAATATTAGGGGTGTATTTTTTGTTTTTACAAGGATTAGAGTATTGGGTGGCAAGATTTAGAATTGGAGATTCTGTTTTTGGTTCTGTTTTTTTTATATCCACGGGTTTTCATGGGTTTCATGTAATTGTAGGGTCTTTGTTTTTGTTTGTTATATGATTGCGAGTTAAGAAGGGGCATTTTTCTGAAATTCATCATTTTGGTTTTGAGGCAGGTGCTTGATATTGACATTTTGTTGATGTGGTTTGGTTGTTTTTGTTTTCTGTGGTTTATAATTTCCTTGCAATTACAATTAGAATTTTAATTAGAGTAGCTTTTTACACTATTCTCGAACGAAAAATTTTAGGGTATATTCAAATCCGAAAAGGACCTAATAAAGTAGGAATTTTAGGAATTCTCCAACCCTTTTCAGATGCAATTAAACTTTTCAATAAAACTCTTATTCACACAGAATTTATAAATTTCATTATTGTGTATTCCCCCTGTATAAGATTAGTTATCAGAATTTTAACTCTCTCACTTCTCCCATTTAATTTTCCCTTATTCGATAACAAACATAGAATTCTTATATTTTTTATCTTATCTAGATTATCAGTATATTTCATTTTAATAATTGGGTGATCCGCAAATTCAAAATATTCTTTCCTAGGCGCAATTCGGAGAGTAGCCCAAATAATCTCTTATGAAGTAGCTTTTTTCCTTATTATTTTATTTATCTCTACTCTTTCTTCCTCTTACTCATTTTATTCAATAAGAGAAACCCAAAATATTATAAACTTTTTCTGAGGAAATTCAATTTTATTTGCAATATGAATAATCAGATGTTTAGCAGAAACAAATCGAAGACCTTTTGATTTCGCTGAAGGCGAATCAGAGTTAGTTTCCGGATTCAATGTAGAATACATAGGTGGATGATTTGCTTTAATTTTTCTAGCGGAATATATAAGAATATTAATTCTAAGAATAATTTCCATCACTTTATTCTTCAATTCACTAACCCCTTTTTCTATTTTAACTTTAATTATTATTATTATATTAATTTGAGTCCGAGGAACAATACCCCGATTCCGATATGATATACTTATACAATTAAGATGAAAAATCTTCCTTCCTATCTCTCTTCTCATTTGTTTTATTTCTTTTGTTTTATTATATATTTTTAGTTTTTATTTATGTTTTAATATAGATGATTGATTTCTGGTCTGAATGGGTCTGGAGCTTAATATAATTAGTTTTGTTCTTTTAATTTACTCTCGAGAGGATATAAAAACGGTTGAGTCTTGTTTGAAATATTTTTTTGTGCAAAGATTGTCTAGAATTTTTATGATGGTTTTTTATGAATTCTTAAGAAGTTTGGTTTTAAGATATAAAATAGGGGGGGGCCCTTTCTTTTTTTGGTTTCCATCAATATGTGACGGGATTTCTTGGTATTCTTGTTTCATATTAATGTCTTTTCAGAAATTAATTCCGTTGATGTTGATAGTAGAATTAATTGGTGTCGGGTTATGGGCGGTTGTTTTTTTAAGTATTTTATCAGGTGCGATTGGGTCGTTTAATCAAGTGCGGATGAAAGTTTTAATAGCTTTTTCGTCTATTAATCAAATAGGGTGATTATTGATGTGTATGATTTTAAAAACTATTTGGGTTAGTTATTATTTAACATATATTGTTGTTGTGTTGTATAAAATGAAGGATGGAGAAGTTAATAATTATTTAGGGGTTATGAGTTTAGAATCAAAATGGTGAGTTTTATTGATGTTGATAAATTTAGGGGGTATTCCTCCTTTTTTAGGGTTTTTTTTGAGGTGAGTGGGGTTTTATAATATATTATTATTATTTATATTTATATTTATAATTGTGATATCAGTGGTAATATTATATGTGTATATACGTATTTGTTATGGAGATTTATTTATGATGATAGGATTACTTACTGGGTTATTTATAGTTTTTTTTTTTATTGCTTTTTTTGTTGTGGGTTTTGTTTATTTTATTTTTTGTTTGATTTTTTATAGGGAGATAGGTTTTGAGGCCATGAGTTCTTATGAATGCGGTTTTGATCCTAATTCTTTAACTCGATTAGGATTTTCTTATCGATTTTTTTTGATCTCTATTTTGTTTTTGATTTTTGATGTGGAAGTTTCTTTAATATTGCCTGTACCTTTTTTAGTTAGGTTTTCTAGATTTATTTTTGTGTTGGTTTTAGGTTTATTGTATGAGTATTATTGTGGGATACTTATACTCAAATTCTTAATAAATTATGATAACCTTAGAATAATAATAATTCTTCTCTCCTTATCTAGAACCTTATTAATTATTCTATCATCAAATCAATTAAAAGAAATCCGGTCAATACTTATCTTATTCACTTTAACCCTTACTTTCTCTGTCTCAAACATATTTTTATTTTATATTATATTTGAAACAGTACTAATCCCCACAATAATTTTAATTACAAAATCAGGAAAACAACCAGAACGTCTTCAAGCAGGAATCTATTTAATTATTTACACCATTACCGCCTCACTCCCCTTATTAATTAGAATCCTAATATCATTCTTCCTATCATTTTTAACCTTAAGAAATCACAAACTCTCCATCCTTATAACAATAGCCTTCTTAGTAAAAATACCTATATTTTTAACCCATTTATGATTACCTAAAGCCCATGTAGAAGCCCCCCTTGAAGGCTCCATAATCCTAGCCGCAATCCTTCTAAAATTAGGGGGATACGGGTTAATTAAAATTATCCCCATCTGTATTTCTAACATTCAACCAATAAAATTTTGAATTGTAAGAATTAGAATTTTAGGAGCCTCAATTACAAGATTAAACTGTATCCGACAAAAAGATATAAAAGCTTTAATCGCATATTCTTCTGTAGCTCACATAGGTTTAACATTAGCAAGAATTTTCACTCTAAATTATATAGGCTTAACGGGGGCTATTTTAATAATAATAGCCCATGGCTTATCCTCATCAGCTCTTTTTCTCTTAGTAAATGATTTATACACAAAAATCCACTCTCGAAACATTATTCTATTTAAAGGCCTAATCTCAATCTCACCTAACATCACATTCTGATGATTCATATTCATAGCCATCAATATATCCGCCCCTCCCTCAATTAACACAGCAAGAGAAATCTTTATTTTATCCAGACTTGTTATATGGGATAATTTTAATATCGCCCCCCTTATTTTAGCCTCATTCCTTTCAGCATCTTTTTCAATTTCTCTCTTCATCAATATCTCCCACAATTTTTTTAAATCATCCCCTCATAAAATTTTTCTATCCCTCTTCCTTCACCTTTCCCCCCTTATTCTATTAATCATAAAAATAGAAACAATAATATATATTAGAATTTTAAGAATATGTTGATGACGAAAAACAATTATCATACTCCTCCTAAGATTAGAACTTCTTCTTATTTCTTTATTCCTCTCCCTACAAATTTCCTTATTTTCAATATTAGTAATAATAACTGCAGGATCATCAATTGGGTTAAGAATATTGGTTTCTTTATCTCATTCCCATAACTCCTCAAACTCTATTTTCATTATTATTCTATCCTTTATCCCGTTCATCATTCTCACACTATTATATTTAAATATATTTATTTCTTTAGAAATTCCCATTATGAATATCTCATCATTTAACATCTCCTTATCAATATTATTAGACTGAATATCATGCCTGTTCCTATCCACAGTAATATTTATCTCAAGAATAATTATATTATTTAGAATATTTTATATACCCCAAAAAGAACACAAACAATTCTCCTCAATTCTAATAACATTCATTACTTCAATATCCCTTTTAATTTTAAGAGACAACTCCTTCTTTATTTTATTATCCTCCTATATTTTAGTAATCTATTATCAAAATTTCTCTTCCGCAGCTTCAGGGACCATCACCATCATAAGAAATCGATTAGGCGACATTATAATCCTTCTTTCCATCGCTATCACCACCTCTTCAATAAACTGAAACTTCTCAAATGAAGAATTTAAATTATCATTAATAATACTATTAATCGCAGCTATCTCTAAAAGAGCACAATTCCCATTCTCCGCTTGACTCCCAGCCGCTATAGCTGCCCCTACACCTATCTCAGCCTTAGTTCATTCTTCCACTTTAGTAACCGCAGGGGTATATCTTCTTCTTCGAATTATACATCCTTCCTCAATATTCATTTTAGCTATAATTTCCAGAATCACTATAATTTACGCTAGACTTTCAGCAAACTGAGAACAAGACATAAAAAAAATTATCGCCCTATCAACTTTAAGACAAATCGCAATAATAATATTCGCTATCTCTATAAAATCAACCTCCTTAGCATTTTTTCACTTAATCACCCACGCCTTATTTAAATCCACCATATTCCTTTGTGCCGGAATCTTAATCCATAATTCTTCTTACCAAGACATACGAATAATAGGGAATATAATAAATTCCCCCTCCACTTCCACAATTATAGGAGTAGCAACCTTAGCCTTAATAGGTATCCCATTCACATCCGGGTTCTTCTCCAAAGACTCAATCATCGAATTCTTATTATCATCAAAAATAAATTCCATCCTAGCAATTACAATAATTTTCTCCATTGGATTAACCGCAGCATATTCAATTCGTTTAATCAACTTCTCAAATAAATTATTAATAAAAAAAGAAATCATCCACCACTCAAATAAAACCGCCATCCCCTCAATCTCTCTAATAGCCCCTTTTTCAATTTTCCTAGGATCATCAATAGCCTGATCCTCATCACCCCACCAAATTTTCATTCTACCCTACACTTTAAAATTCTCTATTCCAATCACATTAATTATAGGTTTAATTCTAGGATTATCAATAAACTTTAAAAGAAAACATTTCAATAAAATAGGAAACCCCTCTATCTCCTTGTGGTTCTCACATATCCTCTCCACATTTCCAAAATTTTCAAAACTTATAAGAATCTCGTTCAAAAACGATAATTCATGGCAAGAAACATACGGCCCCCAAGGTACTTTCCTACTAAATAAAAACTCCTCTTCAATCCCAACTCATATAATAACAATATTTATTCTATTAATCCTTATTCTATCACCATTATTGATAATAGTTATTGTTTTGAGAGTTATGTTTTTGGGGAGTATGCAGCCTATCATAATAGTTTTGAGTTTAATTTTTATTTTGTTATTGTATTCTTTATTTTTATATAAATTAATAGTGAGATTTTGATATAGATATGCTTTGGTTATAGTGATGCTGAGAGGAGTGTTTGTTATTTTTACTTATATGGCGAGATTGAGACCTAATGAGGGGTTTGAGATTTATTTAATTTTTTTGGTATTGTTTATAATTGTTTTTTTATTGATTTCGGATTTTGTTTCTTTGAATTTATGGGTGGCTTATTTAGGGTTGTTTAGTTTATTTTTAGTTGTGTTGTTATTGAGAGTTATGGTGATGGTGGTTTGAGTGAGAATGAAGGCTGGGGCTTTACGA
>Desidae_Desis_jiaxiangi
GGAAGTTTATTTTCGGTTTTTGATCCTGTTTCTTATTTTGGTTTTAGTTTAAATTGATTGGTTATAATGTTTATTTTTTTATTTGTTCCTACTAAATATTATTTGATTGAAAGAAATTATAAAAATTTTTTTTTTATAGTTTATTATAATTTTAATAAAATTTTTAAGGAGGTAGCTTTCCCTCATCATTTAATAATAAGATATATTTGTGTAATAACTTTTATTTATTTAGCTTTAAGAAATTTATTAGGTTTATTTCCTTTTATTTTTACTGCAACTGCTCATCCTATAGTTACTATAGGATGAGGAGTTGTATTATGAGTATCTTTTTTTTTAATAGGATTTTTAAAAAATTTTGTAAATAGAGCTGCTCATTTAGTTCCTGCAGGAAGTCCTTTATTATTAGCTCCATTAATAGTTTTAATTGAGAGAGTTAGACATTTAATTCGTCCTTTTACATTATCAATTCGATTAGCAGCTAATATAATAGCTGGACATTTAATTGTTGGTTTATTATCTAGTATTAGTTTAATTAGATTTTATGGATTTTTTAGTTCTTTTTTTTTTCAAAGAATTTTATTAATTTTAGAGTTTGGTGTAGCTGTTATTCAGGGATTTGTTTTTAGAATTTTATTATTACTTTATGCTTTAGAAATACCTTTAATATGAGAATTATCTGTAATTATATTTGTTTTTTTAGGTTTTATTATAATTTTATTATATAATCGTAAAGATGATATAATAGTTGTAATAATTAATAATTCTTTAATTGATTTACCTGCTCCTTCTAGTTTAAGATATTTTTGAAATTTTGGTTCATTATTAGGTGTTTTTTTAGGATTTCAAATTATTACTGGATTATTATTGTCTTTTCATTTTAGAGGGGATGTAAATTTATCTTTTTATTCAGTAATTCATATAATACGGGATGTAGATTATGGTTGGATTTTACGTATTAGTCATGCTAATGGAGCTAGAAGAGGAGTTAGAATTTTTTTATTATCAATAGCTACAGCTTTTTTAGGTTATGTTTTACCTTGGGGACAAATATCTTTTTGGGCTGCTACTGTTATTACTAATTTATTATCTGCAGTACCTTATTTAGGAATTATATTAGTTGAATGGATTTGAGGGGGTTTTTCTGTAGGAAATCCTACTTTGACTCGATTTTTTGCATTTCATTTTGTTTTACCTTTTATTATTGTTTTTTTTGTAATTTTACATTTTTTTTTTCTTCATGAAAAAGGATCTGGAAATATAATTGGAGTTAGAAGAATAGATAGGATTTATTTTCATCCTTATTATAGAATTAAAGATATTTATGGAATTTTGTTGTTTATAATATTTTTTATAATAATTTGTTTAATTTATCCTTATATTTTTATAGATGTTGAAAATTTTATTCTTTCTAATCCTTTAGTAACTCCTACTCATATTCAACCTGAATGATATTTTTTGTTTGCTTATACTATTTTACGGTCTATTCCTAGAAAGATTGGAGGTGTAGTTGCTTTAATTATATCTGTTATTGTATTATATATTTTTCCTTTAATTTTTAAACATCGTTTTCGAAGAACTTTTTATTTTGTAGTGAAAATTTTATTTTGAATTATAGTTGTGAATTTATTATTATTAACTTGAATTGGAGCTTGTGAGGTTCTGCGATGAATATATTCTACTAATCATAAAGATATTGGAACTTTATATTTATTATTTGGGGCTTGATCTGCTATAGTTGGAACTGCAATAAGAGTTTTAATTCGAATTGAATTAGGACAGTCTGGTAGATTTTTAGGGGATGATCATTTGTATAATGTTATTGTTACAGCTCATGCTTTTGTTATAATTTTTTTTATAGTAATACCAATTTTGATTGGTGGGTTTGGAAATTGATTAGTTCCTTTAATATTAGGTGCTCCTGATATAGCTTTTCCTCGTATGAATAATTTAAGATTTTGATTATTACCTCCTTCATTATTTTTTTTATTTGTTTCTGCTATAGTTGAAATAGGGGTTGGTGCTGGTTGAACTGTTTATCCTCCTTTAGCTTCTAGTATGGGACATGCTGGAAGTTCAGTTGATTTTGCTATTTTTTCTTTACATTTGGCTGGAGCTTCTTCTATTATAGGAGCTATTAATTTTATTACAACTATTATTAATATACGTTTAATAAGTATAGAAAAGGTTCCTTTATTTGTATGGTCAGTTTTAGTTACTGCTATTTTGTTATTGTTATCTTTACCTGTTTTAGCAGGTGCTATTACTATATTATTAACTGATCGAAATTTTAATACTTCTTTTTTTGACCCTGCTGGGGGAGGGGATCCTATTTTGTTTCAACATTTATTTTGATTTTTTGGTCATCCAGAAGTTTATATTTTAATTTTACCAGGGTTTGGTATTGTATCTCATGTAATTAGAGGCTCAGCTGGTAAGCGTGAACCTTTTGGTAGATTAGGAATAATTTATGCAATAGTAGGAATTGGAGGAATAGGATTTGTTGTATGGGCACATCATATATTTTCAGTTGGAATGGATGTTGATACACGTGCTTATTTTACAGCGGCTACTATAATTATTGCTGTACCTACAGGTATTAAAATTTTTAGATGAATTGCTACGTTACATGGATCTTTTTTTAAAATTGATTCTTCTTTAATATGGAGAATTGGGTTTATCTTTTTATTCACATTAGGGGGAATTACAGGAGTTGTTTTATCTAATTCTTCGTTAGATATTGTATTACATGATACTTATTATGTGGTGGCGCATTTTCATTATGTATTAAGAATAGGAGCTGTATTTGCTATTTTATCTGGAATTAATTATTGGTTTCCTTTATTTTTTGGAATTGCTATTAGAGAAAAGAAGTCTAAATTACAATTTTACATTATATTTTTAGGAGTAAATATAACTTTTTTTCCTCAACATTTTTTAGGATTAAATGGAATACCACGACGATATTCTGATTATCCTGATGCTTTTGTTTTTTGAAATATAATTTCTTCATTAGGTTCTTTATTATCATTGATTGGTGTATTGTTTTTTGTTTTTATTTTATGAGAGAGATTTGTATTAAAACATTTAAAGTATGAGAATTATTATAGATCTTCTTCTCTTGAATGAATTAATAATATTCCTCCTATAGATCATACTTTTAATCAATTAAATGTTTTGTCAACTTGAGGTGCGTTATATTTTCAGAATGGGGTGTCTTCTATTATAGAACAATTGATTTTTTTTCATGATCATACTATAATAATTATAATTATAATTATAGTTTTAGTAGGATATGTACTTATAAATTCTTGTATAAGTAAATATTATAATTTAGGATTGTTTGAGGGTCAGGAGTTGGAGAGAATTTGAACTGTTTTACCTGCTATTTTTTTGGTTTTTATTGCTTTTCCTTCTTTACGTTTATTATATTTAATAGAGGAAAGAGATATTTATGAGATGACTATTAAAGTTCTAGGGCATCAGTGATATTGAAGTTATGAATATAGAGATTTAGGTTTTAGGAGTTTTGATTCATATATAATTTCTGAAAGAATTTTTCGTTTATTAGATGTGGATAATTATTTAGTAATACCTTATAATACTAATGTTCGAATAATTATTTCAAGTATAGATGTAATTCATTCGTGAACTATCCCTTCTTTAGGAGTTAAGGTAGATGCTGTTCCTGGTCGGTTAAATCAATTATCGTTAATTTTTAATCGGGTAGGATTGTTTAGAGGGCAATGCTCTGAAATTTGTGGATTGGAAAAAGTATATCATCCTTATCATATAGTTACAATGTCTCCTTGACCTTTAGTGGTTGGTATAGGAGTTTTAGGTTTAGTTATTGGAATAATTAAATTATTTATATTTATAGAAATTGATTTATTAATAATATCTTTATTAATGATTTTTATTGTAAGAATATTATGATGGCGAGATGTGATTCGAGAGAGCACTTTTCAAGGATTTCATTCAAGTGTTGTTTTAAATGGGTTAATGGTAGGAATAGTATTATTTATTATTAGAGAAATTTTTTTTTTTTTCTCTTTTTTTTGAGCTTTTTTTCATTCAAGATTAAGTCCAACTGTTGAATTAGGTTATGTTTGGCCTCCAGAAGGAATTGATCCTTTTAATCCTTTTCAGGTTCCTTTATTAAATACTGTAATTTTATTAAGATCTGGTGTAAGAGTAACTTGAAGACATCAATGTTTAATAAATGAAGATTGAGATTCTGGGAAAAGTTCATTAATAATCACATGAATTTTAGGAATATATTTTTTAATATTACAAGGATTTGAATATTTTATAGCATCATTTAGAATTAGAGATTCTGTGTTTGGATCTGTTTTTTTTATGGCTACTGGTTTTCATGGTATACATGTAATAGTAGGGACTTTATTTTTATTTATTATATGGTTGCGGATAAATAAAAATCATTTTTCTAGAAATCATTATTTTGGATTTGAAGCAGGAGCTTGATATTGACATTTTGTTGATGTAGTTTGATTATTTTTATTTTCTGTGGTTTATAATTTTCTTTTATCTACCATTAGTATTTTAATTGCAGTAGCTTTTTACACAATCTTAGAACGTAAGTTATTAAGATATATTCAAATACGAAAAGGTCCAAATAAAGTAGGATTTATAGGAATCCTTCAACCATTTAGAGACGCATTAAAACTATTTAATAAAAATTTAATTTCACCAGAATTAATAAACTTTTCATTCTCTTATACTCCCCCTATATCACTTCTTATAATTATTTTAATAATATCAATTATTCCCTTTAATTACTCATTAATTGATAATAAACATAATATCTTACTATTCTTTATTCTATCTAGAATAATAGTTTATTTCATTTTAATAATCGGTTGATCAACCAATTCAAAATACTGTACAATTGGAAGAATTCGAAGAGTAGCACAAATAATTTCATATGAAATTTCCTTCTTCCTTATCATTTTATTTATTATTTTATTATCTAATTCTTTTTCTTTTACACAAATTAGAGAAAATCAATACTTATTAAGATTTTGCTGAGGTAATTTTATTTTATTTTTTATTTGAATAACAAGATGTTTAGCTGAAACTAATCGAAGACCATTTGATTTTGCAGAAGGAGAATCAGAACTAGTATCAGGATTTAACGTAGAATATATAGGAGGATGATTTGCTTTAATTTTCTTAGCTGAGTATATAAGTATACTTATATTAAGAATAATTTCAATCATCCTCTTTTTTAATTACTTAAATCCAACTTCCATTATTATTTTAATTATAATTATTTTCTTAATTTGAATTCGTGGAACTATTCCACGATTTCGATATGATATACTTATAAATCTAACATGAAAACTATTCCTTCCTATTACATTAATAATTATTCCTTTATCATTTGTAATTTTATATGTAATTAGTTTCTATATGGTATTGAATACAGATGATTGATTTGTAATTTGATTAGGTATAGAAATTAATATGTTTAGATTTGTTTTATTAATTTTTCGTCGTAATAATAAAATATGTGTGGAATCATGTTTGAAATATTTTTTTATTCAAAGTTTGTCTGCTATTATTATATTTTTTTTTTATCTTTGTATAGGAGGGATAATAATAAGATATAAAATGGGAATTGGACCATTTTATTTTTGATTTCCTTCTATTTGTGAGGGATTGAATTGGTGGTCAAATTTTATGTTGATATTTTTCCAAAAGATTATTCCTTTAATGTTATTGATAATTTTTGTTAGATGGGTTATTTGATTGGTAATTTTAATAAGATTAATAATTGGTGGATTAGGCTCGTTTAATCAGGATAATTTAAAGCGGTTAATAGCCTATTCTTCAATTCATCATGGGGGGTGAATATTACTATGTGAGATAGTAAAGATATTATGAGCTATTTATTTAGCTATATATGGTTTGATTATTGTTGTAGGTTTGAGAAAAATGAAAGTTGAAAGAATAAAAGAAATTATAAAGTGAAGAAAAAAGTGGTGGTTTTTTGGAGGAATTTTAAGTATAGGAGGAATTCCTCCTTTACTTGGTTTTTTTTTAAAATGAATAACGTTTTATTTTATAGAAATGATTTTAATAATTTTATATTTATTAATAATATCAATTTTAATATTTTATATTTATATACGTATTGTATATGATGATATATTTTCTATTGTTGGGATAATAATAGGAGGTTTTATATTATTAATAATAGAGGGTTTTGTTTTAGTATTTTTAGTATATATTTTATTTTGTCTAATATATTATAAAAAAATGGATATAGAAATTATAAGTCCTTATGAGTGTGGATTTGACCCTAATTGTTTATCACGTATAACTTTTTCATATCGATTTTTTTTAATTTCAATTTTATTTATTATTTTTGATGTGGAAATTTCTTTGATATTACCAATACCATTTTTAATTGAACAATTGAGATTTATTTTAGTTTTGATTTCTGGGCTTATTTATGAATATTATTATGGTATTACATTAATAAAATCAATAATAAATATCGATATCTTAAGAATAATACTAATTATTTTATCTTTAATAAGAACTTTACTAATTATTATCTCATCAAACATTTTAAAAAAAATTTCTTTCCTATCCATTCTCACTAATTTACTAATTTTATTCTCATTAAATAATATTTTTTCCTTCTACATTTTATTTGAATTAATCCTAATTCCTACAATAATTCTTATCACAAAATTCGGAAACCAACCTGAACGATTACAAGCAGGAATCTATTTAATTATTTACACTGTATCTGCTTCCCTCCCATTATTAATAAATATTATTTCATCATTTATTTTCATACATTTAATAATACTAAAAAATAACATAATCATCTTTATAATATTAGCCTTTTTAGTAAAAATACCAATATTCTTTACTCATTTATGACTGCCTAAAGCACATGTAGAAGCACCATTAGAAGGGTCAATAATTCTTGCTGCTATTCTCCTAAAATTAGGAGGATATGGCTTAATTCGTATTTATACAATTTGCTTACATAAAATCCACCATATTAATTACTGAATAATAAGAATTAGAATAATAGGAGCTTCAATTACAAGATTAATATGTATTCGACAAAAAGATATAAAATCACTTATCGCATACTCCTCAGTAGCCCATATAGCACTAACCCTAGCTAGATTGTTCTCATCGAATCCTATAGGATTAATAGGAGCAATTATAATAATAATCGCCCACGCATTTTCATCTTCAGCCCTTTTCCTTTTAGTAAATGATCTCTACTTTAAAATACACTCACGAAACATTATTTTATTCAAAGGATTAATATCAATCACCCCTAATATTACCTTTTGATGATTTATATTTATAGCCGCAAATATTTCAGCTCCTCCTTCTATTAATACAATTAGAGAAATTATAATTATCACAAGACTCATAACATGAAATATAATAATACTAATTATAATCTTACTTTCCTCAATTCTCACTGCATCATTCTCAATATCAATTTTCATTAATATCATTCATAATCCAATCAAATCTTCTAATCATAAAACAATACTATCATTATTCTCTCATTTCATCCCAATAATTTTTCTTCTAATAAAAATAGAAATAATAATAATAATTAGAATTTTAAGCTTATGTTGATGACGTAAAAACATTATTATACTTCTCCTTAGTTTAGAATTATTATTAATTACATTATTCACTATTATATCAATATATTTACTAATTATATTAACATTAATAGTTTCAGGCTCAAGAATAGGCCTCAGCATACTTATTACAATTTCACATTCCCATAATTCCACTAGATCAATTCCAATTTTAATCTTCTCAATTATTCCATTAATCTATATTATATCTATATACAATAATGTATTTATCTCAATTGAAATTCCACTAATTAATGTAATATCATTCAATATTCCAATTAGAATTATAATTGATTGAACCTCATGTTTATTTTTATCTACTGTAATATTTATTTCAAGAATAATTATTATATTTAGAATTTACTATATTCCACAAAAAGAACATAATCAATTTTCATTAATACTTCTAATATTTGTTCTCTCAATAAGAATTTTAATTTTAAGAGATAATATTATTTTTATTTTAGTATCTTCATATATCTTAGTTGTCTATTATCAAAACGCTTCATCTAGAGCCTCAGGCTCTATCACATTATTAAGAAATCGATTAGGTGATATTATAATTTTAATTAGAATTGCCCTTCTTATAATAAATATAAATTGAAATTTCCATAATAAAGAATTTTTAACTATTTTAATTCTTCTACTAATTGCAGCCTCCTCAAAAAGAGCACAATTCCCATTCTCAGCCTGACTACCAGCAGCCATAGCTGCCCCTACTCCTATTTCAGCTTTAGTTCATTCATCCACATTAGTTACAGCAGGAGTATTCCTACTCATTCGAATCTTACATCCTATTTCTATATTAATTTTACTAATTAGATCAAGTGCCACCGCACTATACGCCAGCATAGCCGCCAATTGAGAACAAGACATAAAAAAAATTATCGCATTATCAACACTAAGACAAATCGCTATAATAATATTTGCAATTGCAATAAAATCATCAACATTAGCTTTTCTTCATCTAATTATTCATGCTCTATTTAAATCAATAATATTTCTTTGTGCAGGAATTATAATCCATAATTCTTCTTACCAAGATATACGAATAATAGGATCCTTTTTTAAAACCCCTTTAATCTCAACTATTCTAGGAATTTCAACAATAGCACTAATGGGTTTACCATTTATATCAGGATTCTTCTCAAAAGATATAATTATTGAACTACTAACTTCATCAAAAATCTACTCATTCCTATCTATTTTAATAATTATATCAATCGGAATAACTGCTTCCTATTCATTACGAATATCTTTATTTTCAAATATTATAATATTTAAACCAGATTCAAACTTCCATTTTAATTTATCAGCATATATCCCTATTATTATAATAGCTCCATTTTCAATTTTTATCGGAACCCTTTTAATTTGAATAATAAATCCTCAACAAATATTCCTTTTACCATCTAATCTTAAATTATCAATCCCAATAACTCTATTTATAGGAATACTAATAGGTATAATATTAATATATAAAAATAAATCCTTCCTTTCATTAGGAGAATCAGCAATCTCATTATGATTTAATCATTTTATAGCAACCATAAAAATATCTTCTCCTTTCATATCAATCTCATTCAAAAACGATTCATCATGACAAGAAACCTATGGCCCCCAAGGATCATTTTCTTTAATAAAAATACATTCTATTTCCATAGACCTACTTTCATTAATATTTTTACTTATTATTATTATATTAATTCCACTTGTAATAGTAATGATTGTTTTAGGAGGATTTTTTCTAATTAGAATTCAACCTATATTTATAATTATTAGATTAATTTTTATTACTTTAGTTTATTCTATTTGAATCTATCAAATTATAAGAACTTATTGGTTTAGATATGCTTTAGTAATAGTAATGTTAAGAGGTATTTTAGTATTATTTATATATATGATTAGATTAATTCCTAATGAGAGATTTGAAATTTATTTAATTATTATTTTTTTTTTTTTATGAGGATTAAATATTGATAATAGATTTATTTGTATAAATTTATGAATAAATTATGTTGGTATTTTTAATTTATTTTTAGTGAGATTTTTATTAAGAATTATAATTATAGTTGTTTGATTGAGTTGATGTAGAGGAACTTTACGA
>Desidae_Desis_martensi
GGAAGTTTATTTTCGGTTTTTGATCCTGTTTCTTATTTTGGTTTTAGTTTAAATTGATTGGTTATAATGTTTATTTTTTTATTTGTTCCTACTAAATATTATTTGATTGAAAGAAATTATAAAAATTTTTTTTTTATAGTTTATTATAATTTTAATAAAATTTTTAAGGAGGTAGCTTTCCCTCATCATTTAATAATAAGATATATTTGTGTAATAACTTTTATTTATTTAGCTTTAAGAAATTTATTAGGTTTATTTCCTTTTATTTTTACTGCAACTGCTCATCCTATAGTTACTATAGGATGAGGAGTTGTATTATGAGTATCTTTTTTTTTAATAGGATTTTTAAAAAATTTTGTAAATAGAGCTGCTCATTTAGTTCCTGCAGGAAGTCCTTTATTATTAGCTCCATTAATAGTTTTAATTGAGAGAGTTAGACATTTAATTCGTCCTTTTACATTATCAATTCGATTAGCAGCTAATATAATAGCTGGACATTTAATTGTTGGTTTATTATCTAGTATTAGTTTAATTAGATTTTATGGATTTTTTAGTTCTTTTTTTTTTCAAAGAATTTTATTAATTTTAGAGTTTGGTGTAGCTGTTATTCAGGGATTTGTTTTTAGAATTTTATTATTACTTTATGCTTTAGAAATACCTTTAATATGAGAATTATCTGTAATTATATTTGTTTTTTTAGGTTTTATTATAATTTTATTATATAATCGTAAAGATGATATAATAGTTGTAATAATTAATAATTCTTTAATTGATTTACCTGCTCCTTCTAGTTTAAGATATTTTTGAAATTTTGGTTCATTATTAGGTGTTTTTTTAGGATTTCAAATTATTACTGGATTATTATTGTCTTTTCATTTTAGAGGGGATGTAAATTTATCTTTTTATTCAGTAATTCATATAATACGGGATGTAGATTATGGTTGGATTTTACGTATTAGTCATGCTAATGGAGCTAGAAGAGGAGTTAGAATTTTTTTATTATCAATAGCTACAGCTTTTTTAGGTTATGTTTTACCTTGGGGACAAATATCTTTTTGGGCTGCTACTGTTATTACTAATTTATTATCTGCAGTACCTTATTTAGGAATTATATTAGTTGAATGGATTTGAGGGGGTTTTTCTGTAGGAAATCCTACTTTGACTCGATTTTTTGCATTTCATTTTGTTTTACCTTTTATTATTGTTTTTTTTGTAATTTTACATTTTTTTTTTCTTCATGAAAAAGGATCTGGAAATATAATTGGAGTTAGAAGAATAGATAGGATTTATTTTCATCCTTATTATAGAATTAAAGATATTTATGGAATTTTGTTGTTTATAATATTTTTTATAATAATTTGTTTAATTTATCCTTATATTTTTATAGATGTTGAAAATTTTATTCTTTCTAATCCTTTAGTAACTCCTACTCATATTCAACCTGAATGATATTTTTTGTTTGCTTATACTATTTTACGGTCTATTCCTAGAAAGATTGGAGGTGTAGTTGCTTTAATTATATCTGTTATTGTATTATATATTTTTCCTTTAATTTTTAAACATCGTTTTCGAAGAACTTTTTATTTTGTAGTGAAAATTTTATTTTGAATTATAGTTGTGAATTTATTATTATTAACTTGAATTGGAGCTTGTGAGGTTCTGCGATGAATATATTCTACTAATCATAAAGATATTGGAACTTTATATTTATTATTTGGGGCTTGATCTGCTATAGTTGGAACTGCAATAAGAGTTTTAATTCGAATTGAATTAGGACAGTCTGGTAGATTTTTAGGGGATGATCATTTGTATAATGTTATTGTTACAGCTCATGCTTTTGTTATAATTTTTTTTATAGTAATACCAATTTTGATTGGTGGGTTTGGAAATTGATTAGTTCCTTTAATATTAGGTGCTCCTGATATAGCTTTTCCTCGTATGAATAATTTAAGATTTTGATTATTACCTCCTTCATTATTTTTTTTATTTGTTTCTGCTATAGTTGAAATAGGGGTTGGTGCTGGTTGAACTGTTTATCCTCCTTTAGCTTCTAGTATGGGACATGCTGGAAGTTCAGTTGATTTTGCTATTTTTTCTTTACATTTGGCTGGAGCTTCTTCTATTATAGGAGCTATTAATTTTATTACAACTATTATTAATATACGTTTAATAAGTATAGAAAAGGTTCCTTTATTTGTATGGTCAGTTTTAGTTACTGCTATTTTGTTATTGTTATCTTTACCTGTTTTAGCAGGTGCTATTACTATATTATTAACTGATCGAAATTTTAATACTTCTTTTTTTGACCCTGCTGGGGGAGGGGATCCTATTTTGTTTCAACATTTATTTTGATTTTTTGGTCATCCAGAAGTTTATATTTTAATTTTACCAGGGTTTGGTATTGTATCTCATGTAATTAGAGGCTCAGCTGGTAAGCGTGAACCTTTTGGTAGATTAGGAATAATTTATGCAATAGTAGGAATTGGAGGGATAGGATTTGTTGTATGGGCACATCATATGTTTTCAGTTGGAATGGATGTTGATACACGTGCTTATTTTACAGCGGCTACTATAATTATTGCTGTACCTACAGGTATTAAAATTTTTAGATGAATTGCTACGTTACATGGATCTTTTTTTAAAATTGACTCTTCTTTAATATGGAGAATTGGGTTTATCTTTTTATTCACATTAGGGGGAATTACAGGAGTTGTTTTATCTAATTCTTCGTTAGATATTGTATTACATGATACTTATTATGTGGTGGCGCATTTTCATTATGTATTAAGAATAGGAGCTGTATTTGCTATTTTATCTGGAATTAATTATTGGTTTCCTTTATTTTTTGGAATTGCTATTAGAGAAAAGAAGTCTAAATTACAATTTTACATTATATTTTTAGGAGTAAATATAACTTTTTTTCCTCAACATTTTTTAGGATTAAATGGAATACCACGACGATATTCTGATTATCCTGATGCTTTTGTTTTTTGAAATATAATTTCTTCATTAGGTTCTTTATTATCATTGATTGGTGTATTGTTTTTTGTTTTTATTTTATGAGAGAGATTTGTATTAAAACATTTAAAGTATGAGAATTATTATAGATCTTCTTCTCTTGAATGAATTAATAATATTCCTCCTATAGATCATACTTTTAATCAATTAAATGTTTTGTCAACTTGAGGTGCGTTATATTTTCAGAATGGGGTGTCTTCTATTATAGAACAATTGATTTTTTTTCATGATCATACTATAATAATTATAATTATAATTATAGTTTTAGTAGGATATGTACTTATAAATTCTTGTATAAGTAAATATTATAATTTAGGATTGTTTGAGGGTCAGGAGTTGGAGAGAATTTGAACTGTTTTACCTGCTATTTTTTTGGTTTTTATTGCTTTTCCTTCTTTACGTTTATTATATTTAATAGAGGAAAGAGATATTTATGAGATGACTATTAAAGTTCTAGGGCATCAGTGATATTGAAGTTATGAATATAGAGATTTAGGTTTTAGGAGTTTTGATTCATATATAATTTCTGAAAGAATTTTTCGTTTATTAGATGTGGATAATTATTTAGTAATACCTTATAATACTAATGTTCGAATAATTATTTCAAGTATAGATGTAATTCATTCGTGAACTATTCCTTCTTTAGGAGTTAAGGTAGATGCTGTTCCTGGTCGGTTAAATCAATTATCGTTAATTTTTAATCGGGTAGGATTATTTAGAGGGCAATGCTCTGAAATTTGTGGATTGGAAAAAGTATATCATCCTTATCATATAGTTACAATGTCTCCTTGACCTTTAGTGGTTAGTATAGGAGTTTTAGGTTTAGTTATTGGAATAATTAAATTATTTATATTTATAGAAATTGATTTATTAATAATATCTTTATTAATGATTTTTATTGTAAGAATATTATGATGGCGAGATGTGATTCGAGAGAGCACTTTTCAAGGATTTCATTCAAGTGTTGTTTTAAATGGGTTAATAGTAGGAATAGTATTATTTATTATTAGAGAAATTTTTTTTTTTTTCTCTTTTTTTTGAGCTTTTTTTCATTCAAGATTAAGTCCAACTGTTGAATTAGGTTATGTTTGGCCTCCAAAAGGAATTGATCCTTTTAATCCTTTTCAGGTTCCTTTATTAAATACTGTAATTTTATTAAGATCTGGTGTAAGAGTAACTTGAAGACATCAATGTTTAATAAATGAAGATTGAGATTCTGGGAAAAGTTCATTAATAATCACATGAATTTTAGGAATATATTTTTTAATATTACAAGGATTTGAATATTTTATAGCATCATTTAGAATTAGAGATTCTGTATTTGGATCTGTTTTTTTTATGGCTACTGGTTTTCATGGTATACATGTAATAGTAGGAACTTTATTTTTATTTATTATATGGTTGCGGATAAATAAAAATCATTTTTCTAGAAATCATTATTTTGGATTTGAAGCAGGAGCTTGATATTGACATTTTGTTGATGTAGTTTGATTATTTTTATTTTCTGTGGTTTATAATTTTCTTTTATCTACCATTAGTATTTTAATTGCAGTAGCTTTTTACACAATCTTAGAACGTAAGTTATTAAGATATATTCAAATACGAAAAGGTCCAAATAAAGTAGGATTTATAGGAATCCTTCAGCCATTTAGAGACGCATTAAAACTATTTAATAAAAATTTAATTTCACCAGAATTAATAAATTTTTCATTCTCTTATACTCCCCCTATATCACTTCTTATAATTATTTTAATAATATCAATTATTCCCTTTAATTACTCATTAATTGATAATAAACATAATATTTTACTATTCTTCATTCTATCTAGAATAATAGTTTATTTCATTTTAATAATCGGTTGATCAACCAATTCAAAATACTGTACAATTGGAAGAATTCGAAGAGTAGCACAAATAATTTCATATGAAATTTCCTTCTTCCTTATCATTTTATTTATTATTTTATTATCTAATTCTTTTTCTTTTACACAAATTAGAGAAAATCAATACTTATTAAGATTTTGCTGAGGTAATTTTATTTTATTTTTTATTTGAATAACAAGATGTTTAGCTGAAACTAATCGAAGACCATTTGATTTTGCAGAAGGAGAATCAGAACTAGTATCAGGATTTAACGTAGAATATATAGGAGGATGATTTGCTTTAATTTTCTTAGCTGAGTATATAAGTATACTTATATTAAGAATAATTTCAATCATCCTCTTTTTTAATTACTTAAATCCAACTTCCATTATTATTTTAATTATAATTATTTTCTTAATTTGAATTCGTGGAACTATTCCACGATTTCGATATGATATACTTATAAATCTAACATGAAAACTATTCCTTCCTATTACATTAATAATTATTCCTTTATCATTTGTAATTTTATATGTAATTAGTTTCTATATGGTATTGAATACAGATGATTGATTTGTAATTTGATTAGGTATAGAAATTAATATGTTTAGATTTGTTTTATTAATTTTTCGTCGTAATAATAAAATATGTGTGGAATCATGTTTGAAATATTTTTTTATTCAAAGTTTGTCTGCTATTATTATATTTTTTTTTTATCTTTGTATAGGAGGGATAATAATAAGATATAAAATGGGAATTGGACCATTTTATTTTTGATTTCCTTCTATTTGTGAGGGATTGAATTGGTGGTCAAATTTTATGTTGATGTTTTTCCAAAAGATTATTCCTTTAATGTTATTGATAATTTTTGTTAGATGGGTTATTTGATTGGTAATTTTAATAAGATTAATAATTGGTGGATTAGGCTCGTTTAATCAGGATAATTTAAAGCGGTTAATAGCCTATTCTTCAATTCACCATGGGGGGTGAATATTACTATGTGAGATAGTAAAGATATTATGAGTTATTTATTTAGCTATATATGGTTTGATTATTGTTGTAGGTTTGAGAAAAATGAAAGTTGAAAGAATAAAAGAAATTGTAAAGTGAAGAAAAAAGTGGTGGTTTTTTGGAGGAATTTTAAGTATAGGAGGAATTCCTCCTTTACTTGGTTTTTTTTTAAAATGAATAACGTTTTATTTTATAGAAATGATTTTAATAATTTTATATTTATTAATAATATCAATTTTAATATTTTATATTTATATACGTATTGTATATGATGATATATTTTCTATTGTTGGGATAATAATAGGAGGTTTTATATTATTAATAATAGAGGGTTTTGTTTTAGTATTTTTAGTATATATTTTATTTTGTCTAATATATTATAAAAAAATGGATATAGAAATTATAAGTCCTTATGAGTGTGGATTTGACCCTAATTGTTTATCACGTATAACTTTTTCATATCGATTTTTTTTAATTTCAATTTTATTTATTATTTTTGATGTGGAAATTTCTTTGATATTACCAATACCATTTTTAATTGAACAATTGAGATTTATTTTAGTTTTGATTTCTGGGCTTATTTATGAATATTATTATGGTATTACATTAATAAAATCAATAATAAATATCGATATCTTAAGAATAATACTAATTATTTTATCTTTAATAAGAACTTTACTAATTATTATCTCATCAAATATTTTAAAAAAAATTTCTTTCCTATCTATTCTCACTAATTTACTAATTTTATTCTCATTAAATAATATTTTTTCCTTCTACATTTTATTTGAATTAATCCTAATTCCTACAATAATTCTTATCACAAAATTCGGAAACCAACCTGAACGATTACAAGCAGGAATCTATTTAATTATTTACACTGTATCTGCTTCCCTCCCATTATTAATAAATATTATTTCATCATTTATTTTCATACATTTAATAATACTAAAAAATAACATAATCATCTTTATAATATTAGCCTTTTTAGTAAAAATACCAATATTCTTTACTCATTTATGACTGCCTAAAGCACATGTAGAAGCACCATTAGAAGGGTCAATAATTCTTGCTGCTATTCTCCTAAAATTAGGAGGATATGGCTTAATTCGTATTTATACAATTTGCTTACATAAAATCCACCATATTAATTACTGAATAATAAGAATTAGAATAATAGGAGCTTCAATTACAAGATTAATATGTATTCGACAAAAAGATATAAAATCACTTATCGCATACTCCTCAGTAGCCCATATAGCACTAACCCTAGCTAGATTGTTCTCATCGAATCCTATAGGATTAATAGGAGCAATTATAATAATAATCGCCCACGCATTTTCATCTTCAGCCCTTTTCCTTTTAGTAAATGATCTTTACTTTAAAATACACTCACGAAACATTATTTTATTCAAAGGATTAATATCAATCACCCCTAATATTACCTTTTGATGATTTATATTTATAGCCGCAAATATTTCAGCTCCTCCTTCTATTAATACAATTAGAGAAATTATAATTATTACAAGACTCATAACATGAAATATAATAATACTAATTATAATCTTACTTTCCTCAATTCTCACTGCATCATTCTCAATATCAATTTTCATTAATATCATTCATAATCCAATCAAATCTTCTAATCATAAAACAATACTATCATTATTCTCTCATTTCATCCCAATAATTTTTCTTCTAATAAAAATAGAAATAATAATAATAATTAGAATTTTAAGCTTATGTTGATGACGTAAAAACATTATTATACTTCTCCTTAGTTTAGAATTATTATTAATTACATTATTCACTATTATATCAATATATTTACTAATTATATTAACATTAATAGTTTCAGGCTCAAGAATAGGCCTCAGCATACTTATTACAATTTCACATTCCCATAATTCCACTAGATCAATTCCAATTTTAATCTTCTCAATTATTCCATTAATCTATATTATATCTATATACAATAATGTATTTATCTCAATTGAAATTCCACTAATTAATGTAATATCATTCAATATTCCAATTAGAATTATAATTGATTGAACCTCATGTTTATTTTTATCTACTGTAATATTTATTTCAAGAATAATTATTATATTTAGAATTTACTATATTCCACAAAAAGAACATAATCAATTTTCATTAATACTTCTAATATTTGTTCTCTCAATAAGAATTTTAATTTTAAGAGATAATATTATTTTTATTTTAGTATCTTCATATATCTTAGTTGTCTATTATCAAAACGCTTCATCTAGAGCCTCAGGCTCTATCACATTATTAAGAAATCGATTAGGTGATATTATAATTTTAATTAGAATTGCCCTTCTTATAATAAATATAAATTGAAATTTCCATAATAAAGAATTTTTAACTATTTTAATTCTTCTACTAATTGCAGCCTCCTCAAAAAGAGCACAATTCCCATTCTCAGCCTGACTACCAGCAGCCATAGCTGCCCCTACTCCTATTTCAGCTTTAGTTCATTCATCCACATTAGTTACAGCAGGAGTATTCCTACTCATTCGAATCTTACATCCTATTTCTATATTAATTTTACTAATTAGATCAAGTGCCACCGCACTATACGCCAGCATAGCCGCCAATTGAGAACAAGACATAAAAAAAATTATCGCATTATCAACACTAAGACAAATCGCTATAATAATATTTGCAATTGCAATAAAATCATCAACATTAGCTTTTCTTCATCTAATTATTCATGCTCTATTTAAATCAATAATATTTCTTTGTGCAGGAATTATAATCCATAATTCTTCTTACCAAGATATACGAATAATAGGATCCTTTTTTAAAACCCCTTTAATCTCAACTATTCTAGGAATTTCAACAATAGCACTAATGGGTTTACCATTTATATCAGGATTCTTCTCAAAAGATATAATTATTGAACTACTAACTTCATCAAAAATCTACTCATTCCTATCTATTTTAATAATTATATCAATCGGAATAACTGCTTCCTATTCATTACGAATATCCTTATTTTCAAATATTATAATATTTAAACCAGATTCAAACTTCCATTTTAATTTATCAGCATATATCCCTATTATTATAATAGCTCCATTTTCAATTTTTATCGGAACCCTTTTAATTTGAATAATAAATCCTCAACAAATATTCCTTTTACCATCTAATCTTAAATTATCAATCCCAATAACTCTATTTATAGGAATACTAATAGGTATAATATTAATATATAAAAATAAATCCTTCCTTTCATTAGGAGAATCAGCAATCTCATTATGATTTAATCATTTTATAACAACCATAAAAATATCTTCTCCTTTCATATCAATCTCATTCAAAAACGATTCATCATGACAAGAAACCTATGGCCCCCAAGGATCATTTTCTTTAATAAAAATACATTCTATTTCCATAGACCTACTATCATTAATATTTTTACTTATTATTATTATATTAATTCCACTTGTAATAGTAATAATTGTTTTAGGAGGATTTTTTCTAATTAGAATTCAACCTATATTTATAATTATTAGATTAATTTTTATTACTTTAGTTTATTCTATTTGAATCTATCAAATTATAAGAACTTATTGGTTTAGATATGCTTTAGTAATAGTAATGTTAAGAGGTATTTTAGTATTATTTATATATATGATTAGATTAATTCCTAATGAGAGATTTGAAATTTATTTAATTATTATTTTTTTTTTTTTATGAGGATTAAATATTGATAATAGATTTATTTGTATAAATTTATGAATAAATTATGTTGGTATTTTTAATTTATTTTTAGTGAGATTTTTATTAAGAATTATAATTATAGTTGTTTGATTGAGTTGATGTAGAGGAACTTTACGA
>Gnaphosidae_Gnaphosa_kompirensis
ATAAATTTATTTTCTGTATTTGATCCTTCTTCTTATTTTGGAATATCATTTAATTGGTTAATTATAATGATTGTATTTTTATATATTCCAGGAAAATATTATTTAGTTAATAGAGGATTTTTTAATATTATTAAATTATTATTTATAAGAGTAAGAAAGGTTTTTAATGAAATTGCTATTCCTAATCATTTGGCAGTTAATTTTTTAGCGGTTATAACTTTCATATATTTAATAATTAGAAATATATTAGGATTATTTCCTTTTATTTTTACTTCTACGGCTCATCCTATAATTACTATAGGATTAGGATTAGTCATATGAATATCTTTTTTTATAATAGGATGAATTAAAAATTTTAAAAATAGAGCTGCTCATCTTGTTCCTGAAGGGAGTCCAATTATATTAGCTCCTTTAATAGTTTTAATTGAAAGTATTAGTCATTTAATTCGTCCTTTTACATTATCTGTACGGTTGGCTGCAAATATAATAGCTGGACATTTAATTATAGGATTATTATCAAGAATTAGACTTATTAATATTTATGGTTTTATAAGATCTTTATTTTTACAAAATATTTTATTAGTTTTAGAATTTGGGGTATCTGTAATTCAGGGTTTTGTATTTAGTATTTTATTATTATTATATGCTTTAGAAATACCTTTGTTATGAATAATTTCTGTTTTTGTAGTATGTTTAATTATTATTATGTTAATTGATATATATTATCGTAAAAGTGAAAAGTTAGTTAAGATTGTAAGAGGATCTTTGGTGGATTTGCCTTCTCCAAGAAGATTAAGTTATTTATGAAATTTTGGCTCTTTATTAGGAGTATTTTTAATAATTCAAATTGTTTCTGGTTTATTTTTAGCTTTTCATTTTAGAGGAGAGATAAATTTATCTTTTGATAGAGTAATTCATATAATACGTGATGTAAATAAAGGTTGAGTTATGCGAGTAATTCATGCTAATGGAGCTAGAAGAGGAGTTACAATTTTATTATTATCTATGGGAGCAGCTTTTTTAGGTTATGTTTTACCTTGAGGACAGATGTCATTTTGAGCTGCTACGGTTATTACTAATTTATTATCTGCTATTCCTTATGTTGGGAAAATAATGGTAGAATGAGTATGAGGAGGGTTTGCAGTAGGAAATCCTACGTTAGTTCGATTTTTTGCTTTTCATTTTGTACTTCCTTTTATTATTTTATTTATAGTAATTTTACACTTATTTTTTTTACATGAAACTGGATCTAGTAATCCTATAGGATTACAAAGATGTGATAAGGTTATTTTTCATCCTTATTTTAGAGTGAAGGATTTCTATGGTTTATTTTTCTTTTTTAATATTTATTTGGTAATTTGTTTTTTATTCCCTTATATATTTATAGATGTTGAAAATTTTATTATATCTGATCCTTTAGTGACTCCTGTTCATATTCAACCTGAATGATATTTTTTGTTTGCTTATACTATTTTACGTTCAGTTCCTAGAAAGATAGGGGGAGTAGTGGCTTTATTATTATCAGTGTTAGTTTTATATTTATTTCCTTTATGTTATATTCATCGTTTTCGTAGAGTTATATATAATTATGAGAAGTATATATATTGAATTTTTGTGATGAATTGAGTATTGTTAACATGAATTGGGGCCTGTATTGTTCTGCGATGAATATTTTCTACTAATCATAAAGATATTGGAACTTTATATTTATTATTTGGATCTTGGGCTGCTATAGTAGGAACTGCAATAAGAGTATTAATTCGAATAGAATTAGGGCAAACGGGAAGTTTGTTAGGAGATGATCATCTTTATAATGTAATTGTTACGGCTCATGCATTTGTAATAATTTTTTTTATAGTAATACCAATTTTGATTGGAGGATTTGGAAATTGGTTAGTTCCTTTAATATTAGGAGCTCCTGATATAGCTTTTCCACGAATAAATAATTTGAGATTTTGGTTATTGCCTCCTTCTTTAATTTTATTATTTATTTCTTCTATGGTTGAGATAGGAGTGGGAGCTGGTTGAACTGTTTATCCTCCTTTGGCTTCAGGATTAGGGCATCCTGGAAGAGCGATAGATTTTGCTATTTTTTCTTTACATTTGGCGGGGGCTTCTTCTATTATAGGGGCTGTTAATTTTATTTCTACTATTATTAATATACGTTCAATAAGAATAGAAAAGGTTTCTTTATTTGTGTGGTCAGTTTTAATTACTGCTGTTTTGTTATTATTATCATTACCTGTTTTAGCTGGTGCTATTACTATATTATTGACTGATCGAAATTTTAATACTTCTTTTTTTGATCCAGCTGGAGGTGGTGATCCAATTTTGTTTCAACATTTATTTTGATTTTTTGGACATCCTGAAGTTTATATTTTAATTTTACCTGGATTTGGAATTGTTTCTCATGTTATTAGAAGTTCTGTAGGAAAGCGGGAACCTTTTGGAAGATTAGGAATAATTTATGCTATAGTGGGAATTGGAGGAATAGGATTTGTTGTTTGGGCTCATCATATATTTTCTGTTGGAATGGATGTAGATACTCGAGCTTATTTTACTGCTGCTACTATAATTATTGCTGTGCCTACTGGTATTAAGGTGTTTAGATGGATAGCTACAGTACATGGATCTTATTTTGAAATAAGTACAGCATTAATATGGTGTATTGGGTTTGTATTTTTATTTACTTTAGGAGGAATTACTGGGGTTGTTTTGTCTAATTCTTCTTTAGATATTGTATTACATGATACTTATTATGTTGTTGCTCATTTTCATTATGTTTTAAGAATGGGAGCAGTTTTTGCTATTTTAGCTGGAATTACTTATTGATTTCCTTTATTTTTTGGAATGATTTTAAGAGAAAAGAAGACTAAATTACATTTTTATATTATATTTTTAGGAGTTAATTTAACTTTTTTTCCTCAACATTTTTTAGGTTTAAATGGAATGCCTCGGCGATATTCTGATTATCCAGATGTATATTTATATTGAAATATGGTATCATCAATAGGATCTGTTTTATCATTATTTGCTGTAATTATATTTGTTTATATTGTTTGAGAATCTTTTGTGTCTAAATATTTTGTTTTTAATATGTATTTTACTTCTTCTTCATTAGAGTGAATTAATAATGTACCTCCTTTGGATCATACTTTTAATCAATTAAGATTATTGCCTGTATGAGGTTCTTTATATTTTCAAAGTGGTATTTCTCCTGTTATAGAACAGTTAATTTTTTTTCATGATTATACTATAATAGTAATAATTATAATTATAATATTGGTTGGTTATATATTAGTTAGTTCTTGTTTAAATAATTTTTATAATTTAAAAATATTTGAAGGTCAAGAGTTGGAAAGAATTTGAACTGTTCTTCCTGCTTTGTTTTTATTATTAATTGCTTTTCCATCTTTGCGTTTATTATATTTAATAGAAGAATTTGAGGATTATGATATAACAATTAAATTAATAGGTCATCAATGATATTGATCTTATGAGTATAGAGATTTTATAACAAAGTTTTTTGACTCTTATATATTATCAGAGGAAGTTTTTCGTTTATTAGATGTTGATAATAGATTAGTTCTTCCTTGTAATATTAATGTACGTTTATTATTATCTAGAACGGATGTAATTCATTCTTGAACCATTCCATCAATAGGGGTTAAGGCGGATGCTATTCCTGGTCGATTAAATCAATTAAATTTAAATTTTAATTGTGTAGGATTATTTTATGGACAATGTTCTGAAATTTGTGGTTTGGAAAAAGTATTTCACCCTTATCATATGGTAAATATATCTCCTTGACCTTTAATGGCTGGATTTAGAGTATTTGGAATTGTAGTAGGATTAGTAAAGGTTTTTGTATATATGGAGGTGGATTTAATATTTATTTCTTTATTATTATTATTTATTGTAAGAATGGTATGATGGCGAGATGTAGTTCGTGAAAGAACTTTTCAGGGATTTCATTCAAGTGTAGTTTTATCAGGTTTAATATTAGGAATAATTTTATTTATTGTTAGTGAAGTTTTTTTCTTTCTTTCTTTTTTCTGGGCTTTTTTTCATTCTAGATTAAGTCCTAACGTGGAATTAGGTTCTATATGACCCCCATATGGTATTTTTTCATTTAATCCTTTTCAGGTTCCTTTGTTAAATACAGTAATTTTATTATCTTCTGGTATTTCTATTACTTGATGTCATCAGTTAATGTTGAGAAATAATATAAAATTAGCAGAAAATAGTCTTTTATTAACTTGAATATTAGGGTTATATTTTTTAAGTTTACAAGGATTTGAATATTATATGGCAAGATTTAGAATTTCAGACTCTGTTTTTGGGTCTACCTTTTTTATGGCTACAGGATTTCATGGATTTCATGTAATTGTAGGAACATTATTTTTAATTGTTATATGATTTCGAATATTTAAAAAGCATTTTTCATATAGTCACCATTTTGGGTTTGAGGCTGCTGCTTGATATTGACATTTTGTTGATGTAGTATGATTATTTTTATTTACTGTAGTTTATAATTTTTTAATTAGAACAATTAGAATTTTAATTAGAGTAGCATTTTATACAATCTTAGAACGAAAATTTTTAGGTTATATTCAATTACGAAAAGGACCCAATAAAGTAGGATTTATAGGAATCCTCCAACCAATTAGAGATGCTTTAAAACTCTTTAATAAAACTCTTATTTCATCTGAAATAATAAATCATATCTTAAGATATACACCAGCTCTTTCTTTATTTTCAGCAATATTAATAATAGTTCTATTAACCTTTAATTACCCTATATATGATATCAAGCATAATATCCTTCTCTTTTTCATTATTTCAAGTTTATCAGTTTACTTTATTTTATTAATTGGATGATCAGCTAATTCTAAATATAGACATATTGGAGCAATTCGAAGAGTTGCACAAATAATCTCTTATGAAGTATCATTTTTTTTAATTATTCTATTCATTGTTATCCTTTCTAACTCTTACGCTCTTACACAAATTTCACAATCTCAATTATATTTACATTTTTTCTGAGGAAATTTAATTCTATTCATAATATGAATTATTTCTTGTTTAGCAGAAACCAATCGAAGTCCTTTCGATTTTGCAGAAGGAGAATCAGAATTAGTTTCAGGATTTAACGTAGAATATATAGGAGGATGATTTGCACTCATCTTTCTAGCAGAATACATAAGAATATTAATTTTATGTATTATTTCAACAATTATATTTTTTACTTCCCTAAAATACTTTTCTAATCTTATTTTAATTTTTATTCTTATTCTCTTATGAGTTCGTGGATCGTATCCACGATTTCGATATGATATACTTATAAAATTAAGTTGAAAAATTTTTCTTCCTATTATCCTTTTTATTATTCCTATTTCATATATCTATTTATATTTTATGAGTTTTATATTAGTAATAAGAGGTGAAGATTGATTTATAATATGAATAGGGTTAGAAATTAATATGATAAGATTTATTATTATTATTTATAAGCGTTATATTCAAGAGTCAGTTGAAGTAAGAATGAAATATTTTTTTATTCAGAGCTTATCTGCATTGTTTTTAAGAATATTTTATGGAGAATTAATGTGTTCTGTTTTAGGATATAAAATTGGTGTAGCTCCTTTTTATATTTGATTAGTTTCGGTTTGTAATAGTTTAGAATGATTATCATTATTTATATTACTAACATTACAAAAAATTATTCCTTTAATATTGATAAATTTTTTTATAGGATGAATTTGTTGATTGTTTGTAATTTTGAGATTGGTAATTGGTGTTATAGGGGCATTTGGGCAAAAATTTTTGAAAATATTAATAGTTTATTCTTCAATTCATCATTTGGGTTGGTTAATTTTATGTAGTGAGTATGATATGTTATGGATATTATATTTATTTATGTATATGTTAATTATTGTTATTATTTTAATAAAAAATGAAATTATTTATTTATTTTGTATTGATGAGTGAAAGAGAAAAATGTGATTTGCTTTTGGAATATTAAGAATAGGAGGAATTCCTCCTTTTTTAGGATTCTTTTTGAAATGAATATCTTTTATTTATATTATAAAAATTTTATATATTTTTTTTATAATATTATTAGCAGTAGTTATATTTTATGTTTATTTTCGTGTAGTTTTTGATGATGTAATAAATGTAATAGGATTAATGATAGGAGGAATTATTATATTTATATTAGAAAGATTAGTTTTAGTAGGTATTGTATATATATTATTTTATATAATTTTTTATAAAGAGAAGTTAATTGAAATTATTAGTCCTTATGAATGTGGGTTTGATCCTTATTCATTAACACGTTTAGTTTTTTCTTATCGGTTTTATTTAATTTCTATTTTATTTATTATTTTTGATGTAGAAATTTCTCTTTTACTTCCTACCCCATTTTTAATTGGAAGTTTAGGATTTATTTTTGTTTTAATTATAGGATTATTATATGAATATTATTATGGATTAATTATATTAATATCTTTAACCTTAATAGATTCCTTATCTATATTAATATTAATCTTAACATTCATTAGAACATTAATAATTATCTTATCTTCCTTTACTCTCTACGAAATTTTTCCAACCCCCATTATACTACTATTAACATTAACATTTTCACTTTCTAATATAATTAATTTTTATATTATATTTGAACTTGTACTCATTCCTACAATAATATTAATTATAATAAACGGAAAACAACCAGAACGACTTCAAGCAAGAATTTACCTATTAATTTATACTATTACAGCATCTCTCCCTCTTCTAACTAGTATTATTTTCTCATTTTTCTTTTCAAGAACTACAATAATAGAATTTAAATTTCCTATTATTCTTATAATAGCTTTCCTAGTAAAAATACCAATATTTTTTTTCCATCTCTGACTACCAAAAGCACACGTAGAAGCTCCTTTAGAAGGATCTATAATTTTAGCCGCCATCCTATTAAAATTAGGAGGTTATGGAATAATCCGATTCTTACCTATATGTACTAAAAAAATTAATACTCTTAATCACTGAATTATTAGAATTAGATTAATTGGAGCAACCGCTACTGGATTAAACTGTATCCGACAAAAAGATCTAAAATCCTTAATTGCTTATTCCTCAGTATCTCATATAGGAATAGTTTTATTAGGAATCTTTACTTTCAATATCATTGGAATATATGGAGCAATTATCTTAATAATTGCTCACGGATTATCCTCATCTGCTCTCTTCTTATTATCTAATGACATCTATATAAAATATCACACTCGAAACATTTTAATATTTAAAGGAATTATTTCAATAACCCCTAATATTTCATTCTGATGATTCATCTACATAGCTATTAATATATCAGCCCCCCCAACAATTAATACCTTAAGAGAAATTATACTAATATCAAGAATAATTAATTGAAATAACCTCTCCATTATTATCTTATTTACCATATCAATCACAACTACTTCATTCTCAATAATAATATTTTTAAATATAAATCATAATCCATCACTACAAACACCTCCCAAAATCTTCTTATCTCTATTTAGTCACTCACTTCCTTTAATCATAATATTATCTAAAATAGAACTAATAATCATTACCAGTATTATTAGAATATGTTGATGACGAAAAAATATTATTCCAATACTTCTTAGATTAGAACTTTTAATTTTATCACTTTTTACTAACTTATTATCAACTCTTCTTATTATTCTTACTATTATAGTAAGAGGGTCGAGAATAGGATTAAGATTACTAGTAAGATTATCTCATTCTCATAACTCATCACAATCAATCTTTATTTTATTAACCTCAATAATTATATTATCTCTTATTTTTCTTTTATATATAAATTTATTTTTATCTATTAATATTACTATCTTAAATATCTTAAGATTCAATATCCCTATCAATATCCTAATAGACTGAATCTCACTAATATTTATAAGAACAGTAATTTTCATTTCAAGAATAATTATAATATTCAGAATATATTATATTCCTAAATATGAACACAAACAATTTCTCCTACTCCTCACTATATTTATCCTATCTATACTAATTTTAATTCTAAGAAATAATATTTTCTTAATATTACTAAGCTCTTACATTTTAGTTATTTATTACCAAAATTCTTCTAGAAGAGCTTCTGGTTCAATTACCCTTCTTAGAAATCGCATTGGAGATATTATAATTTTATTATCTATTGGAATAATTTTAACTAATAAAAACTGAAACCTTTACAATGAAGAATTTCTTATTACAATTTTACTTTTAATAACAGCAGCTTGTTCAAAAAGTGCTCAATTTCCTTTCTCAGCATGACTTCCCGCAGCAATAGCTGCTCCTACTCCTATTTCAGCATTAGTTCACTCATCAACTTTAGTAACAGCAGGGGTCTTTCTAATAATCCGAATTATACATCCACTTTCACTTCTTATTCTAATATTAATCTCCTCTGCCACTGCTATTTATGCCAGAATCTCAGCAAACTGAGAACAAGATTTAAAAAAAATTATTGCATTATCTACTCTAAGTCAAATTGCAATAATAATATTCTCTATTTCAATTTCAGCTATCAATATAGCTTTCTCTCACCTAATTATTCACGCTTTATTTAAATCAACAATATTCCTTTGCGCTGGAATCTTAATTCACGAATTTTCATATCAAGACTCACGTCATATAGGAAACTCTCAATCTATTCCTATTACATTATCAGTACTAGGATTAACAAACATATCTTTAATAGGAATCCCTTTTATATCAGGATTTTTTTCAAAAGACTTAATTATTGAAAAAATAATTTCTTCTAAACTTGAATGTATTTTATCCCTCTTAATAATCTCTTCCATTGGTATAACTACATTTTACTCAATTCGCATAATAATCCTAGCTAATAAACTATATATTAAACCTAATTCATCCAACCACTTTTCTTTATATTATAATATTCCTCTTATAATTATAAGAATTTCCATTATTACTTCCGGAACATCTATATTATGAATAATCACACCAGAACAAATATTATTTATTCCTAATCAAACAAAACTATTTATTATTTTAGTAATTATTACAAGAACTATCATAAGTTATTCCCTTTCCTTTAAAAACAGAAATTTCTTAAAACTAGGATTCTCTTCTAAATCTTTATGATTTAATCATACTCTCATTACTATACCTTTATTTTCTTTTCCTATATTTTTATATTCCAATAATGATAAATCATATAAAGAAATTTATGGTCCCAAAATATTATACCTCATAAATATAAATAATTCAAAAATTCCTGAACTTTCAAAATATCTAATACTACTAATTCTCCTAATTACTTCCCCTATTTTGATGTTATTAATAATATTAGTTATTTTTTTTATTAGAAGAGTTCAACCTATAGTTATAGTTAGAAGATTAATTTTTATTACGTTAGTTTATTCATATTATGTTTATATGGTGATGGGTGGTTATTGATTTAGATATGCTTTAATGTTAGTAATGTTAAGAGGAGTATTAGTTTTATTTAGTTATATAGTTAGATTGAGTCCTAATGAAAGATTTGAAAGTTATTTAGTTATGTTGTTTTTTGTATTATTTTTAATAGTAAATGATATAGGATATATTTCTTTATTATTATGATCTTCATATGTAAGTATATATACTATATTTATAATTGTATTTTTATTTAGAGTGATATTAATAGTAGTATGATTGAGATGAAAATTTGGGGCTGTTCGG
>Gnaphosidae_Gnaphosa_licenti
ATAAATTTATTTTCTGTATTTGATCCTACTTCTTATTTTGGGTTATCATTTAATTGATTGGTTATGTTGATTGTATTTTTATATATTCCGGGAAAATATTATTTAATTAATAGAGGATTTTTTAAAATATTTAAATTATTATTTATGAGAGTTAGAAAAGTTTTTAATGAAATTGCTGTTCCTAATCATTTAGCTATAAATTTTATGGTTGTTATGACTTTTATATATTTAATAGTTAGAAATATATTAGGATTGTTTCCTTTTGTGTTTACTGCTACAGCTCATCCTATGATGACTATAGGATTAGGAATAGTTATATGAATATCTTTTTTTTTGATAGGATGAATTAAAAATTTTAAAAATAGAGCAGCTCATCTTGTTCCTGAAGGAAGTCCAATGTTATTAGCACCATTAATAGTTTTAATTGAGAGAATTAGTCATTTAATTCGTCCTTTTACTTTGTCTGTACGGTTGGCAGCGAATATAATGGCTGGTCATTTAATTATAGGATTATTATCAAGAATTAGACTTATTAATATTTATGGATTTGTTAGATCTTTGTTTTTGCAAAATGTTTTGTTGATTTTAGAATTTGCAGTATCTGTAATTCAGGGTTTTGTATTTAGTATTTTGTTATTATTATATGCTTTAGAAATACCTTTGTTGTGAATTGCTTCTGTTTTTATGGTAAGAATGATGATTTTTATATTGGTTGATATATATTATCGAAAGAGTGAAAAATTAGTTAAGATTGTTAGAGGTTCTTTAGTAGATTTACCTTCTCCAAGAAGATTAAGATATTTATGAAATTATGGTTCTTTATTAGGAGTATTTTTAATAGTACAAATTATTTCTGGTTTGTTTTTGGCTTTTCATTTTAGAGGAGAAATAAATTTATCTTTTGATAGAGTAATTCATATGATACGTGATGTAAATAATGGTTGGGTGATACGGGTAGTCCATGCTAATGGAGCTAGAAGAGGAGTTACTATTTTGTTATTATCTATAGGAGCTGCTTTTTTAGGATATGTTTTACCTTGAGGTCAAATATCATTTTGAGCTGCTACTGTTATTACTAATTTGTTATCTGCTATTCCTTATGTTGGTGTAATAATAGTAGAGTGGGTGTGAGGTGGATTTGCAGTTGGAAATCCAACGTTAGTTCGGTTTTTTGCTTTTCATTTTGTTCTTCCCTTTATTATTTTATTTATGGTAATTTTACATTTGTTTTTTTTGCATGAAACTGGTTCTGGTAATCCTATAGGATTGGAAAGAAATGATAGGGTTATTTTTCATCCTTATTTTAGAGTAAAAGATTTATTTGGTTTGTTTCTTTTTTTTATTTTTTATTTAATAATTTGTTTTTTGTTTCCTTATATGTTTATGGATGTTGAAAATTTTATTATATCTGATCCTTTGGTAACTCCTGTTCATATTCAACCTGAATGGTATTTTTTATTTGCTTATACTATTTTACGTTCGGTTCCTAGAAAGATTGGAGGAGTAGTGGCATTATTGTTATCAGTGTTGATTTTATATTTATTTCCTTTGTGTTATGTACATCGTTTTCGAAGAAATATGTATTTTTATGAAAAATATATATTTTGAATTTTTATTGTAAATTGAATATTATTAACTTGAATTGGGGCTTGTATCGTTCTGCGATGAATATTTTCTACTAATCATAAAGATATTGGAACTTTATATTTGTTATTTGGAACTTGAGCTGCTATAGTAGGAACTGCAATAAGAGTACTAATTCGTATAGAATTAGGACAGACAGGAAGTTTATTAGGAGATGATCATCTTTATAATGTAATTGTTACAGCCCATGCATTTGTAATAATTTTTTTTATAGTGATACCAATTTTGATTGGGGGGTTTGGAAATTGATTAGTCCCTTTAATATTAGGGGCTCCTGATATAGCTTTTCCTCGGATGAATAATTTAAGATTTTGGTTATTGCCCCCTTCTTTAATTTTATTGTTTATTTCTTCTATGGTTGAAATAGGAGTAGGAGCAGGATGAACTGTTTATCCTCCATTAGCTTCAGGTTTAGGTCATCCTGGAAGAGCAATGGATTTTGCTATTTTTTCTTTACACTTAGCGGGGGCTTCTTCTATTATGGGGGCTGTAAATTTTATTTCTACTATTATTAATATACGATCTATAAGAATGGAGAAGGTTTCTTTATTTGTATGATCAGTGTTAATTACTGCAGTATTATTATTATTGTCTTTACCTGTTTTAGCAGGGGCTATTACTATATTATTAACAGATCGTAATTTTAATACTTCTTTCTTTGATCCGGCTGGGGGTGGTGATCCGATTTTATTTCAACATTTATTTTGATTTTTTGGACATCCTGAAGTTTATATTTTAATTTTACCAGGGTTTGGAATTGTATCTCATGTTATTAGTTCTTCCGTAGGAAAGCGAGAGCCTTTTGGGAGTTTAGGAATAATTTATGCTATAGTAGGAATTGGAGGAATGGGATTTGTTGTTTGAGCTCATCATATGTTTTCTGTTGGGATAGATGTAGATACTCGGGCTTATTTTACTGCTGCTACTATAATTATTGCAGTTCCTACGGGAATTAAGGTTTTTAGATGAATGGCTACAGTACATGGATCTTATTTTGAAATAAGTACTGCATTGATGTGGTGTATTGGTTTTGTGTTTTTATTTACTTTAGGAGGAATTACTGGAGTTGTTTTATCTAATTCTTCATTAGATATTGTATTACATGATACTTATTATGTTGTTGCTCATTTTCATTATGTTTTAAGAATGGGAGCGGTTTTTGCTATTTTAGCTGGTATTACTTATTGATTTCCTTTATTTTTTGGAGTTGTTTTGAGTGAAAAAAAAACTAAATTGCATTTTTATATTATGTTTTTGGGAGTTAATTTAACTTTTTTTCCTCAACATTTTTTAGGATTGAATGGAATACCTCGGCGTTATTCTGATTATCCTGATGTATATTTATATTGAAATATGGTATCATCAATAGGATCTGTGTTATCTTTATTTGCTGTAATTATATTTATGTTTATTGTTTGAGAGTCTTTGGTTGTTAAGTATTCTGTTTTTAATATATATTTTACTTCTTCTTCATTAGAATGAATTAATAATGTTCCTCCATTAGATCATACTTTTAATCAGTTAAGATTATTGCCAGTGTGAGGTTCTTTATATTTTCAAAGTGGGATTTCGTCAGTTATGGAGCAATTAATTTTTTTTCATGATCATACTATAATAGTAATAATTATAATTATAATATTGGTTGGATATATATTAATTAGTTCTTGTATTAATAATTTTTTTAATTTGAAAATATTTGAAGGTCAGGAGTTAGAGAGAATTTGAACTGTTCTTCCTGCTTTATTTTTATTATTAATTGCTTTTCCATCTTTACGTTTATTATATTTAATAGAGGAGTTTGAGGATTATGATATAACAATTAAATTAATAGGACATCAGTGATATTGATCTTATGAATATAGAGATTTGAGAACCAAATTTTTTGATTCTTATATGTTGTCGGAAGAGGTTTTTCGTTTATTAGATGTAGATAATAGATTAGTACTTCCTTGTAATATTAATATTCGTCTTATGTTATCAAGAACTGATGTTATTCATTCTTGAACTGTTCCGTCGATAGGGGTTAAGGCAGATGCTATTCCTGGACGTTTGAATCAATTAAATTTAAATTTTAATTGTGTAGGGGTATTTTATGGACAGTGTTCTGAAATTTGTGGTTTGGAAAAAGTTTATCATCCTTATCATATAGTAAATATTTCTCCTTGACCTTTAATGGCTGGATTTAGAGTTTTTGGAATTGTAGTAGGATTAGTTAAAATTTTTGTTTTTATAGAAGTAGATTTGATATTTGTTTCTTTGTTATTAATGATTATTGTGAGAATAGTATGATGGCGAGATGTAGTTCGTGAAAGAACTTTTCAGGGATATCATTCAAGAGTAGTATTATCAGGTTTAATAGTAGGAATAATTTTATTTATTGTTAGTGAAGTATTTTTTTTTATTTCATTTTTTTGAGCTTTTTTTCATTCTAGATTAAGTCCTAATGTGGAATTAGGATCTAGTTGGCCTCCATCTGGAGTTTTCTCTTTTAATCCTTTTCAAGTTCCTTTATTAAATACAGTAATTTTATTATCTTCTGGTATTTCTATTACTTGATGTCATCAATTAATATTAAGAAATAATATAAACTTAGCAGAAAATAGTCTTTTATTGACTTGAATATTAGGATTATATTTTTTAGGATTGCAGGGGTTTGAATATTATATAGCAAGATTTAGTATTTCTGATTCTGTTTTTGGTTCAACTTTTTTTATAGCTACAGGATTTCATGGTTTTCATGTAATTGTGGGAACGTTATTTTTAATAATTATATGATTTCGTATATCTAAAAATCATTTTTCTTATAGTCATCATTTTGGATTTGAGGCTGCTGCTTGATATTGACATTTTGTTGATGTAGTATGATTGTTTTTATTTACTGTAGTTTATAATTTTCTATTAAGAACAATCAGAATTCTAATCAGAGTTGCATTTTATACAATTTTAGAACGAAAACTTTTAGGATATATTCAATTACGAAAAGGTCCTAACAAAGTAGGATTCATAGGAATCCTTCAACCAATTAGAGATGCTTTAAAGCTCTTTAATAAAACTCTTATTTCATCTGAAATAATAAATCACATCTTAAGATATACGCCAGCTCTTTCTTTATTTTCAGCAATATTAATACTAATACTTTTAACTTTCAATTACCCTATATATGATATTAAGCACAACATTCTTCTTTTCTTTATCATTTCAAGCTTATCAGTATATTTTATTTTATTAATTGGATGATCAGCTAATTCAAAATATAGCCACATCGGAGCCATTCGAAGAGTTGCTCAAATAATTTCTTACGAAGTATCATTCTTTTTAATTATCCTATTTATTGTAATCTTATCTAATTCTTATTCTTTAACACAAATCTCCCAATCCCAATTATATATACATTTTTTTTGAGGAAATCTAATTCTATTTATAATATGAATTATCTCTTGCCTAGCAGAAACAAATCGAAGTCCATTCGATTTTGCAGAAGGAGAATCAGAACTAGTTTCAGGATTTAATGTTGAATACATAGGAGGGTGATTTGCTTTAATCTTTTTAGCAGAATACATAAGAATATTAATCTTATCTATCCTTTCAACAATTATATTTTTCACTTCTCTTAATCCAATTTCCAACTTTATTTTAATTTCTATTCTAATCCTCCTATGGGTTCGAGGGACCTATCCTCGATTTCGATATGATATATTAATAAAATTAAGCTGAAAAATTTTCCTCCCTATTATTCTTTTTATTATTCCTATCTCATATATTTATTTATATTTTGTAAGTTTTATATTAGTAATGAGAGGAGAAGATTGATTTATAATATGAATGGGATTAGAAATTAATATAATGAGATTTATTATTATTATTTATAAGCGGTATTTTCAGGAAACAGTAGAAGTAAGAATGAGGTATTTTTTTGTTCAGAGTTTGTCCGCATTATTATTAGGAATATTTTATGGGGAATTAATATATGCTATTTTAGGATATAAAATTGGGGTGGCTCCGTTTTATTTTTGGTTTGTATCTATTTGTAATAGATTGCAATGATTGGCATTGTTTATGTTGTTAACGTTTCAAAAGGTTATTCCTTTAATGTTAATAAATTTTTTTGTAGGGTGAATTTCTTGATTTTTTGTTATTATAAGATTAATAGTAGGAGTTTTGGGAACGTTTGGACAAAAATTTTTAAGGTTATTAATAGCTTATTCGTCTATTCATCATTTAGGATGATTACTTTTATGTAATGAGTATGATGTATTATGAATTTTATATTTATTTATATATAGAGTACTTATTGTTATTATTTTAATAAAAAATGAAATTTTATTTTTATTTTGTATTGATGAGTGAAAGAGAAAATTATGATTTTCTTTTGGGATGTTAAGAATAGGAGGGATTCCTCCTTTTTTAGGATTTTTTTTAAAATGAATATCTTTTATTTATATTATAAGGATTTTGTATATTTTTTATATAATTATATTAGTGGTTATTATATTTTATGTCTATTTTCGTGTAGTTTTTGATGATATATTAAATGTAACGGGATTACTAATAGGAAGAATAATTTTATTTATGTTTGAAAGATTATTTCTGGTTATTATTGTTTATGCATTGTTTTATATAATTTTTTATAAAGAGAGGCTAATTGAAATTATTAGTCCCTATGAATGTGGGTTTGATCCTTATTCTTTAACTCGTTTAGTTTTTTCTTATCGTTTTTATTTAATTTCTATTTTATTTATTATTTTTGATGTAGAAATTTCTCTTTTATTACCAACTCCCTTTTTAATTGGAGGTTTAGGATTTATTTTTGTTTTAATTATAGGATTATTATATGAATATTATTATGGATCACTTATATTAATATCTTTAATTCTATTAGATTCTCTCTCCATCTTAATACTAATCCTAACTTTTATCAGAACATTAATAATTATCTTATCATCATTTTCCCTTCATAAAATTTTCATAACTCCCATTATAATATTATTAACCCTAACATTTTCATTTTCAAACATAATTAATTTTTACATTATATTTGAACTTGTACTCATTCCTACAATAATATTAATTATAATAAACGGAAAACAACCAGAACGACTTCAAGCAAGTATTTATTTATTAATATATACTATTACAGCCTCCCTTCCTCTTCTAATAAGAATTATTTATTCATTCTTTTACTTAAAAATCACAATAATAAAATTTCAATTTCCTATTATTCTTATAATAGCCTTTTTAGTAAAAATACCAATATTTTTTTTTCACCTTTGACTTCCAAAAGCTCATGTAGAAGCTCCATTAGAAGGATCCATAATCCTAGCAGCTATTTTACTAAAACTAGGGGGCTATGGACTAATCCGTTTCTTACCAATATGTACAAAAAAAGCTAACATAATAAATCATTGAATTATTAGAATTAGATTAATTGGAGCATCTGCTACTGGTCTAAATTGCATTCGACAAAAAGACCTAAAATCTTTAATTGCTTATTCCTCAGTATCCCATATAGGTATAGTATTATTAGGAATCTTTACCTTCAACACCATTGGACTTTACGGAGCAATTATCTTAATAATTGCTCACGGTTTATCATCCTCTGCTCTTTTCCTTTTATCTAACGATATTTACATAAAATATCATACCCGAAACATTTTAATATTCAAAGGAATCATCTCAATAAGTCCAAATATCTCATTCTGATGATTTATCTATATAGCTATTAATATTTCCGCACCCCCAACAATTAACACCTTAAGAGAAATTATATTAATATCAAGTTTAATTAGCTGAAACACCCTTTCCATTATTATTTTATTCATTATATCAATTACAACAACTTCATTTTCCATAATAATATTTCTTAATATAAATCATAACCCATCTCTACAAACCCCCCCTAAAACTTATCTATCTTTATTTAGACACTCACTCCCTTTAATCATAATATTATTAAAAATAGAAATAATAATTATTACAAGTATTATTAGAATATGTTGATGACGAAAAAATATTATCCCAATGCTTCTTAGACTAGAACTTCTAATTCTTTCACTCTTCACTAACCTATTATCATCCCTTCTCATTATTCTTACTATTATAGTAAGAGGATCAAGAATAGGATTAAGTTTATTAGTAAGTATATCCCATTCTCACAACTCATCACAATCAATTTTCATTTTAACATTTTCAACAATTTTACTTTTCTTTATTTTCCTTCTTCACATAAATTTATTTTTATCTATCAATATTATAATTACAAACATTTTAAATTTTAACATTCCTATTAATATCTTAATAGACTGAATCTCACTTATATTTATAAGAACAGTAATCTTCATTTCAAGAATAATCATAATATTTAGAATATATTATATTCCTAAATCTGAACACAAACAATTCTTATTACTACTTACCATATTTATCCTATCCATACTAATTCTAATTATAAGAAATAATATCTTCCTAATACTATTAAGTTCCTATATCCTAGTTATTTACTACCAAAATGCCTCCTCAAGAGCCTCAGGATCAATCACCCTCCTTAGAAATCGAATTGGAGATATTATAATCCTTTTATCAATCGGAATAATTTTAACTAATAAAAACTGAAATCTTTACAATGAAGAATTTCTAATCACCATTTTACTTTTAATAACAGCAGCATGCTCAAAAAGCGCTCAATTTCCTTTTTCAGCATGATTACCAGCAGCTATAGCTGCTCCTACTCCTATTTCAGCACTAGTTCACTCATCAACCTTAGTTACCGCAGGAGTATTTTTAATAATTCGAATCATACATCCAATTTCACTCCTTATTCTAATATTAATCTCTTCTGCAACTGCCATTTATGCTAGAATTTCAGCAAATTGAGAACAAGATTTAAAAAAAATTATTGCACTATCCACCCTAAGACAAATTGCAATAATAATATTTTCAATTTCTATTTTAGCTATTAATATAGCTTTTTCTCATCTAATTATTCATGCCTTATTTAAATCCACAATATTCCTTTGCGCTGGAATCCTAATTCATGAATTCTCTTACCAAGACTCACGATTTATAGGAAATTCCCAAACTATTCCTATTACCTTATCAGTACTAGGAGTAACAAGTATATCCTTAATAGGAATTCCTTTTATATCAAGATTTTTTTCAAAAGATTTAATTATTGAAAAAATAATCTCATCTAAACTTGAATGTATTTTATCTTTACTAATAATCTCTTCTATTGGAATAACTACATTTTACTCAATTCGAATAACAATCCTAACCAATAAATTATTCATTAAACCTAATTCATCTAACCATTTCTCTCTCTTCTATAATATTCCTATTATAATTATAAGAATTTCTATCATCACTTCAGGAACATTTATAATATGAATAATTACACCAGAACAAATAATATTCATCCCTCCTCAAATTAAACTATTTATTATTTTAATTATTATCATAAGAACTATTATAAGATATTTTCTATCCTTCAAAAACATAACATTCCTAAAATTAGGATTTCCTTCAAAATCTTTATGATTTAACCATACCCTTATTACAATACCTTTATTCTCCCTCCCTATAATTTTATATTCTAATAATGACAAATCATACAAAGAAATTTACGGACCTCACATACTCCACCTTATAAACATAAACCTTTCAAAAATTCCAGAACTCTCAAAATATATAATACTAATAATTCTCTTAACAACTACACCTATCTTGATAATATTGATGATATTGGTTATTTTTTTTATTAGAAGAATTCAGCCTATAGTTATAGTTAGAAGATTAATTTTTATTACGTTGGTTTATTCTTATTATGTTTATATGATGATAGGAGGATATTGATTTAGATATGCTTTGATGTTAGTTATATTAAGAGGAGTGTTAGTTTTATTTAGTTATATAGTAAGATTGACTCCTAATGAGAGATTTGAAAGTTATTTAGTTTTATTGTTTTTTATTATATTTTATATAGTAAATGATATAAGATTTATTTCTTTATTATTATGATCTTCGTATGTAAGTATTTATACTTTATTTATAGTTATATTTTTATTTAGAGTTATATTAATAGTGGTATGATTAAGTTGAAAGTTTGGGGCTGTTCGA
>Gnaphosidae_Gnaphosa_sp
ATGAATTTATTTTCTGTATTTGATCCTACTTCTTATTTTGGATTATCATTTAATTGATTAATTATGTTAATTGTGTTTATGTATATTCCAGGAAAATATTATTTAGTTAATAGAGGATTTTTTAAAATTTTTAAATTGTTATTTGTGAGAGTTAGAAAAGTATTTAATGAAATTGCTATTCCTAATCATTTAGCTATAAATTTTTTAGCTGTTATAACTTTTTTATATTTAATAATTAGAAATATATTAGGTTTATTTCCTTTTGTATTTACTTCTACAGCTCATCCTATAGTAACTATAGGATTAGGAATAGTTGTGTGAATATCTTTTTTTTTAATAGGATGATTTAAAAATTTTAAAAATAGAGCGGCCCATCTTGTTCCTGAAGGAAGTCCAATATTGTTAGCACCATTAATAGTTTTAATTGAAAGAATTAGACATTTAATTCGTCCTTTTACTTTATCTGTGCGGTTAGCTGCAAATATGATAGCAGGTCATTTAATTATAGGATTATTATCAAGAATTAGACTTATTAATATTTATGGGTTTATTAGATCTTTATTTTTACAAAATATTTTATTAATTTTAGAATTTGCAGTGTCTGTAATTCAGGGATTTGTATTTAGTATTTTATTGTTATTATATGCTTTGGAGATACCTTTATTATGATTAATTTCTGTTTTTATGATATGTTTAATTATTTTAATGTTAGTAGATATATATTATCGTAAAGGTGAAAAATTAGTTAAGATTGTAAGAGGATCTTTGGTAGATTTACCTTCTCCAAGAAGATTAAGATATTTATGAAATTATGGATCTTTGTTAGGATTATTTTTAATAATTCAAATTATTTCTGGATTATTTTTAGCGTTTCATTTTAGAGGAGAAATAAATTTATCTTTTGATAGAGTAATTCATATAATACGTGATGTAAATAATGGATGAATTATACGAGTTATCCATGCTAATGGGGCTAGTAGAGGAGTTTCTATTTTATTATTATCTATGGGAGCTGCTTTTTTAGGATATGTTTTGCCTTGAGGTCAAATATCGTTTTGGGCTGCTACTGTTATTACAAATTTGTTATCTGCTATTCCTTATGTTGGAGTAATAATAGTAGAGTGGGTATGAGGAGGATTTGCGGTAGGAAATCCTACTTTAGTTCGATTTTTTGCATTTCATTTTGTACTTCCTTTTATTATTTTATTTATAGTGATTTTACATTTATTTTTTTTACATGAAACTGGATCTAGAAATCCTATAGGATTAGGAAGATGTGATAAAATTATTTTTCATCCTTATTTTAGAGTAAAGGATGTATTTGGTTTTTTCTTGTTTTTTAATATTTATTTAATAATTTGTTTTTTGTTTCCGTATATATTTATGGATGTTGAAAATTTTATTATATCAGATCCTTTGGTAACTCCTGTTCATATTCAGCCTGAATGATATTTTTTGTTTGCTTATACGATTTTACGTTCGGTTCCTAGAAAAATAGGAGGAGTTATTGCATTATTATTATCAGTATTAGTTTTATATTTATTTCCTTTATGTTATATTCATCGGTTTCGTAGTAATATATATAATTATAAGAAATATATATTTTGAATTTTTATTGTTAATTGAATATTGTTAACATGAATTGGAGCATGTATTGTTCTGCGATGAATTTTTTCTACTAATCATAAAGATATTGGAACTTTATATTTATTATTTGGATCATGAGCTGCTATAGTAGGAACTGCTATAAGAGTTTTAATTCGTATAGAATTAGGACAAATGGGAAGTTTATTAGGAGATGATCATCTTTATAATGTAATTGTTACAGCTCATGCATTTGTAATAATTTTTTTTATAGTAATGCCAATTTTAATTGGAGGATTTGGAAATTGATTAGTTCCTTTGATATTAGGAGCTCCTGATATGGCTTTTCCTCGAATAAATAATTTGAGATTTTGATTGTTACCTCCATCTTTGATTTTATTATTTATTTCATCTATAGTTGAAATAGGTGTGGGAGCGGGATGAACTGTTTATCCTCCTTTAGCTTCAGGATTAGGACATCCTGGAAGAGCGATGGATTTTGCTATTTTTTCATTACATTTAGCAGGAGCTTCTTCTATTATAGGAGCTGTGAATTTTATTTCTACAATTATTAATATACGTTCAATAAGAATGGAAAAAGTTTCTTTATTTGTGTGATCAGTATTAATTACTGCTGTTTTATTATTATTATCTTTACCTGTTTTAGCTGGTGCTATTACTATGTTATTAACGGATCGCAATTTTAATACTTCTTTTTTTGACCCAGCTGGGGGAGGTGATCCAATTTTGTTTCAACATTTATTTTGATTTTTTGGACATCCTGAAGTATATATTTTAATTTTACCTGGATTTGGAATTATTTCTCATGTTATTAGATCTTCTGTGGGAAAGCGAGAGCCGTTTGGAAGTTTAGGAATGATTTATGCTATAGTAGGAATTGGAGGAATAGGATTTGTTGTATGAGCTCATCATATATTTTCTGTTGGAATAGATGTAGATACTCGAGCTTATTTTACTGCTGCTACTATGATTATTGCCGTTCCTACAGGAATTAAAGTATTTAGATGAATAGCTACAGTACATGGATCTTATTTTGAGATAAGTACAGCTTTAATGTGATGTATTGGATTTGTATTTTTATTTACTTTAGGAGGAATTACTGGTGTTGTTTTGTCTAATTCTTCTTTGGATATTGTATTGCATGATACTTATTATGTTGTTGCTCATTTTCATTATGTTTTAAGAATGGGAGCGGTTTTTGCTATTTTAGCTGGAATTACTTATTGATTCCCTTTATTTTTTGGAGTAATTTTAAGTGAGAAGAAAACTAAATTGCAATTTTTTATTATATTTTTAGGAGTAAATTTAACTTTTTTTCCTCAACATTTTTTAGGATTAAATGGAATACCTCGACGTTATTCTGATTATCCAGATGTTTATTTATATTGAAATATGATTTCATCAATAGGATCTGTATTATCATTATTTGCAGTAATTATGTTTATGTTTATTGTTTGAGAGTCTTTAGTTGTTAAATATTCTGTTTTTAATATGTATTTTACTTCTTCATCATTAGAATGAATTAATAATGTTCCTCCATTAGATCATACTTTTAATCAGTTAAGATTATTGCCGGTATGAGGTTCTTTATATTTTCAAAGTGGAATTTCTTCAGTTATAGAACAATTAATTTTTTTTCATGATCATACTATAATAGTAATAATTATAATTATAATATTAGTTGGATATATATTAGTTAGTTCTTGTTTTAATAAATTTTATAATTTAAAAATATTTGAAGGTCAAGAGTTGGAAAGAATTTGAACTGTTCTTCCTGCTTTATTTTTATTATTTATTGCTTTTCCATCTTTACGTTTATTATATTTGATAGAAGAATTTGAAGATTATGATATAACAATTAAATTAATAGGACATCAGTGATACTGATCTTATGAGTATAGAGATTTTAGAGCTAAGTTTTATGATTCTTATATATTATCGGAAGAAATTTTTCGTTTATTGGATGTTGATAATAGACTTGTTCTTCCTTGTAATATTAATATTCGTCTTATGTTATCAAGAACTGATGTAATTCATTCTTGGACTGTTCCATCAATAGGAGTAAAAGCTGATGCTGTTCCTGGACGTTTAAATCAGTTAAATTTAAATTTTAATTGTGTAGGATTGTTTTATGGACAATGTTCTGAAATTTGTGGATTGGAAAAAGTATTTCATCCTTATCATATAGTAAATATATCACCTTGACCTTTAATAGCTGGATTTAGAGTTTTTGGAATTGTAGTAGGATTAGTTAAAATTTTTGTATATATAGAGGTAGATTTAATATTTATTTCTTTATTATTAATAATTATTGTAAGAATAGTATGATGACGAGATGTGGTTCGAGAAAGAACTTTTCAAGGATTTCATTCGAGAGTAGTATTATCAGGTTTGATAGTAGGAATAATTTTATTCATTGTTAGTGAAGTATTTTTTTTTGTTTCATTTTTTTGATCTTTTTTTCATTCTAGATTAAGTCCTAATGTGGAATTAGGATCTATATGACCTCCATCTGGAATTTTTTCTTTTAATCCTTTTCAGGTTCCTTTATTGAATACAGTAATTTTATTATCTTCTGGGATTTCTATTACTTGATGTCATCAATTAATATTAAGAAATAATATAAAGTTAGCGGAAAATAGTCTTTTATTAACTTGAATGTTAGGATTATATTTTTTAAGATTACAAGGATTTGAATATTATATAGCAAGATTTAGAATTTCTGATTCTGTTTTTGGTTCTACATTTTTTATGGCTACTGGTTTTCATGGTTTTCATGTAATTGTAGGAACTGTATTTTTAATTATTATATGATTTCGTATATTTAAAAAACATTTCTCTTATAATCATCATTTTGGATTTGAGGCTGCTGCTTGATATTGACATTTTGTTGATGTAGTATGATTATTTTTATTTACTGTAGTTTATAATTTCTTAATAAGAACTATTAGAATTTTAATTAGAGTTGCATTTTATACAATTTTAGAACGGAAATTTTTAGGATACATACAACTACGAAAAGGTCCTAACAAAGTAGGTTTTATAGGAATTCTTCAACCAATTAGAGATGCTTTAAAACTTTTCAATAAAACCCTTATTTCATCTGAAATAATAAACTTTATTTTAAGATACACGCCAGCTCTTTCTTTATTTTCAGCAATACTAATAATAATACTTCTAACCTTTAACTATCCTATATATGATATTAAACATAATATCCTACTCTTTTTTATTATCTCAAGCTTATCAGTTTATTTTATTTTACTAATTGGATGATCAGCTAATTCCAAATACAGACATATTGGATCTATTCGAAGAGTTGCTCAAATAATTTCTTATGAAGTATCATTTTTTTTAATTATTTTATTTATTGTAATTCTTTCCAATGCCTATTCTTTATCTCAAATTTCTCAATCTCAAATATATTTATATTTTTTCTGAGGAAACTTAATTCTATTTATAATATGAATTATTTCTTGTTTAGCAGAAACCAATCGAAGTCCATTTGATTTTGCAGAAGGAGAATCAGAATTAGTTTCAGGTTTTAATGTAGAATACATAGGAGGTTGATTTGCACTTATTTTTTTAGCAGAATATATAAGAATATTAATTTTATGTATCCTTTCAACAATTATATTTTTTTCTTCTCTTAAATCTTTTTCTAATCTAATTTTAATTTCCATCCTAATTCTCTTATGAATTCGAGGAACCTATCCTCGATTTCGATATGATATATTAATAAAATTAAGTTGAAAAATTTTTCTTCCTTTCATCCTTTTTATTATTCCTATTTCATATATTTATTTATATTTTGTTAGTTTTTTATTAGTAATGAGAGGAGAGGATTGATTTATAATATGAATAGGATTAGAAATTAATATAATAAGATTTATTATTATTATTTATAAACGGTATGTTCAGGAAACGGTTGAAGTAAGAATAAAATATTTTTTTATTCAAAGTTTATCTGCTTTGTTATTAGGATTATTTTATGGAGATTTTATATATACTATTTTAGGATATAGGATTGGAGTAGCTCCGTTTTATTTTTGATTTATTTCTATTTGTAGTAGATTGCAGTGATTATCATTATTTTTATTATTAACGTTTCAAAAAGTGATTCCTTTGATGTTAATAAATTTTTTTGTAGGATGAGTTTCTTGATTTTTTGTAATTATAAGATTAATAGTAGGAGTTTTGGGAACATTTGGTCAAAAGTTTTTAAAGTTATTAATAGCTTATTCTTCAATTCATCATTTGGGATGGTTACTTTTATGTAATGAATATGATATTATATGAATATTATATTTATTTATGTATAGATTAGTTATTATCATTATTTTAATAAAAAATGAAGTAATTTATTTGTTTTGTATTGATGAGTGAAAAAGAAAGATGTGATTTGCATTTGGAATATTGAGAATAGGAGGAATTCCCCCTTTCTTAGGATTTTTTTTAAAGTGAATATCTTTTATTTATATTATAAGGTTTTTATATATTTTTTATATAATAATGTTAGTGGTAATTATATTTTATGTATATTTTCGTGTAGTTTTTGATGATATATTAAATGTAATAGGACTATTAGTGGGAAGAATAATTATTTATATATTCGAAAGTTTAATTTTAGTAATTGTTGTTTATATATTATTTTATATAATTTTTTATAAAGAAAGGTTAATTGAAATTATTAGTCCTTATGAATGTGGTTTTGATCCTTATTCATTAACACGTTTGGTTTTTTCTTATCGGTTTTATCTAATTTCTATTTTATTTATTATTTTTGATGTAGAAATTTCTCTTTTACTTCCAACTCCATTTTTAATTGGAGGATGAGGATTTATTTTTGTATTAATTATAGGATTATTATATGAATATTATTATGGACTCCTACTTCTATTTTCCTTAACCTTAATAGATTCCCTCTCTATTTTAATATTATTTCTAACATTTATTAGAACACTAATAATTATCTTATCATCATTTACTCTTCATAAAATTTTTTTAACCCCTATTATAATATTACTAACCTTAACATTCTCATTTTCTAATATAATTAACTTTTATATTATATTTGAACTCGTTCTTATTCCTACAATAATATTAATTATAATAAATGGAAAACAACCAGAACGACTACAAGCAAGAATTTATTTATTATTATATACTATTACAGCCTCTCTTCCCCTTTTAATAAGAATTATTTATTCATTTTTCTATTTAAGAATTACTATAATAGAGTTTAAATTTCCTATTATTCTCATAATAGCATTTCTGGTAAAAATACCAATATTTTTTTTCCATCTTTGACTTCCAAAAGCCCACGTAGAAGCCCCTTTAGAAGGATCTATAATTTTAGCAGCCATCTTACTAAAATTAGGAGGATATGGATTAATTCGTTTTTTACCTATATGTACAAAAAAAGCTAATATAATAAACCATTGAATTATTAGCATTAGATTAATTGGTGCATCTGCCACCGGATTAAACTGTATTCGTCAAAAAGATTTAAAATCCTTAATTGCTTATTCCTCAGTATCTCATATAGGAATAGTTTTATTAGGAATCTTTACCTTTAATACCATTGGACTTTATGGAGGAATCTTACTAATAATTGCCCATGGCTTATCATCCTCCGCTCTCTTTTTATTATCCAACGATATTTATATAAAATATCATACTCGCAATATTTTAATATTCAAAGGAATTATTTCAATAAGTCCTAACATTTCATTTTGATGATTCATTTATATAGCTATTAATATATCAGCTCCCCCAACAATTAATACTTTAAGAGAAATTATATTAATATCAAGATTAATTAATTGAAATATTTTTTCTATTACTATTTTATTTATTATATCAATTACAACAACATCATTTTCTATAATAATATTTCTTAACATAAATCACAATCCATCTTCACAAACATCCACTAAAATCTTCCTATCTTTATTCAGACATTCACTTCCCTTAATTATAATACTATTTAAAATAGAAATAATAATTATTACCAGTATTATTAGAATATGTTGATGACGAAAAAATATCATTCCAATGCTTCTTAGATTAGAGCTCCTAATCTTATCACTCTTCACTAACCTATTATCATCTCTCCTTATTATTCTTACTATAATAGTAAGAGGATCAAGAATAGGATTAAGCTTACTAGTAAGAATATCCCACTCCCATAACTCATCACAATCAATTTTCATTTTATTAATTTCAATAATTTTATTATTTATTATTCATTTAATACATATAAATTTATTCCTAACTATTAACATTATAATTACAAACATTTTAAATTTTAATATTCCTATTAACATTTTAATAGACTGAATCTCCTTAATGTTTATAAGAACAGTAATTTTTATCTCAAGAATAATTTTAATATTCAGAATATATTATATTCCTAAACATGAACACAAACAATTTCTAATACTTCTTACTATATTTATTTTATCTATACTTATCTTAATTATAAGAAATAATATTTTTCTAATATTATTAAGCTCATATATTTTAGTCATCTATTATCAAAATGCTTCTTCAAGAGCTTCAGGATCAATCACCCTTCTCAGAAATCGTATTGGAGATATTATAATTCTTTTATCAATTGGGATAATCTTAACTAATAAAAACTGAAATCTTCATAATGAAGAATTTTTAATTACTATTTTACTTTTAATAACAGCAGCATGCTCAAAAAGAGCACAATTTCCTTTTTCAGCATGATTACCAGCTGCTATAGCAGCCCCTACTCCTATTTCAGCATTAGTCCACTCATCAACCTTAGTAACCGCAGGAGTATTTCTAATAATTCGAATTATACATTCATTTACAATAATTATTTTAATAATAATTTCATCTTCAACTGCTATTTACGCTAGAATTTCAGCAAATTGAGAACAAGATTTAAAAAAAATCATTGCACTATCTACTTTAAGACAAATTGCAATAATAATATTTTCTATTTCCATTCTAGCTATTAACATAGCTTTTTCCCATCTAATTATTCATGCTCTATTTAAATCAACAATATTTCTTTGTGCAGGAATCATAATTCATGAATTTTCTTATCAAGATTCACGTTTCATAGGAAATTCCCAATCTATTCCTATTACTATATCAGTAATAGGATTAACAAGAATATCATTAATAGGAATTCCTTTTATATCAGGATTTTTTTCAAAAGATTTAATTTTAGAAAAAATAATTTCTTCTAAACTTGAATGTATTTTATCTATATTAATAATTTCCTCTATTGGAATAACTACATTTTATTCAATTCGAATAACAATCTTAGCTAATAAACTATTTATTAAACCTAATTCATCTAATCACTTTTCCCTTTTCTACAATATTCCTATTATAATTATAAGAATTTCCATTATTTTCTCTGGAACATTTATAATATGAATAGTTATACCAGAACAAATAATATTTATTCCTAATCAAATTAAATCACTAATTATCTTAATTATTATTTTAAGAATAATCACAAGTTATTCTTTATCTTTTAAAAACATAAACTTCTTAAAATTAGGATTTCCTTCAAAATCATTATGATTTAATCACACCCTTATTACAATACCTTTATTCTCCTTTCCTATATTAATATATTCTAATAATGATAAATCATACAAAGAAATTTATGGACCTCATATACTCTACTTTATAAATATAAACCTTTCAAAAATTCCAGAACTCTCAAAATATATAATATTAATAATCCTTTTAACCATTTCACCCATTTTAATATTATTAATAATATTAGTAATTTTTTTTATTAGAAGAATTCAACCTATAGTTATAGTTAGAAGATTAATTTTTATTACGTTGGTTTATTCATATTATGTTTATATAATGATGGGAGGATATTGATTTAGATATGCTTTAATATTAGTAATATTGAGAGGAGTATTAGTGTTATTTAGTTATATAGTGAGATTAACTCCTAATGAAAGATTTGAAAGTTATTTGGTTATGTTGTTTTTTATTATATTCTTTATAATAAATGATATAGGATATATTTCTTTATTATTATGATCTTCATATGTAAGTATATATACTATATTTATGGTTATGTTTTTATTTAGAGTTATGTTAATGGTAGTATGATTAAGATGAAAATTTGGAGCTGTCCGA
>Liphistiidae_Heptathela_hangzhouensis
ATAAATTTATTCTCAATTTTTGATCCTTCTTCATCATCAAATTTATCATTAAATTGATTAGCAATAATATCTTTTTCTCTGGTTATTCCTGTCCCTTTCTTTTTTATTTATCCTATATCCAAGATATTATTAATAAAAATGGTCCGAATTCTAACAAAAGAATTTAATTTGCTAGCAAAGCCAAACAATATAGGGTCAATTTTATTTTTTATTAGAATATTCATTTTCATTTTCTCTACAAACTACATAGGACTTTATCCTTTCATTTTTACTACAAGCAGTCACATTTTAATAACCTTTTCACTTAGAATAACCATTTGAACAGCCATTATAATTACCCTTATTTTAATAAATTTTAATACTTTTATGGCTCATTTGGTTCCTCAAGGGACTCCAATACTACTATCTTTTTTCATAGTAATAATTGAGACCGTGAGAATCTTAATTCGACCTATTACTTTAGCAGTACGACTAGCCGCTAATATAATTGCAGGGCATCTTCTTATTTCCCTAGTTAGAAATATTGCATCATTCCAATTAAAAAATAGCTTAACTTCAATTATTTTACAAACAATATTAATTTTACTAGAAACTGCTGTAGCTTTAATTCAAGCATTTGTTTTTACGATTTTGTCTCTATTATATAGTATCGAAGCCCCTTTATACTGATTTATATCCATTTTCATTTTAACAATTATTGTTATTCTAATTTACAATCATTATTTACGAAAAACCCATTTAATTATTAAGTTAACCAATTCAATATTAATTGATTTACCCACCCCATCTAACATTTCATATATGTGAAATTTTGGTTCACTTTTAGGAGTAATATTAGCAATTCAATTAATTTCAGGCGTAATATTAACAATACATTTTTCTCCAGCCATTACTTTATCTTTTGAGACTGTTGTTCATATTAGACAAAATGTTAATTACGGTTGATTTATCCGCTCACTCCATGCTAACGGAGCAAGAATTGGAATTTTTATTTTTATAGTAATAATAATTACAGCATTTCTGGGGTATGTCCTCCCATGGGGACAAATATCATTTTGGGCTGCTACAGTAATTACTAACCTTTTATCTGCTATTCCTCTATTTGGAGAAATATTAGTTCAATGAATCTGAGGAGGATTCTCAGTTAGAAACCCAACTTTAACTCGATTTTTTGCCCTTCACTTTATTTTGCCCTTTGTCCTAGTCATCTTAGTAGTACTCCATCTTACATTTTTACATAATGAAGGGTCTAATAATCCTCTCGGTACGCCCAGACTAGATAAATCCCCTTTTCATCCTTATTTTTCCAGAAAAGATATACTTGGTTTAATAATTATTACTTTAATCTTAGCCCCCTTTTCCTTGTACCTACCTTTTATTCTAAGAGATGCAGAAAATTTCATTCCAGCTAATCCCTTAGTTACCCCAATTCATATCCAACCAGAATGATATTTTCTATTTGCTTATGCTATTCTCCGCTCAATCCCAAATAAAATAGGAGGAGTCGTAGCATTATTTTCATCTTTATTAATCCTTTTCATCTTACCCATTACTTTACACCACAAATTTCAATCCATTTTTTACTCTTTGGGGAAAATTCTATTTTGAAGATTTATGAGCCTATTCATATTACTAACTTGAATGGGGGCTCAACCGGTTTTGCGATGATTATTTTCAACAAACCATAAAGATATTGGAACAATATATTTAATTCTTGGAGTCTGGTCTTCTATGATAGGTACAGCTTTAAGAATACTAATTCGTGCTGAGTTAGGCCAGCCAGGATCTCTTATTGGAGATGACCAAACTTATAATATTATTGTTACATCCCATGCTTTCATTATAATTTTTTTTATAGTGATACCTATTATAATTGGGGGGTTCGGGAATTGATTAGTTCCCTTAATACTAGGGGCACCAGATATAGCTTTTCCACGTCTAAACAATTTAAGTTTTTGACTTCTACCTCCTTCCTTAATTTTACTATTAACTTCCTCTATAGTAGAAATAGGGGTAGGAACAGGATGAACTATTTATCCTCCTCTTGCTAGAGGAGAATTCCATCCTGGAGCTTCAGTAGATTTAACTATTTTTTCACTTCATTTAGCTGGAGCCTCATCAATTTTGGGGGCTATTAATTTCATTACAACTATCATTAATATACGGCAAATGTTGATAGAACGAGTTCCTCTATTCGTATGATCAGTTTTAATCACAGCAACACTTCTACTCTTATCTCTTCCAGTTTTAGCTGGGGCTATTACTATACTACTAACAGATCGAAATTTTAATACTTCCTTCTTTGATCCCGCGGGTGGAGGAGATCCTATTCTATTTCAACACTTATTTTGATTCTTTGGCCACCCTGAAGTTTATATTTTAATTCTTCCTGGATTTGGAATAATTTCTCATATTGTAAGTCACAATGCAGGGAAAAAAGAACCTTTTGGCGCTTTAGGAATAATTTATGCTATAGCTGCTATCGGACTATTAGGATTTGTAGTTTGAGCCCATCATATATTTACTGTTGGAATAGATGTTGATACACGAGCGTACTTTACAGCAGCCACTATAATTATTGCTATTCCTACAGGAATTAAAATTTTTAGTTGACTAGCAACTTTACATGGTACCCATTTAACATTAAATGCCTCTCTTTTATGATCTATTGGCTTTATTTTTTTGTTTACAATTGGGGGATTAACAGGAGTAGTTTTAGCTAATTCTTCTATTGATATTGTGCTTCATGATACTTATTATGTAGTAGCCCATTTTCATTATGTGTTATCTATAGGTGCAGTTTTCGCCATTATAGCAGGAATTATCCATTGATTCCCCTTATTTTTTAATCTTTCACTAAATCCTAAATGATTAAAAATTCACTTTTTGTCAATATTTTTAGGGGTAAACATAACTTTTTTCCCCCAACATTTTCTAGGGCTAAATGGTATACCTCGTCGATATTCGGACTATCCTGATGCTTTTACTTCATGAAATGTTATTTCTTCTTTAGGAAGAATCTTATCCTTTTTAACAATTATTATGTTTATTATAATTGTATGGGAAAGATTTACTTCCACTCGTCCAATTATTTTTTCTCAACAATTTCCTTCATCTATAGAATGATCTTACAATATTCCTCCTATTCATCATACTTTTAATCAACTTAATATACTGCCAACATGAATAAATCTATCTTTTCAAGATAGAGCTTCTCCCTTAATAGAACAGCTATATTTTTTCCATGATCACACAATAATTATTCTTATTATAATTACAATTTTAGCGGGGTATATTTTAATAAATATTATTTTTACTCCATATTTCAATCGTTATATATTAGAAGGACAAGAATTAGAAAGATTTTGAACTTTAATCCCAGCCCTTTTATTAATTTTTATTGCTCTCCCTTCTCTCCGAACTTTATATTTAATAGATGAAAATTTATCCCCGGAGATTACATTAAAAGTATCAGGGTTCCAATGATATTGAGTTTATGAATTTTCAGATTTTAAAAAAACAGAAATTGAATCCTTTTTATCTCCCCTGTCCTCAATTCGGTTACTAGAAGTAGATAATCCCATTCCTCTCCCCCTATTTTCTCAAATTCGTGTTATTGTATCATCCAACGACGTTATTCATTCATGGGCAGTCCCCTCTATAGGAGTAAAAGTAGATGCACTCCCAGGACGTCTGAATCAAACTTCAATTTTTACTAGCCGAGTCGGAAAATTTTCTGGGCAATGTTCTGAAATTTGCGGATTGCAAACACCTACCCATACTTTCCATATAGTTAATCAAAGACCATGACCTATCACTAGAGCTGCAAGAGCAATACTAATTACTAGAGGAATAATTAAATGATTCCATTTTAATTCTTACTTCATATTTTTATTAGGGATTATCCTAATATTACTAACAATATTATTATGATGACGTGATGTAGTACGGGAAGGGACTTATCAAGGGCTTCATACAGAGCTAGTCACAAAAGGGCTTCAATGAGGGATAATTCTCTTTATTATTTCTGAAATTTTATTTTTTATATCTTTTTTTTGGGCCTTTTTTCATTCTAGACTATCCCCTTGTGTAGAGCTAGGAGCCTCTTGACCTCCAAAAGGAATCTCTCCTTTTAATCCTTTTCAAGTTCCTCTTTTAAATACTGCTATTTTATTAGCGTCTGGGGTTACAGTAACATGAGCTCATCAAAATATTCTATCTAACTTAAACAAAAAAGCATTTCAAAGTCTATTATTAACATGTCTATTAGGAATTTATTTTACAATTCTTCAAATCTGAGAATACTACCAAGCTCCTTTTTCAATCTCTGACTCAATCTATGGAAGAACCTTTTTTGTAGCTACAGGCTTTCATGGTCTTCATGTAATTATTGGGTCTTCCTTTTTAACAATTTGTCTAATACGAATTAAGCTTTCCCATCTTTCATCAACTCATCACTTCGGATTTGAAGCTGCAGCATGATATTGACATTTCGTTGATGTAGTTTGGCTATTTTTATTTACCTTTATTTACAAGAATTTTATTTTATTAATTATAGTTTTAGTTGGAGTAGCTTTTTTTACTTTGATAGAGCGAAAAGTTTTAGGGTATATTCAGTGTCGAAAAGGGCCTAATAAAGTTGGAGTTTTAGGGATTTTTCAACCATTTAGAGATGCTGTAAAATTATTCGGAAAAGAATTTTATTTTTTGGAAACTTCTAATATAATCTATTTTTATGGACCAGTATTAATAATTCCTCTTTCTCTTTTATTATGAATTTTGTTACCTTATAGAGATGGGGTTTTGGACTTAAAATATGGAATTTTATTTTTTTTTATTTGTTCAGGAATGGGAATTTTTTCTTTAATATTAGTTGGATGAGGGTCAAATTCTAAATTTTCATTATTAGGCTCTTATCGAGGGGTGGCACAAATAATTTCTTATGAAGTAAGATTTATATTTATTATTTTAGGATTATTAATAATTAGAAATAGTTATTTATTGATTGACATTTTAATTTATCAAGAAATTTTATGATTTTTTTTAGGAAATTTAATTTTGTTAACAATATGATTAATTGTATGTATAGCGGAGCTGAATCGTACCCCGTTTGATTTTGCTGAAGGGGAGTCTGAATTAGTATCTGGATTTAATGTTGAATTTATAGGAGGAGGATTTGCTATTATTTTTATGTCCGAATATTCTAGAATTATAATAATTAGAACTTTTAGAATTATTATATTTTTTGGTAGATTTGAAAATTTTATAATTTTAAGATTGTTATTAATAGTTTTGGTATTGTGGGTACGTGGAAGTTTCCCACGTTTTCGTTATGATAAGTTAATGTTATTAGCTTGAAAGTTTATATTATCTGGGTGCTTAGTAGTGCTTATGGTTAACTTCATATTCTTTTTATTTTTTAGAGTAATAATAGCTATCAGCTCCTCCTCATGATTTATCATTTGGGCAAGCTTAGAAATTAATACAATTTCATTTATTTCACTAATTTATGAAAAAAATAATCAATTTTCCAGTGAATCCTCTTTCAAATATTTTTTTGTGCAAGCAATTATCCTTCTTTTCATTTCTCAACCAATATCTATTTTAATTACTTTAGCACTTTTATTAAAATTAGGAGCAGCCCCATTTCATTTATGATTTTTAACATTAATACGATTAAGAAATTGATTTTCATGTCTAATTCTCTCAACAATCCAAAAAATTATTCCGCTTTCCATTTTATTTTCTATTAAATCTAATCTAATCCAATTATTTACTATCATTTCCTCCGTTATAGGAGGGCTAGGGGGATTTAATCAAACTAATCTAAAAACCCTGATCGCATATTCATCAGTTGCCCATTTAGGGTGGATACTCAGTTCCTTATACTCTTTCTCAATTTGATTTTTTTATTGATCTTGTTATTTTATCATGATAATTATTACCATAAAGTCTAATTTAATTCTTTCCTTCAGAATAATACTTTCAATGTCCAATCAACTTTTAATTTTATTTATATTTCTTTCTCTGGGAGGTTTACCTCCTTTATTTGGCTTTCTACCGAAATGATATTTATTAAATCATCTTATTTTACCAGTTATTACAGTAATTTTAATTTTAACTTCAATTATAAATCTATATTTTTATATTCGGATCTTTTATAACCTAATTATAATATTAATATCGTCATTAATTATTACTTTACCTTTAATCCCCTTTATTATAATTATTATATTATCAAGAATTATAATTATCATGACAATAATAATTTCAAAAAATATTTTTCAAGAAACCTTATCCCCATACGAATGTGGTTTTGATCCCTTTTCTACCCCACGAATTCCATTCTCTCTACGATTTTTTTTAATCTCAGTAATTTTCCTTATTTTTGATGTTGAAATTGCTCTTATTTTACCAATTCCAATATCTATAAATCCTTTATCTTTTTTAATAATCTTACTTTTAGGGCTATTTTATGAATGAAAGAATGGGTCTAACTTGATATTAATATTAGTCGGAGGAGATTTGATAAGATATCTATTGATAATACTATCTTTTTTTTTATTAATAATAGTGATTACGGCTAAAAATCAATTCAAAAAGATGTTTTTGTTTTTTATTCTTTTATTTTTAGTATTAAGATTTCTTTTTTTGAATTTGTTAGGATTTTATATTTCATTTGAGGCGGTTCTTGTCCCAACTGTTCTATTGATTTTAGGAATGGGTGTTCAAATGGAACGAGTTCAAGCTAGAATTTATATATTATTTTACACTGTGTTTGGTTCTTTACCTTTGTTGTTGGGACTACTTTTTAGATATCTTAATATTTTAAATTTAGGATGAGATACTAAATGGTGATTAATTTTTATATTAGCTTTTATAATAAAGTTACCTATATTTATGGTTCATTTATGGCTTCCTAAGGCTCATGTGGAGGCTCCTGTTGAAGGATCAATAATTCTTGCTGGTGTTCTATTAAAACTAGGGGGATACGGAATTTTACGTATTCTTCCGATAATTTGAATAAAATTATGTTGGTGAAGAGGATATGTGATTAGATTGGGAGTAATAGGAGGAGTTTTTACAAGATTAATTTGTTTTCGGCAGAGAGATTTAAAATCCTTAATTGCTTATTCTTCTGTTGCTCATATAGGATTAATACTATCAGGAAGAATATTATATAGAAAATTAGGTTTAAATGGTTGTCTAATAATAATATTAGGACATGGAGTATGCTCGTCTAGTTTATTTTTTTTAGTTAATTTATTTTACGAACGGTTCCATTCCCGAAGAATAATAGTTTTAAAAAGAATATTAATTTTGTTTCCTAGTTTAGCTTTTTGATGGTTCATTTTTAGTTCTATCAACATATCGGCTCCTCCATCTTTAAACTTAGTAAGAGAGATAATATTTATAATAGGTCTGTTAAGATGAGGGTATAATTTAATTTTTGGATTAGCATTAGTTTCTTTCTTTAGAGCTATATTTAGAATCTTTATATTTTCGTGTTCTCACCATGGGCCCTTAAAGCCTATTAGTGTAAAGGAATATAATATTATTCTACTGCATGGTATACCTCTAATAATATTGATTTTAAAAGTAGAAATCATTGTCTTAATAGGATTAATAAGATTATTATGGTGACGATATCATATTTTATGTATATTATTAAGATTGGAAGTTATATTAATAGGAGTTTTTTTAGAACTGTCTTCTATTTTGTTTATTTTTCTTTCTTTAATTGTATGCGAAAGAAGATTAGGACTTGGGCTTTTAGTGGGACTAAGACGAAGCCATAGAATAGATATAATTTTTTATATCCTTGTTTCCTCTTTTATTTTTTTATATTTTTTGGAAATATTTTTGGGGAGTAAAATTATATGATTAGATTATAATATTATCAAATTTGGCATATTTGATATTAAAATGGAGTTAATTTTGGATTGAGTGTCGATATCTTTTTTATCTTGTGTTCTTTTTATTTCTGGATGTGTATTTCTGTTCAGAATGGAGTATATGGAAGGGGAAAATGAAAAGCGATTTATTGTTTTAGTATTACTGTTTGTTTTATCTATGTGTTTGGTAATTTTAAGTGGTAATGTGATTTTTATTTTATTGGTATCTTTTGTTCTAGTAATTTATTACCAAAATTTTAAAGCATTTAATGCTGGAATAATCACTATTTTATCTAACCGAATTGGGGATGTTGGTTTATTATTATCAATCGGTCTTTTGGTTAAAATAGGAGATTGAAGTTTTAATTTTATAGAGATAGCCCTATTATTTTTTTTATTAATATTAGCCTGTATTACTAAAAGAGCTCAAGTTCCTTTTTCGGCATGGCTTCCTGCTGCTATAGCGGCACCAACCCCAGTTTCTGCATTAGTTCATTCCTCTACTTTAGTAACTGCAGGAGTGTATTTAATGATTCGTCTTGAGAGAAATGAGCTTATATTAATTTTATTAATTTTATCTGGGGGGACCATATTATTAGGTGGCCTATCTGCTAATTGAGAAATGGATTTTAAGAAAATTGTGGCCTTATCAACATTAAGCCAAATCGGTGTAATAATATTTTCTTGTTCTTTAGGATTATTCATAATTTCATATTTTCATTTATTAATTCATGCTTTTTTTAAATCTATAATATTTCTTTGTGTGGGGGCTCTCATTCATAGAAAAATCAGACAGGATTTACGATTTTATGGGTTAAAAATTTTTATACCTATAGTCTTTATAGGAGTTGGAATTTCAGGTTTATCCTTAATTGGTCTTCCTTTTATATCTGGATTTTATTCCAGGGACATAATTCTGGAAAAGTTTATAGAAGGAGGATTAATAGCACTTATTATTGCTATTGTATTAATCTCATTTGGAATAACTGGTTCCTATATGATACGGTTAGCGTGAATAGGAATATCCTTAGTCAATTTTGCAGGAAGAATAAACTTTAATAAAGGATTAATATCAAAGTCTATTTTTTTATTATCTTTTATAGGGGTTATATTAGGGGCTATAATAATATGAATAATAATTTCCCCTTGTTTAATTATTATTAGAGGAACGGAAAAATTTTTAGGATTGTGCTTTGTTGCTTTAGGAGTTTGGATTAGTTCCCTTTTATGATGAATAGTAACTTTTATAAAAAAGTTAGGCTTAATTATAAGTTCCCTTTGATTTTTACAGAGAATTTCTTCACTTATTAAAAATATATTTTCAGGGGATTTGATTTTTTTTATGGATCGTTCCTGGAGAGAAAAGATAGGTCCCCAAGGAATGTTTACTTCTATCTTCATACTAAGAAAGTCAGAAGTGTTTCGTTCTAAATGATTATTTTTATTATCAAGAGTAGGGTGAGGAACTACAATTTTTATAATCATAACTTTAATTTTATTTATTATATCTAATCACCCTTTTTTAATAATTTTATTGTTAATAATAATTACCTTATGAACTTCAATTTTAATCTACTACTCTCTTTTAACTTCTTGATTTTCTTATGTTCTCCTAATTATTTTATTAAGAGGAGTAATGATTATTTTTATGTATATAGCTACATTATCCCCCAATGAATCTTTTATATATAGATTTTTTCCATTAATCATTTTTCCAATAATAATCATTAATACTCCTCAGCTATGATCCATGAAACAAGTTTCATCATATTTTTATCCTCTAACTATTATCATAGTAATATTTTTATTTATAGTAATGGTAGCTATTACAAAAATCACTTTTTGACAAGGTCCTATATCA
>Liphistiidae_Liphistius_erawan
ACTAATCTATTTTCAATTTTTGACCCCTCCACGTCAAACAATCTAGCCTTAAATTGAGTAGCTCTAACTTTATTTATTTTTATTATTCCATCAAAATTCTTTCTATTAAAATCTCTTCCTTCACTACCCTTTTACAATATAATAAATACTCTATTTCTTGAATATAAATCTATTTTGCCATCTAAATACTCCGGATCCCTTTTATTCTTCACAAGAACATTTCTATTCATTATAATAATAAATATTATAGGATTGTTCCCATTCATTTTTACACCTTCTAGCCACATCCTTACTACCTTTTCCCTTAGTCTTACCCTATGATTAACTATTATTCTAAAAAATATTCTTATAAAAACTAACCTTATACTAGCCCATCTTGTTCCTCAAAGAACCCCAATACTCCTTTCATCCTTTATAGTTATTATCGAATCAGTAAGACTATTAATTCGACCTCTTACTTTGTCCATCCGTTTAACGGCTAACATGATCGCTGGCCACCTCCTTCTTTCCCTTATCAGCTCAATCGCTGATTTCTCACCTAATAATTTCTCTCTATCCATACTAACCCAAACAATAATAATTATCCTAGAAACAGCAGTCGCTTTTATTCAAGCTTTTGTATTCTCAACATTAATCCTCCTATATTCCTCCGAAGCCCCATCAATATGAATCCTCTACCTTTTTATCCTAACCATTTTATTTATTTATATAATCTTCTCATTTAACCGAAAACACCACCCATTAATAAAAATTTTTAATATATCCTTATATGATCTTCCAACCCCATCAAGAATCTCCTATATATGAAATTTTGGTTCACTCCTTGGCATTTCCCTAATCATTCAAATCCTAACAGGGCTATTTTTAACTATGCATTTCTCAGCAGACATCAATCTTTCATTCCAAAGAGTGGCTCACATTTACTATGACGTAAACTACGGTTGATTAATACGCTCTATTCATTCTAACGGGGCAAGAATTGGGATCATCATCCTATTAACAATAATAGCCACAGCATTCCTAGGATATGTATTACCATGAGGACAAATATCATTCTGAGCAGCCACTGTCATTACTAATCTTCTCTCTGCTATTCCCTCCCTAGGGCCTACATTAGTACAATGATTATGGGGAGGATTTTCAGTAAGAAACCCTACTCTAACACGATTCTTTGCTTTACACTTCATCCTACCATTTATCATTATAGCATTAGTAATTGTTCATCTCCTTTTTCTTCATCAAAAGGGTTCTAGTAACCCCTTAGGGGTTACTAGAAACGACAAATCTCCTTTTCATCCTTACTTTACAAGAAAGGATGTATTAGGATTTACAATTACAATATTGCTACTTACCTTATTTTCCCTCTACCTACCATTTGCATTAAGAGACGCAGAAAATTTTATTCCAGCAAACCCGCTGATCACCCCTCTTCATATCCAACCAGAATGATACTTTCTCTTCGCCTATGCTATCCTACGCTCTATTCCAAATAAAATTGGAGGGGTGATCTCCCTCTTTCTTTCCATTCTTATTTTCTTAACCCTTCCAATTCTACTTAATCATAAATTTCAATCAACGTTTTACCCATTAAGAAAACTTCATTTATGGAGTTTTGCAACTCTATTCATCCTCTTGACATGAATGGGGGCTCAATCGGTTCTGCGATGATTTTTTTCAACTAATCACAAAGATATTGGAACTATGTATTTAATTTTTGGGGTATGATCTGCTCTAGTGGGAACAGCATTAAGTTTATTAATCCGAGCAGAACTTGGGCAACCTGGATCACTTATTGGTGATGATCAAACATACAACGTAATTGTTACTGCTCATGCCTTTATCATAATCTTTTTCATAGTTATGCCCATTATAATTGGGGGATTTGGAAACTGGCTTGTTCCTTTAATACTAAGAGCTCCTGATATAGCTTTCCCACGCTTAAACAATTTAAGATTCTGACTCTTGCCCCCATCAATTACCCTATTGCTGACTTCATCTATAGTAGAAATAGGATCCGGCACAGGTTGAACAATCTACCCCCCTATCGCCAGAATAGAGTTTCACCCAGGAATATCAATCGATTTCACTATCTTTTCCCTTCACTTAGCAGGGGCATCCTCAATCTTGGGGGCAATTAATTTCATTACTACCATTATTAATATACGGCCAATACTATTAGAACGAATACCATTATTTGTTTGGTCAATTCTCATTACAGCGGGCTTACTCCTGCTTTCCCTCCCAGTTCTAGCCGGGGCCATTACTATACTCTTAACTGACCGAAATTTCAACACCTCATTTTTTGACCCAGCAGGAGGAGGAGACCCCATTTTATTTCAACATTTATTTTGATTCTTCGGGCACCCAGAAGTTTACATCCTCATCATCCCCGGATTTGGAATGATTTCCCATATTGTTAGCCATAGAGCAGGAAAAAAAGAACCTTTCGGTTCTTTAGGAATAGTCTATGCAATAAGTGCCATCGGCCTACTTGGTTTCGTTGTTTGAGCTCACCATATGTTTACTGTTGGCATAGATGTTGATACTCGAGCCTATTTCACTGCAGCTACTATAATCATTGCTATTCCAACCGGAATTAAAATTTTCAGATGACTAGCTACACTCCATGGCACAAACTTAACTTTAAACACCCCACTTATATGATCAATTGGATTTATTTTCTTATTTACAATTGGTGGCCTAACAGGAGTAGTCCTAGCTAACTCATCAATTGACATCGTTCTTCACGATACTTATTACGTAGTTGCTCATTTTCACTACGTCCTTTCAATAGGGGCTGTTTTTGCTATTATAGCCAGAATCGTCCATTGATTCCCCCTATTCTTCGGTCTCTCATTTAATCCTACCTTATTAAAAATTAATTTCCTATCCATATTTATTGGAGTAAACATGACTTTTTTTCCTCAACATTTCCTTGGACTTAATGGTATACCACGGCGATACTCCGATTATCCAGATGCATTCATATCATGAAACATTATTTCCTCAATAGGAAGAATTTTATCTTTCATAGCAGTAATAATATTTATTTTAATTGTTTGGGAAAGAATCATCTCGAACCGCATTATTTCTCACCCCACTCAAAGCCCTGCATCAATTGAATGAAGTCTAAACATCCCCCCTTCTCACCATACTTTTAATCAACTAAATATAATGCCAACATGAACTAATTTGTCTTTTCAAGACAGATCCTCCCCCCTGATAGAACAACTAAGATTTTTTCACGATCACACCATAATTGTCCTCATTATAATTACCATCCTAACTGGTTACATTTTAATTAACATCATTTTTACCCCCTTTTTCAATCGATTCATCCTAGAGGGGCAAGAACTAGAGAGATTTTGAACCCTAATCCCAGCTTTCCTATTAATTTTTATTGCTCTTCCTTCACTCCGAACCCTTTATCTTATAGACGAAAACATCTCACCAGAACTAACATTTAAAGCTACAGGCTATCAATGATATTGAACATACGAACTTTCAGATTTCAAAAAAACAGAAATTGAATCTTATATATTACCACCTTCAAAAATCCGTCTCCTAGAAGTAGATAATCCTCTCCCTCTCCCATTATTTACACAAGTACGAGCCATCATTACATCTAACGATGTAATCCACTCATGAACAATCCCATCAATAGGAGTGAAAGTTGATGCCACCCCTGGCCGACTTAACCAAACATCTATCTATACTAATCGAGCAGGTAAATTCTCTGGCCAATGTTCAGAAATTTGTGGTTTGCTAAACCATTATCATCCCTTCCACATAGTAGACCAAAGTCCTTGACCCCTTACAGGGGCCACAAGAGCATTTATAATAACATTAGGAATAGTAAAATGATTCCACTTATCTACCATAATATTATTTCTTTTAGGAGTATTATTTATAATATTAACTATAATTCTATGATGGCGAGACATCATCCGAGAAAGAACCTTCCAGGGGTCTCACTCAAAAACAGTTATAACAGGATTACAATGAGGAATAATCCTTTTCATTACCTCTGAAATTCTATTCTTCATTTCATTTTTTTGAGCCTTCTTCCATTCTAGTTTATCTCCTACTCCATTCATCGGTTCCTCATGACCACCAATTGGAATTTCTCCATTCAACCCATTCCAAATCCCTCTCCTTAACACTGCCATTTTACTAGCCTCAGGAATCACAGTTACCTGATGCCACCAAAGCATCCAAGAAATAAATAACAAAAAAGCCCTTTACAGACTATTCATCACCTGCTTTCTAGGGGTTTACTTTACCATACTCCAAGCCTGAGAATATACAGAAGCCTCATTTTCAATAGCTGATTCCGTCTACGGTAGAACTTTTTTTCTAGCTACAGGATTCCATGGACTTCATGTAATTGTAGGGTCCACTTTCCTTTTCGTCTGCTTATGACGAATTCAAAAGACTCACTTCTCATCAAAACACCATTTTGGATTTGAAGCCGCCGCCTGATATTGACATTTCGTAGATGTAGTATGACTATTCCTCTTTACATCAATTTACAATTTTTTGATAGTAATGTTAATAGTATTAGTTTCGGTAGCGTTTTTCACTTTAGCAGAGCGTAAGGTTTTGGGATATATTCATTGTCGTAAGGGTCCTAATAAGGTTGGTTTGGTAGGGTTATTTCAACCTTTTAGAGATGTAGTGAAATTATTTAGTAAAGAGTTTTATTTTTTAGAGACTTCTAATTTAATTTATTTTTATGGTCCTGTATTAGGTATTTTATTATCTTTATTAATATGGTTAGTAGTTCCTTTTAATTTTGGGGTGGTTGATGTAAAGTATGGGGTTTTATTATTGTTATTGTGTTCTGGGCTAGGAGTGTATTCTTTAATATTAGTAGGATGGGGGTCTAATTCTAAGTATGCCTTATTAGGAGCTTATCGTGGTGTTAGCCAAATGGTTTCTTATGAGGTTAGTTTGATATTTATTTTGTTAGGTTTAGTGGTTTTTGTTGAGAGTTATTGTGTAATAGAGGTGTATTCCCTACAAGAAATCATATGATTTCTTGTAGGGAATACACCTCTATTACTAGCTTGAATAATTACCTGTTTAGCTGAATTAAACCGCACTCCGTTTGATTTTGCTGAGGGAGAATCAGAGCTTGTTTCTGGGTTTAATGTGGAGTTTATGGGGGGGGGATTTGCAATTATTTTTATATCTGAGTACTCTAGAATTATATTATTTATAGTGTTTACTGTGATTATGTTTTTGGGGGGATTTAGATTTAAGGTTTTTCTTAGAGTAATTTTAATGGGGTTTGTTTTATGGGTTCGTGGTAGTTTCCCCCGTTTTCGGTATGATAAGTTGATAATATTAGCGTGGAAATTTTTATTAAGAGGGAGATTGTCAATTTTATTGATGAACTTTTTCTTTCTTCTTATGTTTAGAATTATTTTCGCAGTTAGATCTACCTCATGATTTCTAGTATGAGTGTCACTAGAAATCAATACAATCAGATTTCTAGCATTAATTTTTAATGAGAATAATAAATTCTCAAGAGACTCTTGCTTTAAATATTTCTTTGTCCAATCAATTGTCCTCATTTTCTCGTCTCAATACATCCCAATTCTAATAACCTTAGCCATTATTCTTAAGCTCGGAGCTGCACCATTCCATTTTTGGTTCATTTCTATAATACAAAACTCATCTTGAATTCCCTGCTTAATTCTCTCTACCCTTCAAAAATTTATCCCTTTATCATTACTTCTTATAAGAAATTTTAAATTCATAAACCTGTTTATTTTCTCCTCTGCCATTATGGGAAGAATCGGTGGCTTAAATCAAACTAACTTAAAATCTCTGCTAGCTTTCTCCTCTATTTCTCATATTGGCTGAATATTAAGAACTTTAAATACATCTTTATTACCTTTAATTTATTTATCTTTATACTCTTTTCTAATTATTTTCATTTTCAATAAATATTCACTAATTTCTTCCAAAATAATCAATAGCCTTCGGGAACAAACATTCACATTTACTTTACTTCTATCATTAGGAGGGGTTCCCCCTTTACTAGGGTTTTTCCCTAAATGAATAATAATTTATCACCTAATTCATTTTATAATCCCAATTATCTTGATCTTATCATCAATCCTAAACCTCTATTTTTACATTCGTATTACTTATGGTACCCCTCTACCAATCGCACTATCCCTTTCTTTAACTCTCCCCATCTTCCCGATTAGTCTTACAGTAACCCTATCATTTATCTTTCTCTTAATAAGCATTAGCTTCTCAAAATCCCTAGATTTTGAGAAGCTATCCCCTTATGAGTGTGGGTTCGATCCTTTCTCCAGCCCTCGTCTTCCATTCTCACTACGCTTTTTTTTAATTTCTATCATCTTCATTATTTTTGATGTAGAAATCTCCCTAATTTTGCCAGCCCCCATATCCCTAAAACCTTCATCTTTCTTAATTATCCTATTATTAAGATTATTTTTCGAGTGAAATAATGGGAGTTTCTTTATACTGTTTTTGTTTAGCTATGATCTTATAAGAAGTTTATTAGTTTTGCTTTCTTTATTTTTGGTTTTTATGTTTCTTATTATCAAAGAAAGTAAAAGGATGATGAATCTTCTGTTAATTATAACGTTCCTGGTTCTTAGATTTTCTTTTATAAGATTAATAGGTTTTTATTTGTCTTTTGAAGCTGTATTAATTCCCACTGTAATATTAATTGTAGGAATGGGGGGGAGAAAGGAACGGATTCAAGCGGGCATGTATATGCTTTTTTATACTGTGTTTGGGTCCCTCCCCCTTTTAGTTGGTTTAGTAATTTTATATTTGAATGTAAATAATATAAATTGAGAGGTGAGATGATGAGTTGTCTTTTTGTTTGCCTTTCTTATTAAATTGCCTATGTTTTTTGTTCATTTATGGCTTCCAAAAGCTCATGTTGAGGCCCCTGTAGAGGGATCTATGATTTTGGCTGGGGTCTTACTTAAACTTGGGTGCTATGGAATTTTTCGTGTTATTAGATTATTATGAGGGAAGGTAATGATATGGAGAGGGTACTTTATTAGAGTTGGTTTGGTAGGAGGATTGGTTACAAGATTAATTTGTCTTCGTCAAAATGATATGAAGTCTTTAATTGCTTATTCTTCTGTAGGTCATATGGGGTTGGTGCTAGCTGGGATGATAGTATGGTTGAAAGTTGGAGTAATGGGGGGAATTTTAATGATATTAGGTCATGGTGTTTGTTCCTCTGGTTTATTTTATTTAATTAATTTGTTTTATGAACGGTTTCATTCTCGAAGATTATTAGTTTTGAAAGGTATAATAATTATTTTCCCAAGATTAGCATTTTGGTGATTTATTTTTAGAATTATTAATATGTCTGCTCCCCCTTCTTTAAATTTGATGAGAGAGCTTCTTTTATTAATAGGGATAGTTAGATGAAGAAGGATTAGATTGTTAGGATTTATGTTAATTTCATTTTTTTGTGCTGTGTTTTGTGTAATCATGTTTTCTATTTCTCACCATGGGTTTTCTCTCCCTCTGAATTTGAAAGAGTTTAATGTTGTGTTTTTACATTTTTTTCCTTTGGTGTTTATAATTTTTAAAGTGGAAGTTGGGTTTCTCGTTGGGGTTGTTAGATTATTGTGATGACGATATCATATTTTGTGCTGTTTGCTAAGAATTGAATTAATATTATCAATAGTATTTTTAAGGTTATCTTCTGTTCTTTTAGTTTTTTTATCTATAGTAGTTTGTGAGAGAAGAGTAGGGCTTTCTTTGTTAGTAAGATTAAGACGAAGACATGGGGGTGACTCAATTTCTTTTATTGTCTTTATGTCTGGTGTTTTTGGTGTAATTAGTTATTTATTTATAGGTGGGAAGGTTTTTTGAGTCGATTATCTAATTTTTAGTTTTAGAAGAATTGATATAAGGATTGAGTTGATGTTAGATTGAATCTCTCTTTCATTCTTAAGATGTATTATGTTGATTTCAGGGTGTGTTTTTATATTTAGAGTAGAATATATAGAAGGAGAGATAGAAGATAAATTTTGTTTATTGGTTTTTTTGTTTGTGGTTTCAATGTGTTTGGTTATTATCAGAGGGAATGTAGTTTTTATTTTATTGGTTTCTTTTATTTTGGTTATTTATTATCAGAATATAAAATCTTTGAATGCTGGGTTGTTAACAATTTTCTCCAATCGGGTGGGGGACGTGGCATTGTTAATAGTGATTGGACTTATAGTTGAGTATGGAGATTGGATATTTAATTTTTGTGAAATATGGCTTATTAGAACACTTTTGATTATTGCAGCGATAACTAAAAGTGCACAAATGCCGTTTTCGGCATGGTTGCCGGCTGCTATAGCAGCCCCCACCCCAGTTTCTGCTCTTGTTCATTCTTCCACTTTGGTCACTGCAGGGGTTTACCTCTTAATCCGTGTGAATGAAGGAAGAATGATAGTAATATTGTTTATTTTGTCTGCAGTGACTATATTTATATCTGGGCTATCTGCTAATTGGGAAACAGATTTTAAAAAAGTAGTTGCTTTATCAACCTTGAGACAAATTGGAGTAATAATATTTTCTATTTCTTTAGGATGTTTTGTTATTACTTATTTTCACTTACTAATTCACGCTTTGTTTAAATCCATAATGTTTTTATGTGTAGGAGTAGTAATTCATACTAAAGTTAGTCAAGATTTTCGTTTGTATGGATGTCTAGCTTCTTTCCCAATAGTGAATGTAGGGTTAGGGGTGTCAGGGATAGCTTTAATAGGCCTTCCGTTTATATCTGGCTATTATTCAAAAGATGTGATCTTAGAAAAATTTTTAGAGGGAGGCATTATAATAATAGTAGTAATTCTAGTGTTATTCTCTTTTGGGTTAATTGCAGGATATATATTTCGATTAATCAAAGTAGGGGTTTCTTTTAGGTCTAATGTGAGATTATTTTTTCTTAAAGGAAGAATTATAGAAAAATCTATTTATGTCTTAGCTTTATTAAGAGTTGTGGCAGGAGCTTTAGTAAGATGGTTAATCCCTATTTATAGTTTGATTATCTTAGGATGGGAGGAAAGGACTATGGGCTTGATATTTATTTTTTTGGGGATTTGAGGGAGTTTCCATTTAAATTTTTTTTCAAGTTTTATAAAAGAAATAAATTTATTTATATCTAGACTTTGGTTTTTACAAATAATAAGCTGTTTGGCAGGAAAAGTAAAAGCAGGGGATAAAATATTTAATTTTGATCTTTCGTGAGGTGAAGTTCTTGGGCCTCATGGAATTAGAAATTTTTTTAAAGATATATCAGGGATTGAGACGTTTCGTTCTATATGAGTATTTTTTATTAGAATTTTTTTATGGGTGCTTAAACTACTTTTTCTTGTAACCTCTATAATATTCATGGTCTCTAATCACCCTTTCTCTATAATTTCCCTTTTAATCTTAGTATCTATTACTATTTCTATATTCACTTTTCAAATAATATCAACCTCTTGATTTTCCTACATTTTCCTCCTAATCATATTAAGAGGTATATTAATAATCTTTATATATATAGCAACTCTGTCATCAAATGAATCTTTCACTTTATCTTTAATTCCTGCTTTTCTCATAGCTATTACTGTCAAATCATCACCCCAAACCTGAACAATCAAACAAAATCTCTCTTCATTTTCTTCCTTAACTATCCTTATAGTGATATTCCTATTCGTGACAATAGTAACAGTAACTAAAATCTCCACCCTCCAAGGCCCTCTTTTT
>Liphistiidae_Songthela_sp
ATAAATTTATTCTCAATTTTTGATCCAATCTCTTCCTTTGGTCTATCATTAAATTGATTAGCAATCATATTTTTCATTCTTTTCATCCCAACTCCTTTTTATTTTGTTTTTTCGAGATCACTAATTCCCCTATTTAAAATAATTATACTTCTAAAAAAAGAATTTTACTCATTAACTTATCCAAACCATTTAGGATCCACTATATTTTTCATCAGAATTTTTATTCTAATTTTCTTTACAAATTTCATAGGCCTTTATCCTTTTATTTTTACAGTAAGAAGTCATATTTTAATAACCCTATCCATAAGAATAACAATCTGAATTACTTTTATTATATCTAGATTAATTACAAAGCCAAACCATTTCATAGCACATTTAGTACCTCAAGGTACCCCAATATTTTTATCTATTTTTATAGTAATAATTGAAACCATTAGAAATTTAATTCGTCCTATTACATTAGCAGTACGATTAGCCGCAAATATAATTGCAGGCCATTTATTAATCTCATTAGTAAGAAATATTGCATCTTTTAATATAAAAAACAGTATAATCTCTATCTTATTACAATCAATATTAATTTTATTAGAATCTGCTGTAGCTTTAATCCAAGCTTTTGTTTTTTCTATTTTATCCCTTTTATATAGTATCGAAGCACCTCTCTATTGATTTTTCTCAATTTTTATTTCAATTATTATTATCATCTTCATTTATATTAATTATTTACGTAAAAATCATCCAATTGTTAAAATTATTAATTCTTCCCTAATTGATTTACCTACCCCATCAAATGTGTCATTTATATGAAATTTTGGTTCCCTTCTAGGTTTAATTTTAATTATTCAATTAATTACTGGTCTTATGTTAACAATACATTTCTCTCCAGATATCACCTTATCTTTTAATACTATTTCTCACATTTCACAGGATGTAAATCATGGTTGATTAATACGATCACTTCATGCTAATGGCGCAAGTATCGGTGTTATTATTTTAATAATAATAATAATTACAGCTTTCCTAGGATATGTCCTTCCTTGAGGTCAAATATCATTCTGGGCTGCTACAGTAATTACTAATCTTTTATCTGCTATCCCATTATTTGGAGAAATTTTAGTTCAATGAATTTGAGGGGGATTTTCAGTAAGAAACCCCACTTTAACTCGATTTTTTGCCCTTCATTTTATTCTTCCCTTCATTCTCGTTATCTTGGTAATTACTCATTTAATATTTTTACATCATAAAGGTTCTAATAACCCCCTTGGTTCATATAACTTTGATAAATCACCTTTCCATCCATATTTTACCAGAAAAGATATTATTGGGCTAATAATTCTTATAATAATTTATTTTCCATTTTCACTTTATCTTCCTTTTATTTTAATGGATGTAGAAAATTTTATTCCGGCTAATCCTTTAGTAACACCTATCCATATCCAACCAGAGTGGTACTTCCTGTTCGCATATGCTATCCTGCGGTCAATCCCTAATAAAATAGGAGGAGTTATAGCCTTATTTTCATCCTTACTAATTCTATTCATTTTTCCAATTTCATTTATGCATAAATTCCAATCTACCTTTTACCCTTTTAGAAAAATTATATTCTGAAGATTATTATCTATTTTTTTATTATTAACCTGAATGGGGGCTCAACCAGTTCTGCGATGGCTATTTTCAACAAATCATAAGGATATTGGGACAATATATTTAATTCTTGGAATTTGGTCTTCTATGATAGGGACAGCATTAAGCTTAATTATCCGAGCTGAATTAGGGCAACCAGGATCGCTTATTGGTGATGATCAAACTTATAATATTATCGTAACATCTCATGCTTTTATTATAATTTTTTTCATAGTTATACCTATTATAATCGGGGGGTTTGGAAATTGATTAGTACCTTTAATATTAGGTGCCCCGGATATAGCTTTCCCACGTCTTAATAATTTAAGCTTTTGACTATTACCTCCTTCCCTTCTTCTTCTATTAACATCTTCATTAGTAGAAATAGGGGTAGGAACAGGATGAACAATTTATCCTCCTTTAGCAAGTTTAGAATTTCATCCTGGAGCATCAGTTGATTTAACTATTTTCTCTCTTCATTTAGCAGGTGCTTCCTCAATTTTAGGAGCAATTAATTTTATTACTACTATCATTAACATACGATCAATATTAATAGAGCGAGTCCCCCTATTTGTTTGGTCAGTATTAATTACAGCAACTCTTCTACTATTATCCCTTCCAGTTCTAGCTGGGGCTATTACTATACTTCTTACTGACCGAAACTTTAATACTTCCTTTTTTGATCCTGCTGGAGGGGGGGACCCTATCTTATTTCAACATTTATTTTGATTTTTTGGTCATCCTGAAGTTTATATTCTTATTCTTCCAGGATTTGGAATAATTTCTCATATCGTTAGACATAATGCAGGAAAAAAAGAACCCTTTGGGGCTCTAGGAATAATTTATGCCATAGCAGCTATTGGTCTTTTAGGATTTGTAGTATGAGCCCACCACATATTTACTGTAGGAATAGACGTAGACACTCGAGCTTATTTTACAGCAGCAACAATGATTATTGCTATTCCAACAGGAATTAAAATTTTTAGTTGACTAGCCACTTTACATGGTACTCATCTTACTTTAAATGCTTCATTACTTTGATCTATTGGCTTTATCTTCTTATTTACAATTGGAGGTTTAACAGGAGTTATTTTAGCTAACTCATCAATTGATATCGTTCTACATGATACCTATTATGTAGTAGCCCACTTTCATTATGTTTTATCAATAGGGGCAGTATTTGCTATTATAGCAGGAATAATTCATTGATTTCCTCTGTTCTTCAATCTATCACTTAACCCAAAATGATTAAAAATTCACTTTATATCTATATTTTTAGGAGTAAATATAACCTTTTTCCCACAACACTTTTTAGGACTAAATGGGATACCACGACGATATTCCGATTATCCTGATGCCTTCACTTCATGAAATGTAGTATCTTCCTTAGGAAGAATTTTATCTTTCTTAACAGTAATAATATTTATTATAATCGTTTGAGAAAGATTCTCTTCTCACCGTCCAATCATTTTTACACAACAATTTCCTTCTTCTATAGAGTGATCTTATAATATTCCTCCCCTTCATCACACTTTTAATCAACTTAATATATTGCCAACATGAATAAATTTATCTTTTCAAGATAGATCCTCACCATTAATAGAACAATTAAGTTTTTTCCATGATCACACTATAATTATTCTTATTATAATTACAATTTTATCAGGATATATTTTAATCAATATTATTTTAACACCTTATTTCAACCGGTACATATTAGAAGGTCAAGAATTAGAAAGATTTTGAACCTTAATCCCTGCTATCCTTTTAATTTTTATTGCTCTTCCATCACTTCGAACTTTATATTTAATAGATGAAAATATATCCCCAGAAATTACTTTAAAAGTAATAGCTTACCAATGGTATTGAACTTATGAATTATCAGATTTTAAAAATACAGAAATTGAATCTTTCATAACCCCCCCATCAGTAATTCGATTGCTTGAAGTTAATAATCCTATTCCTCTTCCATTATTCTCACAAATTCGAGTTATTGTTACATCTAATGATGTAATTCACTCCTGAGCAATCCCTTCTATAGGAGTAAAAGTAGATGCACTTCCTGGACGATTAAATCAAACTTCTATTTTTACTAGACGAGCTGGAAAATTTGTAGGTCAATGTTCTGAGATTTGTGGGTTGCAAATCCCAACCCACCCTTTTCATATAGTGAACCAAAGCCCTTGGCCAATTATTAGAGCTATTAGAGCTATCCTTATTACTAGAGGCATAGTAAAATGATTTCATTTTAATTCTCATTTTATATTTTGATTAGGAATTTTTATTCTATTAATAACAATAATTATATGATGACGTGATGTAGTACGGGAAAGTACTTATCAAGGTCTTCATACTAAATTAGTAATCAAAGGATTACAATGAGGAATAATTCTTTTTATTACTTCCGAAATCCTATTTTTTATTTCTTTTTTTTGAGCTTTTTTTCATTCAAGATTATCTCCTTCAATTGAGCTAGGAGCCTCATGACCTCCTAAAGGGCTTTTACCTTTTAATCCTTTTCAAATTCCACTTTTAAATACAGCTATTTTATTGGCATCAGGAGTAACCGTCACATGAGCACATCAGAATATTTTATCTAATTTAAATAAGAAAGCATTTCAAAGCTTAATATTAACATGCTTATTAGGAGTTTATTTTACAATTCTTCAAATTTGAGAATATTCCCAAGCACCTTTTTCAATTTCAGATTCAATTTACGGAAGAACCTTTTTTGTAGCAACAGGCTTCCATGGACTTCATGTAATTATTGGGTCTTCTTTTCTTATCATTTGTTTAATTCGTATTAACTATTCTCATTTATCATCATTACACCACTTTGGATTTGAAGCTGCCGCATGATATTGACATTTTGTAGATGTAGTTTGATTATTTCTATTTACCTTCATTTATGGAGTATTATTTATATTAGTAATAGTTTTAATTGGAGTAGCATTTTTTACTTTAATAGAACGGAAGGTTTTAGGATATATTCAATGCCGTAAAGGACCTAATAAAGTCGGATTTATAGGAATTTTCCAGCCTTTTAGTGATGCAATTAAGTTATTTAGAAAAGAATTTTTTTTTTTGGAGACATCTAATATAATTTATTTTTATGGACCTATTTTAATGATTTTTTTATCACTTATATTGTGAGTTGTTTTACCTTATAGAGAAGGAGTTTTGGATTTAAAATATGGAATTTTGTTTTTTTTTATTTGTTCAGGGATGGGAATTTTTTCTTTAATATTAGTAGGATGAGGTTCAAATTCTAAATTTTCATTATTAGGAGCATATCGAGGAGTTGCTCAGATAATTTCTTATGAAGTAAGATTTATATTTATTATTTTGGGTCTGTTAATTTTTACAAATAGCTATTTGTTAATAGATATAATGCATCTTCAAGAAGTAATATGATTTTTTTTAGGAAATTTGATTTTATTATTAATATGATTATTAGTATGCTTAGCAGAATTAAATCGTACTCCTTTTGATTTTGCTGAAGGGGAATCAGAACTTGTTTCTGGTTTTAATGTGGAATTTATAGGAAGAGGATTTGCTATCATTTTTATATCTGAATATTCAAGAATTATAATAATTAGAATCTTAAGAGTAGTATTGTTTTTTGGTAATTTTGAAGAAATAATGAGATTAGGATTATTTTTAATAATTTTGGTATTATGAGTACGTGGAAGTTTCCCACGTTTTCGTTATGATAAATTAATAATATTAGCTTGAAAATTTTTGTTGTCTGGATGTTTATTAATATTTATTTTTAATTTTTTATTTTTTTTATTTTTTAGAATATTTATAGCTATTAGTGCATCATCATGATTTATTATATGATTTAGATTAGAAATGAATACTATCTCCTTTATTTCCATAATTTATGAAAGGAACAATCAATTCTCCAGAGAATCCTGCTTTAAATATTTTTTTATTCAAGCAATTATTTTACTATTTTTTTCCCAGCCTATTTCTATTATGATTACTTTGGCTATTTTATTAAAATTAGGTGCTGCACCATTTCATTTATGATTTTTAGTTTTAATACGATCTATTAAATGAGTCCCTTGCTTAATACTCTCAACTATTCAAAAAATTATCCCACTCTCTATTTTATTTTCTATTAAATCTAGACTAATTGTTTTATTCACTTTAATTTCTGCTTTTTTAGGGAGACTAGGGGGGTTTAATCAATCTAACATAAAAACTTTATTTGCTTATTCAGCAATTGCTCACTTGAGATGAATACTTAGTTCTCTTTATTCTTATATAATTTGAATATTTTATTGAGTATGTTATTTTTTATTAATTATTTTAATTCTTAATTTTTATTCTATTTTATCCATAAAAATTATTATTCTTATACCTAAACAATTCCTTATCCTTATTATATTTTTATCTCTAGGAGGATTACCCCCTTTATTTGGATTTTTACCTAAATGATTTTTACTAAATTATCTTATTATACCCATTATCAGATTAATTTTAATTTTAACTTCAATTTTAAATTTATATTTTTATATCCGAATTTTTTATAGCATTATTTTTACAATAATTTCATCATTTACAATCTCACTTCCATTTATTCCCTTTTTTATTGTTATTTCATTATCAATTATCTTATTATTAATAGGAATAATAATTTCTAAAATTTTATACCAAGAAACTTTATCCCCCTATGAATGTGGATTTGACCCGTTTTCTACACCACGAATTCCATTTTCATTACGCTTTTTTCTAATTTCAGTAATTTTCCTAATTTTTGATGTTGAAATTACTCTTATTCTTCCAATTCCAATATCCATAAATCCTTTATCATTCTTAATAATTTTACTTTTAGGGCTATTTTATGAATGAAAAAATGGATCTAATTTATTATTGGGTTCAATTGGAGGAGATTTAATGAGAAATCTAATGGTTTTATTATCTTTTTTTTTATTAATAATAGTAATTTCAGCTAATAATCAACTGAAGAAAATATTTTTATTTATAATACTTTTCTTTTTAATATTGAGTTTTCTTTTTTTGGATTTATTGGGATTTTACATTTCATTTGAAGCAGTTCTTATTCCTACTGTAATATTAATTTTAGGAATAGGGGTACAAAAGGAACGAATTCAAGCAGGAATTTATATATTATTTTATACAGTGTTTGGTTCCTTACCCTTATTACTAGGATTAATTTTTCTATATCTTAATATTATAAATATGGGATGGGATGTTTATTGATGAATAATATTTATTATTGCATTTTTAATAAAAATACCTATATTTCTGGTTCATTTATGATTACCCAAAGCTCATGTAGAGGCCCCTGTTGAAGGCTCCATGATTCTTGCTGGGGTATTATTAAAATTAGGTGGGTATGGAATTTTACGTATTTTTCCAATAATTTGAATCAAAATATTTTGGTGAAGAGGATATTTTATAAGATTGGGCTTATTAGGAGGATTTTTTACAAGATTAATTTGTTTTCGACAGAGAGATTTAAAATCCTTAATTGCTTATTCTTCTGTTAGCCATATAGGTTTAATATTATCAGGGATAATATTGTGTAGAAGGTTAGGCTTAAACGGAAGTTTATTAATGATATTAGGTCATGGAGTTTGCTCATCAAGATTATTTTATTTAGTAAATTTATTTTATGAACGATTGTACTCTCGAAGAATAGTAGTTTTAAAGAGAATAATACTTTTATTTCCTAGTCTTTCATTTTGATGATTTCTTTTTAGATCCATTAATATATCTGCACCCCCATCCTTAAATTTAATTAGTGAGGTATTATTTATAATAGGATTATTAAGATGAGGACATTATTTAATTTTAGGCCTTGCGTTAGTATCATTTTTTTGTGCTATATTCAGAATTTTTATATTTTCTTGTACTCATCATGGATCTATTGATTTTATTAAAATTAAAGAGTTTAATATTATTTTTGTTCATGGAATTTTATTGATAACTTTAATTTTAAAAGTGGAAATTACTGTTTTTATAGGATTTATAAGATTATTATGATGGCGATTTCATATTCTTTGTATATTATTAAGTTTGGAGGTAATGATAATAGGAATTTTTTTAATATTATCTTCAATTTTATTTATTTTTCTTTCTTTAGTTGTTTGTGAAAGAAGATTGGGTTTAGGATTGTTAGTAGGTTTAAGTCGAAGTCATAAAATAGAAATAATTTCTTTTATTTTTTTTTTTTCTTTTACCTTTATATATTTTTTTTTATCATTTTTTAGAAGGGAAGTTATATGATTGGATTACTCTATTATAAAATTAATAACAGTAGGAATCAAAATAGAAATAATTTTAGACTGAATTTCATTATCCTTTCTATCATGTGTTCTTTTTATTTCTGGATGTGTATTTTTATTTAGAACAGAGTATATAGAAGGAGAAAAAAAGGATCGATTTATTATTTTAATATTACTATTTGTAATCTCAATATGCTTAGTTATTCTTAGAGGTAATATTATTTTTATTTTATTAGTATCCTTTGTTTTAGTAATTTATTATCAAAACTTCAAAGCCTTAAATGCTGGTATAATTACTATTTTATCAAATCGAATTGGGGATGTAGGTTTACTGTTATCAATTGGGCTATTAATCAAAATAGGGGATTGAAGATTTAATTTTATAGAAATAAAATTATTATTTTTTATATTAATATTAGCTTGTATTACTAAAAGAGCACAAATTCCATTTTCTGCATGGCTCCCGGCTGCTATAGCAGCCCCAACTCCTGTTTCAGCATTAGTACACTCATCAACCTTAGTTACTGCTGGGGTATTTTTAATAATCCGTCTTAATAATAATGAATTTATTTTTATTTTATTTCTCTTATCAAGAGGAACTATACTTTTAGGGGGATTGTCTGCTAATTGAGAGATAGACCTAAAAAAAATTGTAGCTTTATCTACATTAAGACAAATTGGGATGATAATATTTTCTTGCTCTTTAGGATTATTTATTATTTCGTATTTTCATTTAGTAGTTCATGCTTTTTTTAAATCTATAATATTTCTTTGTGTAGGGATTCTTATTCATAGAAAAATAAGACAAGATTTACGATTTTATGGAACTAAAGATTTATCTCCTATAGTAAATTCTGGTATTAGAATTTCAGGGTTAGCTTTAATGGGTCTTCCTTTTATATCTGGTTATTATTCTAAGGATATAATTTTAGAAAAATTTATAGAAGGAGGGATTTCTTCTATTATGATTATAATTGTATTATTTTCTTTAGGAATAACAAGTGCTTATTTAATACGAATAGTTTTGATGGGCCTATCATTAGTAAATTTTGTAAATGGATTAAATTTAAATACTGGTTTTATGATAAAGTCAGTTTTTTTTCTTTCTTTTATAGGGGTTATAAGAGGTGCTATAATAAGATGATTTATTTTATCCCCATGTGTAATTATTATTAGAAAATTGGAAAAAATTTTAGGATTAAGTTGAATTTCATTTGGGCTATGGATAAGATTAGTAATAGGGAGCTTAGGAAATTTATTAAAGAGACTTAATTCATTTATAGTATCACTTTGGTTTATACAAAGAGTTTCATCATTAATTAAAAATTCAATTACAGGTGATAATGCTTTTTTTCTAGATCGTTCTTGAGGTGAAAAAATAGGTCCTCAAGGTGTGTTTGGGGTTACATTTAAACTAAGAATATTTGATATTTTCCGTTCTAAGTGGTTATTTTTATTATCAAGTGTAGGATGAAGAATTAACATTTTTATAATTTTATGCCTAATTTTATTTTCAATATCAAATCATCCTCTATCAATAATTTTTCTTCTTATTATAATTACATTATCCTCTTCTATTTTAATTTATTATTCTCTGGTTACTTCTTGATTCTCCTATGTTCTTCTCATTATCATATTAAGAGGAATAATAATTATTTTTATATATATAGCTACATTATCACCTAATGAATTTTTTTTATATAGATTTTTTCCTATTTATCTTTTACCCTTATTTATTGTAGCACCCCCCCAATTATGATCAATAAAACAAGTCTCATCCTCTTTTTTTTCTATTACAATTTTTATGGTAACTTTCTTATTTATACTAATAGTAGCAATAACAAAAATTACCTTTTGACAAGGTCCTATGTCC
>Lycosidae_Alopecosa_cursor
ATGAATTTGTTTTCTGTTTTTGATCCTACTTCATATTTAGGGTTGAATTTAAATTGGTTGATTATATTAATTATTTTTATATATTTTCCTGTGAAGTATTATGTTTTGGAGAGAGGTATATTGAAAATATATAAATTATTATTTTTTTCTGTTAGAAAGGTTTTTAAGGAAGTTTCTTTTCCTAATTATTTAGCTTTAAATTTTTTATGTGTAATGACTTTTATGTATTTAGTTTTTAGAAATATATTAGGTTTATTTCCTTTTATTTTTACTAGAACAGCTCATCCTGTAATTACATTAGGTTTAGGTTTGGTATTGTGAATATCTTTTTTTTTAATAGGATTTTCTTGTAAGTTTAAGGAAAGATGTGCTCATTTAGTTCCAGAGGGAAGTCCTTTTATATTATCGCCGTTAATAGTAATAATTGAAAGAGTAAGACATTTGATTCGTCCTTTTACTTTATCTATTCGGTTAGCTGCTAATATAATGGCGGGACATTTAATTATTGGATTATTATCTAGAGTAAGAATAATTAGATTATTTGGATTTTTTGGATCTTTAATATTACAAAATATATTGTTTATTTTAGAGTTTGGTGTGACGGTAATTCAAGGATTTGTATTTAGAATTTTATTATTATTATATGCTTTAGAAATACCTTTCTATTGGGTAAATTCTGTGTTTATAATTTTATATGTAATGATAACTTTAATTTTTTTTTACTTTCGGAAGGGAGATAAATTAGTGGCAATTTTAAATAATTCTCTTTTAGATTTAGCTTCTCCTTCAAGATTAAGATATTTTTGAAATTTTGGTTCTTTGTTAGGAGTTTTTTTGGTAATTCAAATTGCTTCCGGTTTGTTTTTGTCTTTTCATTTTAGAGGAGATGTTAATTTGTCGTTTGATAGAATTATTCATATAATGCGGGATGTTAATTATGGTTGGTTATTGCGAATTATTCATGCTAATGGGGCTAGAAGAGGTGTTACAATTTTGTTATTATCTATAGCTACGGCTTTTTTAGGTTATGTTTTGCCTTGGGGACAAATGTCTTTTTGAGCTGCTACAGTTATTACTAATCTTTTGTCGGCTATTCCTTATGTGGGTGTGATATTGGTAGAATGGATATGAGGAGGATTTGCGGTAGGTAATCCTACTTTAACTCGATTTTTTGCTTTTCATTTTTTATTACCTTTTGTTATTTTATTTTTTGTAATTTTACATCTTTTTTTTCTTCATGAAAAGGGATCTAATAATCCTTTGGGATTGAGAAGATATGATAAGGTTTTTTTTCATCCTTATTATAGAATTAAGGATATATATGGATTTGCTTTTTTTTTTGTGTTTTTTTTGATAATTTGTTTTTTGTTCCCTTATGTTTTTATGGATGTGGAGAATTTTATTTCTTCTAATCCTTTGGTGACTCCTGTTCATATTCAACCTGAGTGATATTTCTTATTTGCTTATACTATTTTACGTTCTATTTCTAGAAAGATTGGTGGGGTTGTTGCTTTGGTGATATCTGTAGTTATTTTATATTTTTTACCTTTTTTTTTGAAACATCGTTTTCGAAGAACTTTTTATTATTTTATAAAGTTTTTTTTTTGGGTTTTTGTAGTTAATTGAATATTGTTAACTTGGATTGGGGCTTGTGTAGTGCTGCGATGATTATATTCAACTAATCATAAGGATATTGGTACTTTATATTTAATATTAGGTGTTTGATCAGCAATGATAGGTACTGCTATATCAGTGTTAATTCGAATGGAATTAGGTAATCCTGGAAGTTTGTTAGGAGATGATCATTTGTATAATGTTATAGTTACTGCTCATGCTTTTGTTATAATTTTTTTTATAGTTATACCAATTCTTATTGGTGGTTTTGGAAATTGATTAGTTCCTTTAATGTTGGGGGCTCCTGATATATCTTTTCCTCGTATAAATAATCTTTCTTTTTGGTTATTACCTCCTTCTTTATTTTTATTATGTATATCTTCTATAGTGGAAATAGGAGTGGGAGCTGGTTGAACTGTATATCCACCTTTAGCATCAAGAGTAGGTCACATAGGAAGTTCTATGGATTTTGCTATTTTTTCTCTTCATTTAGCTGGAGCTTCTTCTATTATAGGTGCAGTTAATTTTATTTCTACAATTATTAATATACGAATGATATCAATGGAAAGGGTTCCTTTATTTGTTTGGTCTGTGTTAATTACGGCTGTTTTATTGTTACTTTCTTTACCTGTTTTAGCAGGTGCTATTACTATATTATTAACAGATCGGAATTTTAATACTTCTTTTTTCGATCCAGCAGGTGGGGGGGATCCTATTTTATTTCAACATTTATTTTGATTTTTTGGTCATCCTGAGGTTTATATTTTAATTCTTCCAGGGTTTGGAATTGTATCACATGTTATTAGTTCTTCAGTAGGAAAGCGAGAACCGTTTGGTAGATTAGGAATGATTTATGCTATAGTAGGAATTGGAGGAATAGGATTTGTGGTTTGGGCACATCATATGTTTTCTGTAGGGATAGATGTGGATACTCGTGCTTATTTTACTGCTGCTACTATAATTATTGCTGTTCCTACTGGAATTAAGGTTTTTAGATGAATAGCTACTATTCATGGTTCTTATTTTAAAATAAATACTCCTTTAATATGATGTGTTGGTTTTGTGTTTTTGTTTACTTTAGGTGGAATTACGGGAGTGGTTTTATCTAATTCATCTTTAGATGTAGTTTTACATGACACTTATTATGTTGTGGCTCATTTTCATTATGTGTTGAGAATAGGAGCAGTTTTTGCCATTTTAGCTGGAATTACATACTGATTTCCTTTATTTTTTGGAGTTGTTTTAAGAGAAAAAATAACTAAATTGCATTTTTATGTGATGTTTATTGGTGTTAATTTAACTTTTTTTCCTCAGCATTTTTTAGGGTTAAATGGAATACCCCGTCGATATTCAGATTATCCTGATGTTTTTGTTTTTTGAAATATAGTTTCTTCTATAGGTTCATTATTATCTTTATTTGGTGTTATATTTTTTGTTTATATTGTTTGGGAAGGTATAGTAATGAAATCTTTTAATTATAATGGATATTATGTATCTTCTTCTTTAGAGTGAATAAATAATATTCCCCCTTTAGATCATACTTTCAATCAGTTAAATTTGTTGTCGACATGGGGATCGATTTTATTTCAAAATGGAGTTTCTTCTGTAATAGAACATTTGATTTTTTTTCATGATCATATTATAATTGTTATAATTATAATTATAATTATAGTAGGGTATGTATTAATTAATTCTTGTATTAATAAATTTTACAATTTAAATATATTTCATGGTCAGGAATTAGAAAGTATTTGAACAGTAATTCCCGCTGTGTTTCTTTTATTTATTGCTTTTCCTTCTTTACGTTTGTTATATTTAATGGAAGAGAGAGAATTAACTGATATAACTATTAAAGTAATGGGTCATCAATGATATTGGTCGTATGAATATAGAGATTTGGGATTTAAATCTTTTGATTCTTATATATTGAGAGATAGAATTTTTCGTTTATTAAATGTAGATAATTCTTTAGTTATTCCATATAATACTAGAGTTCGTATAGTAATTTCTAGTGTTGATGTGATTCATTCTTGGACTATTCCTTCTTTGGGAGTTAAGGTTGATGCTATTCCTGGTCGTTTAAATCAATTGTCTTTAATGTTTAATCGAGTTGGATTATTTTCTGGTCAATGTTCTGAAATTTGTGGATTGGAAAAGCATTTTCATCCTTTTCATATAGTAAATATATCACCTTGGCCTTTAATTACAGGATTTGGAGCTTTATTTACGGTTATTGGAATAATTAAAATATTTGTATTTTATGATGTGAGATTAGTATTGTTTTCTTTGGTTATAGTATTTATAGTTGCTATATTATGGTGACGAGATGTAATTCGAGAAAGAACCTTTCAGGGATACCACTCTAGAATTGTATTAAAAGGGTTGATAATTGGGATAATCTTATTTATTATTAGAGAAATTTTTTTTTTTTTTTCTTTTTTTTGGGCCTTTTTTCATTCTAGTCTAAGTCCTACAGTGGAATTAGGATCTCATTGACCCCCTTTAGGGATTCATCCTTTTAATCCATTTCAAGTTCCTTTGCTTAATACAGTGATTTTATTATCATCTGGTGTAAGAATTACTTGGGCTCATCAGTTGATTTTGAGGGAAGATTGGGAAGGGGCAAAGATTTCTTTAATAATGACTTGAATATTAGGTGTTTATTTTTTAATATTGCAGGGATTTGAATATTATATGTCTTCTACTAGAATTAGAGATTCTGTTTTTGGATCTACGTTTTTTATGTCTACTGGGTTTCATGGATTTCATGTTATTGTTGGAACTTTATTTTTATTTATTATTTGAATTCGTTTTCTAAATAGTCATTTTTCTGGTAGACATCATTTTGGATTTGAAGCAGCTGCTTGATATTGGCATTTTGTTGATGTTGTTTGGTTGTTTTTGTTTTCTGTTGTTTATAATTTCATTCTAATCTCAATTAGAATTCTAATTAGAGTAGCTTTCTATACTCTCCTAGAACGAAAAATTCTAAGATATATTCAAATCCGAAAAGGACCTAACAAAGTAGGAATTATAGGAATCTTACAACCTTTTAGAGACGCTATCAAACTTTTCAATAAAAACTTATTATCTTTAGAAATAACAAACTTCACATTATCATATACACCATTTCTATCTTTGTTCATCTCTTTATGTATAATCCCTATTATTCTATATAACTCTCCACTTATAGATATCAAACATAACCTCTTAATATTTTTTATTTTATCAAGAACTAGAGTGTATTTCATTTTACTAATTGGATGATCAACTAACTCAAAATACTGTCACTTGGGTTCCATTCGAAGAGTAGCACAAATAATCTCATATGAAGTTTCATTTTTCATAATTATTTTATTTTTAGTATTAATTTCACAATCCTATTCATTTACTCAAATGGAAGAATCCCAAACAATAATATACTTTTTCATTGGAAATATAATATTATTCATAATATGATTATCTTCATGTTTAGCCGAAACTAATCGAAGACCTTTTGACTTTGCAGAAGGAGAATCAGAATTAGTTTCTGGATTTAATGTAGAATATATAGGAGGATGATTCGCCTTAATTTTTCTATCCGAATATTTAAGTATATTAATCCTAACGTTAATCTCAACTATAATATTTTTTGCTCCTATTAAAATCCTATCAATATCAATTATAACTATAATTATTTCATTAATCTGAGTACGAGGAACTTACCCTCGATTTCGATATGATATATTAATAACACTTAGATGAAAAATATTTCTTCCCATTTCAATATTTATTATTATCTTTCCATTTTTTTTAATGTATTTGGTTAGATTTCATTTGGTTATAAATAGAGATGATTGGTTTTTATTATGATTAGGTTTAGAGATTAATATGATAATTTTTATTGTTTTTATATATAAAGAGGATAGAACATTGAAAGTTGAGTCTTGTTTGAAATATTTTTTTGTTCAAAGAGTTTCGGCTGCGTTAATGATATGTTTTTATGACTTTGTAGTGTGTTTATTTTTAGGATATAAAGTTGGTGCTGGTCCTTTTTTTTTTTGATTTCCTTCGGTTTGTTCTGGTATTTCTTGAATATCTTGTTTTGTTTTAATATCGTTTCAAAAAGTTATTCCTTTAATGATTATAGGGATTTTTCTTTCTTGGGTATTGTATTTAATTGTTATTGTAAGATTATTTTTTGGTGCCTTTGGTTCATTTAATCAAAGGAATTTAAAGCAGCTTATTGCTTTTTCTTCTGTTTATCATTTAGGATGAATTATGTTATGTAATTTTTCTGATATTAATTGAATAATTTATTTATTATTGTATTCGATGATGGTAATAAGTTTTTTGAGGTTTTCTTTAGTAGAAGATTTAATAATAGTGATAAAGATAAAATATAAAGGGTGAATGATTTTGTTAATGTTAAGTATAGCTGGAATGCCTCCTTTTCTCGGTTTTTTTTTAAAATGGTTTGCTTTTATAATGATTTTTAGTTATTATTTTATAATGTTTTTAATTTTGTGTTCGGTGATTATATTTTATGTGTATTTTCGTGTTGTTTATGATGTAATAGTAAGTGTAATTGGTTTAATGGTGGGTTTTTTTGGAATTTTTTTTTTGAGATCATTAGTGTTGGTGGGTTTAGTTTATTTTTTGTTTTTGTTAATTTTTTATAAAAGTGAATCTTTTGAAACTATGAGTTGTTATGAATGTGGGTTTGATCCTTATTCTTCTACTCGGTTAGTTTTTTCATATCGTTTTTTTTTAATTTCTATTTTGTTTATTATTTTTGATGTTGAGATTTCTTTAATGCTTCCTGTTCCTTTTCTTTTGTTGGAATTAGGATTTATTTTTATTTTGTTGGTAGGATTAGTGTATGAGTATTTTTATGGTATTATTATATGTCTAAATGCATTTATATTAGATAAATTTTCAATAATCCTCATACTACTTACCTTAACAAGAACTATTTTAATTATATTTTCATCTGAAAACATAAAAGAAATTTCAAAAACACCTATCTTTATCATTCTAATACTAACATTCTCAATTACCAATATAATTTCATTTTACATCTTATTTGAATTAGTTTTAATTCCCACTATAATTTTAATTATAAAATCAGGAAAACAACCTGAACGACTACAAGCCAGAATTTACTTAATATTATATACAATTACAGCTTCTCTACCCCTTTTAATTAGAATTATTATATCATTTATTTCATCATTTATATCGATATATAGTCTAAACATACCATTACTATTTATACTAGCTTTTTTAGCTAAAATACCTATATTCTTCACTCATTTATGATTACCCAAAGCTCATGTAGAAGCTCCATTAGAAGGTTCAATAATTCTTGCAGCTATCCTGTTGAAACTAGGAGGATATGGTCTTATCCGATTTATCCCCCTATGTATCTCAAATATTAATAAAATCAACCATTGAATTATCAGAATCAGATTAATCGGAGCAACATCTACTAGACTAAATTGTATTCGACAAAAAGATCTAAAATCTTTAATTGCTTATTCATCAGTAGCACATATAGCATTAGTACTTCTAAGAATATTTACTATAAATTATATCGGATTAATAGGAGCTATAATTATAATAATCGCTCACGGATTATCCTCCTCAGCCTTATTCTTACTTACAACCGACCTATATTCCAAATATCACACCCGAAACATTTCCTGCTTCAAAGGATTAATTATTATATCTCCTAATATCACATTTTGGTGATTTATATTCATAGCTATCAATATCTCAGCTCCTCCATCAATTAATACAATCAGAGAAATTATAATTATATCAAGAATTATTTTATGAAATATTAAATCAATAATTCCAATTTTTATAATCTCCATTATAACTACATCATTCTCTATAATAATATTCCTTAATTTATCTCATAACCCATCTAATACAACAAAAATAAAAACTTACTCATCACTCTTCATTCATTTAATTCCTTTAACTACAATACTATTCAAAATAGATATAATAATTTGTGTAAGAATTATAAGAATATGTTGATGACGAAAAAGCATTATTATTATACTACTAAGATTAGAATTACTACTAATTACCATCTATTTTTCTTTAATATCTTCCTTATTAATTATATTAGTAATAATAGTAAGAGGATCTAGAATAGGATTAAGATTATTAATCTCCCTTTCACACTCCCATAATTCCACAAATTCAATCCATATTCTATCTTTATCAATCATATTCTTACTTATGATTTATATAATAATCCATAATTCATTTATTTACATTACAATTCCACTCATTAACCTATATATAATTAATATACCATTTAGATTTATTATAGATTGAATTTCATCTCTATTTCTTAGCACAGTACTAATAATCTCTAGTATAATTCTAATATTTAGAATATATTATATCCCAAGAAAAGAACATAAAAAATTTTCTTTAATATTAATTATATTCGTTCTTTCCATAATCATCTTAATTATTAGAAATAATATATTCTTATTATTATTATCCTCATACATTTTAGTAATTTATTATCAAAACAATTCCGCTTCAGGATCTGGTTCAATCACCCTTCTAAGTAATCGAATTGGTGACATTTTTATTCTCTTATCAATCGGAATAATAACATTCAACTCTCTATGAGAACTCAACAACGAATCATTCATTATAATAATCACAATATTAATACTAGCAGGATGTACTAAAAGAGCACAATTCCCATTTTCAGCTTGATTACCAATAGCAATATCAGCTCCTACTCCTATTTCAGCACTAGTTCACTCTTCAACCCTAGTTACAGCTGGAATTTACCTAATAATCCGAATTATACATCCTCTAACAATATTTATATTAATAATAATTTCATCCATAACAGCCTTATATGCTGGATTATCAGCAAACTGAGAACAAGATTTAAAAAAAATTATTGCCCTTTCAACCCTTAGACAAATAGCAATAATAATATTCGCCATCTCAATCATATCTATCTATTTAGCTTACTTTCATATAATCATCCACGCATTTTTTAAATCACTAATATTTATATGTGCAGGAATTCTAATCCACGAATCTTCCTATCAAGACATACGAATAATAAGAAACAATTTCAATATACCTATAACATCAATCATCCTAGGACTAACTAATGCAGCCTTAATAGGATTACCTTTCACCTCAGGTTTCTTTTCAAAAGATATAATTATCGAAAAAATAATTTCTTCTAAAATAGAATGCATTTTAACTTTATTTATAATTTCATCAATTGGAATAACAGCCTCATATTCAATTCGAATGATATTCTTATCTAACAAAAACCTTCTTAAACCAGATTCAAACAATCATTCTTCAACATACTCGAATATCCCTATTATTTTAATAAGACCCATAGCTATTATTATAGGATCAACTATAATATGAACCTTAAATCCGGAACAAATTTTATTCTTTCCTAACCAATACAAAAACACAATTCTTATAACACTAACATTAGGATTTCTATTAGGTATTATATTATCCTTCAAAAACAAAAAATATATCTCAATAGGTTTATATTCCATTGCTCTATGATCCATTCATTTCATATCAACAATAGTATCATTTTCCCCTATAATAAATTTATACAATAAAAACGATAAAAATTGACAAGAAACATATGGTCCTTACAAATCATTTTTAATAAATAAAAAAATACTAACAATTCCAGAATCAAAAAACCTACTAACAACCCTCTTACTAATCCTTTTAATTCCTATTATGATATTAATATTTTTATTTGGAGTTTTTTTTGTAATAAGATTACAACCTGTATTTATAGTTAGAAGATTAATTATTATTACTTTGATTTACTCTTTTTTTATTTTTAAAATAGTTGGTTCTTATTGGTTTAGATATTTATTATTGTTAGTGATATTAAGAGGTGTATTAGTTGTTTTTACTTATATAGTGAGATTAATTCCTAATGAGAGTTTTGAAATTTTTATGGTATTTATATTTTCCTTTATATTCTTTATGGAGACAAATCTTGGTTTCGTTTCTATAAGTTTGTGAGAGAGTTATTTAGGAATATTTAGCTTGTTTTTAATTAGATTTTTGTTAGTGATTATACTTTTGGTAGTTTTATTAAGAAGAATAAATGGGTCAGTTCGA
>Lycosidae_Alopecosa_licenti
ATGAATTTATTTTCTGTTTTTGATCCCACTTCATATTTTGGACTTAATTTAAATTGATTAATTATGCTGATTATCTTTATGTTTTTTCCTGTAAAATATTATATTTTGGAAGGAGGAATATTAAAAATGTATAAGTTACTTTTTTTTTCTATTAGAAAGGTTTTTAAGGAAGTTTCTTTTCCTAATTATTTAGCTTTAAATTTTTTATGTGTAATAACTTTTATGTATTTGGTTTTTAGAAATATATTGGGTTTATTTCCTTTTATTTTTACTAGAACAGCTCATCCCGTAATCACATTAGGTTTAGGATTAGTATTATGAATATCTTTTTTTTTGATAGGTTTTTCTTGTAAATTTAAGGAAAGATGCGCTCATTTAGTTCCGGAGGGAAGTCCTTTTATATTATCTCCATTAATAGTAATAATCGAAAGAGTGAGACATTTAATTCGTCCTTTTACTTTATCTATTCGGTTGGCAGCTAATATAATAGCGGGACATTTAATTATTGGGTTGTTATCTAGAGTTAGAATAATTAGATTATTTGGATTTTTTGGGTCTTTGATATTACAAAATATATTGTTTATTTTGGAGTTTGGTGTAACAGTAATTCAGGGATTTGTATTTAGAATTTTATTATTATTATATGCTTTGGAAATACCTTTTTATTGAACAAATTCTGTGTTTATAGTTTTTTATCTACTGATAACTATAATTTTTTTTTATTTTCGAAAAAAGGATAAGTTGATAGTAATTTTAAATAATTCTCTTTTGGATTTAGCTTCTCCTTCGAGTTTGAGATATTTTTGGAATTTTGGTTCTCTGTTGGGGATTTTTTTAATAGTTCAAATTGCTTCTGGTTTATTTTTGTCTTTTCATTTTAGAGGGGATGTAAATTTATCGTTTTATAGAATTATTCATATAATACGTGATGTGAATTATGGTTGGTTGTTACGTATTATTCATGCTAATGGAGCTAGTAGTGGAGTTAGAATTTTATTATTGTCTATAGCTACAGCTTTTTTAGGGTACGTTTTACCATGAGGTCAGATGTCTTTTTGGGCTGCTACAGTTATTACTAATTTGTTATCAGCTATTCCTTATATAGGTGTAATATTAGTGGAATGAATATGAGGAGGATTTGCGGTAGGTAATCCTACTTTAACTCGGTTTTTTGCTTTTCATTTTCTATTACCTTTTGTAATTTTATTTTTTGTTATTTTGCATTTGTTTTTTCTTCATGAAAAGGGATCTAATAATCCTTTAGGATTGAGAAGATATGATAAGGTTTTTTTTCATCCTTATTATAGAGTTAAGGATATTTATGGATTTGCTTTTTTCTTTATTTTTTTTTTAATAATTTGTTTTTTGTTCCCTTATATTTTTATGGATGTGGAAAATTTTATTTCTTCTAATCCTTTAGTTACTCCTGTTCATATTCAACCTGAGTGATATTTCTTGTTTGCTTATACTATTCTACGTTCCATTTCTAGAAAGATTGGAGGGGTTGTTGCTTTGGTAATATCTGTAGTTATTTTATATTTTTTACCTTTTTTTTTAAAGCATCGTTTCCGAAGAACTTTTTATTATTTTATGAAGTTTCTTTTTTGAATTTTTGTAGTTAATTGAATGTTATTGACTTGAATTGGAGCTTGTGTAGTACTGCGATGGTTATATTCAACTAATCATAAGGATATTGGGACTTTATATTTACTGTTAGGTGTTTGATCGGCAATAATAGGTACTGCTATATCAGTGTTAATTCGAATGGAATTAGGTAATCCTGGAAGTTTGTTGGGAGATGATCATTTATATAATGTTATAGTTACTGCTCATGCTTTTGTTATGATTTTTTTTATGGTTATGCCAATTCTTATTGGTGGTTTTGGTAATTGATTAGTTCCTTTGATATTAGGAGCTCCTGATATGTCTTTTCCTCGAATAAATAATCTTTCTTTTTGATTATTACCCCCTTCTTTGTTTTTATTATGTATATCTTCTATAGTAGAAATGGGGGTGGGGGCCGGTTGAACTGTATACCCACCTTTAGCATCGAGAATAGGTCATATAGGAAGTTCTATAGATTTTGCTATTTTTTCTCTTCATTTAGCTGGAGCTTCTTCTATTATAGGTGCAGTTAATTTTATTTCTACTATTATTAATATACGAATAATATCAATGGAAAAAGTTCCTTTATTTGTTTGGTCAGTTTTAATTACAGCTGTTTTATTGTTGCTTTCTTTACCTGTTTTAGCAGGTGCTATTACTATATTGTTAACAGATCGAAACTTTAATACTTCTTTTTTTGACCCAGCGGGTGGGGGAGATCCTATTTTGTTTCAACATTTATTTTGATTTTTTGGACACCCAGAAGTTTATATTTTAATTCTTCCAGGATTTGGAATTGTATCTCATGTAATTAGTTCTTCGGTAGGTAAGCGAGAACCGTTTGGTAGATTAGGAATGATTTATGCTATGGTGGGAATTGGTGGAATAGGGTTTGTAGTTTGAGCGCATCATATGTTTTCTGTAGGAATGGATGTAGATACTCGTGCTTATTTTACTGCTGCTACTATAATTATTGCTGTTCCTACTGGAATTAAGGTTTTCAGATGGATGGCTACTATTCATGGATCTTATTTTAAAATGAATACTCCTTTAATATGGTGTATTGGTTTTGTATTTTTGTTTACTTTAGGGGGAATTACTGGGGTGGTTTTATCTAATTCGTCTTTAGATGTAGTACTACATGATACTTATTATGTTGTGGCTCATTTTCATTATGTATTGAGAATAGGGGCGGTATTTGCTATTTTAGCTGGGATTACGTATTGATTTCCTTTATTTTTTGGTGTTGTTTTGAGAGAAAAGATAACTAAATTACATTTTTATGTTATATTTATTGGTGTAAATTTGACTTTTTTTCCTCAGCATTTTTTAGGATTGAATGGTATACCTCGTCGATATTCAGATTATCCAGATGTTTTTGTTTTTTGAAATATAGTTTCTTCTATAGGTTCATTATTATCTTTATTTGGTGTAATGTTTTTTGTATATATTGTTTGAGAGGGAATGGTAATGAAGTCTTTTAATTTTAATGGATATTATGTGTCTTCTTCTTTAGAGTGAATAAATAATATTCCTCCGTTAGATCATACTTTTAATCAATTGAATTTATTGCCAACTTGAGGGTCAGTATTATTTCAAAATGGGGTTTCTTCTGTAATAGAACATTTAATTTTTTTTCATGATCATATTATAATTGTTATAATTATAATTATAGTAATAGTGGGATATGTATTAATTAATTCTTGTATTAATAAGTTTTATAATCTTAATATGTTTCATGGTCAGGAGTTAGAGAGTATTTGAACGGTAATTCCTGCTGTATTTCTTTTATTTATTGCTTTTCCTTCCTTACGTTTATTGTATTTAATAGAAGAGAGAGAGTTAACTGATATAACTATTAAAGTTATAGGTCATCAATGGTATTGGTCATATGAATATAGAGATTTAGGATTTAAATCTTTTGATTCTTATATATTAAGAGATAGTACTTTTCGTTTATTGAATGTAGATAATTCTTTAGTTATTCCATATAATACTAGAGTTCGTATGGTGATTTCTAGTGTAGATGTAATTCATTCTTGGACTATTCCTTCATTGGGAGTTAAGGTTGATGCCATTCCTGGTCGTTTAAATCAATTGTCTTTAATATTTAATCGAGTTGGATTGTTTTTTGGGCAGTGTTCTGAAATTTGTGGATTGGAAAAGCATTTTCATCCTTTTCATATAGTGAATATATCACCTTGGCCTTTAATTACAGGGTTTGGAGCTTTATTTACAGTTATTGGAATAATTAAAATATTTGTATTTTTTGATGTAAGATTATTAATATTTTCTTTAATGATAGTTTTTTTAATTGCTATATTATGGTGACGAGATGTAATTCGAGAAAGAACCTTTCAGGGATTCCATTCAAGAATTGTTTTAAAGGGGTTGATAATTGGGATAATCCTATTTATTATTAGAGAAATTTTTTTTTTTTTTTCTTTTTTTTGGGCTTTTTTTCATTCCAGTCTAAGACCTACAGTGGAATTAGGATCTCATTGACCTCCTTTTGGTATTCATACTTTTAATCCTTTTCAAGTTCCTTTACTTAATACAGTGATTTTATTGTCATCTGGTGTAAGAATTACTTGGGCTCATCAGTTGATTTTGAAGGAGGATTGAGAGGGGGCTAGGATTTCTTTAATATTGACTTGGATATTAGGTGTTTATTTTTTGATGTTGCAAGGATTTGAATATTATATGTCTTCTACTAGAATTAGAGATTCTGTGTTTGGGTCTACGTTTTTTATGTCGACTGGGTTTCATGGGTTTCATGTAATTGTTGGGACTTTATTTTTGTTTATTATTTGAATTCGTTTTTTAAATAATCATTTTTCTGGTAGACATCATTTTGGATTTGAAGCAGCTGCTTGATATTGACATTTTGTTGATGTAGTTTGGTTGTTTTTGTTTTCTGTTGTTTATAACTTCATTTTAATTTCAATTAGAATTTTAATTAGAGTAGCTTTTTATACTTTACTAGAACGAAAAATTTTAAGATACATTCAAATTCGAAAAGGACCTAATAAAGTTGGAATTATAGGAATTTTACAACCCTTTAGAGATGCTATTAAACTTTTTAATAAAAACCTATTATCCCTAGAAATAACTAACTTTACATTGTCATATACACCATTTTTATCTTTATTTATCTCATTATGTATAATCCCTATTATCTTATACAACTCACCCTTAATAGATATCAAGCATAATCTCCTAATATTCTTTATTTTATCAAGAACTAGTGTATATTTTATTTTATTAATTGGGTGATCAACTAATTCAAAATATTGTCATTTAGGGTCAATTCGAAGAGTAGCACAAATAATCTCATATGAAGTCTCATTCTTTATAATTATTTTATTTTTAGTATTGATTTCACAATCTTATTCATTTACTCAAATAGAAGAATCTCAAGTAATAATATACTTTTTCGTCGGTAATATATTATTATTTATAATATGATTAACCTCTTGTTTAGCTGAAACCAACCGAAGACCCTTCGATTTTGCAGAAGGAGAATCAGAACTAGTCTCTGGATTTAATGTAGAATACATAGGAGGATGATTTGCATTAATTTTTTTATCTGAATATTTAAGTATATTAATTCTAACATTAATTTCAACTATTATATTTTTCTCCCCTATTAGAATTTTACCAATATTTATTATAATCATAATCGTCTCATTAATTTGAGTACGAGGAACCTATCCTCGGTTTCGATATGACATATTAATAACTCTTAGATGAAAAATATTCCTCCCTATTTCAATATTTATCATTATTTTTCCATTTTTTTTAATATATCTAGTTAGATTCCATTTAGTGATGAATAGAGATGATTGATTTTTATTGTGATTAGGTTTAGAGATTAATATAATAGTTTTTGTTGTATTTATATATGGAGAGAATAGAATGTTGAAAGTTGAGTCTTGTTTAAAGTATTTTTTTGTTCAGAGAGTTTCAGCTGTGTTAATGAGATGTTTTTATGATTTTGTAGTATGTTTATTTTTAGGTTATAAAATTGGTGCTGGTCCTTTTTTTTTTTGGTTTCCTTCTGTGTGTTCTGGTATTTCTTGAATATCTTGTTTTGTTTTAATATCGTTTCAAAAAATTATTCCTTTAATAATTATAGGAATTTTTCTTTCTTGGATTATATACATAATTATTGTTGTGAGATTATTTTTTGGTGTTTTTGGTTCATTTAACCAAAGGAATTTGAAACAATTGATTGCTTTTTCTTCAGTTTATCATTTAGGGTGAATTATATTATGTAATTTTTCTGATATTAGTTGAGTAATTTATTTGGTGTTATATTCGATGATAGTAATGAGTTTTTTGAAGTTTTCTTTAGTAGAAGATTTAATAATGGTAATGAAGATAAAATATAAAGGATGAATAATTTTGTTAATGTTAAGTATGGCAGGGATACCTCCTTTTCTTGGTTTTTTTTTAAAATGATTTGCTTTTGTTATGATCTTTGAATATTATTTTATAATGTTTTTAATTATTTGTTCTGTAGTTATATTTTACGTTTATTTTCGTGTAGTTTATGATATAATGGTAAGTATTGTTGGTTTAATGATGGGTTTTTTTATATTTTTTTTTTTAAGATCTTTAGGGTTAGTGGGTTTGGTTTATTTTTTGTTTTTGGTGATTTTTTATAAAAGTGAATCTTTTGAAACCATAAGTTGTTATGAATGTGGATTTGATCCTTATTCTTCTACTCGATTGGTTTTCTCATATCGTTTTTTTTTAATTTCTATTTTGTTTATTATTTTCGATGTTGAAATTTCTTTAATGCTTCCAGTTCCTTTTCTTTTGTTGGAGTTGGGGTTTATTTTTGTTTTATTGATAGGTTTATTGTATGAGTATTTTTATGGAATTCTACTATGTATAAATACATTTAGATTAGATAAATTTTCAATAATCTTAATATTACTAACCCTGATAAGAACTATCTTAATTATATTTTCTTCCGAAAATATAAAAGAAGTTTCAAAAACACCCATCTTTATCATCTTAATATTAACATTCTCAATCATTAACATAATCTCATTTTACATTTTGTTTGAATTAGTATTAATTCCTACTATAATTTTAATTATAAAATCAGGAAAACAACCCGAACGATTACAAGCTAGAATTTACTTAATATTATATACAATCACAGCATCTTTACCTCTTTTAGTAAGCATTATTATATCATTTATTTCATCATTTATATCAATATACAACCTAAATATACCATTACTATTTATATTAGCCTTCCTAGCCAAAATACCTATATTTTTTACTCACCTATGGCTACCCAAAGCTCATGTAGAAGCTCCACTAGAAGGTTCAATAATCCTTGCAGCCATTTTACTAAAATTAGGAGGATATGGCCTTATTCGATTCATTCCTTTGTGCATCTCAAATATTAATAAAATTAATCATTGAATTATTAGAATTAGTCTAATTGGAGCAACATCTACCAGACTTAATTGCATCCGACAAAAAGATCTAAAATCTTTAATCGCTTATTCATCAGTAGCACATATAGCATTAGTTTTACTAAGAATATTTACTATAAATTATATCGGATTAATAGGAGCTATAATTATAATAATTGCTCATGGATTATCCTCTTCAGCCTTATTTCTACTTACAACTGACTTATACTCTAAATATCATACCCGAAATATTTCTTGTTTTAAAGGACTAATTATTATAACTCCTAATATTACATTTTGATGATTTATATTTATAGCTATCAATATTTCAGCCCCTCCATCAATCAATACAATTAGAGAAATTATAATTATATCTAGAATTATTATATGAAACATAAAATCAATAATTTTAATTTTCATTATTTCCATTATAACCACATCATTTTCAATAATAATATTCTTAAATTTATCTCACAATCCATCTAATTCAACAAAAATAAAAACTTATTCATCATTATTTATCCATTTAATTCCCTTAATTATAATATTATTCAAAATGGATATAATAATTTGCGTAAGAATTATAAGAATATGTTGATGACGAAAAAGAATCATCATTATATTATTAAGATTAGAATTGCTTTTAATCACTATTTACTTCTCCTTAATATCTTCCTTATTAATCATACTAACAATAATAGTAAGAGGATCTAGAGTAGGATTAAGATTATTAATTTCCCTTTCCCATTCTCATAATTCTACAAACTCAATTTACATTTTATTTCTATCAATCTTATTTTTACTTATAATCTATATAATAATTTATAATTCATTTATTTATATTACAATCCCACTTATCAACTTATTTATAATTAATATACCATTCAGATTTATTATAGATTGAATCTCATCCCTATTCCTTAGTACAGTATTAATAATTTCAAGTATAATTTTAATATTTAGAATATACTATATTCCAAGAAAAGAACATAAAAAATTTTCTTTAATACTAATTATATTCGTCGCATCTATAATCATCTTAATTATTAGAAACAATATATTAATGTTACTATTGTCTTCATATATCTTAGTAATTTATTACCAAAACAACTCCGCCTCAGGATCTGGTTCAATTACCCTTTTAAGCAATCGAATCGGTGATATTTTCATCCTTTTATCAATCGGAATAATAATATTTAACTCCTTATGAGAATTAAACAACGAATCATTTGTCATAATTATCATAATATTAATACTAGCAGGATGTACTAAAAGAGCACAATTCCCATTTTCAGCCTGATTACCAATAGCAATATCAGCCCCTACCCCTATTTCAGCATTAGTTCACTCCTCAACTCTAGTTACAGCTGGAATCTACCTTATAATTCGAATTATACATCCCTTAACAATATTTATATTAATAATGATCTCATCAATAACAGCCTTATATGCTGGGTTATCAGCAAACTGGGAACAAGATTTAAAAAAAATTATTGCTCTTTCAACTCTAAGACAAATAGCAATAATAATATTCGCTATTTCAATTATATCTATTTATCTAGCTTACTTCCATATAATTATCCACGCATTCTTTAAATCATTAATATTCATATGCGCAGGAATCTTAATTCACGAATCCTCTTATCAAGACATACGAATAATAAGAAACAATTTCAATATACCTATAACATCAATCATTTTAGGATTAACTAATGCAGCTTTAATAGGATTACCTTTCACTTCAGGTTTCTTTTCAAAAGATATAATCATCGAAAAAATAATTTCTTCTAAAATAGAATGCATTTTAACTTTATTTATAATCTCATCAATTGGAATAACAGCATCATATTCAATCCGAATAATATATTTATCTAACAAAAGTCTACTTAAACCAGACTCAAACAACCACTCTTCAATATATTCTAATATTCCTATTATTCTAATGAGACCTATAGCTATCTTAATAGGATCTACCATAATATGAATTCTAAACCCAGAACAAAATCTATTCTTTCCTAATCACTATAAAAACACAATTTTAATTACATTAATATTAGGATTTTTATTAGGTATAATACTATCCTTCAAAAACAAAAAATATATTTCAATAGGACTTTATTCCATCGCCCTATGATCAATCCACTTCATATCAACAATAGTTTCATTCTCCCCTATAATAAATCTATATAACAAAAACGATAAAAATTGACAAGAAATCTACGGGCCATATAAATCTTTCTTAATCAACAAAAAAATAACAACAATTCCAGAATCAAAAAACCTACTTACAACCCTATTACTAATCATTTTAATTCCTATCGAAATATTAATATTTTTGTTTGGAGTTCTTTTTGTAATAAGATTGCAACCTGTGTTTATAGTGAGAAGATTAATTATTATTACTTTATTATATTCTTTTTTTATTTTTAAAATAATTGGTTCTTATTGATTTAGATATTTATTATTGCTAGTTATATTAAGAGGTGTATTGGTTGTATTTACTTATATAGTGAGATTAATTCCTAATGAGAGTTTTGAAATTTTTATAGTATTTACATTTTTTTTTATACTTTTTGTAGAAATTAATATAGGATTTATTTCTATAAGATTGTGGGAAAGATATTTAGGAATGTTTAGTTTGTTTTTAGTGAGATTTTTATTGGTGATTATGTTTTTGGTGGTTTTGTTGAGAAGAATAAATGGTTCGATTCGA
>Lycosidae_Halocosa_hatanensis
ATAAATTTATTTTCTGTATTTGATCCTACTTCTTATTTTGGAATTAATTTAAATTGATTAATTTTAATAATTATTTTTATAATATTTCCTTTAAAATATTATTTAATAGAAAGAGGATTAATAAAAATATATAAAATATTTTTTATGTCTTTAAGAAAAGTTTTTAAAGAAGTATCTTTTCCAGATCATTTAGCTTTGAATTTTTTATGTGTAATAACTTTTTTATATTTAGTTTTAAGAAATTTTTTAGGTTTATTTCCTTTTATTTTTACTAGAACTGCTCATCCTATTATTACTTTAGGTTTAGGAGTAGTAATATGATTATCTTTTTTTTTAATAGGATTTTTATGTAAATTTAAGGAAAGATGTGCTCATTTAGTTCCTGAAGGAAGTCCTATTTTTTTATCTCCTTTAATAGTATTAATTGAAAGAGTAAGTCATTTAATTCGTCCTTTTACTTTATCTATTCGATTAGCGGCTAATATAATAGCAGGTCATTTAATTATTGGATTATTATCAAGAATTAGAAGTTTAAGAATATTAGGATTTATAAGTTCTTTAATTTTACAAAATATTTTAATAATATTGGAGTTTGCTGTTACAGTAATTCAAGGGTTTGTATTTAGAATTTTATTATTGTTATATGCTTTAGAAATACCTTTTTATTGAGTAAATTCAGTGTTTATAGTTTTTTTTATTTTAATGACTTTAATTATTTTTTATTTTCGAAAAGAAAATAAATTAATTAAGATTTTAAATGGTTCTCTTGTTGATTTAGCTTCTCCTTCTAGATTAAGATATTTTTGAAATTTTGGTTCTTTATTAGGAGTATTTTTAATAGTTCAAATTATTTCAGGATTATTTTTATCTTTTCATTTTAGAGGTGATGTAAATTTATCTTTTTATAGAGTAATTCATATAATACGAGATATTAATTATGGATGATTATTACGAGTTATTCATGCTAATGGAGCTAGAAGAGGTGTAACTATTTTATTATTATCTATAGCTACAGCTTTTTTAGGATATGTTTTACCTTGAGGACAAATATCATTTTGAGCTGCTACTGTAATTACTAATTTACTATCTGCAGTTCCTTATGTAGGAGTATTATTAGTAGAGTGAATTTGAGGGGGTTTTGCAGTAGGAAACCCTACTTTAACTCGTTTTTTTGCTTTCCATTTTTTACTTCCTTTTGTTATTTTATTTTTTGTAATTTTACATTTATTTTTTCTTCATGAAAAAGGATCAAGAAATCCTTTAGGATTAAGAAGATTTGATAAAGTATTTTTTCATCCTTATTATAGAATTAAGGATATTTTTGGGTTTATATTTTTTTTTGTTTTTTTTTTAGTTATTTGTTTTTTATTTCCTTATATTTTTATGGATGTTGAAAATTTTATTTCTTCTAATCCTTTAGTAACTCCTGTTCATATTCAACCTGAATGATACTTTCTATTTGCTTATACTATTTTGCGGTCTGTACCTAGAAAGATTGGAGGTGTAATCGCTTTAGTTATATCTGTAATTGTTTTATATTTTTTACCTTTTTTTTTAAAGCATCGATTTCGAAGAACTTTCTATTATTTTATAAAATTTGTTTTTTGAATTTTTGTTGTAAATTGAATATTATTGACTTGAATTGGGGCTTGTGTGGTACTGCGATGATTTTATTCTACTAATCATAAAGATATTGGAACTTTATATTTAATATTTGGAATGTGATCTGCTATATCAGGTACTGCAATAAGAGTATTAATTCGAATAGAATTAGGAAATTCTGGAAGTCTTTTAGGGGATGATCATTTATATAATGTAATTGTTACTGCTCATGCTTTTGTAATGATTTTTTTTATAGTAATACCAATTTTAATTGGTGGTTTTGGAAATTGACTAGTTCCTTTAATATTAGGAGCACCTGATATATCATTTCCTCGAATGAATAATCTTTCTTTTTGATTATTACCTCCTTCATTATTTTTATTATTTATGTCTTCTATAGTAGAAATAGGAGTTGGAGCGGGATGAACGGTTTATCCCCCTTTAGCTTCTAGAGTAGGACATATAGGGAGTTCTATAGATTTTGCTATTTTTTCTCTTCATTTAGCTGGGGCTTCTTCTATTATAGGGGCGGTGAATTTTATTTCTACTATTATTAATATACGTTTAATATCTATGGAAAAAGTTCCTTTATTTGTATGATCAGTTTTTATTACTGCTATTTTATTGTTATTGTCGTTACCTGTATTAGCAGGTGCTATTACTATATTATTAACTGATCGTAATTTTAATACTTCTTTTTTTGATCCTGCTGGAGGTGGAGATCCTATTTTATTTCAACATTTATTTTGATTTTTTGGACATCCTGAAGTTTATATTTTAATTCTTCCTGGATTTGGAATTGTTTCTCATGTTATTAGTTCTTCTGTAGGAAAACGTGAACCTTTTGGGAGATTAGGAATAATTTATGCTATAGTAGGAATTGGGGGTATAGGATTTGTTGTTTGGGCTCATCATATATTTTCTGTTGGAATAGATGTTGATACTCGTGCTTATTTTACTGCTGCAACTATAATTATTGCAGTTCCTACTGGAATTAAGGTATTTAGTTGAATAGCTACTCTTCATGGATCTTATTTTAAAATAAGAACTCCTTTAATATGATGTATTGGATTTGTATTTCTATTTACTTTAGGAGGAATTACAGGTGTAGTTTTATCTAATTCTTCTTTAGATATTGTTTTACATGATACTTATTATGTTGTTGCTCATTTTCATTATGTATTGAGAATAGGGGCTGTATTTGCTATTTTAGCAGGTATTACTTATTGGTTTCCTTTATTTTTTGGGGTAGTTTTAAGAGAAAAAATAACTAAGTTACATTTTTATGTAATGTTTATTGGAGTAAATTTAACTTTTTTTCCTCAACATTTTTTAGGATTAAATGGAATACCTCGTCGGTATTCTGATTATCCAGATGCTTTTATTTTTTGAAATATGGTTTCTTCAATGGGTTCTCTTTTATCATTATTAGGTGTTATGTTTTTTATATATATTGTTTGAGAGGCTTTAGTAATAAAGCTTTCTAATTATAATGGGTATTATGTTTCTTCTTCATTAGAATGAATAAATAATATTCCTCCTTTAGATCATACTTTTAATCAATTGAATTTATTGCCAACTTGAGGGTCAATTTTATTTCAAAATGGAGTTTCTTCTGTAATAGAACATTTAATTTTTTTTCATGATCATATTATAATTGTAATAATTATAATTATAGTAATAGTAGGTTATGTATTAATTAATTCTTGTTATAATAAATTATATAATTTAAATATATTTCAAGGTCAGGAATTAGAAAGAATTTGAACGGTTATTCCTGCTATTTTTTTATTATTTATTGCTTTTCCTTCTTTACGTTTATTATATTTAATAGAAGAGAGAGAAGAGTATGATATAACTATTAAGGTAATAGGGCATCAGTGATATTGGTCTTATGAATATAGAGATTTAGGATTTAAATCTTTTGATTCTTATATGCTTAGAGATAGAATATTTCGTTTATTGAATGTGGACAATTCTTTAGTAATTCCTTATCAAACTGGAGTTCGAATAATTATTTCTAGAAGTGATGTAATTCATTCTTGAACTATTCCTTCTTTAGGAATTAAGGTTGATGCAATTCCTGGGCGTTTAAATCAATTATCATTAATATTTAATCGGGTAGGTTTATTTAGAGGTCAGTGTTCTGAAATTTGTGGGTTGGAAAAGCATTTTCATCCTTATCATATAGTAAATATATCACCTTGGCCTTTAATAGCTGGATTAGGAGCTTTATTTATAGTTATTGGAATAATTAAAATATTTGTGTTTTTTAATGCTAATTTACTATTTTTTTCTTTTTTAATTTTATTTTTTATTTCTATATTATGATGACGAGATGTAGTTCGAGAAAGAACTTTCCAAGGATTTCATTCAAGAGTTGTATTAAGAGGATTGATGATTGGTATAATTTTATTTATTGTAAGAGAAATTTTTTTTTTTTTTTCTTTTTTTTGGGCTTTTTTTCATTCTAGATTGAGACCTACGGTAGAATTAGGTTCACAGTGACCTCCTTTTGGAATTTTTCCATTTAATCCTTTTCAGGTTCCTTTATTAAATACTGTAATTTTATTGGCTTCTGGGGTAAGAGTTACTTGAGCTCATCAATTGATTTTGAAGGAAGATTGAAGGGGAGTTAAAGTTTCTTTAATATTAACTTGAGTATTAGGATTATATTTTTTAAGTTTACAAGGTTTTGAATATTATATATCTTCTACTAGAATTAGAGATTCTGTTTTTGGTTCAACCTTTTTTATATCTACGGGTTTTCATGGGTTTCACGTAATTGTTGGAACAATGTTTTTATTTATTATTTGATTTCGGTTTTTAAATAATCATTTTTCTGGAAGACATCATTTTGGATTTGAAGCTGCTGCTTGATATTGACATTTTGTTGATGTTGTTTGATTGTTTTTATTTTCTGTAGTATATAATTTCATTTTAATTAGACTAAGAATTTTAATTAGAGTAGCATTTTATACATTATTAGAACGAAAAATTTTAAGATATATTCAAATTCGAAAAGGTCCTAATAAAGTAGGAATAATAGGAATTTTACAACCTTTTAGTGATGCTATCAAACTATTTAATAAAAATCTAATATCCTTAGAATCCATAAATTTTTTTTTATCATTTACCCCTTCATTATCTTTATTCATTTCCCTATGTTTAATTTCAACTATTTTATTTAATATCCCCATTCTTGATATTAAATATAATTTATTAATATTTTTCATTTTATCAAGAATAGCTGTATATTTTATTTTATTAATTGGATGATCTACTAATTCAAAATATTGTTATTTAGGATCAATTCGAAGAGTAGCACAAATAATCTCTTATGAAGCCTCTTTTTTTATAATCATTTTATTTTTAGTATTACTATCTCAATCATATTCATTTACTCAAATAGAAGAATCTCAAAAAATTCTTCATTTTTTTTGAGGAAATTTTATACTATTTTTTATATGATTATCTTCATGTTTAGCTGAAACTAACCGAAGACCATTTGACTTCGCAGAAGGAGAATCAGAATTAGTATCAGGATTTAACGTCGAATATATAGGAGGATGATTTGCATTAATTTTCCTTTCAGAATACTTAAGAATAATTATTCTAAGAATAATCTCTGTAATAATATTTTTTGCTCCTATTAACCTATTTTCAATATTAATATTAATAATAGTAATTATATTAATTTGAGTACGAGGAACATATCCCCGATTCCGATACGATATATTAATAACTCTTAGATGAAAAATATTTCTACCAATTTCTATATTTATTATTATTTTTCCATTTGTAACAATATATGTTATTAGATTTCATTTAGTTATGAATAGAGATGATTGATTTTTGTTATGGTTAGGATTAGAAATTAATATAATAATTTTTATTTTATTAATATATAAAAGAAATAGAATAATTAGAGTTGAATCATGTTTGAAGTATTTTTTTATTCAAAGAATATCTGCAGTATTAATAAGAGTTTTTTATGATTTTTGTTTGTATTTATTATTAAGATATAAGATTGGGGCTGGACCTTTTTTTTTCTGGTTTCCATCAGTTTGTTCTGGGATTTCATGAATATCTTGTTTTGTATTAATATCGTTTCAGAAATTAATTCCTTTAATAATTATAGGAGTATTTGTTTCTTGAATTTTATATTTTATTGTGGTTGTAAGATTATTTTTTGGTGTTTTTGGGTCTTTCAATCAAGTTAATTTAAAACAGCTTATTGCTTATTCTTCTGTTTATCATTTAGGATGAATTTTATTATGTATTTCTTCTGAAATTAGATGATTAATATATTTAATTTTATATTCAATTATAGTAATTTTTTTTTTTATAAGTTTAAATATTGAAAGAATTATAATAATAATAAAAACTAAATATAAAAGTTGGTTGATCTTAATAATATTAAGAATAGCGGGAATACCTCCTTTTTTAGGATTTTTATTGAAATGATATGCTTTTATTATAATTTTTCATTATATTTTTATAATGTTTTTGATTTTTTGTTCTGTGGTTATGTTTTATGTATATTTTCGTTTAATTTATGATGATTTAATAAGAGTTTTTGGCTTAATATTTAGATTTTTAGGTGTACTTTTTTTTGAGTCTTTGTTTTTAGTAATATTAGTTTATTTTGTATTTTTAGTTATTTTTTATAAGGAGACAATAATAGAAATACTAACTTGTTATGAATGTGGATTTGAACCAAATTCTTCTACTCGTTTAGTATTTTCTTATCGTTTTTTTTTAATTTCAATTTTATTTATTATTTTTGATGTAGAGATTTCTTTAATATTACCTATTCCTTATTTGTTGTTAGAATTAGGGTTTATATTTGTATTATTAGTGGGTTTATTATATGAGTATATGTATGGTATTATTTTTATATTTTTTACATTTAGACAAGACAAATTTTCAATTATCTTACTATTACTAACAAGAATAAGAACCATTTTAATTATTTTATCTTCATCATTTTCAAAAGAAATTTCAAAAACTCCTATTTTCATCATTTTAACATTAACATTTTCCATATCTAATATAATTTTATTTTACATTTTATTTGAACTAGTTCTTATTCCAACAATAATTTTAATTATAAAATCTGGAAAACAACCAGAACGATTACAAGCAAGAATTTATTTAATAATATATACAATTACAGCATCACTACCTCTATTAGTAGGAATTATTTTATCATTTCAGACCTCATTTATCATAATAAATAAACTAAATATACCACTTCTATTTATTTTAGCTTTTCTAGCAAAAATACCAATATTTTTATTTCATTTATGATTACCAAAAGCTCACGTTGAAGCACCCCTTGAAGGATCTATAATTCTAGCAGCAATTCTTTTAAAACTAGGAGGATATGGATTAATTCGATTTATCCCACTATGTATTAACAAAATCCATTCAATAAGACATTGAATTATTAGAATTAGCCTAATAGGAGCTTTATCAACAAGATTAAACTGTATTCGACAAAAAGATTTAAAATCCTTAATTGCTTATTCTTCAGTATCACATATAGCTTTAGTACTAATAAGTTTATTTTCTTTTAATTACATTGGATTAATAGGAGCAATATTAATAATAATTGCTCATGGATTATCATCTTCAGCATTATTTCTACTTACTAATGATTTATATTTTAAATATCATTCACGAAACATTTCTAATTTTAAAGGATTAATTATTATATCTCCAAACATTACCTTTTGATGATTTATATTTATAGCTGTTAATATTTCAGCACCACCCTCTATTAATACAATTAGAGAAATTTTCATTATATCTAGAATAATTTTTTGAAATATAAAAACAATATTGTTAATTTTCCTAATCTCAATTAGAGTTACATCATTTTCAATAATAATATTTTTAAATTTATCTCATAATCCATCACCTGAAACAAAAAACAAAACATTCCTATCTTTACTTATTCATTTTATACCATTAATTTTTCTCTTACCAAAAATAGAAACAATAGTATGTTTAAGAACAATAAGAATATGTTGATGACGAAAAAATATTATTATTATATTACTTAGATTAGAATTACTAATAATCTCATTATACTTTTCATTACTCTCATCTTTAATAATTATATTAGTTATAATAGTAAGAGGTTCAAGAATAGGATTAAGCTTATTAATTTCAATATCTCATTCCCACAATTCTTCAAACTCAATTTTTATTCTAATCTCCGCTATTATTATCCTCTTTCTAATTTTCCTAATAATTAATAATACTTTTATTTACATCTCAATTCCCTTAATTTCAATTCAATTTATACAAATCCCATTTAGACTAATTTTAGATTGAATTTCTTGTATATTTTTAAGAACCGTTCTAATAATTTCTAGAATAATCTTAATATTTAGAATATATTATATTCCTAAAAACGAACACAAAAAATTTTATTTAATATTAATTATATTTGTCATATCAATAATAATCCTAATTTTAAGAAATAATATATTTTTACTATTATTATCCTCTTATATTTTAGTAATTTATTATCAAAATAACTCCTCATCAGGATCAGGTTCTATTACCTTATTAAGAAACCGAATTGGAGATATTTTTATTCTATTATCTATTGGTATAATATTATTTTCTTCTATATGAGAACTTAACAACGAATCATTTCTTTTAATCTTAATTATATTAATACTAGCAAGATGCACAAAAAGAGCACAATTTCCATTCTCTGCATGACTTCCTATAGCAATATCAGCCCCAACTCCAATTTCAGCATTAGTTCACTCTTCAACCTTAGTTACAGCCGGAATCTTTTTAATAATCCGAATTATACACCCTCATACAATATTTCTAATTATAATTATTTCATCAATAACAGCATTATATGCTGGAATATCAGCAAATTGAGAACAAGACTTAAAAAAAATTATTGCATTATCTACCTTAAGACAAATAGCAATAATAATATTTGCTATTTCTATTATATCAATTAATTTAGCTTACTTTCATATAATTATCCATGCTTTTTTCAAATCATTAATATTCATATGTGCAGGAATTATAATTCATGAATCATCTTATCAAGATATACGAATAATAAGAAACAATTCCAATATCTTTATAATTTCAACAATTCTAATTATTACAAACATAGCATTAATAGGACTTCCATTTACTTCAGGATTCTTTTCAAAAGATATAATTATCGAAAAAATAATTTCTTCTAAAATAGAATGTATTTTTACCCTTTTAATAATTTCATCAGTAGGAATAACAGCTTCATATTCCCTACGCATATTATTTTTATCAAATAAAAACTTCATAAAACCTGACTCAAATAATCATTCATCAATTTATTCTAACATTCCTACATTAATAATAAGTCCTATAGCAATTATCTTAGGATCAATTTTATTATGAATTATTAATCCAAGCCAAATATTATTCTTTCCAAACAAATTTAAAAATATTATTTTACTAACATTATTACTAGGAAGATTAATAGGATTTTTATTCTCATTTAAAAACAAAACTTATATTTTCCTAGGAATTTACTCCATTTCCTTATGATCTATCCATTTCCTATCAACAATAATTTCTTGATCTCCTATAATAAAAATATACAACTATAATGATAAAAATTGACAAGAAACCTATGGTCCTTATAAATCATTTTTAATATTAAAAAAAATACAAACAATTCCAGAATCAAAAAACCTATTAACATCCTTAATATTAATTTCCCTAATTCCAATTTTGATAATAATATTTTTATTTGGAATTTTATTTGTAATTAGATTACAACCAGTATTTATAGTTAGAAGACTAATTTTTATTACTTTTTTATATTCTTTTTTTATTTTTAAAGAAGTTGGATCTTATTGATATAGATATTTATTATTAATAGTAATATTAAGAGGAGTATTAGTGGTATTTACTTATATAATTACTTTAATTCCTAATGAAAGTTTTGAGGTGAATTTAGTATTTTTGTTTGTTTTTATAGTTTTTATATTAATGGAAATAAGTTATGTTTCTTTAAGTTTATGATTGACATATTTAGGAATATTTAATTTATTTTTAGTTAGATTTTTATTAGTATTAATACTTTTAGTAGTTTATTTAAGAGGGATAAATGGTTCTTTTCGG
>Lycosidae_Lycosa_sinensis
ATAAATTTATTTTCTGTTTTTGATCCTACTTCATATTTTAATATAAATTTAAATTGATTAATTATAATAATTATTTTAATTTTTTTTCCTATAAAATATTATATTTTAGAAAGAGGAATATTAATAATATATAAAACTTTATATTTTTCTATTAGAAAAGTATTTAAGGAAGTTTCTTTTCCTAATTATTTAGGTTTAAATTTTTTATGTGTAATGACTTTTATATATTTAGTATGTAGAAATTTATTAGGATTGTTTCCTTTTATTTTTACTAGAACAGCTCATCCTATGATTACTCTAGGATTAGGTTTAGTATTATGAATATCTTTTTTTTTAATAGGATTTACTTGTAAATTTAAAGAGAGATGTGCTCATTTAGTACCAGAAGGTAGCCCTTTTATTTTATCTCCATTAATAGTAATGATTGAAAGAGTAAGTCATTTAATTCGACCTTTTACTTTATCAATTCGATTAGCTGCTAATATAATAGCTGGTCATTTAATTATTGGTTTATTATCTAGAATTAGAATAATTAGATTATTAGGATTTTTTGGATCATTAATATTACAAAATGTGTTATTTATTTTAGAATTTGGTGTAACTGTAATTCAAGGATTTGTATTTAGAATTTTATTATTATTATATGCTTTAGAAATACCTTTATATTGAATAAATTCAGTATTTATAATTTTCTTTGTTATTGTTAGTATAAATATTTTTTATTTTCGTAAAAGAAATAAATTAATTATTATTTTAAATAATTCTTTATTAGATTTAGCTTCTCCATCAAGATTAAGATATTTTTGGAATTTTGGATCTTTATTAGGACTTTTTCTAATAATTCAAATTATTTCTGGTTTATTTTTATCTTTTCATTTTAGAGGTGATGTTAATTTATCTTTTAGTAGAATTATTCATATAATACGAGATGTTAATTATGGTTGGTTATTTCGAGTAATTCATGCTAATGGTGCTAGAAGAGGAGTTAGAATTTTATTATTATCAATAGCTACAGCTTTTTTAGGATATGTTTTACCTTGAGGACAGATATCTTTTTGAGCTGCTACAGTAATTACTAATTTACTATCAGCTATTCCTTATATTGGAATAATATTAGTAGAGTGGATATGAGGAGGGTTTGCTGTAGGTAATCCTACTTTAACTCGATTTTTTGCTTTTCATTTTTTATTCCCTTTTTTAATTTTATTTTTTGTAATTTTACATCTTTTTTTTCTTCATGAAAAAGGTTCTAGTAATCCTTTAGGAATAAGAAGATATGATAAAATTTTTTTTCATCCTTATTATAGAATTAAAGATATTTATGGTTTTTCTTTTTTTTTTGTTTTTTTTTTATTTATTTGTTTTTTATCTCCTTATATTTTTATAGATGTTGAAAATTTTATTACTTCTAACCCATTAGTTACTCCTATTCATATTCAACCTGAATGGTATTTTTTATTTGCTTATACTATTTTACGTTCTGTTTCTAGAAAGATTGGAGGAGTTATTGCTTTAATAATATCTGTTATTATTTTGTATTTTTTACCTTTTTTTTTAAAACACCGATTCCGAAGAACTTTTTATTATTTTATGAAATTTTTATTTTGAATTTTTTTAGTTAATTGAATATTATTGACTTGAATTGGAGCTTGTGTGGTTCTGCGATGATTTTATTCTACTAATCATAAAGATATTGGAACTTTATATTTAATATTTGGTGTGTGATCTGCAATAATAGGAACTGCTATAAGTGTATTAATTCGAATAGAATTAGGAAATTCTGGAAGTTTATTAGGGGATGATCATTTATATAATGTAATTGTTACTGCTCATGCTTTTGTAATGATTTTTTTTATAGTTATACCAATTTTAATTGGTGGGTTTGGAAATTGATTAGTTCCTTTAATATTAGGAGCTCCTGATATATCTTTTCCTCGTATAAATAATCTTTCTTTTTGATTATTACCTCCTTCTTTATTTTTATTATCTATGTCTTCTATAGTGGAAATAGGAGTAGGAGCAGGATGAACTGTTTACCCTCCTTTAGCATCAAGAGTAGGTCATATAGGGTGTTCTATAGATTTTGCTATTTTTTCTCTTCATTTGGCTGGAGCCTCTTCTATTATAGGAGCAGTAAATTTTATTTCTACTATTATTAATATACGAATAATATCTATAGAAAAGGTACCTTTATTTGTCTGATCTGTTTTAATTACGGCTGTTTTATTATTACTTTCTTTACCAGTATTAGCTGGTGCTATTACTATATTATTAACAGATCGAAATTTTAATACTTCTTTTTTTGATCCTGCAGGAGGAGGTGATCCTATTTTATTTCAGCATTTATTTTGATTTTTTGGTCATCCTGAAGTTTATATTTTAATTTTACCTGGATTTGGAATTGTGTCTCATATTATTAGTTCTTCGGTAGGTAAACGGGAACCATTTGGTAGATTAGGAATGATTTATGCTATAGTTGGAATTGGGGGAATAGGATTTGTGGTTTGAGCTCATCATATATTTTCTGTAGGAATAGATGTTGATACTCGTGCTTATTTTACTGCTGCTACTATAATTATTGCGGTTCCAACTGGAATTAAAGTTTTTAGATGAATAGCTACTATTCATGGATCTTATTTTAAAATAAATACACCATTTATATGATGTATTGGCTTTGTATTTTTATTTACTTTAGGTGGAATTACGGGTGTAGTATTATCTAATTCATCTTTAGATGTAGTTTTACATGATACTTATTATGTTGTAGCTCATTTTCATTATGTATTAAGAATAGGAGCAGTGTTTGCTATTTTAGCTGGTATTACATATTGATTTCCTTTGTTTTTTGGCGTTATTCTAAGAGAAAAAATAACTAAGTTACATTTTTATGTAATATTTATTGGAGTAAATTTAACTTTTTTTCCTCAACATTTTTTAGGTTTAAATGGAATACCACGTCGGTATTCTGATTATCCAGATGTTTTTATTTTTTGAAATATAGTATCTTCAATAGGTTCATTATTATCTTTGTTTGCTGTGATATTTTTTATATACATTGTATGAGAAGCTTTAGTGATGAAGGTTTTTAATTATAATGGATATTATTTATCTTCTTCTCTAGAATGAATAAATAATATTCCTCCTTTAGATCATACTTTTAATCAATTAAATTTATTGCCAACTTGAGGTTCAATATTATTTCAAAATAGAGTTTCTTCTGTGATAGAATATTTAATTTTTTTTCATGATTATATTATAATTGTAATAATTATAATTATAATTATAGTTGGATATGTATTAATTAATTCTTGTATTAATAAATTTTATAATTTAAATATATTTCATGGACAGGAATTAGAGAGAATTTGAACAGTAATCCCTGCTATTTTTCTTTTATTTATTGCTTTTCCTTCTTTACGTTTATTGTATTTAATAGAGGAAAGAGAATTATATGATATAACTATTAAGTTAATAGGTCATCAATGATATTGATCTTATGAATATAGAGATTTAGGATTTAAATCTTTTGATTCTTATATATTAAGAGATAGAGTATTTCGTTTATTAAATGTGGATAATTCTTTAGTAATTCCTTATAATACTAGAGTTCGTATATTAATTTCTAGAATTGATGTAATTCATTCTTGAACTATTCCTTCATTAGGTATTAAAGTTGATGCTATTCCTGGACGTTTAAATCAATTGTCTTTAATATTTAATCGTGTTGGATTATTTTCTGGTCAATGTTCTGAAATTTGTGGATTGGAAAAGCATTACCATCCTTTTCATATAGTAAATATATCACCTTGACCTTTAGTTGTAGGATTTGGAGCTTTATTTATAGTTATTGGTATAATTAAAATATTTATATTTTATGATGTAAGATTATTAATATTTTCTTTAATAATATTATTTGTAGTTGCTATATTATGGTGACGAGATGTAATTCGAGAAAGAACCTTTCAAGGTTATCATTCAAGAATTGTTTTAAGAGGTTTAATAATTGGAATAATTTTATTTATTGTAAGAGAAATTTTTTTTTTTTTTTCTTTTTTTTGGGCATTTTTTCATTCTAGATTAAGACCAGCAGTTGAATTAGGGTCTTATTGACCTCCTTTTGGAATTTATCCTTTTAATCCTTTTCAAGTTCCTTTACTTAATACGGTAATTTTATTATCTTCTGGTGTTAGAGTAACTTGGGCTCATCAATTGATTTTAAAGGAGGATTGAGGTGGTGTTAAAACTTCTTTATTTATCACTTGGGTTATAGGATTATATTTTTTAATATTACAAGGATTTGAATATTATATATCATCTACTAGAATTAGTGATTCTGTTTTTGGTTCTACATTTTTTATATCTACTGGTTTTCATGGTTTTCATGTTATTGTAGGAACTTTATTTTTATTTATTATTTGAGTTCGGTTTTTAAATAATCATTTTTCTGGTAAACATCATTTTGGATTTGAAGCAGCTGCTTGATATTGGCATTTTGTTGATGTAGTTTGATTATTTTTATTTTCTGTAGTTTATAATTATATTTTAATTTGCTTTAGAATTTTAATTAGAGTAGCTTTCTACACTTTACTAGAACGAAAAATTCTAAGATATATTCAAATTCGAAAAGGACCTAATAAAGTAGGTATAATAGGAATTTTACAACCTTTTAGAGATGCTATTAAACTATTTAATAAAAATCTTTTATCTTTAGAAATTACAAATTTTACTTTATCATATACACCATTTCTATCATTATTTATTTCCTTATGTATAATCCCAATTATATTATTTAATTATCCACTTATTGATATTAAACATAATTTATTAATATTTTTTATTTTATCAAGAATAAGAGTATATTTTATTTTACTTATTGGATGATCAACTAATTCAAAATATTGTCATTTAGGCTCTATTCGAAGAGTAGCACAAATAATCTCTTATGAAGTACCATTTTTTATAATTATTTTATTTTTAGTTATTCTTTCACAATCTTACTCATTTACTCAAATAGAAGAATCTCAATATATAATATATTTTTTCTTTGGTAATATATTATTATTTATAATATGATTATCAACTTGTTTAGCTGAAACTAATCGAAGTCCATTTGATTTCGCAGAAGGAGAATCAGAATTAGTATCTGGATTTAACGTAGAATATATAGGAGGATGATTTGCTCTAATCTTTTTATCTGAATATTTAAGAATATTAATTCTAAGAATAATTTCAACTATAATATTTTTTAGTCCAATCAAATATTTATCAATAACTATTATAATTATAATTATTTTATTAATTTGAGTACGCGGTACATATCCGCGATTTCGTTACGATTTACTTATATCAATAAGATGAAAAGTATTTTTACCTTTATCAATATTTATTATTATTATTTCATTTATATTTATATATTTAATTAGATTTCATTTAGTAATAAATAGAGACGATTGATTTTTATTATGATTAGGATTGGAAATTAATATAATGACTTTTATTATATTAATATATAAAGAGAAAAGAATATTTCAGGTAGAGTCTTGTTTAAAGTATTTTTTTATTCAAAGAGTTTCAGCTATTTTAATAAGAATTTTTTATGACTTATTAATATGTTTATTATTAAGATATAAAATTGGTGCAGGTCCTTTTTTTTTTTGATTTCCTACAGTTTGTATAGGTATTTCTTGAATATCTTGTTTTATATTAATATCTTTTCAAAAAGTAATTCCTTTAATAATTATAAGAATATTTATTTCTTATGTATTATATTTAATTGTTATTGTCAGATTATTTTTTGGTGTTTTTGGTTCATTTAATCAAAAAAATTTAAAACAATTAATTGCTTTTTCTTCTATTTATCATTTAGGTTGAATTTTATTATGTTATTTTTCTGAAATAAATTGAATAATTTATTTATTATTATATACGCTTATAGTAATAAATTTTTTTAATAATTTATTAATTGAAGATTTAATAATAATAATAAAAGTTAAATACAAAAATTGAATAGTATTTTTAATAATAAGAATATCAGGTATACCACCTTTTCTTGGTTTTTTTTTAAAGTGATTTGCTTTTATTGTTATTTTTCAATTTTATTTTATATTATATTTAATTATTTGTTCTGTGGTTATGTTTTATGTATATTTTCGAGTAATTTATGATGTATTATTAAATGTAATTGGTTTATTAGCAGGTTTTTTATGTATTTTTTTTTTAGGATCTTTTATTTTGGTTTTTTTAGTTTATTTTTTATTTTTATTAATTTTTTATAAAAGAGAATTTATAGAATCTATTAGATGTTATGAATGTGGTTTTGATCCTTATTCTTCTACTCGTTTATTTTTTTCATATCGTTTTTTTTTGATTTCTATTTTATTTATTATTTTTGATGTTGAAATTTCTTTAATACTTCCAGTACCTTTTTTTTTAACAGAGATAGGTTTTATTCTAATTTTATTGTTAGGTCTAGTGTATGAATATTTTTATGGTATATTGCTATGTTTAATAATATTTAGAATAGATAAATTTTCATTAATTTTAATTCTATTAACCTTAATAAGAATTCTTTTAATTATATTTTCATCTAATAATATAAAAAAAATTTCAAAAACACCAATTTTCATTATTTTAATATTAACTTTTTCTATTTCTAATATAATTTTTTTTTATATTTTATTTGAATTAGTATTAATTCCTACTATAATTTTAGTAATAAGATCAGGAAAACAACCTGAACGACTTCAAGCTAGTTTATACTTAATAATTTACACAATTACAGCATCATTACCTTTATTAGCTAATATTATCTTATCATTTATTATTTCATTTATATTAATATATAAATTAAATATACCATTACTATTTATATTAGCCTTCTTAGCTAAAATACCTATATTCTTTATTCATTTATGATTACCTAAAGCTCATGTAGAAGCCCCTTTAGAAGGTTCAATAATTTTAGCAGCTATTTTACTAAAACTAGGAGGATATGGTTTAATTCGATTTATTCCTTTATGTATCTCAAAAATTAATAAAATTAACCATTGAATTATTAGAATCAGTTTAATTGGAGCAATCTCTACAAGATTAAACTGTATTCGACAAAAAGATTTAAAATCTTTAATCGCTTATTCATCAGTAGCACACATAGCATTAGTATTACTAAGATTGTTTACTATAAACTATATCGGATTAATAGGAGCTATTATAATAATAATTGCCCATGGATTATCTTCTTCAGCTTTATTTTTACTTTCTAATGATTTATATACTAAATTTCATACTCGAAATATTTCCTGTTTTAAAGGATTAATTATTATATCACCTAATATTACATTTTGATGATTTATATTTATAGCTATCAATATTTCAGCACCTCCTTCAATTAATACAATTAGAGAAATTATAATTATATCAAGAATTATTCTATGGGATATAAAATCAATAATAATAATCTTTATTATTTCTATTATAGTAACTTCATTTTCAATAATAATATTTATTAATTTATCTCATAATACATCTAATCAAACAACAATAAAAACCTATTCATCATTATTTATTCATATAGTACCTTTAATTATAATAATATTCAAAATAGATTTAATAATATGTATCAGCATTATAAGAATATGTTGATGACGAAAAAACATTATTATCATATTACTTAGATTAGAACTTCTTTTAATTACTATTTATTTTTCTTTAATATCCTCTTTAATAATTATATTAGTTATAATAGTAAGAGGATCTAGAATAGGATTAAGATTACTGATTTCATTATCCCATTCACATAATTCTACAAGTTCAATTTTTATTATATTTGTATCAATTATATTTTTAATTATTATTTATATAATTATTTATAATTCATTTATTTATATTTCAATTCATTTAATTAATTTTAGTATAATTAATATTCCATTTAGATTTATTATCGACTGAATCTCATCTTTATTTTTATTTACAGTACTAATAATTTCAAGAATAATTTTAATATTTAGTATTTATTATATTCCAGAAAAAGAACATAAAAAATTTTCTTTAATATTAATTATATTCGTTATATCAATAATTATTTTAATTATTAGAAATAATATACTACTTTTATTACTATCATCATATATTTTAGTAATTTATTATCAAAATAACTCTTCTTCAGGAAGAGGATCAATTACTTTACTTAGTAACCGAATAGGAGATATTTTTATTTTATTATCAATAGGAATACTAATATTTAATTCAACATGAGAACTTAATAATGAACTATTTTTAATTATTATTATATTACTTATAATAGCAAGATGTACAAAAAGAGCACAATTTCCATTTTCAGCTTGATTACCAATAGCAATATCAGCTCCTACCCCTATTTCAGCACTAGTACATTCATCAACCTTAGTTACAGCAGGAATTTATTTAATAATTCGAATCATACATCCATTTACAATACTTATTATTATAATAATTTCATCTATAACAGCTTTATATGCTGGTTTATCAGCAAATTGAGAACAAGATCTTAAAAAAATTATTGCTTTATCCACCTTAAGACAAATAGCAATAATAATATTTGCTATTTCAATTATATCAATTTATATCGCTTATTTCCACATAATCATTCACGCTTTTTTTAAATCATTAATATTTATATGTGCAGGAATATTAATTCACGAATCCTCTTACCAAGACATACGAATAATAAGAAATAACTCAAATATACCAATAATTTTAACTATTATAGGAATAACTAACGCAGCTTTAATAGGATTACCATTTACATCAGGATTCTTATCAAAAGATATAATTATTGAAAAAATAATCTCCTCAAAAATAGAATGTTTTTTAACTTTAATTATAATTTCATCTATTGGAATAACTGCATCATATTCTATTCGAATAATATTATTATCAAATAAAAATATTATTAAACCTGATTTAAATAACCATTCTTCTATTTACTCTAATATTCCTATTATATCAATAAGACCATTATCTATAATTTTAGGATCTATATTATTATGAACTTTAAATCCAGAACAAATTCTTTTATTTCCTAATAATTATAAAAATTTAATTATTATTACATTAATAATAGGAATTTTATTAGGAATTATAATATCTTTTAAAAATAAAAAATATATTTCTATAGGAATATATTCAATTGCTTTATGATCCATTCATTTTATATCAACAATAAATTATTTGTCCCCTATTATATTTTTATATAATAAGAACGATAAAAATTGACAAGAAATTTATGGACCTTATAAGTCATTCTTAATAAACAAAAAAATATTAATTATTCCTGAATCTAAAAATTTATTAATAACTTTATTATTAATTTCCATTATCCCAATTATAATGTTAATATTTTTATTTGGAATTTTATTTATAGTTAGATTACAACCTGTACTTATAGTAAGAATATTAATTATTATTACTTTATTTTATTCTTTTTTTATTTTTAAAATGATTGGTTCTTATTGATTTAGATATTTGTTAATATTAGTAATATTAAGAGGAGTATTAGTTGTTTTTACTTATATAATTAGTTTAATTCCTAATGAAAATTTTGAAGTTTATATTATAATTATATTTATAATTATATTATATATTAAAATAAATATAGGATTTGTATCTTTAACTTTATGGGAAAGTTATTTAGGAGTATTTAGATTATTTTTAATTAGATTTTTATTAATTGTAATGTTTTTAGTAGTATTATTAAGAAGAATGAATGGGTCAATTCGG
>Lycosidae_Pardosa_laura
ATAAATTTGTTTTCTGTTTTTGATCCTACTTCATATTTTAGAATTAATTTAAATTGAATAATTATATTAATTGTATTTATATATTATCCTATTAAGTATTATTTAATAGATAGAGGAATATTAATTTTTTTTAAAATGTTTTTTATATCAGTAAGAAAAGTTTTTAAGGAGGTTTCTTTTCCTAATTATTTAGCTTTAAATTTTTTATGTGTAATAACTTTTATATATTTATTTTTAAGAAATTTATTAGGGTTATTTCCTTTTATTTTTACTAGAACTGCTCATCCAGTAGTAACGTTAGGATTAGGTTTGGTATTTTGAATATCTTTTTTTACAATAGGATTTACTTGTAAATTTAAAGAAAGATGTGCTCATCTAGTTCCAGAAGGAAGACCTTTTTTATTGTCTCCTTTAATAGTATTAATTGAAAGAGTAAGTCATTTAATTCGTCCTTTTACTTTATCTATTCGATTGGCCGCTAATATAATAGCTGGTCATTTAATTATTGGATTATTATCTAGAATTAGAATAATTAGAATATTTGGATTTTTTAGTTCTTTATTATTACAAAATATATTATTTGTATTAGAATTTGGTGTAAGTGTAATTCAGGGTTTTGTATTTAGAATTTTATTATTATTATATGCTTTAGAAATACCTTTTTATTGAGTAAATTCTACTATGATAATTTTATTTATTATAATTAGTTTATTATTTTTATTTTTTCGAAAAGAAAATAAATTGGTTATAATTTTAAATAATTCTTTATTAGATTTGGCTTCTCCTTCTAGATTGAGATATTTTTGGAATTTTGGTTCTTTATTAGGGATTTTTTTAATGGTCCAAATTTTTTCTGGATTATTTTTATCTTTTCATTTTAGTGGGGATGTAAATTTGTCTTTTGATAGAGTAATTCATATAATACGAGATGTAAATTATGGATGATTATTACGAGTAATTCACGCTAATGGAGCTAGTAGAGGTGTTAGAATTTTATTACTATCTATAGCTACAGCTTTTTTAGGTTATGTATTACCTTGAGGTCAAATATCTTTTTGAGCTGCTACAGTAATTACCAATTTATTATCGGCTGTACCTTATGTAGGTGTGTTGTTGGTCGAGTGAATATGAGGAGGATTTGCAGTAGGAAATCCTACTTTAACTCGGTTTTTTGCTTTTCATTTTTTATTACCTTTTGTGATTTTATTTTTTGTAATTTTACATCTTTTTTTTCTTCATGAAAAAGGGTCTAGAAATCCTTTAGGTTTAAGAAGATATGATAAAGTATTTTTTCACCCATATTATAGAATTAAGGATGTCTTTGGATTTGTATTTTTCTTTTTCTTTTTTTTGTTTATTTGTTTTTTATTTCCTTATATTTTTATAGATGTGGAAAATTTTATTTCTTCAAATCCTTTAGTGACTCCAGTTCATATTCAACCTGAATGATATTTTTTATTTGCTTATACTATTTTGCGTTCTATTTCTAGTAAGATTGGAGGTGTTATTGCTTTAGTTATATCTGTAATTATTTTATATTTTTTACCTTTTTTTTTGAAACATCGTTTTCGAAGAACTTTTTATTATTTTATGAAATTTTTTTATTGAATTTTTGTTGTAAATTGAATATTATTAACTTGAATTGGTGCTTGTGTGGTACTGCGATGATTATATTCAACTAATCATAAGGATATTGGAACTTTATATTTAATATTTGGGGTTTGATCAGCTATAATAGGGACTGCTATAAGAGTATTAATTCGAATGGAATTAGGAAATCCTGGAAGTTTATTAGGTAATGATCATATATATAATGTTATAGTTACTGCTCATGCTTTTGTAATAATTTTTTTTATAGTAATACCAATTCTTATTGGTGGCTTTGGAAATTGGTTAGTTCCTTTAATATTAGGGGCTCCAGATATATCATTTCCTCGAATGAATAATCTTTCTTTTTGACTTTTACCTCCATCTTTGTTTTTATTATCAATATCTTCTATAGTAGAAATAGGAGTTGGTGCTGGATGAACTGTTTATCCTCCTTTAGCATCTACAGTTGGTCATATAGGAAGTTCGATAGATTTTGCTATTTTTTCTCTTCATTTAGCTGGAGCTTCTTCTATTATAGGTGCTGTAAATTTTATTTCTACTATTATTAATATACGAATAATATCTATAGAAAAAGTACCTCTTTTTGTTTGATCAGTTTTAATTACAGCAGTATTATTATTACTTTCTTTACCTGTTTTAGCAGGTGCTATTACTATATTATTAACAGATCGAAATTTTAATACTTCTTTTTTTGATCCTGCTGGTGGAGGGGATCCTATTTTATTTCAACATTTGTTTTGATTTTTTGGTCATCCAGAGGTTTATATTTTAATTCTTCCAGGATTTGGAATTGTATCTCATGTTATTAGTTCTTCGGTAGGTAAACGAGAACCATTTGGAAGATTAGGTATAATTTATGCTATAGTAGGAATTGGTGGTATAGGATTTGTAGTTTGGGCTCATCATATATTTTCTGTAGGTATAGATGTTGATACTCGTGCATATTTTACTGCTGCTACTATAATTATTGCAGTTCCTACTGGAATTAAGGTTTTTAGATGAATAGCTACAATTCATGGTTCTTATTTTAAAATAAATACTCCATTAATATGAAGAATTGGTTTTGTATTTTTATTTACTTTAGGGGGAATTACAGGGGTTGTATTATCTAATTCATCTTTAGATGTAGTATTGCATGATACATATTATGTTGTAGCTCATTTTCATTATGTATTAAGAATAGGGGCAGTTTTTGCTATTTTAGCTGGTATAACTTATTGATTTCCTTTATTTTTTGGAATTGTTTTAAGAGAAAAATTAACTAAGTTGCATTTTTATGTAATATTTATTGGGGTAAATTTAACTTTTTTTCCTCAGCATTTTTTAGGTTTAAATGGTATACCTCGTCGTTATTCAGATTATCCTGATGTATTTGTTTTTTGAAATATAGTATCTTCTATAGGATCATTATTATCTTTGTTTGCTGTAATATTTTTTATATATATTGTTTGAGAAGGAATAATCATAAAGTCCTATAATTATAATGGATACTATGTATCGTCTTCTTTAGAATGAATAAATAATATTCCTCCTTTAGATCATACTTATAATCAATTGAATTTATTGCCAACTTGAGGGTCAATTTTATTTCAAAATAGAGTTTCTTCTGTAATAGAGCATTTGATTTTTTTTCATGATCATATTATAGTTGTAATAATTATAATTATAGTGATAGTAGGTTATATTTTAATTAATTCTTGTGTAAATAAATTTTATAATTTAAATATATTTCATGGGCAAGAGTTGGAGAGAATTTGAACTGTAATTCCTGGTGTTTTTCTTTTGTTTATTGCTTTTCCTTCTTTACGATTATTGTATTTAATAGAAGAAAGAGAAGTATATGATATAACTATTAAGGTAATAGGTCATCAATGATATTGATCATATGAATATAGAGATTTAGGATTTAAATCTTTTGATTCATATATATTAAGTGATAGAATATTTCGTTTATTGAATGTAGATAATTCTTTAGTTATTCCATATAATACTAGTGTTCGAATGGTAATCTCAAGTGTTGATGTGATTCATTCTTGAACTATCCCTTCTTTAGGGGTAAAGGTTGATGCTATTCCTGGACGTTTAAATCAATTGTCTTTAATATTTAATCGAGTTGGAATATTTTCAGGTCAATGTTCTGAAATTTGTGGTTTGGAAAAGCATTTTCATCCTTTTCATATAGTAAATATATCACCTTGACCTTTAGTAGTAGGATTTGGAGCTTTATTTATAGTAATTGGGATAATTAAAATATTTATATTTTATGATGCTAGATTATTAATATTTTCATTTATTATATTATTTATAGTGGCTATACTATGATGACGAGATGTAGTTCGAGAGAGAACCTTTCAGGGATTCCATTCAAGAATTGTATTGAAAGGGTTGATAGTAGGAATAATTTTATTTATTGTAAGAGAAATTTTTTTTTTTTTTTCTTTTTTTTGGGCTTTTTTTCATTCTAGACTAAGACCAACAATTGAGTTAGGTTCTTATTGACCTCCAATGGGTATTCATCCTTTTAATCCTTTTCAGGTTCCTTTATTAAATACTGTAATTTTATTGTCTTCTGGTGTTAGTGTGACTTGGGCTCATCAACTTATTTTGAAGGAAGATTGAAATGGAGTTAAACTTTCTTTAATAGTGACTTGATTATTGGGATTATATTTTTTAATATTACAGGGGTTTGAATATTATATATCTTCAGCTAGAATTAGAGATTCTGTATTTGGGTCTACTTTTTTTATATCTACTGGTTTTCATGGATTTCATGTTATTGTGGGTACTTTATTTTTATTTATTATTTGAATTCGGTTTTTAAATAGACATTTTTCTGGGAGACATCATTTTGGTTTTGAAGCTGCTGTTTGATATTGACATTTTGTTGATGTTGTTTGGTTATTTTTATTTTCTGTTGTATATAATTTCATTATAATTTCTCTTAGAATTCTAATTAGCGTAGCTTTTTATACCCTTTTAGAACGAAAAATTTTAAGTTATATTCAAATTCGAAAAGGACCTAATAAAGTTGGTATAATAGGAATCTTACAACCCTTTAGAGATGCAATTAAATTATTTAATAAAAATCTTCTATCTTTAGAATCAATAAATTTTACATTATCTTTCACTCCTTTTATATCACTATTCATCTCATTATGTATAATTCCAATTATAATATATAATTCAACTTTAATTGATATTAAGCATAATTTATTAATATTTTTTATTTTATCAAGAATAAGAGTATATTTTATTCTTCTCATTGGATGATCTACTAACTCAAAATATTGTCACTTAGGCTCCATTCGAAGAGTAGCACAAATAATTTCTTATGAAGTCCCATTTTTCATAATTATTTTATTTTTAGTATTGTTATCACAATCCTATTCATTTACTCAAATAGAAGAAACCCAATATATACTATATTTTTTTTTTGGAAATATATTACTATTTGTAATATGATTATCCTCAGGTTTAGCCGAAACTAACCGTAGTCCATTTGACTTTGCAGAAGGAGAATCAAAATTAGTCTCCGGATTTAAGGTAAAATACATAGGAGGTTGATTTGCTTTAATTTTTCTTTCAGAATACCTAAGAATACTTATTTTAAGAATAATTTCTACTATAATATTCTTTAGCCCTATTAAAATAAATTCCATAATTATTTTAATTATAATTATTTCATTAATCTGAGTACGAGGAACATACCCGCGATTTCGTTATGATATATTAATATTAATAAGATGAAAAATATTTTTACCATTATCAATATTTATTATTATTTTCCCATTTTCTTTTATATATTTAATTAGATTTCATTTAGTAATAAATAGTGATGATTGATTTTTGTTGTGATTAGGATTAGAAATTAATATAATGATTTTTATTATATTAATATATAAAGAAAATAGAATTCTTAAAGTAGAATCATGTTTGAAGTATTTTTTTATTCAAAGAGTATCAGCTATTTTAATAGGATGTTTTTATGATTTAGCTGTTTGTTTATTATTAGGTTATAAAATTGGAGCAGGTCCATTTTTTTTTTGGTTTCCTTCGGTTTGTAGAGGATTATCTTGGATGTCTTGTTTTGTTTTAATATCTTTTCAAAAAGTTATTCCTTTGATAATTATAAAAATTTTTGTTTCTTGAATTTTATATATAATAGTTGTAGTTAGATTATTTTTTGGGGTTTTTGGTTGTTACAATCAAAGGAATCTTAAACAATTGATTGCTTATTCTTCTGTATATCATATAGGATGAATTATGTTATGTAATTTTTCTGATTTAAGTTGATTTATATATTTATTATTATATTCTTTTATAGTAATGAAGTTTTTTGAATATTTAATGTTTGAAGATTTAACTATATTAATAAAAATAAAATATAAAGGTTGAATTATTTTTATAATACTAAGAATAGCTGGAATACCTCCATTTTTAGGTTTTTTTTTAAAATTATTTGCTTTTATTATAATTTTTAGATATTATTTTATAATATTTTTGATTTTTTGTTCTGTGGTAATATTTTATATTTATTTTCGGGTGATTTATGATGTAATAATAAGTGTTTTAGGATTAATAATAGGTTTTTTTATAATTTTTTTTTTAGGATCTTTGTTTTTGGTTGGAGTAGTATATTTTTTGTTTTTGATAATTTTTTATAAAAGTGAGTATATGGAGATTTTAAGATGTTATGAATGTGGGTTTGATCCATATTCTTCTGCTCGTTTATTTTTTTCTTATCGTTTTTTTTTAATTTCTATCTTATTTATTATTTTCGATGTTGAGATTTCTTTAATGCTTCCGGTTCCTTTTTTATTTAGAGAATTAGGATTTATTTTAATTTTGTTATTAGGTCTATTATATGAATATTTTTATGGAATAGTCTTACTTATTAATACATTTATATTAGATAAATTTTCCATAATTTTAATTTTATTAACTCTTACAAGAATTTTATTAATTATATTTTCATCCCAAAACATAAATATAATTTCTAAAATACCAATTTTTATTATTTTAATACTAACTTTTATAGTTATAAATATTTTATCCTTTTACATTTTATTTGAATTAGTATTAATTCCTACAATAACTTTAGTAATAAGATGAGGAAAACAACCTGAACGTTTACAAGCAAGAATTTATTTAATATTATATACAATTACAGCTTCTCTTCCTTTATTAACAAGAATTATTTTATCCTTCATTTCATCGTTTATAATATTAAATATATTAAATATACCTCTACTATTTATAATAGCATTTCTAGTAAAAATACCAATATTTTTTACCCATTTATGACTCCCAAAAGCTCATGTAGAAGCTCCTTTAGAAGGTTCAATAATCCTTGCAGCCATTTTACTGAAACTAGGAGGATATGGATTAATTCGATTTATCCCTTTATGTATTTATAAAATCAATAAAATCAATCATTGAATTATTAGAATTAGAATAATTGGGGCTACTTGTACAAGACTAAATTGCATTCGACAAAAAGATTTAAAATCTTTAATTGCTTATTCATCAGTAGCACATATAGCATTAGTATTAATAAGAATATTTACTATAAACTACATTGGAATTATAGGAGCTATAATTATAATAATTGCCCATGGTTTATCTTCATCAGCTTTATTCTTATTAACAAACGATTTATACTTTAAATATCATACCCGAAATATTTCTTCCTTTAAAGGATTAATTTCTATAATACCTAACATTACTTTTTGATGATTTATTTTTATAGCAATCAATATTTCAGCCCCTCCATCAATCAATACAATTAGAGAAATTATAATTATATCAAGAGTTATTTTATGAAATATAAAATCAATAATTCCAATTTTCATTATTTCTATTATAACTACATCTTTTTCAATAATAATATTTCTAAATTTATCACACAACTCATCAATTCAATCAAAAATAAAATTATTTTCATCATTATTTATTCATATAATTCCATTAATTTTAATTTTATTTAAAATAGACTTAATAATTTTTATAAAAATTATAAGAATATGTTGATGACGAAAAAACATCATTATTATACTTCTCAAATTAAAACTCCTCTTAATCCCCATTTACTTTTTTTTAATATCATCCCTAATAATTATATTAATTATAATAGTAAGAGGATCAAGAATAGGATTAAGTTTACTAATTTCAACATCTCATTCACATAATTCTACAAACTCTATTTTTATAATAATCATCGCTATAATTACATTTATTTTAATTTATACAATAATTAACAATACTTTCATTTATATTTATATTCCCCTTATTAATTTAAATATAATTAATATTCCATTTAGATTTATTATAGATTGAATTTCATGTTTATTTTTAAGAGCTGTCCTAATTATTTCAAGAATAATTTTAATATTTAGAATATATTATATTCCTAAAAAAGAACATAAAAAATTCTCCTTAATATTAATTATATTTGTTTTATCTATAATCATTTTAATTATTAGAAATAATATATTTTTAGTATTATTATCATCCTATATTTTAGTAATTTATTATCAAAACAACTCTTCTTCAGGTTCAGGATCTATCACATTATTAAGAAATCGAATTGGAGATATTTTTATCTTACTATCCATTGGTATAATATTATTTAGATCAATATGAGAACTTAACAACGAATCATTTTTAATTATTATGATCATATTAATAGTAACAAGATGCACAAAAAGAGCACAATTTCCTTTTTCAGCATGACTACCAATAGCAATATCAGCTCCTACCCCTATTTCAGCCTTAGTTCATTCATCAACTCTAGTAACAGCAGGAGTTTTTTTAATAATTCGAATTTCTCATCCAATAATAATATATTTAACTATAATTATTTCTTCTATAACAGCTTTATACGCTGGATTATCAGCCAACTGAGAACAAGATTTAAAAAAAATTATCGCTTTATCAACACTTAGACAAATAGCAATAATAATATTTGCAATCTCAATTATATCCCCTTACTTAGCTTATTTTCATATAATCATCCACGCCTTTTTCAAATCCTTAATATTCATATGCGCTGGAATTATAATTCACGAAACTTCTTATCAAGACATACGAATAATAAGTAACACAATTAATATACCTATAACAACTACAATTCTAGGATTAACTAATGCAGCCTTAATAGGGTTACCCTTTACCTCAGGATTTTTTTCTAAAGATATAATTATCGAAAAAATAATTTCTTCAAAAATAGAATGTATTTTAACTTTAATTATAATTTCTACTATTGGAATAACAGCATCATATTCTATTCGAATAATACATTTATCTAATAAATTTACAATCAAATCAGACTCAAATAATCACTCTTCTTTATATTCAAATATTCCAATCTTATTAATAAGTCCTATAGCTATTTTAATAGGTTCAATTCTTTTATGAACTCTCAATCCAGAACAAATTCTTTTTTTTCCTATTTTTTATAAAAATACCATCCTATTTACATTAACAATTGGATTTATTACAGGAATAATACTTTCATTTAAAAATAAAAAATATATTAAAATAGGTTTATATTCAATTGCTCTTTGATCTATTCATTTTATATCTACAATAGTATTATTCTCCCCTTTCATAAATATCTATAACATAAATGACAAAAACTGACAAGAAACTTATGGTCCCCATAAAACATTCTTAATAAACAAAAAAATAACAAACTTACCAGAATCAAAAAATCTAATAATAACTTTATTATTAATTTCTATAATCCCAATCATAATATTAATATTTTTATTTGGGGTTTTGTTTGTAATGAGATTACAACCTGTATTTATAGTTAGTAGTTTAATTGTTATTACTTTAGTATATTCCTATTTTATTTTTAAGGTAATTGGTTCTTATTGATTTAGATATTTATTGTTATTAGTAATAATAAGAGGGGTATTAGTAGTATTTACTTATATATTAAGATTGATTCCAAATGAGAGTTTTGAAGTTTATATGGTAGTAATATTTTTTATTATGTTTTTTCTAAAAGTAAATATAGGTTTTGTTTCAGTTAATTTATGAGAAACATATTTAGGTATATTTAGTTTGTTTTTAATTGGATTTTTATTAGTAGTAATATTTTTAGTAGTAATACTAAGAAATATGAATGGTTCAGTTCGT
>Lycosidae_Pardosa_sp1
ATAAATTTATTTTCTGTTTTTGATCCTACTTCATATTTTGGAATTAATTTAAATTGAATAATTATATTAATTGTATTTATATATTATCCTATAAAGTTTTATTTAATAGATAGAGGGATATTAATTATATTTAAGATGTTTTTTATATCAGTAAGAAAAGTTTTTAAGGAAGTTTCTTTTCCTAATTATTTAGCTTTAAATTTTTTATGTATAATAACTTTTATATATTTATTTTTGAGAAATTTATTAGGTTTATTTCCTTTTATTTTTACTAGAACAGCTCATCCAGTAGTAACATTAGGATTAGGTTTGGTATTTTGAATATCTTTCTTTTTGATAGGATTTACTTATAAATTTAAAGAAAGATGTGCTCATTTAGTTCCAGAAGGGAGACCTTTTTTATTATCACCTTTAATAGTATTAATTGAAAGAGTTAGTCATTTAATTCGTCCTTTTACTTTATCTATTCGATTAGCTGCTAATATAATAGCTGGTCATTTAATTATTGGTTTATTATCCAGAATTAGAATAATTGGGATGTTTGGGTTTTTTAGTTCTTTATTATTACAAAATATATTATTTGTATTGGAATTTGGTGTTAGTGTAATTCAAGGATTTGTATTTAGAATTTTATTATTATTATATGCTTTAGAAATACCTTTTTATTGAGTAAATTCTGTATTGATAATTTTATTTATTATAATTAGTTTATTATTTCTATTTTTTCGAAAAGAAAATAAATTAATTATAATTTTAAATAATTCTTTATTAGATTTAGCTTCTCCTTCTAGATTAAGATATTTTTGAAATTTTGGTTCTTTGTTAGGAATTTTTTTAATAGTTCAAATTCTTTCTGGATTGTTTTTGTCTTTTCATTTTAGAGGAGATGTAAATTTATCTTTTGATAGAGTAATTCATATAATACGTGATGTGAATTATGGGTGATTATTGCGAGTGATTCATGCTAATGGAGCTAGTAGAGGTGTAACAATTTTATTATTGTCTATAGCTACAGCTTTTTTAGGATATGTATTACCTTGAGGACAAATATCTTTTTGAGCTGCTACAGTTATTACTAACTTGTTATCTGCTGTACCTTATGTGGGTGTAATATTAGTTGAATGAATATGGGGAGGTTTTGCAGTAGGAAATCCTACTTTAACTCGATTTTTTGCTTTTCATTTTTTATTACCTTTTGTAATTTTATTTTTTGTAATTTTACATCTTTTTTTTCTTCATGAAAAAGGATCTAGAAATCCTTTAGGATTAAGAAGATATGATAAGGTATTTTTTCATCCTTATTATAGAATTAAGGATGTTTTCGGTTTTTCTTTTTTCTTTGTTTTTTTTTTATTGATTTGTTTTTTGTTCCCTTATATTTTTATAGATGTAGAAAATTTTATTACTTCGAATCCTTTAGTAACTCCAGTTCATATTCAGCCTGAGTGATATTTCTTATTTGCTTATACTATTTTACGATCTATTTCTAGTAAAATTGGTGGTGTAATTGCTTTAATTATGTCTGTAATTATTTTATATTTTTTACCTTTTTTTTTAAAACATCGTTTTCGAAGAACTTTTTATTATTTTATGAAGTTTTTTTATTGAATTTTTATTGTAAATTGAATATTGTTAACTTGAATTGGTGCTTGTGTAGTACTGCGATGATTATATTCAACTAATCATAAAGATATTGGGACTTTGTATTTAATGTTTGGAGTTTGATCGGCTATAATAGGAACTGCTATAAGAGTATTAATTCGAATGGAATTAGGGAATCCTGGAAGATTATTAGGTGATGATCATTTATATAATGTTATAGTTACTGCTCATGCTTTTGTAATAATTTTTTTTATAGTAATACCTATTCTTATTGGGGGTTTTGGAAATTGATTAGTTCCTTTAATATTAGGGGCTCCGGATATATCATTTCCTCGAATAAATAATCTTTCTTTTTGGTTATTACCTCCTTCTTTATTTTTATTATCTATGTCTTCTATAGTAGAAATAGGAGTTGGGGCTGGGTGAACTGTTTATCCTCCTTTAGCATCTACAGTTGGGCATATAGGAAGTTCAATAGATTTTGCTATTTTTTCTCTTCATTTAGCTGGAGCTTCTTCTATTATAGGGGCTGTAAATTTTATTTCTACTATTATTAATATACGAATGATATCTATAGAAAAGGTTCCTCTTTTTGTTTGATCAGTTTTAATTACAGCAGTATTATTATTACTTTCTTTACCTGTTTTAGCAGGTGCTATTACTATATTATTAACAGATCGAAATTTTAATACTTCTTTTTTTGATCCTGCTGGTGGTGGAGATCCTATTTTATTTCAACATTTATTTTGATTTTTTGGTCATCCAGAAGTTTATATTTTAATTCTTCCGGGATTTGGGATTGTATCTCATATTATTAGTTCTTCAATAGGTAAACGGGAACCGTTTGGAAGATTAGGAATAATTTATGCTATAGTTGGAATTGGAGGAATAGGATTTGTAGTCTGAGCACATCATATATTCTCTGTAGGAATAGATGTTGATACTCGTGCATATTTTACTGCTGCTACTATAATTATTGCTATTCCTACTGGAATTAAGGTTTTTAGATGAATAGCAACAATTCATGGGTCTTATTTTAAAATAAATACTCCATTAATATGAAGAATTGGATTTGTATTTTTATTTACTTTAGGAGGAATTACAGGAGTTGTATTATCTAATTCGTCTTTGGATGTAGTATTACATGATACATATTATGTTGTGGCTCATTTTCATTATGTATTGAGAATAGGGGCGGTTTTTGCTATTTTAGCTGGAATAACTTATTGATTTCCTTTATTTTTTGGTATTGTGTTAAGAGAAAAAATAACTAAATTACATTTTTATGTAATATTTATTGGAGTAAATTTAACTTTTTTTCCTCAACATTTTTTAGGTTTAAATGGTATACCTCGTCGTTATTCAGATTATCCTGATGTATTTGTTTTTTGAAATATAGTGTCTTCTATAGGGTCATTATTATCTTTATTTGCTGTTATATTTTTTATATATATTGTTTGGGAAGGGATGATCATAAAGTCTTTTAATTATAATGGGTATTATATATCTTCTTCTTTAGAATGAATAAATAATATTCCTCCTTTAGATCATACTTATAATCAATTGAATTTATTGCCAATTTGAGGGTCAATTTTATTTCAAAATAGAGTTTCTTCTGTGATGGAACATTTAATTTTTTTTCATGATCATATTATAATTGTTATAATTATAATTATAGTAATAGTAGGATATATTTTAATTAATTCTTGTGTAAATAAATTTTATAATTTAAATATATTTCATGGACAAGAGTTAGAAAGAATTTGAACTGTAATTCCTGGTATTTTTCTTTTGTTTATTGCTTTTCCTTCTTTACGATTATTATATTTGATAGAAGAAAGAGAAATATATGATATAACTATTAAAGTGATAGGTCATCAGTGATATTGGTCATATGAATATAGAGATTTAGGATTTAAATCTTTTGATTCTTATATACTAAGAGATAGAATATTTCGTTTATTAAATGTGGATAATTCATTAGTTATTCCATATAATACTAGTGTTCGTATAGTAGTCTCTAGTGTTGATGTAATTCATTCTTGAACTATCCCTTCTTTAGGGGTTAAGGTTGATGCCATTCCTGGACGGTTAAATCAATTGTCTTTTATATTTAATCGAGTAGGAGTATTTTCAGGTCAATGTTCTGAAATTTGTGGTTTGGAAAAGCATTATCATCCTTTTCATATAGTAAATATATCGCCTTGACCTTTAGTAACAGGATTTGGAGCTTTATTTATAGTAATTGGAATAATTAAGATATTTATATTTTATGATGTTAGATTATTAATATTTTCATTTATTATACTATTTATAGTAGCTATATTATGATGACGAGATGTAATTCGAGAAAGAACCTTTCAGGGATTCCATTCAAGAATTGTATTAAAAGGGTTAATAGTTGGAATAATTTTATTTATTGTAAGAGAAATTTTTTTTTTTTTTTCTTTTTTTTGGGCTTTTTTTCATTCTAGACTAAGACCTACAATTGAGTTGGGTTCTTATTGACCTCCAATAGGAATTAATACTTTTAATCCTTTTCAAGTTCCTTTATTGAATACCGTAATTTTATTATCTTCTGGTGTTAGTGTTACTTGGGCTCATCAGCTTATTTTAAAGGAGGATTGGTATGGAGTTAAAATTTCTTTAATAATGACTTGATTATTAGGATTATATTTTTTGATATTACAGGGATTTGAATATTATATATCTTCTACTAGAATTAGAGATTCTGTATTTGGATCTACTTTTTTTATGTCTACTGGTTTTCATGGATTTCATGTAATTGTGGGGACTTTATTTTTATTTATTATTTGAATTCGGTTTTTGAATAGACATTTTTCTGGGAGACATCACTTTGGATTTGAGGCTGCTGTTTGATATTGACATTTTGTTGATGTTGTTTGATTATTTTTATTTTCTGTTGTTTATAATTTCATCATCATTTCTCTTAGCATTCTAATCAGAGTAGCTTTTTACACTTTATTAGAACGAAAAATTTTAAGATATATTCAAATTCGAAAAGGTCCTAATAAAGTAGGTATAATAGGAATTTTGCAGCCTTTTAGAGATGCAATTAAATTATTTAATAAAAATCTTTTATCTTTAGAATCAATAAATTTTACATTATCATTTACTCCTTTTATATCACTATTTATTTCATTATGTTTAATCTCAATTATAATATATAATTCAACTTTAATTGATATTAAACATAATTTATTAATATTCTTTATTTTATCCAGAATAAGAGTATACTTTATTCTTCTTATTGGATGATCAACCAACTCTAAATATTGTCATTTAGGTTCTATTCGAAGAGTAGCACAAATAATCTCTTATGAAGTACCATTTTTTATAATTATTCTATTTTTAGTTTTATTATCACAATCTTATTCATTTACTCAAATAGAAGAGACTCAATATTTTTTATATTTTTTTTGAGGTAATATATTATTATTTATAATGTGATTATCTTCATGTTTAGCCGAAACTAACCGTAGACCATTTGACTTCGCAGAAGGAGAATCTGAATTAGTTTCTGGATTTAATGTAGAATACATAGGAGGCTGATTTGCTTTAATTTTTCTATCAGAATATCTAAGAATACTTATCCTAAGAATAATTTCAACTATAATATTCTTTAGCCCAATTAAAATTAGTTCAATAATTATTATAATTATAATTATTTCATTAATTTGAGTACGAGGAACATACCCCCGATTTCGTTATGATATATTAATATTAATAAGATGAAAAATATTTTTACCATTATCAATATTTATTACTATTATCCCATTTTCCTTTATATATTTAATTAGATTTCATTTAGTAATAAATAGTGATGATTGATTTTTATTATGATTAGGTTTAGAAATTAATATAATAATTTTTATTATGTTAATATATAAAGAAAATAGAGTTCTTAAGGTGGAATCTTGTTTGAAGTATTTTTTTATTCAAAGAGTGTCAGCTATTTTAATAAGATGTTTTTATGACTTAATTATTTGTTTATTATTAGGATATAAAGTTGGTGCGGGTCCTTTTTTTTTTTGGTTTCCTTCAGTTTGTGGGGGATTGTCTTGAATATCTTGTTTTGTATTAATATCTTTTCAAAAAGTAATTCCTTTAATAATTATAAGAATTTTTATTTCTTGAATTATATATATTATAGTTGTAGTTAGATTGTTTTTTGGGGTTTTTGGTTGTTATAATCAAAGGAATCTTAAACAATTAATTGCTTATTCTTCTGTATATCATATAGGTTGAATTATATTATGTAATTTTTCTGATTCAAGTTGATTTGTATATCTATTATTATATTCTTTTATAGTGGTGAAATTTTTTAGATGTTTGTTATTTGAAGATTTAACAATGTTAATGAAAATAAAATACAAAGGTTGAATTATTTTAATAATATTAAGAATAGCTGGAATACCTCCGTTTTTAGGTTTTTTTTTAAAGTTGTTCGCTTTTTCAATAATTTTTAAATATTACTTTATAGTATTTCTAATTTTTTGTTCTGTAGTAATATTTTATGTATATTTCCGGGTAATTTATGATGTAATAATAGGTATTTTAGGTTTAATAATAGGTTTTTTAGGAGTTTTTTTTTTTGGATCTTTGTTTTTGGTTGGGGTAGTATATTTTTTATTTTTATTAATTTTTTATAAGAGTGAATATATAGAAATTTTAAGATGTTATGAATGTGGTTTTGATCCATATTCTTCTACTCGTTTATTTTTTTCTTATCGTTTTTTTTTAATTTCTATTTTGTTTATTATTTTTGATGTAGAAATTTCTTTAATACTTCCGGTTCCTTTTTTATTTAGAGAGTTAGGATTTATTTTTGTTTTATTATTAGGTTTATTATATGAATATTTTTATGGGATAATCTTACTTATTAATATTTTTATAATAGATAAATTTTCTATAATTCTAATTTTATTAACACTTATAAGAATTTTATTAATTATATTTTCATCTCAAAATATAAAAACAATTGCTAAAACACCAATTTTTATTATCTTAATAATAACTTTCTCAGTAATAAACATAATAATATTTTATATTTTATTTGAATTAGTATTAATTCCCACAATAATTTTAGTAATAAAATCAGGAAAACAACCTGAACGTCTACAAGCAAGAATTTATTTAATACTATACACAATTACAGCTTCTCTCCCTTTATTAGTAAGAATTATTTTATCCTTTATTATATCATTTATAATAATAAATAAAATTAGCATACCATTACTATTTATAATAGCATTTTTAGCAAAAATACCTATATTCTTTACTCATTTATGACTTCCAAAAGCTCACGTAGAAGCTCCTTTAGAAGGTTCAATAATTCTTGCAGCTATTTTATTAAAACTAGGTGGATATGGTTTAATTCGATTTATTCCCTTATGTATTCACAAAATTAATAAAATTAATCATTGAATTATTAGAATTAGAATAATTGGAGCAACTTGTACAAGACTAAATTGCATCCGACAAAAAGACTTAAAATCTTTAATCGCTTATTCATCAGTAGCACATATAGCATTAGTACTTTTAAGCATATTTACTATAAATTATATTGGATTAATAGGAGCTATAATTATAATAATCGCCCACGGATTATCCTCATCAGCCTTATTTTTATTAACAAATGATTTATATTCCAAATATCATACTCGAAACATTTCTTCTTTTAAAGGATTAATTACTATATTTCCTAATATTACATTTTGATGATTTATCTTTATATCAATTAATATCTCAGCTCCTCCATCAATTAATACAATCAGAGAAATTATAATTATATCAAGAATTATCTTATGAAATATAAAATCAATATTATTAATTTTTATTATTTCTATTATAACTACTTCATTTTCAATAATAATATTTTTAAACTTATCTCATAATTCATCAAATCAATCAAAAATAAAATTATTCTCATCACTATTTATTCATATAATTCCATTAATTTTAATTTTATTCAAAATAGACTTAATAATTTTTATAAGAATTATAAGAATATGTTGATGACGAAAAAACATTATCATTATACTTCTTAGATTAGAACTTCTTTTAATTACTATTTATTTCTTTTTAATATCATCACTAATAGTAATATTAATTATAATAGTAAGAGGATCAAGAATAGGATTAAGACTATTAATTTCAATGTCTCATTCACATAATTCTACAAACTCAATCTTCATAATGATTATCGCAATAATCATATTTTTACTAATTTATACAATAATTAATAATACTTTCATTTATATTCTTATTCCCCTTATTAATATTAATACAATTAATATACCCTTTAGATTTATTATAGATTGAATTTCATGTTTATTTATAAGTACAGTCTTAATAATTTCAAGAATAATTCTAATATTTAGAATATACTATATTCCTAAAAAAGAACACAAAAAATTCTCTTTAATATTAATTATGTTTATATTATCTATAATTATTTTGATTATTAGAAACAATATATTTTTAGTACTACTATCATCTTACATTTTAGTTATTTATTATCAAAATAATTCTTCTTCAGGATCAGGATCTATTACTTTATTAAGAAATCGAATTGGAGATATTTTTATCTTACTATCCATTGGAATAATATTATTTAATTCAACATGAGAACTCAACAATGAATCATTTTTAATTATTATAATTATATTAATAGTAACAAGATGTACAAAAAGAGCACAATTTCCCTTCTCAGCATGATTACCAATAGCAATATCAGCACCTACTCCTATTTCAGCCTTAGTCCACTCATCAACTTTAGTAACAGCAGGAATTTTCCTAATAATCCGAATTTCTCATCCAATAATAATATATTTCACTATAATTATTTCCTCCATAACAGCATTATATGCTGGTCTATCAGCCAACTGAGAACAAGATTTAAAAAAAATCATCGCTTTATCAACACTTAGACAAATAGCAATAATAATATTTGCAATCTCAATTATATCTCCTTATTTAGCCTATTTTCATATAATTATCCACGCATTCTTTAAATCTTTAATATTTATATGTGCTGGAATTATAATTCACGAGACTTCATATCAAGACATACGAATAATAAGAAATCCGATCAATATACCTATAACAACTACAATCTTAGGTTTAACTAATGCAGCCCTAATAGGCCTTCCTTTTACCTCAGGATTTTTTTCCAAAGATATAATTATTGAAAAAATAATTTCTTCAAAAATAGAATGTATTCTAACCTTAATTATAATTTCTTCTATTGGAATAACAGCATCATATTCTATTCGAATAATATATTTATCTAATAAATTTATAATTAAACCAGATTCAAATAATCATTCTTCATTATATTCTAATATTCCAATTATATTAATAAGCCCTATAGCTATTCTAACAGGCTCAACTCTTTTATGAACCCTTAATCCAGAACAAATTCTTTTTTTTCCTAATATTTACAAAAATATTATTTTATGTACTTTAACAGCCGGATTTATTTTAGGTATAATATTATCATTTAAAAACAAAAAATATATTAGAATAGGTTTATATTCAATCGCCCTCTGATCTATCCATTTTATATCAACAACAGTATTATTTTCCCCTTTAATAAACATATATATTAAAAATGATAAAAATTGACAAGAAATTTACGGACCTTATAAAATATTCCTAATAAATAAAAAAATAACAAATTTACCAGAATCAAAAAACTTAATAACAACCTTATTACTAATCTCTATAATTCCAATTGTAATATTAATATTTTTGTTTGGAGCTTTATTTGTAATAAGATTACAACCTGTATTTATGGTTAGTAGATTAATTATTATTACTCTAGTATATTCTTATTTTATTTTTAAGGTTATTGGTTCTTATTGATTTAGATATTTATTATTATTAGTAATATTAAGAGGTGTATTAGTGGTATTTACTTATATAGTAAGATTAATTCCAAATGAAAGTTTTGAAATCTATATAGTAATAGTATTTTTTTTTATATTTTTTATAAAGATAAATATGGGGCTTATTTCTATTAATTTATGGGAAAGATATTTAGGAATATTTAGTTTATTTTTAATTAGATTTTTATTAGTAGTAATATTTATAGTAGTAATATTAAGAAATATAAATGGTTCAGTTCGT
>Lycosidae_Pardosa_sp2
ATAAATTTATTTTCTGTTTTTGATCCTACTTCATATTTTGGAATTAATTTAAATTGAATAATTATATTAATTGTATTTATATATTATCCTATAAAGTTTTATTTAATAGATAGAGGGATATTAATTATATTTAAGATGTTTTTTATATCAGTAAGAAAAGTTTTTAAGGAAGTTTCTTTTCCTAATTATTTAGCTTTAAATTTTTTATGTGTAATAACTTTTATATATTTATTTTTGAGAAATTTATTAGGATTATTTCCTTTTATTTTTACTAGAACAGCTCATCCAGTAGTAACATTAGGATTAGGTCTAGTATTTTGAATATCTTTTTTTTTGATAGGATTTACTTGTAAATTTAAAGAAAGATGTGCTCATTTAGTTCCAGAAGGGAGACCTTTTTTATTATCACCTTTAATAGTATTAATTGAAAGAGTTAGTCATTTAATTCGTCCTTTTACTTTATCTATTCGATTAGCTGCTAATATAATAGCTGGTCATTTAATTATTGGTTTATTATCCAGAATTAGAATAATCGGGGTGTTTGGGTTTTTTAGTTCTTTATTATTACAAAATATATTATTTGTATTGGAATTTGGTGTAAGTGTAATTCAAGGATTTGTATTTAGAATTTTATTATTATTATATGCTTTAGAAATACCTTTTTATTGAGTAAATTCTGTATTAATAATTTTATTTATTATAATTAGTTTATTATTTCTATTTTTTCGAAAAGAAAATAAATTAATTATAATTTTAAATAATTCTTTATTAGATTTAGCTTCTCCTTCTAGATTAAGATATTTTTGAAATTTTGGTTCTTTGTTAGGAATTTTTTTAATAGTTCAAATTCTTTCTGGATTGTTTTTGTCTTTTCATTTTAGAGGAGATGTAAATTTATCTTTTGATAGAGTAATTCATATAATACGTGATGTGAATTATGGGTGATTATTACGAGTGATTCATGCTAATGGAGCTAGTAGAGGTGTAACAATTTTGTTATTGTCTATAGCTACAGCTTTTTTAGGATATGTATTACCTTGAGGACAAATATCTTTTTGAGCTGCTACAGTTATTACTAACTTATTATCTGCTGTACCTTATGTGGGTGTGATATTAGTTGAATGAATATGGGGAGGTTTTGCAGTAGGAAATCCTACTTTAACTCGATTTTTTGCTTTTCATTTTTTATTACCTTTTGTAATTTTATTTTTTGTAATTTTACATCTTTTTTTTCTTCATGAAAAAGGATCTAGAAATCCTTTAGGATTAAGAAGATATGATAAGGTATTTTTTCATCCTTATTATAGAATTAAGGATGTTTTCGGTTTTTCTTTTTTCTTTGTTTTTTTTTTATTGATTTGTTTTTTGTTTCCTTATATTTTTATAGATGTAGAAAATTTTATTACTTCGAATCCTTTAGTAACTCCAGTTCATATTCAGCCTGAGTGATATTTCTTATTTGCTTATACTATTTTACGATCTATTTCTAGTAAAATTGGTGGTGTAATTGCTTTAGTTATGTCTGTAATTATTTTATATTTTTTACCTTTTTTTTTAAAACATCGTTTTCGAAGAACTTTTTATTATTTTATGAAGTTTT?????????????????????????????????????????ATTGGTGCTTGTATAGTACTGCGATGATTATATTCAACTAATCATAAGGATATTGGAACTTTGTATTTAATGTTTGGAGTTTGATCGGCTATAATAGGAACTGCTATAAGAGTATTAATTCGAATAGAATTAGGAAATCCTGGAAGATTGTTAGGTGATGATCATTTGTATAATGTTATAGTTACTGCTCATGCTTTTGTAATAATTTTTTTTATAGTAATACCTATTCTTATTGGGGGTTTTGGAAATTGATTAGTTCCTTTAATATTAGGGGCTCCGGATATATCATTTCCTCGAATAAATAATCTTTCTTTTTGACTATTACCTCCTTCTTTGTTTTTATTATCTATATCTTCTATAGTAGAAATAGGAGTTGGGGCTGGGTGAACTGTTTATCCACCTTTAGCATCTACAGTTGGGCATATAGGAAGTTCAATAGATTTTGCTATTTTTTCTCTTCATTTAGCTGGAGCTTCTTCTATTATAGGGGCTGTAAATTTTATTTCTACTATTATTAATATACGAATAATATCTATAGAAAAGGTTCCTCTTTTTGTTTGATCAGTTTTAATTACAGCAGTATTATTATTACTTTCTTTACCTGTTTTAGCAGGTGCTATTACTATATTATTAACAGATCGAAATTTTAATACTTCTTTTTTTGATCCTGCTGGTGGTGGAGATCCTATTTTATTTCAACATTTATTTTGATTTTTTGGTCATCCAGAAGTTTATATTTTAATTCTTCCGGGGTTTGGGATTGTATCTCATATTATTAGTTCTTCAATAGGTAAACGGGAACCGTTTGGGAGATTAGGGATAATTTATGCTATAGTTGGAATTGGAGGAATAGGATTTGTAGTCTGGGCACATCATATGTTTTCTGTAGGAATAGATGTTGATACTCGTGCATATTTTACTGCTGCTACTATAATTATTGCTATTCCTACTGGAATTAAGGTTTTTAGATGGATAGCAACAATTCATGGGTCTTATTTTAAAATAAATACTCCGTTAATATGAAGAATTGGATTTGTATTTTTATTTACTTTAGGAGGAATTACAGGAGTTGTATTATCTAATTCGTCTTTGGATGTAGTATTACATGATACATATTATGTTGTAGCTCATTTTCATTATGTATTGAGAATAGGGGCGGTTTTTGCTATTTTAGCTGGAATAACTTATTGATTTCCTTTATTTTTTGGTATTGTGTTAAGAGAAAAAATAACTAAATTACATTTTTATGTAATATTTATTGGAGTAAATTTAACTTTTTTTCCTCAACATTTTTTAGGTTTAAATGGTATACCTCGTCGTTATTCAGATTATCCTGATGTATTTGTTTTTTGAAATATAGTGTCTTCTATAGGATCATTATTATCTTTATTTGCTGTTATATTTTTTATGTATATTGTTTGGGAAGGGATAATCATAAAGTCTTTTAATTATAATGGATATTATATATCTTCTTCTTTAGAGTGAATAAATAATATTCCTCCTTTAGATCATACTTATAATCAATTGAATTTATTGCCAACTTGAGGATCAATTTTATTTCAAAATAGAGTTTCTTCTGTGATGGAACATTTAATTTTTTTTCATGATCATATTATAATTGTTATAATTATAATTATAGTAATAGTAGGATATATTTTAATTAATTCTTGTGTAAATAAATTTTATAACTTAAATATATTTCATGGACAAGAGTTAGAAAGAATTTGAACTGTAATTCCTGGTATTTTTCTTTTATTTATTGCTTTTCCTTCTTTACGATTATTATATTTAATAGAAGAAAGAGAAATATATGATATAACTATTAAAGTGATAGGTCATCAGTGATATTGGTCGTATGAATATAGAGATTTAGGATTTAAATCTTTTGATTCTTATATATTAAGAGATAGAATGTTTCGTTTATTAAATGTGGATAATTCATTAGTTATTCCATATAATACTAGTGTACGTATAGTAGTTTCTAGTGTTGATGTAATTCATTCTTGAACTATTCCTTCTTTAGGAGTTAAGGTTGATGCCATTCCTGGACGGTTAAATCAATTGTCTTTTATATTTAATCGAGTAGGAGTATTTTCAGGTCAATGTTCTGAAATTTGTGGTTTGGAAAAGCATTATCATCCTTTTCATATAGTAAATATATCACCTTGACCTTTAGTAACAGGATTTGGAGCTTTATTTATAGTAATTGGAATAATTAAGATATTTATATTTTATGATGTTAGACTATTAATATTTTCATTTATTATACTATTTATAGTAGCTATATTGTGATGACGAGATGTAATTCGAGAAAGAACCTTTCAGGGATTCCATTCAAGAATTGTATTAAAAGGGTTAATAGTTGGAATAATTTTATTTATTGTAAGAGAAATTTTTTTTTTTTTTTCTTTTTTTTGGGCTTTTTTTCATTCTAGACTAAGACCTACAATTGAGTTGGGTTCTTATTGACCTCCAATAGGAATTAATACTTTTAATCCTTTTCAGGTTCCTTTATTGAATACCGTAATTTTACTATCTTCTGGTGTTAGTGTTACTTGGGCTCATCAGCTTATTTTAAAGGAGGATTGGTCTGGGGTTAAAATTTCTTTAATAATAACTTGATTATTAGGATTATATTTTTTGATATTACAAGGATTTGAATATTATATATCTTCTACTAGAATTAGAGATTCTGTATTTGGATCTACTTTTTTTATGTCTACTGGCTTTCATGGGTTTCATGTAATTGTAGGGACTTTATTTTTATTTATTATTTGAATTCGGTTTTTGAATAGACATTTTTCTGGGAGACATCATTTTGGATTTGAGGCTGCTGTTTGGTATTGACATTTTGTTGATGTTGTTTGATTATTTTTATTTTCTGTTGTTTATAATTTCATCATCATTTCTCTTAGTATTTTAATCAGAGTAGCTTTTTACACTTTATTAGAACGAAAAATTTTAAGATATATTCAAATTCGAAAAGGTCCTAATAAAGTAGGTATAATAGGAATTTTACAACCTTTTAGAGATGCAATTAAATTATTTAATAAAAATCTTTTATCTTTAGAATCAATAAATTTTACATTATCATTTACTCCTTTTATATCACTATTTATTTCATTATGTTTAATCTCAATTATAATATATAATTCAACTTTAATTGATATTAAACATAATTTATTAATATTCTTTATTTTATCCAGAATAAGAGTATACTTTATTCTCCTTATTGGATGATCAACTAACTCAAAATATTGCCATCTAGGTTCTATTCGAAGAGTAGCACAAATAATCTCTTATGAAGTACCATTTTTTATAATTATTCTATTTTTAGTTTTATTATCACAATCTTATTCATTTACTCAAATAGAAGAAACTCAATATTTTTTATATTTTTTTTGAGGAAATATACTATTATTTATAATATGATTATCTTCATGTTTAGCCGAAACTAACCGTAGACCATTTGACTTCGCAGAAGGAGAATCTGAATTAGTCTCTGGATTTAATGTAGAGTATATAGGAGGCTGATTCGCTTTAATTTTTCTATCAGAATATCTAAGAATACTTATCCTAAGAATAATTTCAACTATAATATTCTTTAGCCCAATTAAAATTAGTTCAATAATTATTATAATTATAATTATCTCATTAATTTGAGTACGAGGGACATACCCCCGATTTCGTTATGATATATTAATATTAATAAGATGAAAAATATTTTTACCATTATCAATATTTATTATTATTATTCCATTTTCCTTTATATATTTAATTAGATTTCATTTAGTAATAAATAGTGATGATTGATTTTTATTATGATTAGGTTTAGAAATTAATATAATAATTTTTATTATATTAATATATAAAGAAAATAGAGTTCTTAAGGTGGAGTCTTGTTTAAAGTATTTTTTTATTCAAAGAGTGTCAGCTATTTTAATAAGATGTTTTTATGATTTAATTATTTGTTTATTACTAGGATATAAAATTGGTGCGGGTCCTTTTTTTTTTTGGTTTCCTTCAGTTTGTGGAGGATTGTCTTGAATATCTTGTTTTGTATTAATATCTTTTCAAAAAGTAATTCCTTTAATAATTATAAGAATTTTTATTTCTTGAATTATATATATTATAATTGTAGTTAGATTGTTTTTTGGGGTTTTTGGTTGTTATAATCAAAGGAATCTTAAACAATTAATTGCTTATTCTTCTGTATATCATATAGGTTGAATTATATTATGTAATTTTTCTGATTCAAGTTGATTTGTATATCTACTATTATATTCTTTTATAGTGATGAAATTTTTTAGATGTTTGTTGTTTGAAGATTTAACAATGTTAATGAAAATAAAATACAAAGGTTGAATTATTTTAATAATATTAAGAATAGCTGGAATGCCTCCGTTTTTAGGTTTTTTTTTAAAGTTGTTTGCTTTTACAATAATTTTTAAGTATTACTTTATAGTGTTTCTAATTTTTTGTTCTGTAGTAATATTTTATGTATATTTTCGGGTAATTTATGATGTAATAATAGGTATTTTAGGTTTAATAATAGGTTTTTTAGGTGTTTTTTTTTTTGGATCTTTGTTTTTGGTTGGGGTAGTATATTTTTTATTTTTATTAATTTTTTATAAGAGTGAATATATAGAAATTTTAAGATGTTATGAATGTGGTTTTGATCCATATTCTTCTGCTCGTTTATTTTTTTCTTATCGTTTTTTTTTAATTTCTATTTTGTTTATTATTTTTGATGTAGAAATTTCTTTAATACTTCCGGTTCCTTTTTTATTTAGAGAATTGGGATTTATTTTTGTTTTATTATTGGGTTTATTATATGAATATTTTTATGGAATAATTTTACTTATTAATATTTTTATAATAGATAAATTTTCTATAATTTTAATTTTATTAACACTTATAAGAATTTTATTAATTATATTTTCATCTCAAAATATAAAAACAATTACTAAAACACCAATTTTTATCATCTTAATAATAACTTTCTCAGTAATAAACATAATAATATTTTATATTTTATTTGAATTAGTATTAATTCCCACAATAATTTTAGTAATAAAATCAGGAAAACAACCTGAACGTCTACAAGCAAGAATTTATTTAATACTATACACGATTACAGCTTCTCTCCCTTTATTAGTAAGAATTATTTTATCCTTCATTATATCATTTATAATAATAAATAAAATTAGTATACCATTACTATTTATAATAGCATTTTTAGCAAAAATACCTATATTCTTTACTCATTTATGACTCCCAAAAGCTCACGTAGAAGCTCCTTTAGAAGGATCAATAATTCTTGCAGCTATTTTATTAAAACTAGGTGGATATGGATTAATTCGATTTATTCCCTTATGTATTCACAAAATTAATAAAATTAATCACTGAATTATTAGAATTAGAATAATTGGAGCAACTTGTACAAGACTAAATTGCATCCGACAAAAAGACTTAAAATCTTTAATCGCTTATTCATCAGTAGCACATATAGCATTAGTACTTTTAAGTATATTTACTATAAATTATATTGGATTAATAGGAGCTATAATTATAATAATCGCCCACGGATTATCCTCATCAGCTTTATTTTTATTAACAAACGATTTATATTCTAAATATCATACACGAAACATTTCTTCTTTCAAAGGATTAATTACTATATTTCCTAATATTACATTTTGGTGATTTATCTTTATATCAATTAATATTTCAGCTCCTCCATCAATTAATACAATCAGAGAAATTATAATTATATCAAGAATTATCTTATGAAATATAAAATCAATATTATTAATTTTTATTATTTCTATTATAACCACTTCATTTTCAATAATAATATTTTTAAACTTATCTCATAATTCATCAAATCAGTCAAAAATAAAATTATTCTCATCACTATTTATTCATATAATCCCATTAGTTTTAATTTTATTCAAAATAGACTTAATAATTTTTATAAGAATTATAAGAATATGTTGATGACGAAAAAACATTATTATTATACTTCTTAGATTAGAACTTCTTTTAATTACTATTTATTTCTTTTTAATATCATCACTAATAGTAATATTAATTATAATAGTAAGAGGTTCAAGAATAGGATTAAGACTATTAATTTCAATATCTCATTCACATAATTCTACAAACTCTATCTTCATAATGATTATCGCAATAATCATATTTTTACTAATTTATACAATAATTAATAATACTTTCATTTATATTCTTATTCCCCTTATTAATATTAATATAATTAATATACCCTTTAGATTTATTATAGATTGAATTTCATGTTTATTTATAAGTACAGTCTTAATAATTTCAAGAATAATTCTAATATTTAGAATATATTATATTCCTAAAAAAGAACACAAAAAATTCTCTTTAATATTAATTATATTTATATTATCTATAATCATTTTAATTATTAGAAACAATATATTTTTAGTGCTACTATCATCTTACATTTTAGTTATTTATTATCAAAATAATTCTTCTTCAGGATCAGGATCTATTACTTTATTAAGAAATCGAATTGGAGATATTTTTATTTTACTATCCATTGGAATAATATTATTTAATTCAACATGAGAACTCAACAATGAATCATTTTTAATTATCATAATTATATTAATAGTAACAAGATGTACAAAGAGAGCACAATTTCCCTTCTCAGCATGATTACCAATAGCAATATCAGCACCTACTCCTATTTCAGCCTTAGTCCACTCATCAACTTTAGTAACAGCAGGGATTTTCCTAATAATCCGAATTTCTCATCCAATAATAATATATTTTACTATAATTATTTCCTCCATAACAGCATTATATGCTGGCCTATCAGCCAATTGAGAACAAGATTTAAAAAAAATCATCGCTTTATCAACACTTAGACAAATAGCAATAATAATATTTGCAATTTCAATTATATCTCCTTATTTAGCTTATTTTCACATAATTATCCACGCATTCTTTAAATCTTTAATATTCATATGTGCTGGAATTATAATTCACGAGACTTCATATCAAGACATACGAATAATAAGAAATCCAATTAATATACCTATAACAACTACAATCTTAGGTTTAACTAATGCAGCCTTAATAGGACTTCCTTTTACTTCAGGATTTTTTTCCAAAGATATAATTATTGAAAAAATAATTTCTTCAAAAATAGAATGTATCCTAACCTTAATTATAATTTCTTCTATCGGAATAACAGCATCATATTCTATTCGAATAATATATTTATCTAATAAATTTATAATTAAACCAGATTCAAATAATCATTCTTCATTATATTCTAATATTCCAATTATATTAATAAGCCCAATAGCTATTTTAACAGGCTCAACTCTTTTATGAACCCTTAATCCAGAACAAATTCTTTTTTTTCCTAATATTTACAAAAATATTATTTTATGTACTTTAACAACCGGATTTATTTTAGGAATAATATTATCATTTAAAAACAAAAAATATATTAGAATAGGTTTATATTCAATCGCCCTCTGATCTATCCACTTTATATCAACAACAGTATTATTTTCCCCTTTAATAAACATATATATCAAAAATGATAAAAATTGACAAGAAATTTACGGACCTTATAAAATATTCCTAATAAATAAAAAAATAACAAATTTACCAGAATCAAAAAACTTAATAACAACTTTATTACTAATCTCTATAATTCCAATTGTAATATTAATATTTTTGTTTGGAGCTTTATTTGTAATAAGATTACAACCTGTATTTATGGTTAGTAGATTAATTATTATTACTCTAGTATATTCTTATTTTATTTTTAAGGTTATTGGTTCTTATTGATTTAGATATTTATTATTATTAGTAATATTAAGAGGCGTATTAGTGGTATTTACTTATATAGTAAGATTAATTCCAAATGAAAGTTTTGAAATTTATATAGTAATAGTATTTTTTTTTATATTTTTTATAAAGATAAATATGGGGCTTATTTCTATTAATTTATGGGAAAGATATTTAGGAATATTTAGTTTATTTTTAATTAGATTTTTATTAGTAGTAATATTTATAGTAGTAATATTAAGAAATATAAATGGTTCAGTTCGT
>Lycosidae_Pardosa_sp3
ATAAATTTATTTTCTGTTTTTGATCCTACTTCATATTTTGGAATTAATTTAAATTGAATAATTATATTAATTGTATTTATATACTATCCTATAAAATTTTATTTAATAGATAGAGGAATATTAATTATATTTAAGATATTTTTTATATCAGTAAGAAAAGTTTTTAAGGAAGTTTCTTTTCCTAATTATTTAGCTTTAAATTTTTTATGTGTAATAACTTTTATATATTTATTTTTGAGAAATTTATTAGGTTTATTTCCTTTTATTTTTACTAGAACAGCTCATCCAGTAGTAACATTAGGGTTAGGTTTGGTATTTTGAATATCTTTTTTTTTGATAGGCTTTACTTGTAAATTTAAAGAAAGATGTGCTCATTTAGTTCCAGAAGGAAGACCTTTTTTATTATCACCTTTAATAGTATTAATTGAAAGAGTTAGTCATTTAATTCGTCCTTTTACTTTATCTATTCGATTAGCTGCTAATATAATAGCTGGTCATTTAATTATTGGTTTATTATCTAGAATTAGAATAATTGGGGTATTTGGATTTTTTAGTTCTTTGTTGTTACAAAATATATTATTTGTGTTGGAATTTGGTGTAAGTGTGATTCAGGGATTTGTATTTAGAATTTTATTGTTATTATATGCTTTAGAAATACCTTTTTATTGAGTAAATTCTGTATTAATAATTTTATTTATTATAATTAGTTTATTATTTCTATTTTTTCGAAAAGAAAATAAATTGATTATAATTTTAAATAATTCTTTATTGGATTTAGCTTCTCCTTCTAGATTAAGATATTTTTGAAATTTTGGTTCTTTGTTAGGAATTTTTTTAATAGTTCAAATTCTTTCTGGATTATTTTTATCTTTTCATTTTAGAGGAGATGTAAACTTATCTTTTGATAGAGTAATTCATATAATACGTGATGTAAATTATGGGTGATTATTACGAGTGATTCATGCTAATGGAGCTAGTAGAGGTGTAAGAATTTTATTATTATCTATAGCTACAGCTTTTTTAGGATATGTATTACCTTGAGGGCAAATGTCTTTTTGAGCTGCTACAGTTATTACTAATTTATTATCTGCTGTACCTTATGTAGGTGTAATATTAGTTGAATGAATGTGGGGGGGTTTTGCAGTAGGAAATCCTACTTTAACTCGATTTTTTGCTTTCCATTTTTTATTACCTTTTGTGATTTTATTTTTTGTAATTTTACATCTTTTTTTTCTTCATGAAAAAGGATCTAGAAATCCTTTAGGTTTAAGAAGATATGATAAAGTGTTTTTTCATCCTTATTATAGAATTAAGGATGTTTTTGGTTTTTCTTTTTTCTTTGTTTTTTTCTTGTTGATTTGTTTTTTGTTTCCTTATATTTTTATAGATGTGGAAAATTTTATTTCTTCGAATCCTTTAGTAACTCCGGTTCATATTCAACCTGAATGATATTTTTTATTTGCCTATACTATTTTACGATCTATTTCTAGAAAAATTGGTGGTGTAATTGCTTTAGTTATATCTGTAATTATTTTATATTTTTTACCTTTTTTTTTGAAGCATCGTTTTCGAAGAACTTTTTATTATTTTATAAAGTTTTTTTATTGAATTTTTATTGTAAATTGAATATTATTAACTTGAATTGGTGCTTGTGTGGTGCTGCGATGATTATATTCAACTAATCATAAGGATATTGGGACTTTATATTTAATATTTGGAGTTTGATCGGCTATAATAGGAACTGCTATAAGAGTATTAATTCGAATGGAATTAGGAAATCCTGGAAGATTGTTAGGTGATGATCATTTATATAATGTTATAGTTACTGCTCATGCTTTTGTAATAATTTTTTTTATAGTAATACCTATTCTTATTGGAGGGTTTGGGAATTGATTAATTCCTTTAATATTAGGAGCTCCGGATATATCATTTCCTCGAATAAATAACCTTTCTTTTTGATTATTACCTCCTTCTTTGTTTTTATTATCTATGTCTTCTATAGTAGAAATAGGAGTTGGGGCTGGATGAACTGTTTATCCTCCTTTAGCATCTACAGTTGGGCATATAGGAAGTTCAATAGATTTTGCTATTTTTTCTCTTCATTTAGCTGGGGCTTCTTCTATTATAGGGGCTGTAAATTTTATTTCTACTATTATTAATATACGAATGATATCTATAGAAAAGGTTCCTCTTTTTGTTTGATCAGTTTTAATTACAGCAGTATTATTATTACTTTCTTTACCTGTTTTAGCAGGTGCTATTACTATATTATTAACGGATCGAAATTTTAATACTTCTTTTTTTGATCCTGCTGGTGGTGGAGATCCTATTTTATTTCAACATTTATTTTGATTTTTTGGTCATCCAGAAGTTTATATTTTAATTCTTCCAGGATTTGGGATTGTATCTCATATTATTAGTTCTTCAATAGGTAAACGGGAACCGTTTGGAAGATTAGGAATAATTTATGCTATAGTTGGGATTGGAGGAATAGGATTTGTAGTTTGGGCACATCATATATTTTCTGTGGGGATAGATGTTGATACTCGTGCATATTTTACTGCTGCTACTATAATTATTGCAATTCCTACTGGAATTAAGGTTTTTAGATGAATAGCAACAATTCATGGATCTTATTTTAAAATAAATACTCCATTAATATGAAGAATTGGATTTGTATTTTTATTTACTTTAGGGGGAATTACAGGAGTTGTTTTATCTAATTCATCTTTAGATGTAGTATTACATGATACATATTATGTTGTAGCTCATTTTCATTATGTATTGAGAATAGGGGCAGTTTTTGCTATTTTAGCTGGAATAACTTATTGATTTCCTTTATTTTTTGGTATTGTATTAAGAGAAAAAATGACCAAATTACATTTTTATGTAATATTTATTGGAGTAAATTTAACTTTTTTTCCTCAACATTTTTTAGGTTTAAATGGTATACCTCGTCGTTATTCGGATTATCCTGATGTATTTGTTTTTTGAAATATAGTATCTTCTATAGGGTCATTATTATCTTTATTTGCTGTTATATTTTTTATATATATTGTTTGAGAAGGAATAATTATAAAGTCTTTTAATTATAATGGATATTATATGTCTTCTTCTTTAGAGTGAATAAATAATATTCCTCCTTTAGATCATACTTATAATCAATTGAATTTATTGCCAACTTGAGGATCAATTTTATTTCAAAATAGAGTTTCTTCTGTAATGGAACATTTAATTTTTTTTCATGATCATATTATAATTGTTATAATTATAATTATAGTAATAGTAGGATATATTTTAATTAATTCTTGTGTAAATAAATTTTATAATTTGAATATATTTCATGGACAAGAGTTAGAAAGAATTTGAACTGTAATTCCTGGTATTTTTCTTTTGTTTATTGCTTTTCCTTCTTTACGATTATTATATTTAATAGAAGAAAGAGAAATATATGATATAACTATTAAAGTGATAGGTCATCAGTGATATTGATCATATGAATATAGAGATTTAGGATTTAAATCTTTTGATTCTTATATGTTAAGAGATAGAATGTTTCGTTTATTAAATGTAGATAATTCATTAGTTATCCCATATAATACTAGTGTTCGAATAGTAGTTTCTAGTGTGGATGTAATTCATTCTTGAACTATCCCTTCCTTGGGGGTTAAGGTTGATGCTATTCCTGGACGGTTAAATCAATTGTCTTTTATATTTAATCGAGTAGGAGTATTTTCAGGTCAATGTTCTGAAATTTGTGGTTTGGAAAAGCATTATCATCCTTTTCATATAGTAAATATATCACCTTGGCCTTTAGTAACAGGATTTGGAGCTTTATTTATAGTAATTGGAATGATTAAGATATTTATATTTTATGATGCTAGACTATTGATATTTTCATTTATTATATTATTTATAGTAGCTATACTATGATGACGAGATGTAATTCGAGAAAGAACCTTTCAGGGATTCCATTCAAGAATTGTATTAAAAGGATTAATAGTAGGTATAATTTTGTTTATTGTAAGAGAAATTTTTTTTTTTTTTTCTTTTTTTTGAGCTTTTTTTCACTCTAGACTAAGACCTACAATTGAGTTGGGTTCTTATTGACCTCCAATGGGAATTAATACTTTTAATCCTTTTCAAGTTCCTTTATTAAATACTGTAATTTTGTTATCTTCTGGTGTTAGTGTTACTTGGGCCCATCAACTTATTTTAAGGGAAGATTGATATGGAGTTAAAATTTCTTTAATAATAACTTGATTATTGGGATTATATTTTTTAATATTACAGGGGTTTGAATATTATATATCTTCTACTAGAATTAGAGATTCTGTATTTGGATCTACTTTTTTTATGTCTACTGGCTTTCATGGGTTTCATGTAATTGTAGGAACTTTGTTTTTATTTATTATTTGAATTCGGTTTTTAAATAGACATTTTTCTGGAAGACATCATTTTGGTTTTGAGGCTGCTGTTTGATATTGACATTTTGTTGATGTTGTATGATTATTTTTATTTTCTGTTGTTTATAATTTCATCATTATTTCTCTTAGAATTTTAATCAGAGTAGCTTTTTATACTTTATTAGAACGAAAAATTTTAAGTTATATTCAAATTCGAAAAGGTCCTAATAAAGTAGGTATAATAGGTATTTTACAACCTTTTAGAGATGCAATTAAACTATTTAATAAAAATCTTTTATCTTTAGAATCAATAAATTTTACATTATCATTTACTCCTTTTATATCGCTATTCATTTCATTATGTTTAATTTCAATTATAATATATAATTGAACTTTGATTGATATTAAGCATAATCTATTAATATTCTTTATTCTATCCAGAATAAGTGTATACTTTATTCTCCTTATTGGATGATCAACTAATTCAAAATATTGCCATTTAGGTTCTATTCGAAGAGTAGCACAAATAATTTCCTATGAAGTACCATTCTTTATAATTATCTTATTTTTAGTTTTATTATCACAATCCTATTCATTTACTCAAATAGAAGAAACTCAATATTTATTATATTTCTTTTGGGGTAATATATTATTATTTATAATATGATTATCCTCATGTTTAGCCGAAACTAACCGTAGACCATTTGACTTCGCAGAAGGAGAATCTGAATTAGTATCCGGATTTAATGTAGAATACATAGGAGGTTGATTTGCTCTGATTTTTCTTTCAGAATATCTAAGAATACTTATCCTAAGAATAATTTCAACTATAATATTCTTTAGTCCAATTAAGATTAATTCAATAATTATTATAATTATAATTATCTCATTAATTTGAGTACGAGGAACATACCCTCGATTTCGTTATGATATATTAATATTAATAAGATGAAAAATATTTTTACCATTATCAATATTTATTGTTATTATTCCATTTTCTTTTATATATTTAATTAGATTTCATTTGGTAATAAATAGTGATGATTGATTTTTATTATGGTTAGGTTTAGAAATTAATATAATAATTTTTATTATATTAATATATAAAGAAAATAGAGTTCTTAAAGTAGAATCTTGTTTAAAGTATTTTTTTATCCAAAGAGTATCAGCTATTTTAATAAGATGTTTTTATGATTTGATTATTTGTTTACTATTAGGCTATAAAATTGGTGCAGGTCCTTTTTTTTTTTGGTTTCCTTCAGTTTGTGGGGGATTGTCTTGAATATCTTGTTTTGTATTAATATCTTTTCAAAAAGTGATTCCTTTAATAATTATAAGAATTTTTATTTCTTGAGTTATATATATTATAATTGTAGTTAGATTATTTTTTGGAGTTTTTGGTTGTTATAATCAAAGGAATCTTAAGCAATTAATTGCTTATTCTTCTGTATATCATATAGGTTGAATTATATTATGTAATTTTTCTGATTCGAGTTGATTTGTATATTTATTATTATATTCTTTTATGGTGATAAAATTTTTTAGATATTTGTTATTTGAAGATTTAACAATGTTAATGAAGATAAAATATAAAGGTTGAATTATTTTAATAATATTAAGAATAGCTGGTATACCTCCTTTTTTAGGTTTTTTTTTAAAATTGTTTGCTTTTATAATAATTTTTAAGTATTATTTTATAGTATTTTTAATTTTTTGTTCTGTAGTAATATTTTATGTATATTTTCGGGTGATTTATGATGTAATAATAGGTATTTTAGGTTTAATAGTAGGTTTTTTAGGTGTTTTTTTTTTAGGATCTTTGTTTTTAGTTGGGGTGGTATATTTTTTATTTTTATTGGTTTTTTATAAAAGTGAGTATATAGAAATTTTAAGATGTTATGAATGTGGATTTGATCCATATTCTTCTGCTCGTTTATTTTTTTCTTATCGTTTTTTTTTAATTTCTATTTTGTTTATTATTTTTGATGTCGAAATTTCTTTAATACTTCCGGTTCCTTTTTTATTTAGAGAATTAGGTTTTATTTTTGTTTTATTATTAGGTTTATTATATGAATATTTTTATGGAATAATCTTACTTATTAATATTTTTATAATAGATAAATTTTCTATAATTTTAATTTTATTAACACTCATAAGAATTTTATTAATTATATTTTCATCTCAAAATATAAAAACAATTGCTAAAACACCAATTTTTATTATCTTAATAATAACTTTCTCAGTAATAAATATAATATTATTTTATATTTTATTCGAATTAGTTCTAATCCCCACAATAATTTTAGTAATAAAATCAGGAAAACAACCTGAACGTCTACAAGCAAGAATTTACTTAATATTATATACAATTACAGCCTCTCTCCCTTTATTAGTAAGAATTATTTTATCTTTTATTATATCATTTTTAACAATAAATAAAATCAATATACCATTACTATTTATAATAGCATTTTTAGCAAAAATACCTATATTCTTTACTCATTTATGACTTCCAAAAGCTCACGTAGAAGCTCCTTTAGAAGGTTCAATAATTCTTGCAGCTATTTTATTAAAATTAGGTGGGTATGGCTTAATTCGATTTATTCCTTTATGTATCCATAAAATTAATAAAATTAATTATTGAATTATTAGAATTAGAATAATCGGAGCAACTTGTACAAGACTAAACTGCATCCGACAAAAAGACTTAAAATCTTTAATCGCTTATTCATCAGTAGCACATATAGCATTAGTACTTTTAAGTATATTTACTATAAATTACATTGGATTAATAGGAGCTATAATCATAATAATTGCCCATGGATTATCTTCATCAGCCTTATTTTTGTTAACAAACGATTTATACTCTAAATATCACACTCGAAATATTTCTTCTTTTAAAGGATTAATTACTATATTTCCTAATATTACATTCTGATGATTTATCTTTATATCAATTAATATCTCAGCTCCTCCATCAATTAATACAATCAGAGAAATTATAATTATATCAAGAATTATTTTATGAAACATAAAATCAATAATATTAATTTTCATTATCTCCATTATAACTACTTCATTTTCAATAATAATATTTCTAAACCTATCTCATAATTCATCAAATCAATCAAAAATAAAATTATTTTCATCATTATTTATCCATGTAATTCCATTAATTTTAATTTTATTTAAAATAGACTTAATAATTTTTATAAGAATCATAAGAATATGTTGATGACGAAAAAACATTATTATTATACTTCTTAGATTAGAACTTCTTTTAATTACTATTTATTTCTTCTTAATATCATCATTAATAATTATATTAATTATAATAGTAAGAGGTTCAAGAATAGGATTAAGATTATTAATTTCAATATCTCATTCACATAATTCTACAAATTCTATCTTCATAATGATTATTGCAATAATCATGTTTGTATTAATTTATACAATAATCAATAACACTTTTATTTATATTCTTATTCCCCTTATTAATATTAATACAATTAATATACCTTTTAGATTTATCATAGATTGAATCTCATGCCTATTTTTAAGTACAGTCTTAATAATTTCAAGAATAATTCTAATATTTAGAATATATTATATCCCTAAAAAAGAACATAAAAAATTCTCTTTAATATTAATTATATTCATATTATCTATAATTATTTTAATTATTAGAAACAACATATTTTTAGTATTATTATCATCCTACATTTTAGTAATTTATTACCAAAACAATTCTTCTTCAGGATCAGGATCTATTACTTTATTAAGAAATCGAATTGGAGATATTTTTATTTTATTATCTATTGGAATAATATTATTTAATTCAACATGAGAACTCAACAACGAATCATTCTTAATCATTATAATTATATTAATAGTAACAAGATGTACAAAAAGAGCACAATTTCCTTTTTCAGCATGATTGCCAATAGCAATATCAGCACCCACTCCTATTTCAGCCTTAGTACATTCATCAACTTTAGTAACAGCAGGAGTTTTCTTAATAATTCGAATTTCCCACCCAATAATAATATATCTTACTATAATTATTTCTTCCATAACAGCATTATATGCTGGTCTATCAGCCAATTGAGAACAAGATTTAAAAAAAATCATCGCTTTATCAACACTTAGACAAATAGCAATAATAATATTTGCAATTTCAATTATATCCCCTTATTTAGCTTATTTTCATATAATTATCCACGCATTCTTTAAATCTTTAATATTTATATGTGCTGGAATTATAATTCACGAAACTTCATATCAAGATATACGAATAATAAGAAATCCAATTAACATACCTATAACAACCACAATTTTAGGATTAACTAATGCAGCCTTAATAGGACTTCCTTTCACCTCAGGATTCTTTTCTAAAGATATAATTATTGAAAAAATAATTTCTTCAAAAATAGAATGTATCTTAACCTTAATTATAATCTCTTCTATTGGAATAACAGCATCATATTCTATTCGAATAATATATTTATCTAATAAATTTATAATTAAACCAGATTCAAATAACCATTCTTCACTATATTCTAATATCCCAATCATATTAATAAGCCCGATAGCTATTCTAACAGGTTCAACTCTTTTATGAACTCTTAATCCAGAACAAATTCTTTTTTTTCCTAATATTTACAAAAATATTATTTTATGTACTTTAACAATTGGATTTATTTTAGGAATAATATTATCATTCAAAAACAAAAAATATATTAGAATAGGTTTATATTCAATCGCTCTTTGATCTATCCACTTTATATCAACAACAGTATTATTTTCCCCCTTAATAAATATATACAACAAAAATGATAAAAATTGACAAGAAATTTATGGTCCTTATAAAATATTTTTGATAAATAAAAAAATAACAAATTTACCAGAATCAAAAAACTTAATAACAACCTTATTATTAATTTCTATAATTCCGATTGTAATATTAATATTTTTGTTTGGAGCTTTATTTGTAATAAGATTACAACCTGTATTTATAGTTAGTAGATTAATTATTATTACTTTAGTGTATTCTTATTTTATTTTTAAGGTTATTGGTTCTTATTGATTTAGATATTTATTATTATTAGTGATATTAAGAGGTGTATTAGTGGTATTTACTTATATAGTAAGATTAATTCCAAATGAAAGTTTTGAAATTTATATAGTAATGGTATTTTTTTTTATATTTTTTATAAAGATTAATATAGGATTTATTTCTATTAATTTATGGGAAAGATATTTAGGAATATTTAGTTTATTTTTAATTAGATTTTTGTTAGTAATAATATTTATAGTAGTAATATTGAGAAATATAAATGGTTCGGTTCGT
>Lycosidae_Pirata_subpiraticus
ATAAATTTGTTTTCTGTTTTTGGTCCTACTTCATATTTTGGTATTAATTTAAATTGAATAATTATGATAATTGTATTTATATATTTTCCTATAAAGTACTATTTAATGGAAAGAGGAATATTAAGAATATATAAAATATTTTATATATCAGTTAGAAAAATTTTTAAGGAAGTTTCTTTTCCTAATTATTTAGCTTTAAATTTTTTATGTGTTATAACTTTTATATACTTATTTTTAAGAAATTTATTAGGGTTATTTCCTTTTATTTTTACTAGAACAGCACATCCTGTAATTACTTTAGGATTAGGATTGGTATTTTGAATATCTTTTTTTTTAATGGGTTTTACTTGTAAATTTAAGGAAAGATGTGCTCATTTAGTTCCAGAAGGAAGACCTTTTTTATTATCACCGTTAATAGTATTAATTGAGAGAGTGAGTCATTTAATTCGTCCTTTTACATTATCTATTCGATTAGCAGCTAATATAATAGCAGGTCATTTAATTATTGGATTATTATCAAGAATTAGAATAATTGGAGTATTGGGATTTTTTAGTTCTTTGTTATTACAAAATATATTATTTGTATTAGAATTTGGTGTAAGAATTATTCAGGGATTTGTGTTTAGAATTTTATTATTATTGTATGCTTTAGAAATGCCTTTTTATTGAATAAATTCTGTATTAATAGTTTTATTTATCTTAATGAGTTTATTAATTCTTTTTTTTCGAAAAGAAAATAAATTGATTATAATTTTAAATAATTCTTTATTGGATTTGGCTTCTCCTTCTAGATTAAGATATTTTTGAAATTTTGGTTCTTTGTTAGGAATTTTTTTAATAGTTCAGATTGCTTCTGGTTTATTTTTGTCTTTTCATTTTAGTGGTGATGTTAATTTATCTTTTAATAGAGTAATTCATATAATACGAGATGTTAATTATGGATGATTATTACGAGTAATTCATGCTAATGGAGCCAGAAGAGGTGTAAGAATTTTATTGTTATCTATAGCTACAGCTTTTTTAGGATATGTATTACCTTGAGGTCAAATGTCTTTTTGAGCTGCTACGGTAATTACTAATTTATTATCAGCTATTCCTTATGTGGGGGTAATATTAGTAGAATGGATATGAGGGGGTTTTGCAGTAGGTAATCCTACTTTAACTCGGTTTTTTGCTTTTCATTTTTTGTTACCTTTTTTAATTTTATTTTTTGTTATTTTACATCTTTTTTTTCTTCATGAAAAAGGATCAAGAAATCCTTTAGGATTAAGAAGATATGATAAGATTTTTTTTCATCCTTATTATAGAATTAAGGATATTTTTGGGTTTGCTTTCTTTTTTGTTTTTTTTTTGTTTATTTGTTTTTTATTTCCATATATTTTTATAGATGTTGAAAATTTTATTTCTTCAAATCCTTTAGTAACTCCTGTTCATATTCAACCTGAGTGATATTTTTTATTTGCTTATACTATTTTACGTTCTATTTCTAGAAAAATTGGGGGTGTAATTGCTTTAGTAATATCTGTAGTTATTTTATATTTTTTACCTTTTTTTTTAAAGCATCGTTTTCGGAGAACTTTTTATTATTTTATGAAGTTTTTTTATTGAATTTTTGTTGTAAATTGAATATTATTAACTTGGATTGGTGCTTGTGTAGTGCTGCGATGATTGTATTCAACTAATCATAAGGATATTGGAACTTTATATTTAATGTTTGGAGTTTGATCGGCTATGATAGGAACTGCTATAAGAGTATTGATTCGAATGGAATTAGGAAATCCTGGTAGATTATTAGGTGATGATCATTTATATAATGTAATAGTTACTGCTCATGCTTTTGTGATGATTTTTTTTATAGTAATACCAATTCTTATTGGTGGTTTTGGAAATTGATTAGTTCCTTTAATATTAGGGGCTCCTGACATATCTTTTCCTCGAATAAATAATCTTTCTTTTTGGTTATTACCACCCTCTTTATTTTTATTATCTATATCTTCTATAGTAGAAATAGGGGTTGGTGCTGGTTGAACTGTTTATCCACCGTTAGCGTCTACGGTGGGTCACATAGGAAGTTCGATGGATTTTGCTATTTTTTCTCTTCATTTGGCTGGGGCTTCTTCTATTATGGGAGCTGTAAATTTTATTTCTACTATTATTAATATACGGGTGATATCAATAGAAAAGGTTCCTCTTTTTGTTTGATCAGTTTTAATTACTGCAGTTTTATTATTACTTTCTTTACCTGTTTTAGCAGGAGCTATTACTATATTATTAACGGATCGAAATTTTAATACTTCTTTTTTTGATCCTGCTGGTGGAGGGGATCCAATTTTATTTCAACATTTGTTTTGATTTTTTGGACATCCTGAGGTTTATATTTTAATTCTTCCAGGATTTGGAATTGTTTCACATGTAATTAGTTCTTCAGTGGGAAAGCGAGAACCATTTGGTAGATTAGGTATAATTTATGCTATAGTAGGAATTGGGGGAATAGGATTTGTAGTTTGGGCACATCATATATTTTCTGTAGGAATAGATGTTGATACTCGTGCATATTTTACTGCTGCTACTATAATTATTGCAATTCCTACTGGAATTAAGGTCTTTAGATGAATAGCTACAATTCATGGATCTTATTTTAAAATAAATACTCCATTGATATGAAGTATTGGTTTTGTATTTTTATTTACTTTAGGAGGGATTACGGGAGTTGTTTTGTCTAATTCATCTTTGGATGTAGTATTACATGATACATATTATGTTGTAGCTCATTTTCATTATGTGTTAAGAATAGGAGCTGTATTTGCTATTTTAGCTGGAATAACTTATTGATTTCCTTTGTTTTTTGGAATTGTATTGAGAGAAAAGATAACTAATATACAATTTCTATGTATATTTATTGGAGTAAATTTAACTTTTTTTCCTCAACATTTTTTAGGATTAAATGGGATACCTCGTCGGTATTCAGATTATCCTGATGTTTTTATTTTTTGAAATATAGTATCTTCTATAGGATCATTGTTATCTTTATTTGCTGTTGTGTTTTTTATGTATATTGTTTGAGAAGGAATAGTAATGAAGTCTTTTAATTATAATGGATATTATGTATCTTCTTCTTTAGAATGAATGAATAATATTCCTCCTTTAGATCATACTTATAATCAGCTGAATTTATTGCCAACTTGAGGATCAATTTTATTTCAAAATGGAGTTTCTTCTGTTATAGAACATTTAATTTTTTTTCATGATCATATTATGATTGTAATAATTATAATTATAGTTATAGTTGGGTATGTATTAGTAAATTCTTGTATTAATAAATTTTATAATTTAAATATATTTCATGGGCAAGAGTTAGAGAGAATTTGAACTGTAATTCCTGCTGTTTTTCTTTTATTTATTGCTTTTCCTTCTTTACGGTTATTATATTTGATAGAGGAGAGAGAAATATATGATATAACTATTAAGGTTATAGGACATCAGTGGTATTGATCATATGAATATAGAGATTTAGGATTTAAGTCTTTTGATTCTTATATATTAAGAGATAGAATGTTTCGTTTGTTAAATGTTGATAATTCTTTAGTTATTCCTTATAATACTGGTGTTCGAATAGTAATTTCGAGTGTTGATGTAATTCATTCTTGAACAATTCCTTCTTTAGGTGTTAAGGTGGATGCTATTCCTGGGCGTTTAAATCAATTATCTTTAATATTTAATCGAGTAGGGGTATTTTCAGGTCAATGTTCTGAAATTTGTGGTTTGGAAAAGCATTATCATCCTTTTCATATAGTAAATATATCACCTTGACCTTTAGTAACAGGATTTGGAGCATTATTTATAGTTATTGGAATAATTAAAATATTTATATTTTATGATGTTAGATTATTATTATTTTCTTTTGTTATATTATTTGTAGTAGCTATATTATGGTGACGAGATGTAATTCGAGAAAGAACCTTTCAGGGATTCCATTCAAGAATTGTATTAAAAGGGTTGATAGTAGGTATAGTTTTATTTATTGTAAGAGAAATTTTTTTCTTTTTTTCTTTTTTTTGGGCCTTTTTTCATTCTAGACTAAGACCTACAATTGAATTAGGGTCTTATTGACCTCCAATGGGAATTCATACTTTTAATCCTTTTCAGGTTCCTTTATTAAATACTGTAATTTTATTGTCCTCAGGGGTAAGAGTAACTTGGGCTCATCAGCTTATTTTAAGGGAAGATTGATATGGAGTTGAGATTTCTTTAATAATAACTTGATTGTTAGGATTATATTTTTTAATATTACAAGGGTTTGAATATTATATATCTTCTGTTAGAATTAGAGATTCTGTTTTTGGATCTACTTTTTTTATGTCTACTGGTTTTCATGGATTTCATGTTATTGTTGGTACTTTATTTTTGTTTATTATTTGAATTCGTTTTTTAAATAGACATTTTTCTGGGGGGCATCACTTTGGATTTGAGGCTGCTGTATGATATTGACATTTTGTAGATGTAGTATGATTATTTTTATTTTCTGTTGTTTACAACTTTATTATAATTTCCCTTAGAATCTTAATTAGAGTAGCCTTTTACACGCTTTTAGAACGAAAAATTCTAAGATACATTCAAATTCGAAAAGGACCTAATAAAGTAGGAATAATAGGAATCTTACAACCCTTTAGAGATGCTATTAAGCTATTTAATAAAAATCTTTTATCATTAGAATCAATAAACTTCACATTATCATTTACTCCTTTCATATCTCTATTCATCTCACTATGTATAATCCCACTTATAATATATAACTCAACTCTAATTGATATTAAACATAACTTATTAATATTTTTCATTTTATCAAGAATAGGAGTATATTTTATCCTTCTGATTGGATGATCAAGTAACTCAAAATATTGTTATTTAGGTTCCATTCGAAGAGTCGCACAAATAATCTCTTATGAAGTTCCATTTTTTATAATTATTTTATTTTTAGTATTATTATCTCAATCATTCTCATTTACTCAAATAGAAGAATCCCAATATATACTATATTATTTTTTTGGAAATATTATATTATTTATAATATGATTATCATCTTGTTTAGCAGAAACCAATCGTAGACCATTTGATTTTGCAGAAGGAGAATCAGAATTAGTTTCTGGATTCAACGTAGAATACATAGGAGGATGATTTGCTTTAATTTTTTTATCTGAATACTTAAGAATATTAATTCTAAGAATAATCTCAACTATAATATTTTTTAGCCCAATCAAAATAATTTCAATATGTATTATAATTCTAATTATTTCATTAATTTGAGTACGAGGAACATATCCACGATTTCGATATGATATATTAATATTAATAAGATGAAAAATATTTCTACCTTTATCTATATTTATTATTATTATCCCATTTTCTTTTATATATTTAATTAGATTTCATTTAGTAATAAATAGAGATGATTGATTTTTATTATGGTTGGGATTGGAAATTAATATAATAATTTTTATTATATTAATATATAACGAAAATAGAATACTTAAGATTGAATCTTGTTTGAAATATTTTTTTATTCAAAGAGTATCAGCTATTTTAATAAGATGTTTTTATGATCTTGTTGTATGTTTATTATTAGGATATAAGATTGGAGCGGGACCTTTTTTTTATTGGTTTCCTTCAGTTTGTTCTGGATTATCTTGGATATCTTGTTTTGTGTTAATATCTTTTCAAAAGGTAATTCCTTTAATAATTATGGGAATTTTTGTTTCTTGAATTATTTATATTATAATTGTAATTAGATTGTTTTTTGGGATTTTTGGTTGTTTTAATCAAACAAATATTAAACAATTAATTGCTTATTCTTCTGTATATCATATAGGGTGAATTATATTATGTAATTTTTCTGATTTGAATTGATTTGTATATTTAGTAATTTATTCTTTAATGGTGATGAAGTTTTTTAGTTCTATTTTTTCAGAGGATTTTTTAATATTAATGAAGGTTAAGTATAAAGGTTGAATTATTCTAATGGTATTAAGAATAGCCGGGATACCCCCTTTTCTTGGTTTTTTTTTAAAATTGTTTGCTTTTATGATGATTTTTAATTATTATTTTATAATGTTTTTAATTATCTGTTCGGTAGTAATATTCTATATTTATTTTCGTATAATTTATGATGTGATGATGAGTATTTTAGGCTTAATAGTGGGATTTTTAGGAATTTTTTTTATTGTTTCTTTGTTAGTGGTGTTAGTGGTATGTATATCATTTTATGTTGTTTCAATAAAAAAATTAGAGATAGAAAATATATCAGTATATGAATGTGGGTTTGAGGGAGGAGTATCTAGACGAGTAATATTTTCATATCGATTTTTTTTAATTTCAATTTTATTCCTTGTTTTTGATGTTGAGGTTGTTCTATTAATCCCTTTTACTTTTTCTGTGGGGCATAAAGAATTTATTTTCATTTTATTGGTGGGGTTAATTTACAAATTAATCTATGGAACAATATTATTTACTAATTCATTCATATTAGATAAATTCTCTATAATCTTAATTTTATTAACCCTAATAAGAATCTTATTAATTATATTTTCTTCTCAAAATATAAATATAATCTCTAATATACCAATTTTCATAATTTTAATATTAACTTTTTCAGTTATAAATATATTATCATTTTATATTCTATTTGAATTAGTATTAATTCCTACAATAATTTTAGTAATAAAATCAGGAAAACAACCTGAACGCTTACAAGCCAGAATTTACTTAATATTATATACCATTACAGCTTCACTCCCTCTCTTAGTTAGTATTATTTTATCATTCATTATATCATTCATAATAATAAATAAATTAAATATACCTTTACTATTTATATTAGCATTTTTAGCAAAAATACCAATATTTTTCACTCATTTATGATTACCAAAAGCTCATGTAGAAGCTCCCGTAGAAGGGTCAATAATTCTCGCAGCAGTTTTATTAAAACTCGGCGGATATGGACTGATTCGATTTAGACCTCTTCTTTATGCCAAAACTATCCCATTAAACTTCTGAATTTCTAGAATCAGTTTAATTGGAGCAATTATAACAAGAATAAATTGTATCCGACAAAAAGATTTAAAATCTCTAATTGCTTACTCTTCAGTTGCCCATATAGGTCTAGTTCTAGCTAGAATTATAACCCTAAATTTCATCGGATTTTACGGAGCAATCTTAATAATAGTAGCCCATGGTCTATCCTCATCAGCCTTATTCCTAATAGTTAATATAATTTATACTAAACATCATACACGAAACATTATTTCATTTAAGGGTTTATGAAATTCTTTTCCTAATATTACTTTTTGATGATTTGTCTTCATTGCAGCTAATATTTCCGCACCTCCTTCAATTAACTTAGCCGGAGAAATTTTTATTTTAATAAGTCTTATTAATTTAAATATTCTAATTCTAATCCCTTTTATTTTCATTTCATTAATAACTTCTATCTTTTCAATTACATTATTTTTAAACACAGTACATAACTTAGCTTCCTCTTCTTCTAATAAATTATATTTATGTTTATTCCTTCATTTATTTCCATTAATTGCAATTATTTCAAAACTTGATATCATAATCTTTATAAGAATCATAAGGATATGATGATGACGAAAAAATATTATTATTATACTTCTTAGATTAGAACTTCTCTTAATTACTATTTATTTTTCATTAATATCATCTTTAATAATTATATTAATTATAATAGTAAGAGGATCAAGAATAGGATTAAGCTTACTAATTTCTATATCACACTCACATAATTCTACTAATTCAATCTTTATATTACTATTTGCGTTACCCCCATTAACAGCCCTCTACATACTTTACTATTCCATTTTTATCTCTATTGAATTCCCTTTAATTTCTATCTTTTCATTTAATATTCCAATTAGATTCCTTTTAGATTGAACATCACTTTTATTTTTATTTACAGTCATATTTATTTCTGGAATAATTTTACTTTTTAGAATGGAATATATCCCTCCCCTAGAGCATAAACAATTCTCTTTAATACTATTATCCTTCGTTCTATCTATATCATTTTTAATTCTTTCAGACAACATCATTTTTATTCTTTTATCATCTTATATCCTAGTGATTTTATACCAAAATCCAAAATCAGGGGCATCCGGATCTATTACTATGCTATCTAATCGAGTGGGGGATGCTTTAATTATTATCTCCATTTCATTAATTCTAATATCCTCATCCTGGTCTTTTTTTATTAGAAAAAATAAATTAATCTTAATTTTAATATTAATAGCCTCCTGCACTAAAAGTGCCCAATTCCCATTTTCAGCTTGATTACCTGCGGCAATAGCAGCTCCAACCCCTATTTCCGCTTTAGTCCATTCATCAACCTTAGTAACTGCAGGAGTATTTTTAATAATTCGATTAACAAGAATTAATACTATTATTATCTTAATAATGTTATCTTCTGCTACTGCAATTTATGCAAGAATAACAGCATGCTGGGAACAAGACATAAAAAAAATTATTGCCTACTCTACCCTTAGTCAAATTGCTATAATAATATTTATTACATCACTATCAAATCCTAATATTGCATATTTTCATTTAGTCACTCATGCTTTATTTAAATCCATAATATTTATAACAGCAGGAATTATCATTATAAATTCCTCATATCAAGATATACGATCTATAGGAATAATAAAAAATTCTCCTATCGTATCCTCATCCCTAGGAATTTCAATAATAGCCCTAATAGGACTTCCATTTATATCAGGATTTTTTTCTAAAGATATTATTTTAGAAATAATAATAAAATCACATTTCATTCAATTTATATCTATTTTAATAATCTCATCTGTGGGGATAACTGTAACATATTCCCTTCGCACCACAATATTAACCTTTAAAATAATAATTAAACTGTTCGCCTCTTCCCCCTCCATTTTAAATATAGAAATTCCATTAATAATTATAGCTCCTATATCAATTATTACTGGTGCAATATTATCATGAATAATATTTTGTCCCCAAAATACTATTTTACCTTTAAAAATAAAACTAATTATCTCTACAATTTTATTAATTAGAATTTCTTTCTCATTAAATATAAAGTTCTTATCCTTAAACTTTTTAAGAATAGGAAAACCAGCAATCTCAATTTGATTTATTCATATTCTAAGATCACCTAATAAACCTTTATTACCCATTATAAAAATCTTAAACTTTGATAAAAACTGACAAGAAATATATGGGCCTTTTAATATATATATAACTTATAAAAATATTTTTCTAGCAAAATATCCTCTTATAACTTTTATAATACTAATTTTATCAATTCCATTATTAATCGTAATATTAATATTTTTATTTGGGACTTTGTTTGTAATAAGATTACAACCTGTATTTATAGTGAGAAGTTTAATTATTATTACTTTAGTATATTCTTATTTTATTTTTAAAATAATTGGTTCTTATTGATTTAGATATTTATTGTTATTAGTAATATTAAGAGGAGTTCTTGTTGTATTTACTTATATAGTTAGTTTAATTCCTAATGAAAGTTTTGAGGTTTATATGGTGGTAGTGTTTTTTTTTATATTCTTTATAAAAGTAAATATAGGTTTTGTTTCTATTAATTTATGAGAAAGATATTTAGGAATATTTAGATTGTTTTTAATTAGATTTTTATTGGTAGTTATATTTTTGGTAGTAATATTAAGAAATATAAATGGGTCAGTTCGG
>Lycosidae_Wadicosa_fidelis
ATAAATTTGTTTTCTGTATTTGACCCTACTTCATATTTTGGTATTAATTTAAATTGAGTAATTATATTAATTGTATTTATATTTTTTCCTATAAAGTATTATTTAGTAGAGAGAGGCTTATTAAGAATATATAAAACATTATTTATATCGGTAAGAAAAGTTTTTAAGGAAGTTTCTTTTCCTAATTATTTAGCTTTAAATTTTTTATGTGTTATAACTTTTATATATTTGTTTTTAAGTAACTTATTAGGATTGTTTCCTTTTATTTTTACTAGAACAGCTCATCCGTTTATTACATTAGGTTTAGGATTAGTATTTTGAATATCTTTTTTTTTAATAGGATTTACTTGTAAATTTAAGGAGAGATGTGCTCACTTAGTTCCGGAAGGTAGACCTTTTTTATTATCTCCTTTAATAGTAATAATTGAAAGAGTAAGACATTTAATTCGTCCTTTTACTTTATCCATTCGATTAGCAGCTAATATAATAGCAGGACATTTAATTATTGGTTTGTTATCTAGAATTAGAATAATTAGTGTATTTGGTTTTTTTGGTTCTTTATTATTACAAAATATGTTATTTGTATTAGAATTTGGTGTAAGAATTATTCAGGGATTTGTATTTAGAATTTTATTATTATTGTATGCTTTAGAAATACCTTTTTATTGAGTTGGTTCTGTATTAATAATTGTATTTATTTTGATTAGTTTGTTAATTTTGTTTTTTCGGAAAGAAAATAAATTGATTATAATTTTGAATAATTCTTTATTAGATTTAGCTTCTCCTTCTAGATTAAGATATTTTTGGAATTTTGGTTCTTTATTAGGAGTTTTTTTAATAGTTCAAATTGCATCTGGTTTATTTTTATCTTTTCATTTTAGTGGAGATGTAAATTTATCGTTTGATAGAGTAATTCATATAATACGGGATGTCAATTATGGTTGAATATTACGAGTAATTCATGCTAATGGAGCAAGAAGAGGAGTTAGAATTTTATTGTTATCTATAGCTACAGCTTTTTTAGGATATGTATTACCTTGAGGTCAAATGTCTTTTTGGGCGGCTACTGTAATTACTAATTTATTGTCAGCTGTTCCGTATGTTGGAGTAATGTTGGTGGAATGAATGTGAGGGGGTTTTGCAGTAGGTAATCCTACTTTGACTCGATTTTTTGCTTTTCATTTTTTGTTGCCTTTTGTAATTTTATTTTTTGTGATTTTACATCTTTTTTTTCTTCATGAAAAGGGTTCAAGAAATCCTTTAGGATTAAGAAGATATGATAAGATTTTTTTTCATCCATATTATAGAATTAAGGATATTTTTGGATTTGCTTTTTTTTTTGTTTTTTTCTTGTTTATTTGTTTTTTATTTCCTTATATTTTTATGGATGTAGAAAATTTTATTTCTTCTAATCCTTTGGTTACTCCTGTTCATATTCAACCTGAGTGATATTTTTTATTTGCTTATACTATTTTGCGTTCTATTTCTAGAAAAATTGGGGGGGTTATTGCTTTGGTTATATCAGTAGTTATTTTATATTTTTTACCTTTTTTTTTGAAACATCGTTTTCGAAGAACTTTTTATTATTTTATAAAGTTTATATATTGGGTTTTTGTTGTAAATTGAATATTATTAACGTGAATTGGTGCATGTGTTGTACTGCGATGGTTATATTCAACTAATCATAAGGACATTGGAACGTTATATTTAATATTTGGTGTTTGATCGGCTATAATGGGAACTGCTATAAGAGTTTTGATTCGAATGGAATTAGGAAATCCTGGTAGATTATTAGGTAATGATCATATATATAATGTTATAGTTACTGCTCATGCTTTTGTAATAATTTTTTTTATAGTAATACCAATTCTTATTGGAGGGTTTGGAAATTGATTGGTACCTTTAATATTAGGAGCTCCTGATATATCTTTTCCTCGAATGAATAATCTTTCTTTTTGATTATTACCTCCTTCTTTGTTTTTATTATCTATATCTTCTATAGTGGAAATAGGAGTTGGTGCTGGATGAACTGTTTATCCTCCCTTAGCATCAACGGTTGGTCATATAGGAAGTTCTATAGATTTTGCTATTTTTTCTTTACATTTAGCTGGAGCTTCTTCTATTATAGGAGCTGCTAATTTTATTTCTACTATTATTAATATACGAGTGATATCTATAGAAAAGGTTCCTCTTTTTGTTTGATCAGTTTTGATTACAGCAGTTTTATTATTACTTTCTTTACCTGTATTAGCAGGTGCTATTACTATACTATTAACCGATCGTAATTTTAATACTTCTTTTTTTGACCCTGCGGGAGGTGGAGATCCTATTTTATTTCAACATTTATTTTGATTTTTTGGACACCCAGAAGTTTATATTTTAATTTTACCAGGATTTGGAATTGTTTCTCATGTTATTAGTTCTTCAGTAGGTAAGCGAGAGCCTTTTGGTAGATTAGGAATAATTTATGCTATATTGGGAATTGGAGGAATGGGATTTGTAGTTTGGGCTCATCATATATTTTCTGTGGGAATAGATGTTGATACTCGTGCATATTTTACTGCTGCTACTATAATTATTGCAATTCCTACTGGAATTAAGGTTTTTAGATGAATAGCTACTATTCATGGTTCTTATTTTAAGATAAATACTCCTTTGATATGAAGTATTGGTTTTGTGTTTTTATTTACTTTAGGAGGAATTACGGGAGTTGTATTATCTAATTCGTCTTTGGATGTAGTATTACATGATACATATTATGTTGTAGCTCACTTTCATTATGTATTAAGAATAGGAGCTGTTTTTGCTATTTTAGCTGGTATAACTTATTGATTTCCTTTATTTTTTGGAGTTATTTTAAGGGAAAAAATGACTAAGTTACATTTTTATGTAATGTTTATTGGGGTGAATTTAACTTTTTTTCCTCAACATTTTTTAGGATTAAATGGTATACCGCGTCGGTATTCTGATTATCCAGATGTTTTTGTTTTTTGAAATATAGTATCTTCTATAGGATCTTTATTATCTTTATTTGCAGTTATATTCTTTATATATATTGTTTGAGAAGGAATAGTGATAAAATCTTTTAATTATAATGGATATTATGTTTCTTCTTCTTTGGAATGAATAAATAATATTCCTCCTTTAGATCATACTTATAATCAATTGAATTTATTGCCAACTTGAGGAACAGTTTTATTTCAAAATGGAGTTTCTTCTGTAATAGAATATTTGATTTTTTTTCATGATCATATTATAATTGTGATAATTATAATTATAGTAATGGTTGGGTATGTACTAGTGAATTCTTGTATTAATAAATTTTATAATCTAAATATATTTCATGGACAAGAGTTAGAGAGAATTTGAACTGTAATTCCTGCTGTTTTTCTTTTGTTTATTGCTTTTCCTTCTTTACGATTATTATATTTGATAGAAGAAAGAGAAATGTATGATATAACTATTAGGGTAATAGGACATCAGTGATATTGATCTTATGAATATAGAGATTTAGGATTTAAGTCTTTTGATTCATATATATTGGAAGATAGTACATTTCGTTTATTGAATGTTGATAATTCTTTAGTAATTCCTTATAATACTAGAGTTCGGATAGTAGTTTCAAGTGTGGATGTTATTCATTCTTGAACTATTCCTTCTTTAGGAGTTAAGGTTGATGCTATTCCTGGACGTTTAAATCAATTATCTTTAATATTTAATCGAGTAGGATTATTTTCAGGTCAGTGTTCTGAAATTTGTGGATTGGAAAAGCATTTTCATCCTTTTCATATAGTAAATATATCTCCTTGACCATTAGTAGTAGGATTTGGGGCTTTATTTATAGTAGTTGGAATAATTAAAATGTTTATATTTTATGATGTAAGTTTATTAATATTGTCTTTTGTAATATTATTTGTGGTAGCTATATTATGGTGGCGAGATGTAATTCGAGAAAGAACCTTTCAGGGATTCCACTCAAGAGTGGTATTGAAGGGATTGATAGTTGGTATAATTTTATTTATTGTAAGAGAAATTTTTTTTTTTTTTTCTTTTTTTTGAGCTTTTTTTCATTCTAGACTTAGTCCTACAATTGAATTAGGGTCTTATTGACCTCCTATAGGTATTCATCCTTTTAATCCTTTTCAAGTGCCTTTATTAAATACTGTAATTTTACTTTCTTCAGGTGTTAGAGTAACTTGGGCTCATCAGCTTATTTTAAGGGAAGATTGGTATGGGGTTAAGATTTCTTTAATGATGACTTGATTATTGGGATTATATTTTTTAATATTACAAGGATTTGAATATTATATATCTTCTACTGGAATTAGAGATTCTGTTTTTGGATCTACTTTTTTTATATCTACTGGTTTTCATGGGTTTCATGTTATTGTTGGTACTTTATTTTTATTTATTATTTGAATTCGTTTTTTAGGTGGGCATTTTTCTGGCAGACATCATTTTGGATTTGAAGCTGCGGTTTGATATTGACATTTTGTAGATGTAGTATGATTATTTTTATTTTCTGTTGTTTATGATTTTATTTTGATTTCCCTTAGAATTCTAATTAGAGTAGCTTTTTACACATTACTAGAACGAAAAATTTTAAGATATATTCAAATTCGAAAAGGACCTAATAAAGTGGGTATTATAGGAATTCTCCAACCCTTTAGAGACGCTATTAAACTTTTTAATAAAAATTTATTATCTCTAGAGTCCATAAACTTTACATTATCATTTACTCCTTTTCTTTCCTTATTTATCTCCTTATGTATAATCCCATTAATAATATATAACTCAACCTTAATCGATATCAAACACAATTTATTAATATTTTTTATTTTATCAAGAATAGGGGTATATTTCATTTTACTTATTGGATGATCAACTAATTCAAAATATTGTCATTTAGGATCCATTCGAAGAGTCGCACAAATAATTTCCTATGAAGTACCATTTTTCATAATTATTTTATTTTTAGTTTTACTATCTCAATCTTATTCATTTACTCAAATAGAAGAATCCCAGTATATACTATACTTTTTTTTTGGAAACATTCTTCTATTTATTATATGATTATCTTCTTGTCTAGCAGAAACTAATCGCAGACCATTTGATTTCGCAGAAGGAGAATCTGAATTAGTATCAGGATTTAATGTAGAATACATAGGAGGATGATTTGCTTTAATTTTCTTATCAGAATATTTAAGAATACTTATTTTAAGAATAATTTCAACTATAATATTCTTTAGTCCTATTAAAATTATTTCAATAATAATTATAATTATAATTATTATATTAATTTGAGTACGAGGAACATATCCTCGATTTCGATATGATATATTAATATTAATAAGATGAAAAATATTTTTACCTTTATCAATATTTATTATCATACTACCATTTTCTTTTATATATATTATTAGATTTCATTTAGTTATAAATAGAGATGATTGGTTTTTGTTGTGATTAGGATTGGAAATTAATATAATAATTTTTATTATGTTAATATATAAAGAAAGAAGTATGTTGAAGATTGAATCTTGTTTAAGGTATTTTTTTATTCAGAGAATATCAGCTATTTTAATAAGATGTTTTTATGATTTTGTTGTTTGTTTATTATTAGGTTATAAGATTGGTGCAGGTCCTTTTTTTTTTTGGCTTCCTTCGGTTTGTTCTGGTTTATCATGAATGTCTTGTTTTATATTAATATCTTTTCAAAAATTGATTCCTTTAATAATTATAAGAATTTTTGTTTCTTATGTTATTTATATAATGGTAGTAGTTAGACTATTTTTTGGAGTTTTTGGATGTTATAATCAAAAGAATTTTAAGCAGTTGATTGCTTATTCATCTGTATATCATATAGGTTGAATTATATTATGTAATTTTTCTGATTTGAGTTGATTTGTGTATTTATTATTATATTCTTTAATGGTTATGAAGTTTTTTAGATTTTTATTATTTGAGGATTTTACAATATTGATAAAAATAAAATATAAGGGTTGGTTAATTTTAATAGTGTTAAGAATAGCTGGAATACCTCCTTTATTAGGATTTTTTTTAAAGTTGTTTGCTTTTGTAATGATTTTCAAATACTATTTTATAATGTTTTTAATTTTTTGTTCTGTAGTGATATTTTATGTATATTTTCGTATGATTTATGATATTATGATTAATGTTATAGGATTAATGATAGGATTTTTAATTGTTTTTTTTTTTGTGATCTTATTTTTAGTTGGTGTAGTATATTTTTTATTTTTAGTTGTTTTTTATAAAAGAGATTATATAGAGATTTTGAGATGTTATGAGTGTGGTTTTGATCCTCATTCATCTACTCGGTTATTTTTTTCTTATCGTTTTTTTTTAATTTCTATTTTATTTATTATTTTTGATGTTGAAATTTCTTTAATACTTCCTGTTCCTTTTTTGTTTAGAGAAATAGGTTTTATTTTTATTTTGTTGTTGGGGTTAATATATGAATATTTTTATGGCACAATTCTACTTATTAACACATTTATAATAGACAAATTTTCTATAATTTTAATTTTATTAACTCTAACAAGAATCCTACTAATTATATTCTCCTCTCAAAACATAAAAACAATTTCAAAAACACCAATCTTCATTATTTTAATACTAACTTTCTCAGTTATAAGTATAATATTATTTTATATTTTATTTGAATTAGTATTAATTCCAACTATAATTTTAGTAATAAAATCAGGAAAACAACCTGAACGTCTACAAGCTAGAATTTATTTAATAGTATACACCATTACAGCCTCATTACCTTTATTAGTCAGAATCATTCTATCTTTCATTATATCTTTTATAACAATAAACAAATTAAACATACCTATTCTATTTATATTGGCATTTTTAACAAAAATACCTATATTCTTTATACATCTTTGACTTCCCAAAGCTCATGTAGAAGCTCCCCTAGAAGGTTCAATAATTCTAGCAGCTATTTTATTAAAACTAGGAGGATATGGTTTAATACGATTTATTCCCTTATGTATTTCCAAAATTAATAAAATCAACCATTGAATTATTAGAATTAGAATAATTGGTGCAACATGTACAAGACTTAACTGTATTCGACAAAAAGATTTAAAATCCTTAATTGCCTATTCATCAGTAGCTCATATAGCTCTAGTCTTACTAAGTATATTTACATTAAATTACATCGGATTAATAGGAGCTGTAATAATAATAATTGCCCATGGACTATCCTCATCCGCTTTATTCCTCCTAACAAATGACTTATACTCCAAATATCATACTCGTAACATCTCCTCCTTTAAAGGATTAATTAATTTATCTCCTAACATTACATTCTGATGATTTATATTTATAGCTATTAGTATCTCTGCTCCTCCATCAATTAATACAATTAGAGAAATTATAATTATATCAAGAATCATTTTATGAAATATGAAATCAATACTTTTAATTTTTATTATTTCCATCATAACTACCTCATTCTCAATAATAATATACTTAAACTTATCTCATAATCCATCTAATCAATCATCAATAAAACTATTTACATCTTTATTCATTCATATAATTCCTTTAATCTTAATTCTATTCAAAATGGATTTAATAATTTTTATAAGAATTATAAGAATATGCTGATGACGAAAAAATATCATCATTGTACTTCTTAGATTAGAACTTCTTTTAATCACTATCTATTTCTCTTTAATATCTTCTCTAATAATTATATTGATCATAATAGTAAGAGGATCAAGAATAGGATTAAGCTTATTAATTTCTATATCACACTCTCACAACTCTACAAATTCAATTTTCATAATATTTTTAGCAATCACATTCTTTATTACAATTTATATAATAATCAATAATACATTTATCTACATTTCAATTCCTCTTATTAATATAAATACAATCAATATACCATTTAGATTTATTATAGATTGAATTTCTTGTTTATTTTTAAGAACAGTATTAATAATTTCAAGAATAATTCTTATATTTAGAATTTATTATATTCCTAAAAAAGAACATAAAAAATTTTCTTTAATACTTATAATGTTTGTAATATCAATAGTCATTTTAATTATTAGAAATAATATATTATTAGTACTATTATCATCTTACATTTTAGTAATTTATTATCAAGATAATTCTTCCTCAGGTTCAGGATCTATTACCCTTCTAAGAAACCGAATTGGAGATATTTTCATTCTATTATCAATTGGAATAATATTAATTAATTCAATATGAGAACTAAATAACGAATCATTCTTAATTATTATAATTATACTAATATTAACTAGTTGTACAAAAAGGGCACAATTTCCATTCTCAGCTTGATTACCCATAGCAATATCAGCTCCCACTCCTATTTCAGCATTAGTACATTCATCAACTCTAGTAACAGCTGGGGTATTTTTAATAATTCGAATTTCACATCCAACAACAATATACCTAACCATAATTATTTCATCATTAACAGCTCTATACGCTGGACTATCAGCCAATTGAGAACAAGACTTAAAAAAAATTATTGCCTTATCTACACTAAGACAAATAGCAATAATAATATTTGCTATCTCAATTATATCTCCATTATTAGCTTATTTTCATATAATTATCCATGCTTTTTTTAAATCTCTTATATTTATATGTGCTGGAATTATAATTCACGAAGCCTCATATCAAGATATACGAATAATAAGAAATAGAAATAGTATACCCATAACAACCACAATTATAGGTTTAACTAATGCTGCTTTAATAGGCTTACCCTTTACATCAGGATTTTTTTCAAAAGACATGATTATCGAAAAAATAATTTCTTCAAAAATAGAATGCATCTTAACTCTAATCATAATTTCCTCAGTTGGAATAACAGCATCTTATTCAATTCGTATAATAAATTTATCAAACAAATTCATAAACAAACCAGACCTAAATAATCACTGCTCTATATATTCAAATATCCCTATCTTAATAATAAGACCTATAGCTGTTTCAATAGGATCATTACTATTATGAATAATAAATCCAGAACAAATATTATTCTTTCCAAATATATATATTAGAATCATTTTAGTCACTCTACTAACTGGATTCTTAATAGGAATATTACTTACATTTAAAAATAAATTGTATATCTTCTTAGGATTATATTCTATTGCTTTATGATCTATTCACTTTATATCAACAACAGTCCTATTTTCCCCTTTAATAAATATATACAATAAAAATGACAAAAATTGACAAGAAATTTATGGTCCTTATAACTTATTTTTAACAAATAAAAAAATAACAAAATTACCAGAATCAAAAAACCTATTAACAACCCTATTATTAATCTCAATAATTCCCATTATAATATTAATATTTTTATTTGGAGTTTTATTTGTAATAAGATTACAACCTGTATTTATGGTTAGAAGTTTAATTATTATTACTTTAATTTATTCTTATTTTATTTTTAAAGTAATTGGCTCTTATTGGTTTAGATATTTGTTGTTGTTAGTAATATTAAGAGGAGTATTGGTTGTATTTACTTATATAGTGAGTTTAATTCCTAATGAGGTTTTTGAAATTTATGTAGTATTGGTTTTTTTTCTTTTATTTCTTAAAAAGATAAATATAGGTTTTGTTTCTGTTAATTTATGAGAAAGATATTTAGGGATATTTAGATTGTTTTTAATTAGATTTTTATTGGTAGTAATGTTTTTAGTGGTGTTATTAAGAAATATAAATGGATCAGTTCGT
>Miturgidae_Cheiracanthium_erraticum
ATAAGCTTGTTTTCTGTATTTGATCCTACGTCTTATTTTATAATTTCTATTAATTGAATTATTTTAGGTTTAGTACTAATATATTATCCTACTAAGTATTATCTTACTGAGAGAGGATTTTTTTTAGTATTTAAATCTGTATTTTTAGGTGTTAGAAAGGTTTTTAAGGAAGTATCAATACCTAATTATATAGGACTAAATTTTATTGTTACTATAACTTTTATATATTTGATAATTAATAATTTATTAGGATTATTTCCTTTTATTTTTACTGGAACAGCTCATTTAATTATTAATCTTGGGTTTGGGGTTGTATTATGACTTTCTTTTTTTATTATAGGATGGTCTAAAAATTTTATTAATAGAGCTGCTCATTTAGTTCCAGAAGGAGCACCTATTATATTAGCACCTTTAATAGTATTAATTGAATCTATTAGACATATTATTCGTCCATTTACTTTATCTGTTCGTTTAACTGCTAATATAATAGCTGGTCATTTAATTGTAGGATTACTTTCTAGAGTTAGAACAATTAGATTATTTGGATTTTCTAGTTCTTTATTACTTCAAAGAATTTTATTAGTTTTAGAATTTGGTGTAGCAGTAATTCAGGCTTTTGTTTTTAGAATCTTATTATTATTATACGCATTAGAAATACCTATATATTGGGTTTTTTCAATTTTTATAATTATTTTATTAGTATTAGTAATTTTAGATTTATTTTATCGTAAGAAGGATAAATTATTAAATATTGTTAGTGGATCTCTTGTTGATTTACCATCACCTTCTAGATTGAGATATTTCTGGAATTTTGGATCGTTATTAGGATTATTTTTAATAATTCAAATTTTATCTGGTTTATTTTTATCTTTTCATTTTAGAGGGGATGTAAATTTATCTTTTGATGTAATTATTCATATAATGCGGGATGTAAATTATGGATGATTGATTCGTAGAATTCATGCTAATGGGGCTAGCAGAGGAGTTACTATTTTATTATTATCAATGGCGGCTGCTTTTTTGGGATATGTATTACCTTGAGGTCAAATATCATTTTGAGCTGCTACTGTTATTACTAATTTATTATCTGCAATTCCTTATGTAGGAACAATATTAGTAGAATGAATTTGAGGTGGATTTGCTGTAGGAAATCCTACTTTAACACGGTTTTTTGCTTTTCATTTTATTTTACCTTTTATTATTTTGTTTATAGTTATTTTACACTTATTCTTTCTTCATGAAACAGGATCAAATAATCCTACAGGATTATCTAGATATGATAAGGTATATTTTCATCCTTATTTTTCAATTAAGGATATTTTTGGATTTTTGTTTTTTTTTATGTTCTTTTTTTTATTATGTATATTATATCCTTATATATTTATGGATGTAGAAAATTTTATTATATCTGATCCTTTAGTTACTCCTGTTCATATTCAGCCTGAATGATATTTTTTATTTGCTTATACTATTTTACGTTCAATTCCCAGAAAGGTAGGAGGGGTATTTGCTTTAGTAATATCCGTAATAATTTTATATTTTATTCCTTTTTTTCTTGTTCATAAGTTTCGAAGAATAATATATTATTATATAAAGTATTTATTTTGATTATATGTAATTAATTGATTATTATTGACTTGAATTGGAGCTTGTGTTGTTCTGCGATGATTGTATTCTACTAATCATAAGGATATTGGGACTTTATATTTTATGTTTGGAGCTTGATCAGCTATAGCTGGGACTGCTATAAGTATTATAATTCGAATGGAATTAGGACAAGTTGGATCTTTTTTAGGAGATGATCAGTTATATAATGTTGTAGTAACTGCTCATGCTTTTGTTATAATTTTTTTTATAGTAATACCAATTCTTATTGGGGGTTTTGGAAATTGAATAGTTCCTTTAATATTAGGGGCTCCTGATATAGCTTTCCCTCGAATAAATAATTTAAGTTTTTGATTATTACCTCCGTCTTTATTTTTATTATTTATTTCTTCTATAGTTGAAATAGGGGTTGGGGCTGGATGAACAGTTTATCCTCCATTGGCTTCTGTTATGGGTCATGCAGGAAGTTCTGTTGATTTTGCTATTTTTTCTTTACATTTAGCTGGAATTTCTTCAATTATAGGAGCTATTAATTTTATTTCTACTATTATTAATATACGGTTAATAACTATAGAAAAAGTGCCATTATTTGTATGATCTGTATTAATTACTGCTGTATTGTTATTATTATCATTACCAGTATTAGCTGGTGCTATTACTATATTATTAACTGATCGAAATTTTAATACATCTTTTTTTGATCCTGCTGGAGGAGGAGATCCTATTTTATTTCAACATTTATTTTGGTTTTTTGGACATCCTGAAGTATATATTTTAATCTTACCTGGATTTGGGATTATTTCTCATATTATTAGTTCGTCAGTAGGTAAGCGAGAACCTTTTGGTGCTTTAGGAATGATTTATGCTATGGTAGGAATTGGAGGAATAGGATTTGTTGTGTGAGCACATCATATATTTTCTGTTGGAATAGATGTTGATACTCGTGCTTATTTTACTGCTGCAACTATAATTATTGCAGTTCCAACTGGAATTAAGGTATTTAGCTGAATAGCTACTCTTCATGGTTCATATTTTAAGATTAATACATCAATATTATGAAGAATTGGATTTGTATTTTTATTTACATTAGGTGGAATTACAGGGGTTGTATTATCTAATTCTTCATTAGATATTGTATTGCATGATACTTATTATGTTGTTGCCCATTTTCATTATGTTTTAAGAATGGGTGCAGTATTTGCTATTTTAGCTGGAATTACTTATTGATTTCCATTATTTTTTGGGACTTATTTAGATGAAAAGAAGTCTCAACTTCAATTTTATATTATATTTATTGGAGTTAATATAACTTTTTTCCCTCAACATTTTTTAGGTTTAAATGGAATACCACGTCGATATTCGGATTATCCTGATGTATATTTATTTTGAAATATGATTTCATCTTTAGGGTCTTTATTATCTTTATTTGGAGTAATAATATTTATTTATATTATTTGGGAAAGATTAGTTATAAAGTATTCTTTATATAATAGATATTCTGTTACTTCATCATTAGAATGAATTAATAATATTCCTCCTATTAGTCATACTTTTAATCAGTTAAATTTATTGTCTGTTTGAGGTTCGTTATATTTTCAGAATGGTGTTTCTCCAGTAATAGAATATTTAATTTTTTTTCATGATTATACTATAATAATTATAATTATAATTATAATTATTGTTGGTTATATATTAGTTAGTTCTTGTTTAAATAGATTTTTTAATTTAAAGTTATTTGAGGGTCAAGAATTAGAAAGAATTTGAACTGTATTACCAGCAATTTTTTTATTATTTATTGCTTTTCCATCTTTACGTTTATTATATTTAATAGAAGAATCTAGAGATTATGATTTAACTGTTAAAGTTATAGGTCATCAATGATATTGATCATATGAATATAGAAATTTCGATTTTAATATATTTGATTCTTATATAAAAAGAGATAGAATATTTCGACTTTTAAATGTTGATAATTGTTTAGCTGTTCCTTATAAAAGTGTTATTCGAATAATTGTAGCAAGTAGAGATGTAATTCATTCTTGAACAATCCCTTCTTTAGGGGTAAAGGCTGATGCTGTACCAGGTCGTTTAAATCAGTTAATATTGTTATTTAATCGAGTAGGTGTATTTTCTGGTCAATGTTCAGAGATTTGTGGGTTGGAAAAGTTTTATCATCCTTATCATATAGTAAATATATCTCCTTGACCATTATTAGCTGGGTTTGGGGCTTTAGGCGTAATAATAAGAATAATTAAAATATTTTCTTTTTTTGAAGCAGATATATTTTTTATATCAATTTTAATAATAATATTTGTTTCTATATTTTGATGACGAGATGTTATTCGAGAAAGAACATATCAAGGTAATCATTCATCTGTAGTTTTAAGAGGTTTAATAATTGGAATAATTTTATTTATTATTAGAGAAATCTTTTTTTTTGTTTCATTTTTCTGAGCTTTTTTTCATTCTAGATTAAGTCCTAGAATAGAATTAGGAGTATACTGGCCTCCTTGTGGAATTGTAGCTTTTAATCCTTTTCAAGTTCCTTTATTAAATACTGTAATTTTATTAGCATCAGGTGTTTCAATTACTTGGTGTCATCAAGCAATTTTAAATAATAATTTTTTAATTGCAAAAAAATCTTTAATATTAACTTGAATATTGGGATTATATTTTTTAATATTACAATGATTTGAATATAATATGGCTTCATTCAGAATTTCTGATTCTGTTTATGGTTCAATTTTTTTTATAGCAACTGGATTTCATGGTTTTCATGTTATTGTAGGAACATTATTTTTATTTATAATATGATTACGAATATTAAAATCTCAAATATCTAGATCTCACCATTTTGGATTTGAAGCTGCAGCTTGATATTGACATTTTGTGGATGTAGTTTGATTATTTTTATTTTCTGTAGTATATAACTTTATTTTAATCACTATTAGAATTTTAATTAGAGTAGCTTTTTATACAATCCTAGAACGAAAAATTCTAAGATATATACAAACTCGAAAAGGTCCAAATAAAGTAGGATTTATAGGACTTTTACAGCCTTTCAGAGATGCCTTAAAATTATTTAATAAAAATTTATCTATTACAGAAATAACTAATGTAATACTTTCTATAATACCAGCTCTTTCATTATTTATTTCAATTTTAATTATTCCTATCATCAATTTTAATTTTTCAATATATGATAACAAGCATAATATTTTGTTATTCTTCATCATTTCAAGAATAGCTGTATATGTTATTTTAATCATTGGTTGATCTGCAAATTCCAAATATAGAAATTTAGGATCAATTCGAAGAGTAGCTCAAATAATCTCCTATGAAGTATCATTTTTTATAATTTTACTATTCATCTCAATCTTATCATTTTCCTATTCCTTTTACGAAATAATAATATCTCAAAATTTTTTAATTTTTTTTTTAGGAAATACTACTCTATTTATAATATGAATTACCTCTTGCCTTGCAGAAACCAATCGAGCACCATTTGATTTTGCAGAAGGTGAATCTGAATTAGTATCAGGCTTCAATGTAGAATATATAGGGGGATGATTTGCTTTAATTTTTTTAGCAGAATATATAAGTATAATTATTCTAAGAATAATTACAACCATTATATTTTTTTCATTTCCTAAACTAATCTCTCCTTTAATTCTTATTATAATTATTATTTTATTATGAGTACGAGCAACCTACCCACGATTTCGATACGATTTATTAATAAATTTAAGATGAAAATTATTCTTACCAACATCTTTGTTTATTATTATTCTATCATTTTTAGTTTTATACTTAGTTAGATTTTTTTTGGTAATGAGATGTAATGATTGATTTTTATTATGATTAAGATTGGAAATTAATATAATTTCATTTATTATATTAATTTATAAACGTTATGATTTATATAATTTAGAGTCTTGTTATAAATATTTTTTTATTCAAAGAATATCTGCTTTTTTTTTAAGATTGTTATTTGATTTTTTGGTATTAATAATATTAAGATTAAAGGTTGGTGCAGGACCTTTTTTTTTTTGATTTCCTTCTGTGATTAAAGGTATTAATTGAATTTCAGGATTTTTATTAATAACTTTTCAGAAAATTATCCCTTTATTAGTAATAATAATGTTTATTAGCTCAGTTTTATGAATAATTGGTATTATAAGTTTATTAATTGGGGTATTTGGATCTTTTAATCAAGTTAATATTAAAGAGTTATTAGCTTATTCATCTGTTCATCATTTAGGATGAATTATTAGTTGTATAGAGATTGATTTATTTTGATTAATATATCTTTTTATTTATGCAATAGTAATTATTTATGTATTAATTGATGAAGAAATTATTACATTAACTATAATTAATCGTATGAAGGGTAAATGATGATTTTTATTGGGAATATTAAGTATAGGTGGAATACCCCCTTTACTTGGTTTTTTTTTAAAAATAGTAGCTTTATATTATATTTTTATGATTTTTTATGTAATGTTTCTATTAATAGTTTCGGTTATTATATTTTATGTTTATATACGTATATTATATGATGATTTTTTTTCATTTATTGGAATGTTAATAATAATATTTGGAATATTAATATTTTGTTCATTATTTTTGGTAGTCGTAGTATATTTATTATTTGGGATAATGTATTATAAAAAGTTAGATATAGAAATAATAAGATCATACGAATGTGGTTTTGATTTTAATTCTTTAACTCGATTCATATTTTCATATCGATTTTTTTTAATTTCAATTTTATTTATTATTTTTGATGTTGAAATTTCATTAATAATTCCGATTCCATTTTTATTAGAAGAATTAGGGTTTGTATTTATTTTAATTGTTGGATTATTATATGAATATATGTATGGTACTTTTTTTAATACTAGTATATTATCAACTGATATAATTTCAACAATTATACTATTATTATCTATTATTACTACAATACTAATTATTATATCCTCATCTAAATTTAAAAATATTACATCAACCCCCATATTTCTAATATTAATAATAATATTTATAATAAGAAATGTATTAAACTTTTATATACTATTTGAATTAATCCTAATTCCAACCCTAATTCTTATTACAATACAAGGAATACAATCTGAACGTCTCCAAGCAAGAATCTATTTAATGATTTATACAATTACAGCCTCTCTTCCTTTACTAGCTAGAATCATTTTAACATTTATAATCATAAATATTCTTTTATTTAAATTTAATATAATTATCTTTTTCATATTAGCATTTTTAATTAAATCTCCTATATACTTATTTCATCTATGACTTCCAAAAGCCCATGTAGAAGCACCATTAGAAGGTTCTATAGTATTAGCAGCAATTTTACTAAAAATAGGAGGATATGGATTAATTCGATTTATACCTATTTGTATTAAATCAATTAACAAAATAAATTATTGAATTATCAGTATTTCACTTATTGGAGCCACAACCACAAGAATAAGATGTATTCGACAACAAGACATAAAAGCTTTAATTGCTTATTCATCAGTAGCCCATATAGGATTTGTACTAATAGGAATTTTTTCAATAAATTATAATGGAATAGTTGGGGCAATTATTATAATAGTAGCTCATGGATTATCATCATCAGCACTCTTTTTCCTAGTAAATGATATATATTATAAATATCATACCCGAAATCTAATATTATTTAAGGGATTACTAATAATTTTTCCTAATATAGTATTTTGATGATCCTTATTCATAGCTATTAATATTTCAGCACCTCCAACAATCAATACATTTAGAGAAATCTTATTAATAGCCTCAATATTAATATGATCGAACCAAACTATCTTAATAATATTTATTATATCTTTAGCAACTGCCTCATTTTCATTATCACTATTTATTAATATTAATCACAATTCTTTTTTCAATTCAAACCAAAAAACATTCTTATCCTTATTCATACACATAACACCACTAATTATTTTAATTCCAAAAATAGAGTTAATAATTATTTTTAGAATAATAAGAATATGTTGATGACGAAAAAATATAATTATAATACTACTAAGACTGGAACTTTTAATCTTATCTTTATTTTCAATAATTAATTCATCATTATTAATTATACTAGTAATTATAATTAGAGGCTCAACAATAGGATTAGCTTTAATAATTTCAATATCACATTCACATAAATCATCAAATTCTATATATATTATATTTTCCTCAATAATATCATTCTTAACTTTATTCATACTTAATAATAATACATTTATTATATTAATAATCCCGATCATAAAAACCAATTCAATTTCCTTATCCGCTGATATTATACTAGATTGAATTTCAATATTATTCATAAGAACAGTTACTATAATTTCAAGATTAATTTTACTATTTAGAATTTATTATATTAATCAAAAAGAACAATATAAATTCATATTAATAATAATATTATTTGTTCTATCAATAATTATTCTAATTTTAAGAAATAATCTATTCTTATTACTACTATCCTCATACATTCTAGTAATTTATTATCAAAACTATTCATCAGCTGCTTCAGGAACAATCACCTTAATCAGAAATCGTATTGGTGATATTTTAATCCTCTTATCAATAGGAATAAATATAATTATAATAAACTGAAGATTCTATAAAAAAGAATTTTACTTACCCATATTATTTATAATACTAGCAGCCTGTTCAAAAAGAGCTCAATTTCCATTTTCTGCATGATTACCTATAGCAATAGCTGCACCAACACCTATTTCAGCCTTAGTACATTCATCAACTTTAGTTACAGCTGGAGTTTACATAATATTACGAATCCTACACGTAAATTTATCAATTATACTAATAATTATTGCAAGAATAACAACTATTTATGCTAGACTAACAGCATGTTGAGAACAAGATCTTAAAAAAATCATTGCTTATTCAACACTTAGACAAATTGCAATAATAATATTTGCTATTTCAATAAATGCACACACCTTAGCATTTATCCATTTAATTATCCATGCTCTATTCAAATCAACCATATTTTTATGTGCAGGAACTATAATTCATGAATCAATATATCAAGATATACGAATAATAGGAAGAATAATAATACTATCAATTCCCTCTTCAACTATAGGAATTACATCTATAGCCTTAATAGGAACACCATTTATATCTGGATTTTTTTCAAAAGATTCCATTATTGAAAATATAATTTCATCAAATATCAATTGCATAATATCTCTTTTAATAATTATTTCCATTGGAATAACTGCATCATATTCAATTCGAATAATTTACTTTTCAAATAAATGAACAATAAAACCAAATCTATCTAATCATATTAATATTCAATCAACCTTACCTATAATAATTATAAGACCAATATCTATTTCAACAGGATCAATACTAACATGATTATTAATCCCAGAACAAATTTTTCTAATAAGTCCTTTATTCAAAATATTAATTCTATCTACATTAGTTTCAGGAATGTTATTAGGAATATTATTATCCTTCAATAATAAAAATTTTATAAAAATAGGATTCACAGCTATTACAATTTGATTCATTCATATCCTATCAGTTAAAAAAATAACTTCAAACCCTATAGCAATTTTTCTAAAAAATGACAAAAAATGAATAGAAAATTATGGTCCTAATAATATATATCTATTAATAAAAAATTTATCAACAATTTCATTATCAAAAAAAAGACTTTTATTTTTTATATTCATAATTTTAATCCCAACAGAAATAATATTATTTATATTAGGATTTATATTTGTTATTACAATACAACCTATATTTATAGTAACTATTTTAATAATTATTGTAATTTTATATTCTTTAATATTATATAATATATTATCTGGATATTGGTTTAGATACTTGTTAATAATAGTAATGTTAAGAGGAATAATAGTAGTATTTACATATATAGTAAGATTAATTCCAAATGAAAGATTTGAAGTATATGTTATTTATGTATTATTGATTTTAATATTAATATCTTATAATTTTTTTCACTTTAGATTATCTTTGTGGGTTTCTTATTTTAGAATATTTACTATTTTTATAGTAGTATTATTATTAATAATAATATTAGTAGTAGTATGATTGAGATCAATAGATGGATCTATTCGT
>Miturgidae_Cheiracanthium_triviale
ATAAGTTTATTTTCTGTATTTGATCCTACTTCATATTTTATACTTCCTTTAAATTGAATAATCATATTATTTGTATTAATCTTTTTCCCTATAAAATATTATCTTATTGAGAGTGGATTTTTTTTAATATTTAAATCTGTATTTGTAGGGGTTAGAAAAGTATTTAAGGATGTCTCGATACCTAATTATATTGGATTAAATTTTGTTGTTACTATAACTTTTTTATATTTAGTTATTAATAATTTATTAGGATTATTTCCATTTGTATTTACTGGAACTGCACATCCTGTTATTAATCTTGGATTTGGAGTTGTATTATGAATATCTTTTTTTATTATAGGTTGAACGAAAAATTTTATAAATAGAGCTGCTCATTTGGTTCCTGAAGGTGCTCCAATAATATTAGCTCCATTAATAGTTATTATTGAATCTATTAGACATTTAATTCGTCCTTTTACATTATCTATTCGATTAGCTGCTAATATAATAGCAGGTCATTTAATTGTTGGATTATTATCTAGTATTAGAACAATTAGTTTTTTAGGATTTTCTAGATCTTTAATTTTACAAAATATTTTATTAGTATTAGAATTTGGTGTAGCAGTAATTCAAGGCTTTGTATTTAGAATCTTATTATTATTATATGCATTAGAAATACCATTATATTGAGTTATTTCAACATTTATAGTATTATTATTAATAATAATTGTTATAAATATCTTTTATCGTAAAAAAGATAAATTATTAAATATTGTAAATGGTTCTTTGGTAGATTTACCTTCTCCTTCAAGATTAAGATATTTATGAAATTTTGGCTCATTATTAGGAGTATTTTTAATAATTCAAATTTTATCTGGATTATTTTTATCTTTTCATTTTAGAGGAGATGTTGATTTATCTTTTGATGTAATTATTCATATAATGCGAGATGTAAATTATGGATGGTTAATTCGTGTAATTCATGCTAATGGAGCAAGTAGTGGGGTTACTATTTTTTTATTATCAATAGCTGCAGCATTTTTGGGTTATGTATTACCTTGAGGTCAAATGTCTTTTTGAGCAGCTACTGTTATTACTAATTTATTATCAGCTATTCCTTATGTTGGAGTACTATTAGTGGAATGAGTTTGAGGTGGTTTTGCTGTAGGTAATCCTACTTTAACTCGATTTTTTGCTTTTCATTTTGTTTTACCTTTTATTATTTTATTTTTAGTGGTTTTACATTTATTATTTCTTCATGAAACTGGTTCCAATAATCCAACAGGTTTATTAAGATTTGATAAAATTTGATTTCATCCTTATTTTAGAATTAAGGATATTTTTGGATTTTTTATATTTTTTATATTTTTCTTTTTTTTATGTATATGTTATCCTTATGTTTTTATAGATGTGGAAAATTTTATTACTTCTGATCCTTTAGTTACTCCTGTTCATATTCAACCTGAATGATATTTTTTGTTTGCTTATACTATTTTGCGTTCTATTCCTAGAAAGATTGGAGGAGTATTTGCATTAATTATATCTGTTATAATTCTTTATTTTGTTCCTTTTTTTTTAATTCATAAGTTTCGAAGTATAATATATTATTATATGAAATATATATTCTGGCTATATATTGTGAATTGGTTATTGTTAACTTGAATTGGTGCTTGTGTGGTTCTGCGATGATTATATTCTACAAATCATAAAGATATTGGAACTTTATATTTTATTTTTGGAGCTTGATCAGCTATAGCTGGAAGAGCAATAAGAGTATTAATTCGAATGGAATTAGGACAAGTAGGTTCTTTTTTAGGAGATGATCAGTTATATAATGTGGTTGTTACTGCTCATGCATTTGTTATAATCTTTTTTATAGTAATACCTATTTTAATTGGAGGATTTGGAAATTGATTAGTTCCTTTGATATTAGGAGCTCCTGATATAGCTTTTCCTCGTATAAATAATTTGAGATTTTGATTATTACCTCCTTCTTTATTTTTATTATTTATATCATCTATAGTAGAAATAGGGGTTGGTGCTGGGTGAACTGTTTATCCCCCTTTATCTTCATTAATAGGACATGCTGGTAGTTCAGTAGATTTTGCTATTTTTTCTTTACATTTAGCTGGTGTATCCTCAATTATAGGAGCTATTAATTTTATTTCTACAATTATTAATATACGTCTAATAAGAATGGAAAAGGTTCCTTTATTTGTATGATCTGTATTAATTACTGCTGTATTATTATTATTATCATTACCTGTACTTGCAGGGGCAATTACTATATTATTAACTGATCGAAATTTTAATACTTCTTTTTTTGATCCTGCTGGAGGGGGTGATCCTATTTTATTTCAACATTTATTTTGATTTTTTGGTCATCCAGAGGTTTATATTTTAATTTTACCAGGGTTTGGAATTATTTCTCATATTATTAGTTCTTCTGTAGGAAAGCGTGAACCATTTGGCTCACTAGGTATAATTTATGCTATAGTTGGAATTGGTGGTATAGGATTTGTTGTGTGAGCTCATCATATATTTTCTGTTGGAATAGATGTAGATACTCGTGCTTATTTTACTGCTGCTACTATAATTATTGCAGTTCCAACTGGAATTAAGGTTTTTAGTTGAATAGCTACATTGCATGGCTCTTATTTTAAAATCAATACTTCTATATTATGAAGAATTGGATTTGTATTTTTGTTTACTTTAGGTGGTGTTACAGGTGTTGTATTATCAAATTCATCTTTAGATATTGTATTACATGATACTTATTATGTAGTTGCTCATTTTCATTACGTATTAAGAATGGGAGCAGTATTTGCTATTTTAGCTGGAATTACTTATTGATTTCCTTTATTCTTTGGTACATTTTTAAATGAGAAAAAGTCTCAACTTCAGTTTTATATTATATTTATTGGAGTAAATATAACTTTTTTTCCTCAACATTTTTTAGGATTGAATGGGATACCTCGTCGTTATTCTGATTATCCTGATGTATATTTATTTTGAAATATAATTTCTTCTATAGGTTCTTTATTATCATTGTTTGCAGTAGTAATATTTATTTATATTATTTGGGAAGGATTTGTTATAAAATATTCTTTATATAATAGATATTCAGTAAGTTCTTCTTTGGAGTGAATTAATAATGTTCCTCCCATTAATCATACATTTAATCAATTAAATTTATTGTCTGTTTGAGGATCATTATACTTTCAAAATAGAGTCTCTCCTGTAATAGAATATTTAATTTTTTTCCATGATTATACAATAATAATTATAATTTTAATTATGATTTTAGTTGGATATATATTGTTTAGATCTTGTGTTAATAAATTTTTTAATTTAAAGATATTTGAAGGTCAAGAATTAGAAAGAATTTGAACAATTTTACCTGGAGTATTTTTATTATTTATTGCATTTCCTTCTTTACGTTTATTATATTTAATGGAAGAATCTGGAGATTATGATTTAACAATTAAAGTTTTAGGTCATCAATGATATTGATCTTATGAATATAGAAACTTTAATTTAAATATTTTTGATTCTTATATAAAGGAAGATAGAATTTTTCGTCTTTTAAATGTAGATAATTGTCTAGCAGTTCCTTATAAAACAATAATTCGAATAATTGTAGCTAGAAATGATGTTATTCATTCTTGAACAATTCCATCTTTAGGTGTGAGGGCAGATGCAGTTCCTGGTCGTCTAAATCAATTAATATTATTATTTAGACGTGTTGGGTTATTTTCAGGTCAATGTTCCGAAATTTGTGGTTTGGAAAAGTTTTATCATCCTTATCATATAGTAAATATATCTCCTTGACCATTAATAGCTGGATTTGGAATTTTGAGAATTATAATAAGTATAATTAAAATATTTTCTTTTTTTGAAATAGATATATTTTTAATATCTATAGTTACAATAATTTTTGTATCAATGTTTTGATGACGTGATGTAATTCGAGAAAGAACGTATCAGGGTCATCATTCTAGAGTAGTATTAAATGGGTTAATAGTTGGTATAATTCTATTTATTGTTAGAGAAGTATTTTTTTTTATTTCATTTTTTTGAACATTTTTTCATTCTAGTTTAGGACCTAATATTGAGTTAGGTGCTTTATGACCTCCTGCAGGAATTATTGCATTTAATCCTTTTCAAGTTCCTTTATTAAATACTGTAATTTTATTGGCTTCGGGGGTTTCAATTACTTGATGTCATCAGGCAATTTTAAAAAATGATATAATAGTTGCTAAAAATTCTTTAATAATTACTTGAATATTAGGATTATATTTTTTAATGTTGCAGTGATTTGAATATAAGATAGCATCATTTGGGATTAGAGATTCAGTTTATGGCTCTATTTTTTTTATAGCTACGGGATTTCATGGATTTCATGTTATTGTAGGAACATTATTTTTATTTTTAATATGACTTCGAATATTAAATTCTGAATTTTCTAATTCTCATCATTTTGGATTTGAAGCAGCTGCTTGATATTGACATTTTGTAGATGTAGTTTGATTATTCTTATTTTCAATAGTATATAACTTCCTATTAATTACAATTAGAATCTTAGTAAGAGTAGCATTCTACACAATTTTAGAACGAAAAATTTTAAGATATATACAAATTCGAAAAGGTCCTAACAAAGTTGGATTAATAGGAATTCTTCAACCATTTAGAGATGCTTTAAAACTTTTTAATAAAAACTTAACCTATTCAGAAATAATAAATAGAATTTTAAATTTTATCAATTTCCACCCCTTATTTATTTCTATTTTACTAATTCCAATCATTAATTTTAATTTTTCATTATATGATAATAAACATAATATTCTTTTATTTTTTATTATTTCTAGAATAGCTGTATACGTAATATTAATAATTGGATGATCAGCCAATTCTAAATATAGAAATTTAGGATCAATCCGAAGAGTAGCACAAATAATTTCATACGAAGTATCTTTATTTATAATTATTTTATTTATTTCAATCATATCATTCTCTTACTCATTTTACGAAATTATAATTTCACAAAGAATATTATTATTCATTTCAGGAAACTTAATTTTATTTATAATATGAATTATATCTTGTTTAGCCGAAACAAATCGAGCCCCATTTGATTTCGCAGAAGGAGAATCAGAATTAGTATCAGGATTTAATGTAGAATATATAGGAGGATGATTTGCACTAATCTTTTTAGCTGAATATATAAGAATGTTAATTTTAAGAATAATTACATCTATTATATTTTTTTCATTCCCCATAGTAATCTCTCCCTTAATTATAATTATAATTATTATTTTATTATGAGTTCGAGCAACCTACCCACGATTCCGATACGATATATTAATAAATATAAGCTGAAAAATATTTTTACCAGTTTCCTTATTTATTATTGTAATCCCATTTTTATTTATATATATTATTAGATTTGTTTTAGTATTAAGATGTAATGATTGATTTATTTTATGATTAGGTTTAGAAATAAATATAATTTGTTATATTATACTTATTTATAAACGATATAATCTTATAAATTTAGAATCATGTTATAAATATTTTTTTTTACAAAGATTATCAGCTTTTTTTCTAATATTATTATTTAATGTTTTAGTATTGATAATATTAATGTTAAAGATAGGAGCTGGTCCTTTTTATTTTTGATTTCCTTCAGTAGTTAATGGAATAAATTGAGTTTCAGGATTTTTATTAATGAGAATTCAAAAGTTTATACCTTTATTAATTGTAGCAATATTTATTGAACCTATTTTATGAAAAATTGGGTTAATTAGATTATTTATTGGGATATATGGTTCTTTTAATCAAATTAACATTAAGATGTTAATAGCTTATTCTTCTATTCATCATTTAGGATGAATGTTAGTATGTATAATAGTTAATTTATATTGATTATTGTATTTATTTATTTATAGTTTGTTAATTATTTATTTGTTAATTGATGAAGAGATTATTAGAATTATAATAGTTTATAAAATAAAAAATAAATGATGGTTTGTAACAGGTATATTAAGAATAGCTGGAATACCTCCTTTGTTAGGATTTTTTTTAAAAATGTTAACGTTACATTATATTTTTATAATTTTTTATGTAATTTTATTATTATTAATATCTGTTGTAATATTTTATATTTATATTCGTTTATTATATATAGATGTTTTTAGACTATTAGGTATATTAATTTTAATAATTGGGTTAATATTATTAGGATCTATAATATTAGTAATGGTTGTTTATTTATTATTTTTAATAATTTATTATAAAAAATTTGATATAGAAATAATAAGAGCTTATGAATGTGGATTTGATTATAATTCTTTAACTCGTTATATATTTTCTTATCGATTTTTTTTAATTTCAATTTTATTTATTATTTTTGATGTAGAAATTTCTTTAATAATTCCTGTTCCATTTTTAATAGAAGAGATTGGATTTATATTAGTTTTAATTGTTGGTTTATTATATGAATATAGCTATGGGATAACTTATAATATTAGAAATTCTTCAACTGATATAATTTCAATAATTATACTTATCCTTACTATTATTAGAATTATATTAATTACTTTATCATCATCTAACTTCAATATAATTACTAACAAACCAATCCTTATTATTTTAATCTTAACATTTATAATACCAAGAACCTTAAGATTTTATATTATATTTGAAATTGTATTAATTCCAACTTTAATTTTAATTACAATACAAGGAGCACAAGCAGAACGATTACAAGCTAGAATCTATTTAGTAATTTACACTATTACAGCATCATTACCTTTATTAGCAAGAATTATTGTTTCATTTATTATTATAAATACTTTAATATTTAAATTTAACTTAATTATTTTTTTAATAATAGCATTTTTAGTAAAATCACCAATATATTTAACCCATTTATGACTACCAAAAGCTCACGTAGAAGCTCCATTAGAAGGATCTATAATTTTAGCAGCAATTCTATTAAAATTAGGAGGATATGGACTTATTCGATTTATACCATTATGTATTAAAAATATTAATAAAGCAAACTATTGAATTATTAGAATTTCACTAATTGGAGCTTCTGCTACTAGAATAAATTGTATTCGACAACAAGATATAAAAGCTCTCATTGCATACTCATCCGTAGCTCATATAGGCTTTGTTTTATTAGGACTATTCTCATTTAATTCTAATGGATTAACAGGTGCAATTATAATAATAGTTGCTCATGGATTATCTTCCTCTGCACTTTTCTTTTTAGTAAATGATATTTACAACAAGTATCATTCTCGGAATATCATAATATTTAAAGGATTATTAATCATTTTTCCAAACATTATTTTTTGATGATCAATTTTTATAGCTATTAACATCTCAGCACCACCAACAATTAATACATTTAGAGAAATTTTATTAATATCATCAATAATTATATGATCAAATCATACAATCTTAATAATTTTTATTATATCTTTAGCAGCAGCTTCCTTTTCATTATCTTTATTTATTAACTTATCTCATAATGCAATTCCCAATTCTAACCAAAAATCTTTTATCTCTTTATTTTGTCATAGAATCCCTCTTATTATTTTAATTTTAAAAATGGATATAATAATATTATTAGGAATAATAAGAATATGTTGATGACGAAAAAATATTATTATTATATTAATAAGTTTAGAATTAATAATTTTATCACTATTTTTATCTTTAAACACCTCACTATTAATTATATTAGTTCTAATAGTAAGAGGATCAAGAATAGGATTAGCATTAATAGTATCAATATCTCACTCTCACAAATCTTCTAATTCAATATACATTTTAATAATTTCAATAACTTCTATATTATTATTATTTATACTAGCGAATAACATTTATATTATTACAAAAATTCCATTAATCAAATTTAATCAAATATTAATATCCGCAGATATTATACTTGATTGAATTTCAATAATATTTATAAGAACCGTAATATTAATTTCAGGATTAATCCTAATATTTAGAATTTATTACATTACTAAAAAAGAACAGTATAAATTTATATTAATAATATTATTATTCGTATTATCCATAGGAATTCTGATTATTAGAAATAATATATTTCTCTTACTATTATCATCTTATGTACTAGTAATTTATTACCAAAACTACACATCAGCTGCATCAGGTTCCATCACACTAATTAGAAACCGAATTGGAGATATTATAATCCTTATAGCAATAGGAATAAATATAATAATTATAAATTGAAGCTTTTCTAAAATAGAATTTTATTCTTCAATAATACTATTAATATTAGCCGCATGCTCAAAAAGAGCTCAACTTCCATTCTCAGCATGATTACCAATAGCAATAGCAGCACCCACTCCTATCTCAGCTCTAGTACATTCCTCAACACTAGTAACAGCAGGAGTATTTATCTCATTACGAATAATACAATCAAATATTTCTAATATTATAATAATTATTACAAGACTTACAGCTATTTATGCAAGAATAACTGCTTGTTGAGAAAATGATATAAAAAAAATTATTGCTTACTCCACATTAAGACAGATTGCTATAATAATATTTGCAATTTCTATAAATGCACATATACTAGCATTTTTACATTTAATTATCCATGCATTATTTAAATCAACCATATTTATATGTGCAGGAACCATAATTCACGAATCTTCATATCAAGATATACGAATAATAGGAAATATAAATATATTATTAATTCCATCAATTACACTAGGTATTACATCTATAGCATTAATAGGAGCCCCATTTAGCTCAGGATTTTTCTCAAAAGATTCAATTATTGAAAACTTAATAATAATTAAACTAGACTCCCTAATAACTATTATAATAATTATATCAATCGGAATAACAGCTTCATATTCTATTCGAATAATTTCTATATCTAATAAATGATTAATAAAACCTAACTTATCTAATCATTTAAATTGACAATCAATCATTCCTCTAATTATTATATCTCCACTATCTATCTCAATAGGATCTTTAATATCCTGAATTATAATTCCAGACCAAATATTTATATTAAGACTACAATTTAAAATATATATTATTTCAATTTTGATACTAGGAATTCTAACAGGAATAATATTATCCTATAAAAATTATAATTTAATAAAAATAGGATTATCTGCTATTTCCATCTGATTTCTACATATTATATCAGTAAAAAAAATCTTATCTCCTTCAATAATAATTTTTTTAAAAAATGATAAAGAATGACAAGAAAATTATGGTCCATATAAAATTCATTATTCAAATATTATAATATCAAATATCCTAAATATAAAAAAAAGAATATTATTTATACTTATAACTATTATAATTCCAACTAGAATAATATTAGTTATATTAGGGATTCTTTTTGTAGTAAGAGTACAACCTATATTCATAATAAGAACTTTAATCTTTATTATTATTTTATATTCTGCTGTTATATATAATATATTAATAGGATATTGATTTAGATATTTACTTATAATAGTAATATTAAGTGGAGTTATAGTATTATTTACTTATATAGTTAGTTTAGTTCCTAATGAGTGGTTTGAAGGTTATATAATATATATATTAATATTTATGTTATTAGTTTTTAATGGTGAATTTTATATGTCTTTATTTTTATGATCATCTTTTTTAAGAATTTTTACTATTTCTTTGGTAATTTTTTTATTAGTAATAATATTGATAGTGGTATGATTAAGTCAAATGAATGGATCTCTTCGT
>Oxyopidae_Oxyopes_hupingensis
ATAAATTTATTTTCTGTATTTGATCCTACTTCTTATTTTGGAGTTTCTTTAAATTGAATTATTATTTTTTTAATTTTTTTATATTTTCCAGGAAAATATTATTTAGTTGAAAGAGGTTTAAATAAGATTTTTAAAATCTTATTTATGGAAGTAAGAAAGGTTTTTAAGGAAGTTTCTATTCCTAATCATATAGCTTTAAATTTTTTATCTGTAATAACATTTTTATATTTAGTATTTAGAAATATATTAGGTTTATTTCCTTTTATTTTTACTAGAACAGCTCATCCTTTAATTACTTTAGGTTTAGGGATTGTTTTTTGAATATCTTTTTTTTTAATAGGATTTTCTTTTAATTTTAAAAAAAGATGTGCTCATCTTGTTCCGGAGGGAAGACCAATAATATTAGCTCCTTTGATAGTTCTTATTGAAAGAATTAGTCATTTAATTCGTCCTTTTACTCTTTCTATTCGATTAGCGGCTAATATAATAGCTGGACATTTAATTATAGGTTTACTTTCTAGAATTAGTTTAATTAGAATATTTGGAACGATTGGTTCGTTAATTTTACAAAATATTTTATTAGTATTAGAATTTGGAGTAACAATTATTCAGGGTTTTGTATTTAGAATTTTATTATTATTATATGCTTTAGAAATACCTTTTTATTGAAAAAATAGAGTTTTTATAATTTTTATATTATTAATAGTTTTAGTGATTTTTTACAATCGAAAAGATAATAAATTAATTTTAATTGGAAATAATTCTTTAGTTGATTTACCTTCTCCTTCTAGATTAAGATATTTTTGGAATTTAGGATCTTTATTAGGGTTATTTTTGATAGTTCAGATTTTATCTGGTTTATTTTTATCTTTTCATTTTAGAGGAGATGTAAGTCTGTCTTTTTTTAGTATTATTCATATAATGCGGGATGTAAATTATGGTTGATTATTACGAGCTATTCATGCAAATGGGGCTAGAAGAGGAGTTTCAATTTTTTTGTTATCTATAGCTACTGCTTTTTTAGGATATGTTTTACCTTGAGGTCAAATATCCTTTTGAGCAGCTACAGTAATTACTAATTTATTATCGGCAGTTCCTTATATTGGGGTTTTGTTAGTTGAATGAATTTGAGGGGGATTTTCAGTAGGTAATCCTACTTTAACTCGATTTTTTGCTTTTCATTTTATTTTGCCTTTTATTATTTTGTTTTTTGTAATTTTACATCTATTTTTTTTACATGAGAAAGGATCTAGAAATCCTTTAGGATTAATAAATGGTGATAAAATTATATTTTATCCTTATTATGTGTTTAAAGATATTTTTGGATTTTCTTTTTTTTTTATGTTTTTTATAATGATTTGTTTTTTATATCCTTATATTTTTATAGATGTAGAAAATTTTATATCTTCTAATCCTTTAGTTACTCCTATTCATATTCAACCTGAATGATATTTTTTGTTTGCTTATACAATTCTTCGTTCAGTTCCTAGAAAGATTGGAGGAGTTATTGCTTTAGTTATATCTGTATTAATTTTATATACTCTACCTTTTTTTCTAAAACATCGTTTTCGGAGAACTTTTTATTTTTTTATGAAATTTTTTTTTTGAATGTTCTTTATTAATTGAGTTTTATTAACATGGATTGGAGCTTGTATTGTGCTGCGATGATTTTATTCTACAAATCATAAAGATATTGGGACTTTATATTTAATTTTTGGGGCTTGGTCTGCTATAGTGGGGACAGCTATAAGAGTATTGATTCGAATTGAATTAGGACAACCGGGAAGATATTTAGGGGATGATCATTTATATAATGTAATTGTTACTGCTCATGCTTTTATTATAATTTTTTTTATAGTTATACCGATTTTAATTGGAGGGTTTGGAAATTGATTGGTTCCTTTAATATTAGGGGCTCCTGATATAGCCTTTCCTCGTATGAATAATTTAAGTTTTTGATTATTACCCCCTTCTTTATTATTATTATTTATTTCTTCAATGGTGGAAATAGGGGTTGGAGCTGGTTGAACTGTTTATCCCCCTTTGGCTTCCACTATTGGCCATGCTGGTAGATCAGTAGATTTTGCTATTTTTTCTTTACATTTAGCTGGGGCTTCTTCTATTATAGGGGCTATTAATTTTATTTCTACTATCTTTAATATACGTTCAATGAGAATAGAAAAAGTTCCTTTATTTGTATGATCTGTTTTAATTACTGCTGTTTTGCTTTTATTATCTTTACCTGTGTTGGCTGGTGCTATTACAATATTGTTAACTGATCGAAATTTTAATACGTCTTTTTTTGATCCTGCTGGAGGTGGGGATCCTATTTTGTTTCAACATTTATTTTGATTTTTTGGGCATCCTGAAGTTTATATTTTGATTTTACCTGGTTTTGGGATTGTTTCGCATATTATTAGTTCTTCTGTAGGAAAACGTGAACCATTTGGGAGTTTGGGGATAATTTATGCTATATTAGGAATTGGGGGGATGGGTTTTGTTGTTTGAGCTCATCATATATTTTCGGTAGGAATAGATGTTGATACTCGAGCTTATTTTACGGCGGCTACTATAATTATTGCTGTTCCTACTGGTATTAAAATTTTTAGATGAATGGCTACTTTGCATGGTTCTTATTTTAAAATTGATGTTCCTTTAATATGGTGTATTGGTTTTGTTTTTTTATTTACTTTAGGGGGGATTACAGGGGTGGTGCTTTCTTATTCTTCTCTTGATATTGTTTTACATGATACTTATTATGTAGTAGCTCATTTTCATTATGTATTAAGAATGGGGGCTGTTTTTGCTATTTTAGCTGGAATTACTTATTGATTTTCTTTATTTTTTGGGGTGGTTCTTAGAGAGAAAAAATCTAAGTTGCAATTTTATATTATATTTTTAGGGGTAAATATAACTTTTTTTCCTCAGCATTTTTTAGGTTTGAATGGCATACCTCGTCGTTATTCTGATTATCCGGATGTATTTATTTTTTGGAATATAGTTTCTTCTTTAGGGTCTCTTTTATCTTTAATTGGGGTTGTATTTTTTCTTTTTATTGTTTGGGAGAGTTTGGTTCTTAAGTATTCTATTAATAATCCTTATTTTGTAAGTTCATCTTTAGAATGAATTAATAATATTCCCCCTTTAGATCATACTTTTAATCAACTTAATATGTTGCCAACTTGAAGTATATTATTGTTTCAAGATGGGGTTTCTCCGGTTATAGAACATTTAATTTTTTTTCATGACCATATTATAATAGTAATAATTATAATTATAATTATAGTAGGTTATGTATTGATTAATTCTTGTTTAAATAAATTTTTTAATTTAGGGTTATTTCATGGACAAGGTTTAGAAAGAATTTGAACAGCTATACCTGCTGTTTTTTTATTACTAATTGCATTTCCTTCTCTTCATTTACTTTATTTAATAGAAGAGACAGCTGATTATGATATTACTGTAAAAGTAATGGGTCATCAATGATACTGGTCATATGAATATAGAGATTTAGGATTTAAATCTTTTGATTCTTATATATTATCTGAACCTATATTTCGTTTATTAAATGTAGATAATTCTTTAGTAATTCCTTATATAAGTAATATTCGTATAATTATTTCTAGAATAGATGTAATTCATTCTTGAACAATCCCTTCTTTAGGAGTTAAAGCTGATGCTGTTCCTGGGCGTTTAAATCAATTATTTTATATTTTTAATCGTATAGGAATTTTTAGAGGTCAATGTTCTGAGATTTGTGGGTTGGAAAAGTTTTTTCATCCTTTTCATATAGTTAATATATCTCCTTGACCTTTAATGAGAGGTTTTGGAGCTTTTGCTCTAGTAACTGGATTAATTAAGCTTTTTGTATTTATAGAAAGAGATTTGTTTTTTATATCATTTTATTTATTAATTTTTATTGCTTTATTATGATGACGAGATGTAATTCGTGAAAGAACCTTTCAAGGTTTTCATTCAAGTGTGGTTTTAAAAGGACTTATATTAGGTATAATTTTATTTATTGTTAGAGAAGTTTTTTTTTTTTTTTCTTTTTTTTGAGCTTTTTTTCATTCTAGATTGAGTCCTACGGTAGAATTAGGTTCGGAGTGACCTCCATTAGGAGTATTTCCTTTTAATCCTTTTCAAGTTCCTTTATTAAATACGGTAATTTTACTAGGCTCTGGAGTTAGTGTAACTTGAGCTCATCAGATAATTTTAAAGGAGAATTGAAAAGGGGCTAAAATTTCTTTAATAATTACTTGAATATTAGGAATTTATTTCTTAATATTTCAAGGTTTTGAATATTATATATCTTCTTTTGGTATTAGTGATTCTGTTTTCGGATCTACTTTTTTTATAGCTACTGGATTTCATGGATTTCATGTAATAATTGGGAGATTATTTTTATTTATTATTTGATATCGTTTTTTGAAGTATCATTTTTCTAAAAGACATCATTTTGGGTTTGAGGCTGCTGCTTGATATTGACATTTTGTAGATGTAGTTTGGTTATTTTTATTTTCAGTAGTATATAATTTCATTTTAATTTCAATTAGAATTTTAATTAGAGTAGCTTTTTATACTATTTTAGAACGAAAAATCCTTAGTTACATACAAATTCGAAAAGGACCTAATAAAGTCGGATATTTAGGTTTATTACAACCTTTTAGAGATGCTATTAAACTATTTAATAAAAACTTAATTTCATTAGAATCCATAAATTTTTCTTTATCTTATACCCCCTCATTATCTTTATTAACAATAATTATTATAATCCCAATTATTTCATTTAATTATTCTCTTATAGATAATAAACATAATATACTTTACTTTTTTATTTTATCAAGAATAGGAGTTTATTTTATTCTCTTAATCGGTTGATCCTCTAATTCAAAATACTGTCACTTAGGATCAATTCGAAGTGTAGCACAAATAATTTCTTACGAAGTATCTTTTTTTATAATTATTTTATTTATTGTTATCCTTTCTCAATCTTATTTATTTTCTCAAATAGAAGAATCACAAATACTAATATATTTTTTTTGAGGAAATTGATTCATGCTTTTTATATGACTTATATCTTGTTTAGCTGAAACAAACCGAAGACCTTTCGACTTTGCAGAAGGTGAATCCGAATTAGTTTCAGGATTTAATGTAGAATATATAGGAGGATGATTTGCATTAATTTTCTTAGCAGAATACATAAGAATATTGATTTTAAGAATAATTTCAACAATTATATTTTTCAAAACAATAAAAATTATTTCAATAATAATTCTTCTTATAATTATTATTTTAATTTGAGTTCGAAGAACATTTCCCCGATTTCGATATGATATATTAATAAAATTAAGATGAAAAATCTTTCTACCTTTATCTATAATTTTAATCATTTTTCCCTTTATTATTATATATTTAATTAGATTTCATTTAGTAATAAGAGGGGATGATTGGTTTTTAATTTGGATAGGTTTAGAAGTTAATATAATAATATTTATTATACTTGTATATGAGCGATATAGAATTTATAATATTGAGTCTTGTTTAAAATATTTTTTTATTCAAAGAATATCAGCTTTATTAATAGGAATTTTTTATAATGAATTAATATGTTTAGTAATAAGTTATAAAATTGGGGCTGGACCTTTTTTTTTTTGGTTTCCTTCAATTTGTAATGGAATTTCTTGGATATCTTGTTTTGTTTTAATATGTTTACAGAAAATTATTCCTTTTATTTTATTAACTTTATTTTTATCTTTTTGTTTATTTTTTGTAATTATTGTAAGATTATTTTTTGGGGTTTTTGGGAGATTTAATCAAAAAGATTTAAAACAGTTAATTGCTTATTCTTCTGTTTATCATTTAGGTTGGATAATAATAAGAATAATATCTAATATATTTTGAATAGTGTATTTGATTTTTTATATAATATTATTAGTATATTTTTTTGGTAAAGTGAAAGTAGATTCTTTACTTGATGTAATTAAAATAAAATATAAAAAATGATTTGTTTTAGTAATATTAAGAATAGCAGGGATACCTCCTTTTTTAGGTTTTTTTTTAAAATGGTTTGCTTTTATTAGAATTTTTATTTATTTTTTTTGGTTAGTATTAGTTTTTAGATCCATTGTAATATTTTATATTTATTATCGTGTGATTTATGATGATACAATGAGAATTATTGGTTTTATTGTAGGAATAATAATTATATTAATTATAGAATCTTTATTTTTAGTTGTTTTAGTTTATTTTTTGTTTTTATTATTATATTTAAAATTAGATTTTTATGAGATAATAAGATGTTATGAATGTGGTTTTGATGTTAATTCTGTTTCTCGTGTTGTATTTTCTTATCGTTTTTTTTTACTTTCTATTTTATTTATTATTTTTGATGTAAAAATTTCTTTAATATTACCTATTCCTTATGTAATAGTTTTTATAGGATTTATTTTTGTTTTAATAATAGGATTTTTTTATGAGTATTTTTATGGTTTAATAATAATTTTAAATATAATATTCCAAGATAAATTATCATTCATTTTAATAATACTTTCCTTAATTAGAGTAATACTTATTATTATTTCATCATCTAATTTAAAAAACATCTTCACTACTCCTATTTTAATTATTCTAATATTAACTTTTCTAATCTCTAATATTATTATATTTTATATTTTATTTGAACTAGTCTTAATTCCAACAATAATATTAATTATAAAAATAAGTAAACAACAAGAACGTTTACAAGCTAGAATCTACTTAATAATATACACTATTACAGCTTCTCTTCCACTTTTAATTAATATAATTTTATCATTTTCCACTTTAAATATTTCTATATTAAAACTTAATATAATTATTATATTTATACTAGCTTTCTTAGTAAAAACACCAATATTCTTTACTCATCTTTGATTACCTAAAGCTCACGTAGAAGCCCCATTAGAAGGATCAATAATTTTAGCTGCAATATTATTAAAACTAGGGGGATATGGATTAATTCGTTTCCTACCAATATGTATTAAAAAAATAAATTCATTAAGAAACTGAATTATTAGAATTAGTTTTATTGGAGCATGTATAACAAGTATAAACTGTATTCGACAAAAAGATTTAAAATCCTTAATTGCTTATTCCTCCGTAGCTCATATAGGATTTGTTTTATTAGGATTATTTTCAATAATAAAAATAGGATTAATAGGAGCAATTCTTATAATAATCGCCCATGGCTTATCATCCTCAGCTCTTTTTTTACTTACTAATGACTTATATTTCAAACATCACTCACGAAACATTATATTATTCAAAGGAATAATTTCCATCTCTCCTAATATTACATTTTGATGATTTATATTTTCAATAATTAATATTTCAGCTCCTCCTACAATCAACACCATAAGAGAAATCTTTATTATAATAAGAACTCTTATTTGAAATAAAATAACATTAATTATAATTTTTATTTCATCAATTATAGTTACTTCTTTTTCTATAATAATATATTTAAACATCTCACATAATTTTTTAATTCAAACTCCTCATAAAATTTTTCTATCTTTATTTATTCATTTAACACCTCTAATTATTTTAATTATAAAAATAGAAATAATAATTACCTTAAGAATTTTAAGAATATGTTGATGACGAAAAAACATCTTAATTATAATTCTTAGATTAGAAATATTATTAATCTCATTATTTTTTCATATTCTTCCTTCATTAATAATTATATTAACAATGATAGTTAGAGGATCAAGAATAAGATTAAGAATACTAATTTCTTTATCAAATTCACATAAATCTTCAAACTCAATTTTCATTTTAATTTTATCAATAGCTTTATTATTATTAACATTTATATTATTTAATAATATTTTTATCTATTTTACTTTACCTATCGAAATTATAATTTCCTTCCAAATACAAATTAGAACAATACTAGATTGAATATCATGTATATTCATAAGAACTGTACTAATAATCTCAAGAATAATCCTAATATATAGAATATATTATATCCCTAACAAAGAACATAAACAATTTTTCCTTATATTAATAATATTTATTTTATCAATAATAATTTTAATTCTAAGAAACAATATTTTATTAATGTTATTATCTTCATATATTCTAGTAATTTACTACCAAAATTATTCTACAGCTAGATGTGGTTCAATTACCCTTTTAAGAAACCGTATCGGGGATATTATAATTCTATTATCTATTAGAATACTTTTATCTTTAATAAACTGAGAATTAAATAACGAATCATTTCTTCTAATTTTAATCATATTAATATTAGCTAGATGCACAAAAAGAGCACAATTTCCATTTTCAGCCTGACTTCCAATAGCAATATCTGCTCCTACTCCTATTTCAGCCTTAGTCCATTCCTCAACATTAGTTACAGCAGGTATTTATTTAATAATTCGAATATCTCATCCTATAATATTAATTTCCCTTATAATAATTTCTTCAATCACAGCTTTATATGCTGGAATATCAGCTAACTGAGAACAAGATATAAAAAAAATTATTGCTTTATCCACTCTTAGCCAAATAGCCATAATAATATTTGCAGTATCAATAAAATCAAGACCACTGAGATATTTTCATTTAATTATTCATGCATATTTTAAATCTCTAATATTTATATGTGCTGGAATTATAATTCATGAATCATCATATCAAGATATACGTATAATAAAGAATTCAAATTTTAATCCTTCAATTAATTCAATCTTAGGAATTTCCAATATAGCCTTAATAGGATTACCATTCACTTCAGGATTTTTTTCAAAAGACTCTATTATTGAAAACATGATTTCATCAAAACTAGAATCTTTATTAACATTAATAATAATTATATCAATCGGAATAACCTCATCATATTCCCTTCGAATAATATATTTATCAAACAAATCATTAATTAAACCAGATTCTATTAATCATACTAATATTTATTCTAATAACCCTATTATCTTAATAAGAACAACTCCTATTATTTTAGGAACTTTAATACTATGAATAATGAATCCACAACACATATTTATATTTCCAAACTATTATAAAATATTAATTATTATAACTTTAATTACAGGTTTTCTAATCGGAATATTACTTTCTTTCAAAAGATATTTATATAAATCATTAGGACAATCATCAATCTCATTATGATTTACCCACTTTTTATCTACATCTACATCATTTTACCCTTTAATAAATATCTCATTTGAAAATGATAAAAACTGACAAGAAAATTATGGTCCTAATAAATCTTTCAATAAAACTTCAAAAATATCTTTATTTCCAGAAACTTCAAAATCTTTATTAACTCTTATAATAATTTGTTTACTTCCTATAATAAGTTTGATTTTTTTATTAGGTGTATTTTTTTTGGTTAGATTGCAACCTGTATTTATGGTTAGAATTTTAATTTTTATAACTTTATTTTATTCTTATTTGATTTATGAAGTAATTGGAAGATTTTGATTTAGATATATATTATTAATAGTTATATTAAGAGGAGTATTAGTAATTTTTACATATATAGTTAGTTTGATTCCTAATGAAAGTTTTGAAATTTATTTAATAGTTTTATTGAGATTTATAATAGTTTTTATTATAGATATGAGAGTAATTAGAATAGATTTATGGGTTTCTTATTTAGGTTTGTTTAGTTTTTTTTTAGTATCTTTTTTGTTAGGTATTATATTATTAGTGGTGGTAATAAGATATATAAGTGGTTCTTTTCGT
>Oxyopidae_Oxyopes_licenti
ATAAGTTTATTTTCAGTATTTGATCCAACTTCTTATTTTGGTATAAGATTAAATTGATTAATTGTTTTTATAATTTTATTATATTTTCCTATAAAGTTTTATTTAATTGAAAGTGGATTAATATCTATTTTTAAAATTTTATTTATAAGAGTAAGAAAAGTTTTTAAAGAAGTTTCAATTCCAAATCATATAGCGTTGAATTTTTTATGTGTAATAACATTTATTTATTTAGTTTTTAGAAATATATTAGGATTATTTCCATTTATTTTTACTATAACAGCTCATCCTTTAATTACATTAGGATTAGGAGTTGTTTTTTGAATATCATTTTTTTTAATAGGATTTTCGTTTAGTTTTAAAAATAGATGTGCTCATCTAGTTCCAGAAGGAAGTCCTATAATTTTAGCTCCTTTAATAGTATTAATTGAAAGAATTAGTCATTTAATTCGACCTTTTACACTTTCTATTCGATTAGCTGCTAATATAATGGCAGGACATTTAATTATAGGATTATTATCTAGAATTAGAATAGTAAGTGTAATTGGTTTTGTTAGATCTTTAATTTTACAAAATATTCTTTTAATCTTAGAATTTGGAGTTACAGTTATTCAAGGATTTGTATTTAGAATTTTATTGTTATTATACGCGTTAGAAATACCTATATTTTGAAAAAGTTCTATTTTAATGAGTTTTATATTATTGTTAGTTTTAATTATTTTTTATAATCGTAAAGAAAATAAATTATTAATAATTATAAATAATTCTTTAGTTGATTTACCTTCTCCTTCTAGTTTAAGATATTTTTGAAATTTTGGTTCTTTGTTAGGTGTATTTTTAATAGTTCAGATTTTATCTGGCTTATTTTTATCTTTTCATTTTAGAGGGGATGTAAATTTGTCTTTTTTTAGAATTATTCATATAATGCGAGATGTAAATTATGGATGATTATTACGAGTAATTCATGCTAATGGTGCTAGAAGAGGTGTGAGAATTTTATTATTGTCTATGGCTACTGCTTTCTTAGGATATGTTTTACCTTGAGGGCAAATATCTTTTTGGGCTGCTACTGTAATTACTAATTTACTATCAGCGATTCCTTATGTAGGAGTATTATTAGTAGAATGAATTTGAGGTGGATTTTCGGTTAGTAATCCTACTTTAACTCGATTTTTTGCTTTTCATTTTATTTTACCTTTTGTTATTCTTTTTTTTGTTATTTTACATTTGTTTTTTCTTCATGAAAAAGGGTCTAGAAATCCTCTAGGATTAATAGGAAGAGATAAAATTATATTCCATCCTTATTATGTTTTTAAGGATATTTTTGGATTTAGATTTTTTTTTATATTTTTTATAATAATTTGTTTATTATATCCTTATATTTTTATGGATGTAGAAAATTTTATTTCTTCTAATCCTCTAGTTACTCCTGTTCATATTCAACCTGAATGATACTTTTTATTTGCTTATACTATTCTTCGTTCAGTTCCTAGAAAAATTGGGGGAGTTGTTGCATTAGTTATATCAGTATTAATTTTATACTTTTTACCTTTTTTTTTAAAACATCGTTTTCGAAGAACATTTTATTTTTTTATAAAATTTATGTTTTGAATTTTTTTTGTTAATTGATTACTTTTGACTTGAATTGGAGCTTGTGTAGTTCTGCGATGGTTTTATTCAACTAATCATAAAGATATTGGAACTTTATATTTAATATTTGGAGTTTGGTCAGCTATAGTAGGAACAGCAATAAGAGTTTTAATTCGTATAGAATTAGGTCATTCTGGAAGAATATTAGGAGATGATCATTTATATAATGTTATTGTTACTGCTCATGCTTTTGTAATAATTTTTTTTATAGTTATACCAATTTTGATTGGTGGATTTGGAAATTGATTAGTTCCTTTAATATTAGGGGCTCCTGATATATCATTTCCTCGAATAAATAATTTATCATTTTGATTACTTCCTCCTTCTTTATTTTTATTATTTATATCTTCTATGGTTGAAACAGGGGTAGGAGCCGGGTGAACAGTGTATCCTCCTTTGGCTTCTAGTACTGGTCATATAGGAAGATCAATAGATTTTGCTATTTTTTCTTTACATTTAGCTGGTGCTTCTTCTATTATAGGAGCTGTAAATTTTATTTCTACTATTATTAATATACGGTTAATGAGAATAGAAAAAGTTCCTTTATTTGTGTGATCTGTTTTTATTACTGCCATTTTATTATTATTATCTTTACCTGTTTTAGCAGGAGCTATTACTATATTATTGACTGATCGAAATTTTAATACTTCTTTTTTTGATCCTGCTGGGGGAGGAGATCCTATTTTATTTCAACATTTATTTTGATTTTTTGGTCATCCTGAAGTATACATTTTAATTTTACCTGGATTTGGAATTGTGTCTCATGTAATTAGATCTTCTGTTGGAAAGCGAGAACCATTTGGAAGATTAGGAATGATTTATGCTATAGTAGGTATTGGAGGAATAGGATTTGTTGTGTGAGCACATCATATATTTTCAGTAGGTATAGATGTTGATACTCGAGCTTATTTTACTGCAGCTACTATAATTATTGCTGTTCCTACTGGAATTAAGGTTTTTAGTTGAATAGCTACTATTCATGGTTCTTATTTTAAAATAAGAACTCCTATAATATGAAGTATTGGATTTGTATTTTTATTTACTTTAGGAGGGATTACTGGAGTTGTTTTATCTAATTCATCGTTAGATGTAGTATTACATGATACATATTATGTAGTGGCTCACTTTCATTATGTTTTAAGAATAGGAGCTGTATTTGCTATTTTAGCTGGAATTACTTATTGATTTCCTTTGTTTTTTGGAATAGTTTTAGGAGAGAAAATAACTAAGCTTCATTTTTTTGTAATATTTTTAGGTGTAAATTTAACATTTTTTCCTCAACATTTTTTAGGATTAAATGGAATACCTCGTCGTTATTCAGATTATCCTGATGCTTTTATTTTTTGAAATATAATTTCATCTATAGGTTCTATTTTATCTTTATTTGCAGTAATATTATTTATATATATTGTTTGAGAGGCTATAGTTTTAAAGTTATTTGGTAGTAATGAGTATCATGTTAATTCATCTTTAGAATGAATTAATAACATTCCACCTTTAGATCATACTTTTAATCAATTGAATTTATTGCCAACTTGAAGATCTTTATTATTTCAAGATGGGGTTTCTCCAGTAATAGAGCATTTAATTTTTTTTCATGATCATATTATAATAGTAATAATTATAATTATAATTATAGTGGGTTATGTACTTGTTAATTCTTGTTTTAATAAGTTTTATAATTTAGGAATATTTCAGGGACAGGGACTTGAAAGAATTTGAACTGCAATACCTGCTATTTTTTTATTGTTTATTGCCTTTCCTTCTTTACATTTATTATATTTAATGGAAGAAAGATCAGATTATGATATTACAATTAAGGTAATAGGTCATCAATGATATTGATCTTATGAATATAGAGATTTAGGATTTAAATCATTTGATTCTTATATATTGTCAAGTGCAATATTTCGATTATTAAATGTAGATAACTCTTTAGTTATTCCTTTTAATAGAAATATTCGAATAATTATTTCAAGAATAGATGTAATTCATTCTTGAACTATTCCTTCATTAGGTGTAAAGGCAGATGCTGTACCTGGTCGACTAAATCAATTATTTTATGTATTTAATCGAATAGGTTTATTTAGTGGACAGTGTTCTGAAATTTGTGGTTTGGAAAAGCATTATCATCCTTTTCATATAGTAAATATATCTCCTTGACCTTTAATAAGAGGATTAGGAGCTTTGGTATTAGTTGTAGGTTTAATTAAGCTTTTTGTTTTTTTTGAAAGAGATTTAATATTTAGATCATTTTATTTATTAATTTTAGTAACAATAATATGATGACGTGATGTAATTCGAGAAAGTACCTTTCAAGGATTTCATTCAAGTGTGGTGTTAAAAGGACTTATATTAGGTATAATTTTATTTATTGTAAGAGAAATTTTTTTTTTTTTTTCTTTTTTTTGGGCTTTTTTCCATTCTAGATTGAGACCGTCAGTAGAATTAGGAATTCAATGACCTCCAATAGGAGTATTTCCTTTTAATCCTTTTCAGGTTCCTTTATTAAATACTGTTATTTTATTAAGATCTGGAGTTAGAGTTACTTGAGCTCATCAGATAATCTTGAAAGAAGATTGAGAAGGTGCTAAAATTTCGTTAATAGTTACATGAATATTAGGTGGATATTTTTTAATTTTACAAGGATTTGAGTATTATATATCTTCTTTTGGAATTAGAGATTCTGTATTTGGGTCTACTTTTTTTATAGCTACGGGATTTCATGGATTTCATGTTATTGTTGGAAGAGTATTTTTATTTATTATTTGATATCGTTTCTTAAATTATCATTTTTCTAAAAGTCATCATTTTGGGTTTGAAGCTGCTGCATGATATTGACATTTTGTTGATGTTGTTTGGTTATTTTTATTTTCTGTAGTGTATAATTTTATCTTAATTTCAATTAGAATTTTAGTAGCTGTAGCTTTTTATACTATTTTAGAACGAAAAATTCTTAGATATACTCAAATTCGAAAAGGACCTAATAAAGTAGGATTAATTGGACTCCTTCAACCATTTAGAGATGCTATTAAATTATTTAATAAAAACCTAATTTCTATAGAATCAATAAACTTTATATTATCATATACCCCATCACTATCATTACTTATTATAATTATAATAATTCCAATTATTCTATTTAATAACTCATTAATAGATAATAAACATAATATATTATACTTTTTTATTTTATCAAGATTAGGAGTATACTTTATTTTATTAGTAGGATGATCATCAAATTCTAAGTATTCATATCTAGGAGCAATTCGAAGAGTTGCTCAAATAATTTCTTATGAAGTATCATTTTTCATAATTATTTTATTTATTGTTATTTTATCACAATCTTATGCATTTACTCAAATAGAAGAATCACAAAAATTATTACATTTTTTTTGGGGAAATATATTTATTATATTTATATGATTAACATCCTGTTTAGCAGAAACAAATCGAAGTCCTTTTGACTTTGCAGAAGGAGAATCAGAATTAGTTTCCGGATTTAATGTAGAATACATAGGAGGTTGATTTGCATTAATTTTTTTAGCAGAATATATAAGTATATTAATTTTAAGAATAATTACTACTATTATATTTTTTAAAAGCATCAAAATCTTCTCAATATTAATTTTAATAATTATCATTATTTTAATTTGAGTTCGAAGAACATTTCCTCGATTTCGATATGATATATTAATAAAATTAAGATGAAAAATCTTTTTACCAATATCTATATTAACAATTATTATACCATTTTTAATTATATATTTTATTAGATTTCATTTAGTAATAAGATCTGATGATTGATTTTTGATTTGATTAGGATTAGAAATTAATATAATAATATTTATTATAATTATTTATGAACGATATAGAATATTTAACATTGAATCTTGTATAAAATATTTTTTCATTCAAAGAATATCTGCTATTTTATTAAGTTTGTTTTATAAAGAAGTAGTTTGTTTAGTTATAAGATATAAGGTTGGAGCTGGACCTTTCTTTTTTTGATTTCCTTCTCTTTGTAGAGGAATTTCATGGATATCTTGTTTTATTTTAATGTGTTTTCAAAAAATTATTCCTTTTATTTTATTAAGAATATTTTTATCTGGTTTGGTTTTTTATATAATTATATTAAGTTTATTTTTTGGTATCATAGGAAGATTTAATCAGAGAGATTTAAAGCAATTAATTGCTTATTCTTCAGTATATCATTTAGGATGAATATTATTAAGATTAATATCTAATGAATTTTGAATAATTTATTTGATTTTATATGGAATATTAATTATTTATTTTTTTTATATAAAAAAAATAAATAATTTGTTTGATGTAATTAAAATGAAGCATAAAAAGTGATTTGTAATAATGATGTTAAGAATAGCAGGAATACCTCCTTTATTAGGATTTTTTTTAAAATGATTTGCTTTTATTACAATTTTTATATCTTTTTTTTGATTTATTTTAGTTTTAAGTTCTGTAGTGATATTTTATGTATATTATCGAGTTATTTATGATGATTTTATTACAATTGTTGGAATTGTTATTGGATCTGTAATTATATTTTTATTTGAATCTATTTTATTAGTATTTTTGGTTTATTTTTTATTTTTATTGGTCTGTTTAAGGTTAAGATTAATAGAAGTTATAAGATCATATGAATGCGGGTTTGATATTAATTCTTTAGTTCGATTTGTGTTTTCCTATCGGTTTTTTTTATTAGCTATTTTGTTTATTATTTTTGATGTAGAAATTTCTTTAATGTTACCTATTCCGTATTTAATAATTTTGATGGGTTTTATATTGGTTTTAATAGTTGGATTATTATATGAATACTTTTTTGGAATAATTACCTTAATAAAAATTATATTTCAAGATAAATCATCCTATATTTTAATTATATTATCGCTAATAAGAGTAATATTAATTATTTTATCATCATTTAATTTAAAAAGTATTTTTATAACTCCTATTTTATTAATTCTTATTTTAACTTTTTCAATTTCAAACTTAATTATATTTTATATTTTGTTTGAACTAGTTTTAATTCCAACCATAATATTAATTATAAAAATAAGAAAACAACAAGAACGTCTTCAAGCTAGAATTTACTTAATAATATATACTATTACAGCATCTCTTCCATTACTTATTAATATTATTATTTCATTCAATATACTTAATATTTCATTATTCAAATTAAATATAATTATTATATTTATAATAGCTTTTCTAGCCAAAACTCCAATATTCTTTACCCATATTTGATTACCAAAAGCTCATGTTGAAGCACCTCTTGAAGGATCAATAATCTTAGCTGCTATATTATTAAAATTAGGAGGATATGGTTTAATTCGATTTATTCCTTTATGTATTAAAAAAATAAATTCAATTAATAACTGAATTATTAGAATTAGATTAATAGGAGCTACTTTAACTAGACTAAATTGCATTCGACAAAAAGATCTTAAATCATTAATTGCTTATTCTTCAGTAGCCCATATAGGATTTGTATTGTTAGGATTATTTTCAATAATAAAACTAGGAATAATAGGAGCAATTTTAATAATAATTGCTCATGGATTATCATCGTCAGCTTTATTTTTATTAACAAATGATTTATATTTAAAATATCATTCTCGAAGAATCGTTTTATTTAAAAGATTAATTTCAATTTCTCCTAATATTACCTTTTGATGATTTATATTTACCATAGTAAATATTTCAGCCCCTCCTACTATTAATACAGTAAGAGAAATTTTTATTATAATAAGAACATTAATATGAAATAAAATAACAATAATTATAATTTTTTTATCTTCTATTGTAGTAACTTCATTTTCAATAATAATGTTTTTAAATATTTCTCATAACCCTTTAATCAATACTCCATATAAAATTTATTTGTCTTTATTTATCCATTTAATTCCATTAATTATTTTGCTTATAAAAATAGAAATAATAATTATAATTAGAATTTTAAGAATATGCTGATGACGAAAAAACATTTTAATTATACTATTAAGATTAGAATTATTGTTAATTTCATTATTCTTTTTTATTTTTCCATCAATAATAATTATACTTACAATAATAGTAAGAGGATCCAGCATAAGATTAAGTATATTAATTTCATTATCAAATTCACATAATTCTTCTAGTTCAATTTTTATTATTTCAATTTCTTTAATTCTTTTTTTAATATTATATTTATTATTTTATAATACCTTTCTATATTTTACAATTCCATTAGAAGCTATAATATCATTACAAATCCAATTAACAACAATACTAGATTGAATATCCTGTTTATTTATAAGAACAGTGTTAATAATTTCAAGAATAATTATAATTTTTAGAATATATTATATCCCAAAGAATGAATATAAACAATTTCATTTAATGTTAATAATATTTATTTTATCAATAATAATTTTAATTTTAAGAAACAATTTATTTTTAATATTATTATCTTCTTATATTTTAGTAATCTACTATCAAAATTGATCTACAGCTAGCTGTGGGTCAATTACACTTCTTACAAATCGTACTGGAGATATTTTAATTCTTTTATCAATTAGAATATTATTATCAACATTAAATTGAGAATTGAATAATGAAATATTTTTAATAATTCTATTTATATTAATATTAGCTGCATGTACTAAAAGAGCTCAATTTCCTTTTTCAGCTTGATTACCTATAGCAATATCCGCCCCCACTCCTATTTCAGCATTAGTTCATTCCTCCACTTTAGTAACAGCAGGAATTTATTTAATAATTCGAATTACACATCCTTACATTTTAATTTCTTTAATATTTATTTCCTCAATTACAGCATTATATGCTGGACTTTCAGCTAATTGAGAACAAGATCTAAAAAAAATTATTGCATTATCTACTTTAAGACAAATAGCAATAATAATATTTGCAATTTCAATTAAATCAAATTCATTAAGATATTTTCACCTTATTATTCATGCTTATTTTAAATCATTGATATTTATATGTGCAGGAATTTTAATTCATGAATCATCATATCAAGATATACGCTTAATAACTAATTCAAATAATAATCCAGCAATTAATTCCACATTAGCTTTAACTAATATAGCTTTAATAGGACTCCCTTTTACATCTGGATTTTTTTCTAAAGATAACATTATTGAATTCATAATTACCACAAAACTAGAATCAGTTTTGTCATTTATAATAATTTTATCAATTGGAATAACTTCATCATACTCTTTACGAATAATATATTTATCAAGTAAAATTCTAATTAAATCAGACTCTTTCAATCATACTTCATTTTATTCTAATTTTCCATTAATAATTATAAGAATTACTCCTTTAGTTTTAGGAACTTTAATATTATGAATCATAAAACCCCAAAGCATATTTATTTTCCCAAATTATTATAAATTTTCAATTATAACTTCACTTATATTAGGATTCACCTTAGGAATAATATTATCTTTCAAGAGATTTTTTTATAAATCAATAGGACAATTTTCACTTTCATTATGATTTACTCATTTTATTTCAACATTTAATTACTGATTTCCTTTAATGGTAATCTCATTTAATAATGATAAAAATTGACAAGAAATGTATGGACCAAACAATTCATTTAAACAAACAATAAAAATATCTATAATTCCAGAATCCTCAAAATCATTAATAATATTGTTAATAATTTCTTTAATTCCATTAGTAAATTTAATTTTTTTGTTAGGGGTATTATTTATTATTAGATTACAACCGGTATTTATAGTTAGAATTTTAATTTTTATTACTCTTCTTTATTCTTATTTAATTTATAAAGTAATTGGTACTTTTTGATTTAGATATATATTATTAATAGTTATGTTAAGAGGAGTATTAGTAATTTTTACATACATAGTAAGATTAGTTCCTAATGAAAGTTTTGAAGTAGTTTTAGTTATTTTATTAAGATTTATAAGAATATTTTTAAATGATATAGGTATTATAAGAATAGATTTATGAGCTTCATATTTAGGTAGATTTAGATTATTTTTAGTTATTTTCTTATTAGCAGTTATATTATTAGTAGTTGTAGTAAGATGTATAACTGGAAGTTTTCGG
>Oxyopidae_Oxyopes_sertatus
ATAAGTTTATTTTCGGTATTTGATCCTACTTCTTATTTTGGCTTAAGATTAAATTGATTAATTGTTTTTATAATTTTATTGTATTTTCCTATAAAGTTTTATTTAATTGAAAGTGGATTAATATTAATTTTTAAAATTTTATTTGTTAGAGTAAGTAAGGTTTTTAAAGAAGTTTCTATTCCAAATCATATAGCATTAAATTTTTTATGTGTAATAACGTTTATATATTTAGTGTTTAGTAATATACTAGGTTTATTTCCATTTATTTTTACTATAACGGCTCATCCATTAATTACATTAGGATTAGGAGTTGTTTTTTGGTTGTCATTTTTTTTAATAGGATTTTCATTTAGATTTAAAAATAGATGTGCTCATCTAGTACCAGAAGGTAGTCCTATAGTTTTAGCTCCTTTAATAGTATTAATTGAGAGAATCAGTCATTTAATTCGACCTTTTACTCTTTCTATTCGATTAGCGGCTAATATAATGGCGGGCCATTTAATTATAGGATTATTATCTAGAATTAGAATGATTAGTGTATTTGGTTTTACTAGATCTTTAATTTTACAAAATATTCTTTTGGTGTTAGAATTTGGAGTAACAGTTATTCAAGGATTTGTTTTTAGAATTTTATTATTATTATATGCATTGGAAATACCAATATTTTGAAAAAGATCTGTTTTTATAGGTTTTATATTATTATTAGTAATAGTAGTCTTCTATTTTCGAAAGGAAAATAAGTTATTGATAATTATAAATAATTCTTTAGTTGATTTACCTTCTCCATCTAGTTTAAGATATTTTTGAAATTTTGGTTCTTTGTTAGGTGTATTTTTAATGGTGCAGATTTTATCTGGTTTATTTTTATCTTTTCATTTTAGAGGAGATGTAAATTTGTCTTTTTTTAGTATTATTCATATAATACGAGATGTAAATTATGGATGATTGTTACGAGCTATTCATGCTAATGGTGCTAGAAGAGGGGTTAGAATTTTATTATTATCTATGGCTACGGCTTTTTTAGGGTATGTTTTGCCTTGGGGGCAAATGTCTTTTTGAGCTGCTACAGTGATTACTAATTTATTATCGGCTATTCCTTATGTAGGAGTATTATTGGTAGAGTGAATTTGAGGGGGATTTTCGGTAGGAAATCCTACTCTGACTCGATTTTTTGCTTTTCATTTTATTTTACCTTTTGTAATTTTGTTTTTTGTTATTCTGCATTTGTTTTTTCTTCATGAGAAAGGATCTAGAAATCCTTTAGGATTAATGGGTAGAGATAAAATTATATTTCATCCTTATTATGTTTTTAAGGATATTTTTGGATTTAGTTTTTTTTTCATGTTTTTTATAGTGATTTGTTTGTTGTATCCTTATATTTTTATGGATGTGGAAAATTTTATTTCTTCTAATCCTTTAGTTACGCCTGTTCATATTCAACCTGAATGATATTTTTTGTTTGCTTATACTATTCTTCGTTCTGTACCAAGAAAGATTGGGGGAGTTGTTGCGTTGGTGATATCAGTATTAGTTTTGTATTTTTTGCCTTTTTTTTTAAAACATCGTTTTCGAAGAACTTTTTATTTTTTAATAAAATTTTTATTTTGAATTTTTTTTGTAAATTGAGTGCTTTTAACTTGAATTGGGGCTTGTGTAGTTCTGCGATGATTTTATTCAACTAATCATAAGGATATTGGAACTTTATATTTAATATTTGGGGTTTGATCGGCTATAGTTGGAACGGCAATAAGAGTATTGATTCGGATGGAATTAGGGCATTCTGGGAGAATATTAGGGGATGATCATTTATATAATGTGATTGTTACTGCTCATGCTTTTGTAATAATTTTTTTTATAGTTATACCAATTTTAATTGGTGGGTTTGGAAATTGATTGGTTCCTTTGATATTAGGGGCTCCTGATATGTCTTTCCCTCGAATAAATAATTTATCGTTTTGATTACTTCCTCCTTCTTTGTTTTTATTATTTATATCTTCTATGGTTGAAACTGGGGTTGGAGCAGGATGAACGGTTTATCCTCCTTTAGCTTCGACTACTGGTCATATAGGAAGATCAATAGATTTTGCTATTTTTTCTTTACATTTAGCTGGTGCTTCTTCTATTATAGGGGCTGTAAATTTTATTTCTACTATTATTAATATACGATTAATAAGAATGGAAAAGGTTCCTTTGTTTGTCTGATCTGTTTTTATTACTGCTATTTTATTGTTGTTATCTTTACCAGTATTAGCTGGAGCTATTACTATGTTATTAACTGATCGAAATTTTAATACTTCATTTTTTGATCCTGCAGGGGGGGGAGATCCTATTTTATTTCAACATTTATTTTGATTTTTTGGACATCCAGAAGTATATATTTTAATTTTACCTGGATTTGGAATTGTTTCTCATGTAATTAGATCTTCTGTGGGAAAGCGAGAACCGTTTGGAAGATTAGGAATAATTTATGCTATAGTAGGAATTGGGGGTATAGGATTTGTTGTTTGAGCACATCATATATTTTCGGTAGGAATAGATGTAGATACTCGAGCTTATTTTACTGCGGCTACTATAATTATTGCTGTCCCAACTGGGATTAAGGTTTTTAGTTGAATAGCAACAATTCATGGTTCTTATTTTAAAATAAGAACTTCTATAATATGATGTATTGGGTTTGTATTTTTATTTACTTTAGGTGGTATTACTGGGGTTGTTTTATCTAATTCATCGTTAGATGTAGTATTACATGATACATATTATGTAGTAGCTCATTTTCATTATGTATTAAGAATAGGAGCTGTATTTGCTATTTTAGCTGGAATTACTTATTGATTTCCTTTATTTTTTGGAGTAGTTTTGAAGGAGAAAATGACTAAGCTTCATTTCTTTGTTATGTTTTTAGGAGTAAATTTGACATTCTTTCCTCAACATTTTTTAGGATTAAATGGGATACCACGTCGATATTCAGATTATCCTGATGCTTTTATTTTTTGAAATATAGTTTCTTCTATAGGTTCTATTTTATCTTTATTTGCTGTTATACTATTTATATATATTGTTTGAGAAGCTATAATTTTAAAATTATTTGGGAATAATGAATATTTTGTGAGTTCTTCGTTAGAATGAATTAATAATATTCCTCCTTTAGATCATACTTTTAATCAATTGAATTTATTGCCAACTTGAAGATCTTTGTTGTTTCAAGATGGAGTTTCTCCAGTAATAGAACATTTAATTTTTTTTCATGATCATATTATAATAGTAATAATTATAATTATAATTATGGTAGGATATGTATTAGTGAATTCTTGTTTTAATAAATTTTATAATTTAGGAATGTTTCAAGGTCAGGGGCTTGAAAGAATTTGAACAGCAATACCTGCTGTATTTTTGTTATTTATTGCTTTTCCTTCTTTACATTTGTTATATTTGATGGAAGAAGGAGCTTCTTATGATATTACGGTTAAGGTTATAGGACACCAATGGTATTGGTCTTATGAATATAGAGATTTAGGATTTAAGTCTTTTGATTCATATATATTATCAGGTGTAATATTTCGATTGTTAAATGTTGATAATTCATTAGTTATTCCTTATAATAGAAATGTTCGAATAATTATTTCAAGAATAGATGTAATTCATTCTTGAACTATTCCTTCTTTAGGTGTAAAGGCTGATGCCGTACCTGGTCGATTAAATCAATTGTTTTATATTTTTAATCGTGTAGGATTATTTAGTGGACAATGTTCAGAAATTTGTGGTTTGGAAAAGCATTATCATCCTTTTCATATAGTAAATATATCTCCTTGACCTTTGATAAGAGGATTTGGAGCGTTGGCTTTAGTAGTTGGATTAATTAAACTTTTTGTTTTTTTTGAAAGAGATTTATTATTTAGATCATTTTATTTATTAGTATTAGTAGCGTTATTATGATGACGTGATGTTATTCGGGAAAGTACCTTTCAAGGTTTTCATTCTAGTGTGGTGTTGAAAGGACTTATATTAGGGATAATTCTATTTATTGTAAGAGAAATTTTTTTTTTTTTTTCTTTTTTTTGAGCTTTTTTTCATTCTAGATTGAGACCGGCAGTAGAATTAGGAGTTCAGTGACCACCTATGGGTGTGTTTCCTTTTAATCCTTTTCAAGTTCCTTTATTAAATACGGTTATTTTATTAAGATCTGGTGTGAGAGTTACTTGAGCTCATCAAATGATTTTAAAGGAGGATTGAGAAAGAGCTAAGATGTCTTTAATAGTTACGTGAATATTGGGTTTATATTTTCTTATGTTGCAAGGTTTTGAGTATTATATATCTTCTTTTGGAATTAGAGATTCTGTATTTGGTTCTACTTTTTTTATAGCGACTGGATTTCATGGATTTCATGTAATTGTGGGAAGAGTGTTTTTATTTATTATTTGATATCGGTTTTTAAATTATCATTTTTCTAAAAGTCATCATTTTGGGTTTGAAGCTGCTGCTTGATATTGACATTTTGTGGATGTGGTTTGGTTGTTTTTGTTTTCTGTAGTATATAACTTTATTCTAATTTCAATTAGAATTTTAGTAGCAGTAGCTTTTTACACTATTTTAGAACGAAAAATCCTTAGATATACTCAAATCCGAAAAGGTCCAAATAAAGTAGGACTAATTGGATTACTTCAACCATTCAGAGACGCAATTAAACTTTTTAATAAAAATTTAATCTCCTTAGAATCAATAAATTTTATACTATCATATACCCCATCATTATCCTTACTCATTATAATAATAATAGTCCCTATTATTTTATACAATAATTCATTAATAGACAATAAACACAACATATTATACTTCTTTATTTTATCAAGACTAGGAGTATATTTCATTTTATTAGTAGGATGATCATCTAATTCAAAATATTCATATCTTGGGGCAATTCGAAGAATTGCTCAAATAATTTCTTACGAAGTATCTTTTTTTATAATTATCTTATTTATTGTTATTATATCACAGTCTTATTCATTTACTCAAATAGAAGAATCACAAAAACTCTTACATTTTTTCTGAGGAAACATATTTCTTATATTTATATGATTAACTTCTTGTTTAGCAGAAACCAACCGAAGTCCTTTCGATTTCGCAGAAGGAGAATCAGAATTAGTATCAGGATTTAATGTAGAATATATAGGAGGTTGATTCGCACTAATTTTCTTAGCTGAATATATAAGTATACTTCTTTTAAGAATAATTTCTACTATTATATTTTTTAAAAATATTAAAATATTTTCAATATTTATCTTATTAGTTATTGTTATTTTAATTTGAGTACGAAGAACATTTCCCCGATTCCGATATGATATATTAATAAAACTAAGATGAAAAATCTTTTTACCTATATCTATACTAACAATTATTATCCCTTTTGTATTTATATATTTAATAAGATTTCATTTAGTAATAAGATCTGATGATTGATTTTTAGTTTGATTAGGATTAGAAATTAATATAATGATATTTATTATAATTGTTTATGAACGGTATAGAGTATTAAATATTGAGTCTTGTATAAAATATTTTTTTATCCAAAGAATATCTGCTATTTTATTGAGTTTATTTTATAAGGAAGTAGTTTGTTTAGTAATAAGATATAAAGTTGGAGCAGGACCCTTTTTTTTTTGGTTTCCTTCTATTTGTGGTGGGATTTCTTGATTATCTTGTTTTATTTTAATATGTTTTCAAAAGATTATTCCTTTTATTTTATTAAGAATGTTTGTATCTGGTTTGATATTTTTTGTAATTATACTTAGTTTGGCTTTTGGAATTATAGGAAGATTTAATCAAAATGATTTAAAGCAATTAATTGCTTTTTCTTCAGTGTATCATTTAGGATGAATAATATTAAGATTAATATCTGATGAATTTTGGGTAATTTATTTAATTATATATAGATTATTAATAATTCTTTTTTTTAAAAGAAAGATAATAATTAGATTAATAGATGTAGTTAGGATAAAATATAAAAAGTGATTTGTAATAATGATATTAAGAATAGCAGGCATACCTCCCTTATTAGGATTTTTTTTAAAGTGATTTGCTTTTATTACGATTTTTTTATATTTTTTTTGATTAATTTTAATGATGAGTTCTGTGGTAATGTTTTATGTATATTATCGTGTTATTTATGATGATTTAGTAACTATTTTTGGTATAGTTATAGGTTCGGTAATTATATTATTTTTTGAATCTATCTTTTTAGTGTTTGTGGTTTATTTTTTGTTTTTAATAGTTTTTTTAAAATTAAGATTAGTGGAAGTAATAAGATCATATGAGTGTGGATTTGATATTAATTCTTTAGCACGTATTGTGTTTTCTTATCGATTTTTTTTATTAGCTATTTTGTTTATTATTTTTGATGTAGAAATTTCTTTGATATTGCCGGTTCCCTATTTGATAGTTTACATAGGGTTTATATTTATTCTGTTATTAGGTTTAATATATGAATATTTTTTTGGACTAATTATTTTAATAAAAATAATATTTCAGGACAAATCATCCTATATTTTAATTATACTATCATTAATAAGAGTGATATTAATTATTCTATCCTCATTAAATCTAAAAGACATTTTTACAACACCAATTCTTTTAATCTTAATTTTAACTTTCTCCACCTCTAATTTAATTTCATTTTATATTCTATTTGAATTAGTATTAATTCCTACTATAATATTAATCTTAAAAATAAGAAAACAACAAGAACGACTCCAAGCCAGAATCTATCTAATAATATATACAATCACAGCATCCTTACCTCTCCTTATCAATATAATTCTATCATTTAATATTATAAACATTTTTTTATTTAAATTAAATATAATTATTATATTTATAATAGCTTTTCTCGTAAAAACCCCAATATTTTTTACCCATTTATGATTACCAAAAGCCCATGTAGAAGCACCCCTAGAAGGATCAATAATTTTAGCAGCTATATTATTAAAATTAGGAGGATATGGATTAATTCGATTTATTCCATTATGTATTAAAAAAATAAATTCAATTAACAATTGAATTATTAGAATCAGATTAATCGGTGCTTCCTTAACAAGATTAAACTGTATTCGCCAAAAAGATCTTAAATCATTAATTGCTTACTCCTCAGTGGCCCATATAGGATTCGTTCTACTAGGATTATTTTCGATAACAAAACTAGGAATATTTGGAGCAATTTTGATAATAATCGCTCATGGTTTATCATCATCAGCATTATTTTTATTAACAAATGACTTATATTTAAAATACCATTCCCGAAGAATCATTTTATTTAAAAGAATAATTACAATTACCCCTAACATTACTTTTTGATGATTTATATTTACTATAGTAAATATTTCAGCTCCCCCTACTATCAATACAATTAGAGAAATTTTTATTATAATAAGAACATTAATATGAAACAAAATAACAATAATTATAATTTTTATTTCTTCAATCGCAGTAACCGCATTTTCAATAATAATATTTCTCAATATCTCTCATAATCCTTTAATTCACACACCTTACAAAATCTACTTATCATTATTTATCCATTTAATTCCACTTATTATATTATTAACAAAAATAGAAATCATAGTTATTATCAGAATCTTAAGAATATGTTGATGACGAAAAAATATTTTAATTATACTTCTAAGATTAGAATTATTATTAATTTCTTTATTTTCATTCATTTTTCCATCAATAATAATTATACTTACATTAATAGTAAGAGGTTCAAGAATAAGACTAAGAATATTAGTATCACTATCAAATTTACACAATTCTTCCAACTCAGTTTTTATTATATCAATTTCTTTAATTTTACTTTCAATCATATTTATATTATTTAATAATACATTTTTGTATTTTACAATCCCTATAGAAAACATATTATCATTTCAAGTACAATTATCTTCAATACTAGATTGAATATCCTGTCTATTCATAAGAACAGTACTTATAATTTCAAGTATAATTATAGTATTTAGAATATATTATATCCCTAAAAATGAACACAAACAATTTCATTTAATACTATTAATATTCATCTTATCCATAATAATCTTAATTTTAAGAAACAATCTATTTTTAATATTATTATCTTCTTATATTTTAGTAATCTATTATCAAAACTGATCCACAGCTAGATGTGGTTCAATTACACTCCTCACAAATCGAATCGGAGACATTATAATTCTTTTATCAATTAGAATATTAATATTAACATTAAGATGGGAACTAAACAATGAAATATTTTTACTTATTTTAATCATATTAATACTAGCTAGATGCACTAAAAGTGCTCAATTTCCTTTCTCAGCTTGACTTCCCATAGCAATATCAGCTCCAACTCCTATTTCAGCACTAGTTCATTCCTCCACTCTTGTAACTGCAGGAATTTATTTGATAATCCGAATTACACACCCTTTTATTTTAATTTCCTTAATATTCATTTCTTCAATTACAGCATTATATGCTGGACTTTCAGCTAACTGGGAACAAGATTTAAAAAAAATTATTGCTTTATCCACCCTAAGACAAATAGCAATAATAATATTTGCAATTTCCATTAAATCAAGTTCTCTAAGATATTTCCACCTTATTATTCACGCTTATTTCAAATCACTAATATTTATATGTGCTGGAATTTTAATTCATGAATCTTCCTATCAAGATATACGCCTAATATCTAATTCAAATTATAATCCATCTATTAATTCCACATTAGCTTTAACTAATATAGCTCTAATAGGACTTCCATTTACCTCAGGATTCTTTTCTAAAGATAATATTATTGAATTTATAATTAATTCAAAATTAGAAACAACATTATCATTAATAATAATTTTATCTATCGGAATAACTTCATCGTACTCCTTACGAATAATATATCTTTCAAGTAAACTTTTAATTAAACCAGATTCTTTTAATCACACTTCAATTTATTCAAATTCCCCAATAATAATAATAAGAATTATACCTTTAATTTTAGGAACCTCAATATTATGAATAATAAAACCCCAAAATATATTCATTTTCCCAAACCATTATAAATTTTTAATTACAATTACATTAATTATAGGTTTTATAACAGGAATATTACTATCTTTTAAAAGATTTATCTACAAATCAATAGGTCAATTTTCTTTATCATTATGATTCACCCATATTATTTCAACATTTAACCGTTGATTTCCAATAATAATCATCTCATTTAATAACGACAAAAACTGACAAGAAATATATGGTCCAAATAACTCATTCAAACAAACAATAAAAAGAATTATAATTCCAGAATCTACAAAATCATTAATAATATTATTAATAATTTCATTAATTCCAATTGTGAATTTGATTTTTTTATTGGGTGTATTCTTTGTAGTTAGATTACAACCGGTATTTATGGTAAGAATTTTAATTTTTATTACTTTATTTTATTCTTATTTGATTTATAAGGTAATTGGAACATTTTGGTTTAGATATATGTTATTGATAGTAATATTAAGAGGGGTTTTAGTAATTTTTACTTATATAGTAAGATTAGTTCCTAATGAGAGTTTTGAAGTTGTTTTAGTGATTTTATTAAGATTTATAAGTATATTTGTTGGAGATATAGGAATTATAAGAATGGATTTGTGAATTTCGTATTTAGGAGGTTTTAGATTGTTTTTGGTTGTTTTTCTTTTGGTAATTATATTGTTAGTGGTGGTAGTGAGATGTATGAGTGGAAGTTTTCGA
>Oxyopidae_Peucetia_latikae
ATAAGTTTATTTTCTGTATTTGATCCAACTTCTTATTTTGGTTTATCTTTGAATTGAGTTATTATTATAATAGTATTTATATTTTATCCAGTAAAATATTATTTAGTAGAAAGAAAGTTATTAATAGTTTTTCAGATTTTATTTGTTCAAGTTAGAAAGGTGTTTAAGGATGTTTCTATCCCTAATCATTTAGCATTGAATTTTGTTTGTGTAATAACTTTTATTTACTTAGTTTTAAGAAATTTATTAGGATTGTTTCCTTTCGTTTTTACTAGTACAGCTCATCCTGTTATTACTTTAGGATTAGGATTTATTTTATGATTTTCTTTTTTTTTAATAGGATTTTCTTTTAATTTTAAAGAAAGATGTGCTCATTTGGTTCCGGAAGGAAGTCCATTAGTATTATCTCCTTTAATAGTATTAATTGAAAGAATTAGACATTTAATTCGTCCTTTTACTTTATCTATTCGTTTAGCTGCAAATATAATGGCAGGTCATTTAATTATTGGTTTATTGTCAAGTATTAGAATGATTAATTTGTTTGGTATATTTAGTTCATTAATTTTACAAAATATTTTATTAATTTTGGAATTTGGTGTAACGGTGATTCAAGGATTTGTGTTTAGAATTTTATTATTGTTATATGCTTTAGAAATACCATTTTATTGATCGTTATCTGTATTTATAAGTAGTCTACTTTTGTTATCATATCTTTTCCTTTTTTATCGAAAAAGTGATAAATTAGTGTTAATTATTAATAATTCGTTGATCGATCTACCTTCTCCTTCGAGACTTACTTATTTTTGGAATTTTGGTTCTTTATTAGGATTATTTTTAATGGTACAAATTGTTTCTGGTTTATTTTTAGCTTTTCATTTTAGAGGTGATGTTAATTTATCTTTTTACAGAATTATTCATATAATGCGGGATGTTAATTATGGTTGATTGCTTCGTGTGATTCATGCAAATGGAGCAAGAAGTGGAGTATCTATTTTATTATTATCAATAGCGACTGCTTTTTTAGGATATGTTTTGCCTTGAGGTCAAATATCTTTTTGAGCTGCTACAGTAATTACTAATTTATTATCTTCTATTCCTTATGTAGGGGTTATATTAGTAGAATGAATTTGAGGAGGTTTCTCTGTAAGAAATCCTACTTTAACTCGTTTTTTTGCTTTTCATTTTATTTTACCTTTTGTTATTTTGTTTTTTGTGATTTTACATTTATTTTTTCTTCATGAAAAGGGTTCTAGAAATCCGTTAGGATTGGTTTCAAATGATAAGATTATGTTTCATCCTTATTATTCTTTAAAGGATATTTATGGTTTTATGTTTTTTATAATTTTTTATATTGTAATTTGTTTGTTATATCCTTATATTTTTATGGATGTGGAAAATTTTATTTTATCAAATCCTTTAGTTACTCCTGTTCATATTCAACCGGAGTGATATTTTTTATTTGCTTATACGGTTTTGCGATCAATTCCTAGAAAGATTGGGGGTGTTATTGCTTTGGTAATGAGAGTGGTTGTTTTATATTTTTTACCATTTTTTATGAAACATCGGTTTCGGAGAACATTTTATTATTTAATGAAATTTGTTTTTTGAGTATTTATAATTAATTGAGTATTATTGACTTGGATTGGAGCTTGTGCTGTGCTGCGATGATTATATTCAACAAATCATAAGGATATTGGAACTTTATATTTACTTTTTGGAGTTTGATCAGCCATAGTTGGTACGGCTATGAGTGTTTTAATTCGGATGGAATTAGGTCGTCCTGGTAGATTTTTAGGTAATGATCATTTATATAATGTGATAGTGACTGCTCATGCTTTTGTAATAATTTTCTTTATAGTTATACCAATTTTGATTGGGGGGTTTGGAAATTGATTAGTTCCTTTAATATTAGGTGCACCAGATATATCATTTCCTCGAATGAATAATTTATCTTTTTGGTTACTGCCTCCTTCTTTGTTTTTATTGTTTATTTCTTCAATGGTTGAAGTGGGAGTAGGAGCCGGTTGAACGGTATATCCCCCATTAGCTTCAACTGTAGGGCATATGGGGAGATCAATAGATTTTGCTATTTTTTCTCTTCATTTAGCTGGAGCTTCATCAATTATAGGAGCTATTAACTTTATTTCTACTATTATTAATATACGGTCTATAACAATGGAGAAAGTTCCTTTATTTGTTTGGTCAGTATTTATTACTGCTATTTTATTATTATTATCCTTACCGGTGTTAGCTGGTGCTATTACTATATTATTGACTGATCGAAATTTTAATACTTCTTTTTTTGATCCTGCTGGGGGTGGAGATCCAATTTTATTTCAACATTTGTTTTGATTTTTTGGGCATCCTGAGGTTTATATTTTGATTTTACCTGGTTTTGGAATTGTTTCTCATATCATTAGATCTTCTGTTGGTAAACGAGAGCCTTTTGGGGTTTTAGGAATGATTTATGCTATGGCGGGAATTGGGGCTATAGGGTTTGTTGTTTGAGCTCATCACATGTTTTCTGTTGGAATAGATGTTGATACTCGGGCGTATTTTACAGCAGCTACTATAATTATTGCAGTTCCTACTGGAATTAAGGTTTTTAGTTGAATAGCTACATTACATGGTTCTTATTTTAAAATAAGTACTCCTTTAATGTGGTGTATTGGATTTGTATTTTTGTTTACTTTAGGAGGAATTACTGGTGTAGTTTTATCTAACTCTTCGTTAGATATTGTTTTACATGATACTTATTATGTAGTTGCTCATTTTCATTATGTTTTAAGAATGGGGGCTGTGTTTGCAATTTTAGCTGGGATTACATATTGATTTCCTTTATTTTTTGGAGTAGTATTAAAGGAAAAGTTTACAAAGCTTCAGTTTTTTATAATGTTTTTAGGGGTAAATATAACTTTTTTTCCTCAACATTTTTTAGGGTTAAATGGAATACCTCGTCGATATGCTGATTATCCAGATGTTTTTATTTTTTGGAATATAATTTCGTCTATGGGATCAATTTTGTCATTATTTTCTGTTATATTATTTATATATATCGTTTGGGAAGCTTTAATTATAAAATCTTTTGGAACAAATGAGTATAATATTAGTTCATCATTAGAATGAATAAATAATATTCCTCCTTTGGATCACACTTTTAATCAGTTGAATTTATTGCCAACTTGAGGTTCGTTATTATTTCAAAACGGAGTTTCTCCTGTAATAGAACATTTAATTTTTTTTCATGATCATATTATGATAGTTATAATTATAATTTTAATTATAGTTGGGTATGTTTTGATGAATTCTTGTTTTAATAAATTTTATAACTTAGGATTATTTCATGGGCAGAGTTTAGAGAGAATTTGAACTTTATTACCGGCAGTATTTTTATTAATAATTGCTTTTCCTTCCTTACGATTATTATATTTAATAGAAGAAGTAGGAGATTATGATATAACTATTAAAGTTATAGGGCATCAATGATACTGATCATATGAATATAGAGATTTAGGGTTCAATTCATTTGATTCTTATATAATTTCAAGAAGAACGTTTCGTTTATTAAATGTTGATAATTCTTTATTAATTCCGTTAAATAGAAGTGTTCGAGTAATTATATCTAGAACTGATGTTATTCATTCTTGAACAATCCCTTCTTTAGGGGTTAAGGTGGATGCAATTCCTGGGCGGTTAAATCAGTTATCATTTATTTTTAATCGAGTAGGATTATTTAGAGGACAGTGTTCTGAAATTTGTGGTTTGGAAAAGCATTATCATCCTTTTCATATAGTAAATATGTCTCCTTGACCACTAATAACGGGATTTAGTGCTTTAGTAATAATAATTGGAATAATTAAAATGTTTGTATATTTTGAACAAGATTTATTTTTTATATCGTTTATATTACTTTTATTTATTGCTTTTTTATGATGACGGGATGTAGTTCGAGAAAGAACCTTTCAAGGTTATCATTCTAGCGTGGTTCTTCAAGGATTGATCTTTGGGATAATTTTATTTATTGTAAGAGAAGTTTTTTTTTTTTTTTCTTTTTTTTGGGCCTTTTTTCATTCTAGTTTAAGACCAACAATAGAGTTAGGTTTACAGTGGCCACCTTGTGGTATTTTTTCTTTCAATCCTTTTCAAGTTCCTTTATTAAATACTTTGATTTTACTTTCTTCTGGAGTTAGAATTACTTTATGTCATCAGATAATTTTAAGGGAAAATTGAAGGGATGCTAAGATATCATTATTAATAACTTGAATGTTAGGTGTATATTTTTTATTTTTGCAGGGATTTGAATATTATATAGCTTCTTTTAGAATAAGAGATTCTGTATTTGGTTCGGTGTTTTTTATGGCTACAGGTTTTCATGGTTTTCATGTTTTAGTAGGTTCATTATTTTTGTTTGTCATTTGGTGGCGATATTTATGTAATCATTTTTCTAGAGGACATCATTTTGGGTTTGAAGCGGCTGCTTGATATTGACATTTTGTTGATGTAGTTTGATTGTTTTTGTTTTCTGTTGTTTATAACTTTATTCTTATTTCAATTAGTATTTTAATTAGTGTAGCCTTCTATACTATTTTAGAACGAAAAATTTTAAGATATATACAAATTCGAAAAGGACCTAACAAAGTAGGATTCCTAGGAATCCTACAACCTTTCAGAGATGCCTTAAAATTATTTAATAAAAATTTATTATCATTAGAAATAATGAATTCTTCATTATCTTTCACCCCTATGTTATCTCTCTTTATTATATTAACTTTAACTCCCATTATTTCTTATAATTTCCCCCTATTTGATATTAAACACAGAATTTTAATATTTTTCATTTTATCAACAATAAGAGTTTATTTTATTTTACTAATTGGATGATCATCAAATTCAAAATATTGTCACCTAGGGTCCATCCGTAGAGTAGCCCAAATAATCTCTTATGAAATTTCCTTTTTTATAATCATCCTATTTATCGTTATTATATCTCAATCATATTCATTTACTCAAATTCAAGAATCACAATATATAATATATTTTTTTTGAGGAAACATTATTATATTTTTAATATGAATTATATCATGCTTAGCAGAAACAAACCGAAGACCATTCGATTTCGCAGAAGGAGAATCAGAATTAGTTTCAGGATTTAATGTAGAATACATAGGAGGATGATTCGCTCTAATCTTTTTAAGTGAATACATAGGAATACTCATCCTATCAATAATTTCCACTATTATATTCTTCAAAAACCCTAAAATTTTCCCTATACTAATTTTAATCTTTATTATTATCTTAATCTGAGTCCGAAGAACTTTACCCCGATTCCGATATGACATATTAATAAATTTAAGATGAAAAATTTTCCTTTCTATTTCCTTATTTATTATTATATTTCCATTTCTTTTTATGTATTTAATAAGTTTTATATTAGTAATAAATAGAGATGATTGATTTTTAATTTGATTAGGTTTAGAAATTAATATAATAATATTTATTGTTATTGTATATGAACGTTGTAATATTTTTAATATTGAATCTTGCTTAAAATATTTTTTTATTCAAAGAATATCAGCAATCTTAATAAGTTTTTTATATGATATAATGGTTTGTTTAATTATGACATATAAAATTGGAGGAGGTCCATTCTTTTTTTGGTTTCCATCCCTTTGCAAGGGAATTTCATGGATATCTTGTTTTATTTTAATATGTTTTCAAAAAATTATTCCTTTAATTTTGGTAAGTCTATTCATATCTTTCATTATGTTTTTAATGGTTTTAGTAAGTTTGTTTTTTGGGGTGTTAGGAAGTTTTAATCAAAAAGATTTGAGGGAATTAATTGCTTATTCGTCAGTTTATCATTTGGGATGATTATTTTTATTAAGAATATCTGATATTTTTTGAATGTTTTATTTATTAATATATATAATAATAGTTGTATTTTTTTTTAATAAAGGTTTAGTTAATAATTTGTTAGGAGTGGTTAAGGTTAGGAGTAAAAAATGTTTTTTAGTGTGTATATTAAGAATAGCAGGAATACCTCCTTTTTTAGGATTTTTTTTGAAGTGATTTGCTTTTCTAAATATTTTTCAATTTTTTTTTAGATTGTTGTTGGTTTTTTCTTCAGTTGTAATATTTTATGTATATTTTCGAGTAATTTATGATGATATAATGTCTGTATTAGGAGTAATTTTAGGGTTATTAGTTATAATATGTATAGAATCTATTTTTTTAGTGGGTTTGGTTTATTTAATTTTTTTAATTCTTTTTATTAGGAATGATTATTTTGATATATTAGTATCATATGAGTGTGGATTTGATTCTAGTTGTTTAACGCGGTTAATTTTTTCTTATCGGTTTTTTTTGATTTCTATTTTATTTATTGTTTTTGATGTAGAGGTTTCTCTAATAATTCCTATTCCTTATTTAATGGCGTTAATGGGATTTATTTTTGTTTTAATTTTTGGTTTAATGTATGAATATTTTTATGGATCAATAACAATCACGAAAATAGTAATACAAGATACTCTTTCAATAATCTTAATAGCATTAACACTAATTAGAGTAACTTTAATTTTCCTATCATCATACAACTTTAAAGAAATCAACTGAACAACAATTTTTATCATTTTAATAATAACATTTTCCACTAGAAATATAATCATTTTTTATATCCTATTCGAACTAGTTCTAATCCCGACTATAATTCTTATTATAAAATCTGGAAAACAACAAGAACGATTACAAGCTAGAATTTATCTAATAATATATACAATTACAGCATCGTTGCCCCTCCTTATCAATATCATTCTATCATTCTTTATTTCACAAATTCTAATATTCAAAATTAACATAGTAATATTTATAATTCTAGCCTTTTTAATTAAAACACCTATATTTTTCTCTCACCTTTGACTACCTAAAGCTCACGTAGAAGCCCCCCTCGAAGGATCAATAATCCTAGCATCAGTCTTGTTAAAATTAGGAGGATATGGTTTAATTCGATTTATCCCATTATGCATTAATAAAATCAATAAAATTAATAACTGAATCATCAGAATTAGATTAATAGGAGCCATTTTAACAAGAATAAACTGTATTCGACAAAAAGATTTAAAATCACTTATTGCTTATTCATCAGTAGGTCACATAGGTTTCGTTTTAATAGCATTATTTTCCATAAACCATATTGGTATAATAGGGGCTATCTTTATAATAATTGCCCACGGATTAGTTTCTTCAGCCTTATTTCTACTAGTAAATGATTTATATTTAAAATTTCATTCACGAAACATTAATAAATTCAAAGGAATCTTATCAATTTCCCCAAACTTAATCTTCTGATGATTCATTTTCATAGCAATAAACATTTCAGCCCCACCAACAATTAACACCTTCAGAGAAATCTTTATCATAATAAGAATAATTTTCTGAAATAAAACTACAATAATAATAATCTTCATTTCATCAATAATAATAACATCATTTTCTATAATAATATTTTTAAATATCTCACACAACCCAACAAATCAAACCTCACATAAAACTTTTAACTCTCTATTTATCCATTCAATCCCCTTAATTCTAATTCTATTAAAAATAGAAATCATAATTAGTTTAAGAATTATAAGAATATGTTGATGACGAAAAAATATTATTATTATACTAATAAGATTAGAACTTCTTTTAATCTCTTTATATTTTTACATATTACCATCATTAATAATTATATTATTAATAATAGCAAGAGGATCAAGAATTGGCTTAAGCCTATTAATCTCTTTATCAAATTCCCACAACTCATTACATTCAAACTTTATTATAATTATTTCCCTTATTACATTCCTTACATCTTATCTTCTGTATTATAATATATTCATTTACATTAAAATTCCTATACTTATAAATCTATATTTACAAATCCCTATCAGCTTAATCATTGATTGAATATCATGTATATTTATCAGAACTGTTTCCATAATCTCTTCAATAATTCTTTTATTTAGAATATACTACATTCAAAAAAAAGAACACAAACAATTCTCAATATTATTAATAATATTCGTATTATCAATAATAATCTTAATTATTAGAAATAACCTATTTTTAATATTATTATCCTCCTATATCTTAGTAATTTATTACCAAAACCATTTATCAGGATCATCAGGATCTATCACCCTCCTAACTAACCGAATCGGAGATATTATAATTCTCTTATCAATTAGAAGACTAATTCACCTAATAAATTGAGAACTAAATAATGAAAAATTTTTCCTAGTTATAATACTACTGCTACTAGCAAGATGTACTAAAAGTGCACAATTTCCATTCTCAGCATGACTCCCTATAGCCATATCAGCCCCTACTCCAATTTCAGCTTTAGTTCATTCATCAACCCTAGTAACAGCTGGAATTTACCTAATAATTCGAACAATACACCCTTTAACCATATTAACCCTAATAATAATTTCATCATTAACAGCCTTATACGCTGGAATATCAGCCAACTGAGAACAAGACATAAAAAAAATTATTGCTTTGTCAACTTTAAGACAAATAGCAATAATAATATTCTCAATTTCAATTAAATCTATCCCATTAGCATTTTTTCATCTAATTATCCATGCATACTTTAAATCCTTAATATTTATATGCGCAGGAATCATAATTCATGAATCTTCCTATCAAGACATACGAATAATAAATTCAACTCACTATAATCCCCTTACCAATTCAATTTTAGGACTAACTAATATAGCCCTAATAGGCTTTCCATTCACATCAGGTTTTCTATCAAAAGACATAATCATTGAAAAAATAATTTCATCTAAAATAGAATGCATTCTAACACTCCTAATGATCTTATCTATCGGAATAACCTCAAGTTACTCAATTCGAATAATTTTTCTTTCAAATAAGTACTCAATCAAACCTGATTTAACAAATCATACTACACTATTTTCAAACATACCCATCACACTTATAAGACCTACAACCATAATAATAGGAGCATGCTTACTTTGAATAACAAATCCCGAACAAATTATATTAATACCAAAAGTTATAAAATTCTCTATTATTATTATATTAATTATAGGATTACTATTAGGAACAATATTATCCTTTAAAAGATTCTTATATAAATCATTAGGAAAAATATCCCTTACCCTATGATTTATTCATACCCTTTCAACATCAATTTTTCTATACCCTTATTTCAAAAACTATATTATAAATGACAAACACTGACAAGAAAATTATGGCCCTAATATATTGTTTATAATAACAATAAAAACATCTTCAATCCCCGAATTATCAAAATCATTAATACTTCTAATAATAATTAGTTTATTACCATTAATAAATTTAATTTTTTTAATAGGGGTATTTTTTTTAGTAAGAATGCAACCTGTTTTTATGATAGGGGTGTTAATTGTAATAACTTTTTTATATTCCTTGAAAATTTATGAATATTTGAGAAGATATTGGTTTAGTTATATTTTATTAATGGTTATGTTAAGAGGGGTGTTAGTAGTTTTTACGTATATGGCTAGATTAACTCCTAATGAAAGATTTGAGATTTATATTGTGATTTTTTTGTTTTTAATAAGATTGTTAGTAAGAGATGTAAGAATGTTGAGAGTAGGTTTATGAAGAAGATATTTAGGTGTATTTAGTTTGTTTTTAGTTAGATTTTTGTTAGGAGTTATGTTGATAGTAGTTATTTTAAGATATATAAATGGGTCGGTTCGT
>Philodromidae_Philodromus_cespitum
ATTAGTTTATTTTCAGTATTTGATCCTACATCATACTTTGGATTATCTTTGAATTGGATTATTATGCTTTTAATTATTTTATATTTTCCTGTTAAATTTTATTTAATTAATAGTGGTTTTTTTTTAATATTTAAAAGTGTATTTTTAGGTGTAAGAAAAGTTTTTGGAGAAGTTAGAATTCCTAATCATATAGGATTAAATTTTTTATGTGTTATAACATTTATATATTTGATGTTGTTAAACTTATTAAGTCTATTTCCTTTTATTTTTACAGGAACAGCACATCCTGTTATCACCTTAGGTTTTGGGTTAGTATTATGGATTTCCTTTTTTATAATAGGATGAACAAAAAGATTTAAAGAAAGTGCAGCTCATTTAGTTCCTGAAGGAGCTCCGCTTATATTAGCCCCTTTAATAGTAATTATTGAAAGAATTAGTCATGTTATTCGTCCTTTTACACTTTCTATCCGATTAGCTGCTAATATAATAGCAGGTCATTTAATTGTTGGATTATTATCAAGAATTAGAACTATTAATATATTTGGCTTTATTAATTCATATTTTTTACAAAGATTATTATTAGTACTAGAGTTTGGGGTTTCAGTAATTCAGGCATTTGTATTTAGCATTTTATTACTATTATATGCTTTAGAAATACCGTTAATATGAATTATATCTATTTTTATAGTTAGTTTAATTTTGATAGTAATAGTTGATTTATTTTTTCGTAAAAATAATAAGCTTATTAATATTTTAAATATATCTTTAGTTGATTTACCCTCTCCTGCTAGTTTAAGCTATTTTTGAAATTTTGGATCTCTTTTAGGAGTTTTTTTAGGAGTTCAAATTTTATCTGGTTTATTTTTATCTTTTCATTTTAGAGGAGATGTTAATCTATCATTTGATAGAATTGTTCATATAATACGTGATATCAACTATGGATGATTTTTGCGAGTAGTTCATGCTAATGGTGCCAGTAGAGGTGTAACTATTTTATTATTATCCATAGCAACAGCTTTTTTAGGTTATGTGTTACCTTGAGGTCAAATATCTTTTTGAGCTGCCACTGTAATTACTAATTTATTATCTGCTATTCCATATGTAGGAAGAATTTTAGTTGAATGACTTTGAGGAGGATTTTCTGTTGGAAATCCGACTTTAACTCGATTTTTTGCATTTCATTTTATCTTACCTTTTATTATTTTATTTTTAGTAATTTTTCATTTATTTTTTTTACATGAAACAGGATCTAATAATCCTGTAGGAATTTCTAGCTGTGATAAAGTATCCTTTCATCCTTATTATAGAATAAAAGATATTTATGGATTTGGTATTTTTTTTATATTTTTTATATTAATTTGTTTATTAAGTCCTTATATTTTTATGGATGTAGAAAATTTTATTAATTCAGATCCGTTAGTTACACCAGTTCATATTCAACCAGAATGATATTTTTTATTTGCATATACTATTCTTCGATCTGTTCCTAATAAAGTTGGAGGAGTTATCGCTTTAATTATATCAGTAATTGTATTATATATTTTACCTATTTTATTAAATCATAAATTTCGAAGAAATTTTTATTATTTAATAAAATTTATATTTTGATTTTTTGTATGCAATTGACTACTATTAACGTGAATTGGAGCTTGCATTGTACTGCGATGATTATATTCAACAAATCATAAAGATATTGGGACATTATATTTAATTTTTGGAGCATGAGCAGCAATGGTTGGAACGGCAATAAGTGTATTAATTCGAATAGAATTAGGTCAAGTAGGTAAGTTTTTAGGTGATGATCATTTATATAATGTTATTGTAACTGCACATGCATTTGTAATAATCTTTTTTATAGTAATACCTATTTTAATTGGAGGGTTTGGAAATTGATTGGTACCTTTAATATTAGGTGCTCCGGATATAGCTTTCCCTCGAATAAATAATTTAAGTTTTTGACTGCTTCCTCCATCATTATTATTATTATTTATTTCTTCTATAGTAGAAATAGGAGTCGGAACTGGTTGAACAGTTTATCCTCCTTTAGCATCAATAACAGGACATGCAGGTAGTGCAGTTGATTTTGCTATTTTTTCATTACATTTAGCAGGTGCATCTTCTATTATAGGTTCTATTAATTTTATTTCTACTATTATTAATATACGATCTATGAAAATAGATAAAGTTCCTCTATTTGTATGATCGGTTATAATTACTACTGTTTTATTACTTTTATCATTACCTGTATTAGCAGGGGCTATTACTATACTTTTAACAGATCGAAATTTTAATACATCATTTTTTGATCCTGCTGGAGGAGGAGATCCTATTTTATTTCAACATTTATTTTGATTTTTTGGTCACCCAGAAGTTTATATTTTAATTTTACCTGGATTTGGAATTGTATCACATATTATCAGTTCTTCTGTAGGAAAGCGAGAACCATTTGGTTCATTAGGAATAATTTATGCAATAGTTGGAATTGGAGGGATGGGATTTGTTGTTTGAGCTCATCATATATTTTCGGTCGGTATAGATGTAGATACACGTGCATATTTTACAGCAGCAACTATAATTATTGCTGTTCCTACAGGAATTAAGGTATTTAGATGAATAGCAACTTTACAAGGTTCTTATTTTAAAATAAGTGCACCATTAATATGATGCATTGGTTTTGTATTTTTATTTACATTAGGAGGAATTACTGGAGTTGTTTTATCAAATTCATCACTTGATATTATTTTACATGATACATATTATGTAGTAGCTCATTTTCATTATGTTTTAAGAATAGGAGCTGTATTTGCAATATTAGCTGGGATTACTTATTGATTTCCTTTATTTTTTGGTGTTGTATTAGATGAAAGGAAAACTAAACTTCATTTTTATGTAATATTTTTAGGAGTTAATATAACTTTTTTTCCTCAACATTTTTTAGGTTTAAATGGTATACCACGACGGTACGCTGATTATCCTGATAGTTTTTTATTTTGAAATATAGTATCTTCATTAGGATCATTATTATCATTATTTGCTGTTTTATTGTTTGTATATATTGTTTGAGAGGCTTTGGTTTTAAAATATTCATTTGAAGGTAATTATTTTGTAACATCATCTATAGAATGAATGAATAATGTTCCTCCTTTAGATCATACATTTAATCAATTAAATATATTGCCAATTTGAGGTTCTTTATATTTTCAAAATGGAGTATCCCCAGTTATAGAACAGTTAATTTTTTTTCATGATTATACTATAATTATTATATTAGTAGTAATAGTATTAGTAGGGTATATATTAATTAGTTCATGTATTAATTTATTTTATAATATAATAATATTTGAGGGTCAAGAGTTGGAGAGAATTTGAACAGTTCTTCCTGCTATTTTTCTTTTATTTATTGCTTTTCCTTCATTACGATTATTATATTTAATAGAGGAGTTTGATTGTTATGATATAACAATTAAAGTATTAGGACATCAATGATTTTGAAGTTATGAATATAGAGATTTTGAATATGTTTCTTTTGATTCATATATAAAACAGGATAGATTATATCGTTTATTAAATGTTGATAATTGTTTAGTTATCCCTTATAATTCTATGGTTCGAATTATTGTTTCAGGTGTAGATGTAATTCATTCTTGAACAGTTCCTGCTTTAGGAGTTAAAGTTGATGCAGTTCCTGGACGATTAAATCAAATTTCTTTAATATTTAATCGAGTGGGATTATTTAGTGGACAATGTTCAGAAATTTGTGGTCATTTGGAAAATTATCACCCATATCATATTGTTAATATTTCACCTTGACCATTGATAGTAGGATTTGGTACAATAGGAGCTGTAATTGGTTTAATTAAATTATTTAATTATTCATCATTGGATTTATTTATATTATCTATTTTAACTATTATTATATTAGCAATAATATGATGACGAGATGTTGTTCGAGAAAGAACCTATCAAGGGTTTCATTCTAGAATAGTCTTAAATGGTTTAATAATTGGTATATTACTATTTATTATTAGTGAAATTTTTTTTTTTATCTCTTTTTTTTGAGCTTTTTTTCATTCAAGATTAAGTCCAACGATTGAATTAGGATCATTATGACCTCCAATTGGTATTTTACCATTTAACCCATTTCAGGTACCTTTTTTAAATACTGTAATTTTATTAGCATCTGGTGTTACAGTTACATGATCTCATCAATATATTTTAAATAATAATTGAAATAAAGCTAAAAAATCTTTGTGTATAACATGAATATTAGGTTTATATTTTTTATTTTTACAAGGATTTGAATATTTTATAGCATCTTTTGGTATTTCTGATAGAATTTATGGTTCTACTTTTTTTATATCAACAGGATTTCATGGATTTCATGTAATTGTTGGTACATTATTTTTATTTATTGTATGATTTCGATTGATCTTAAATCAAATAACTTCAAGTCATCATTTTGGATTTGAAGCAGCTGCTTGGTATTGACATTTTGTTGATGTTGTTTGATTATTTTTATTTTCTGTAGTTTATAATTATATCTTAATTTCATTAAGAATACTTGTAAGAGTAGCTTTTTATACTATTTTAGAACGTAAAATTTTAGGATATATCCAAATTCGAAAGGGGCCAAATAAAGTAGGATTAATAGGTATTTTACAACCTTTTAGTGATGCAATTAAACTTTTTAATAAAAATTTAATTAATCATGAGACAATAAATTCATTAGTAGCATCTACACCTGCACTATCATTATTTTTATCAATTTTAATTATTCCTATTATTTCATTTAACTATCCTTTATTTGATAATAAACATAATATTTTATTATTCTTTATTCTAAGTAGAATAGCTGTTTACTTTATAATATTAATTGGTTGGTCAGCTAATTCAAAATATAGTATATTAGGATCTATTCGAAGAGTAGCACAAATAATTTCATATGAAGTATCTTTTTTTTTAATTATTTTATTTATTGTATTAATAAGATATTCTTATTCATTTACTGAAATTTCAATATCACAAACAATATTATCATTTATTTGAGGAAATTTATTATTATTCATAATATGAATTATATCTTGTTTAGCTGAAACTAATCGAAGCCCTTTTGATTTTGCTGAAGGTGAATCAGAATTAGTATCTGGATTTAATGTTGAATATATAGGAGGTTGATTTGCCCTCATTTTTTTAGCAGAATATTTAAGCATGATTATTATTAGATTAATTTCTACAAATATATTTTTTATAACCCCTTTTATATTTTCATTTAATATTATAATTATAATTATTATTTTATTATGAATTCGAGGTGCATATCCTCGTTATCGATATGATATCCTTATAAAATTAAGATGAAAAATTTTTTTACCTGTAATTTTACTATTATGTCCTTTATCTTTTCTTGTTGTATATATTATTAGTTTTATTTATGTATTAAGAATTGATGATTGAATTATAATCTGGTTGGGGTTAGAACTCAATATAATATCATATATTGTTTTGATTTATAAAAAATACGATATACAAATTATGGAATCATGTTTAAAATATTTTTTGATTCAGAGTTTATCTGCATTTTTATTATCATCATTTTATTATATTTTAATTATTATATTACTTAGATATAAATTAGGAGCTGGTCCATTTTTTTATTGATTTCCATCAGTTTGTACTGGATTAGGTTGATTATCTTGTTATGTGTTAATAACTTTTCAAAAAATTATACCTTTATTTTTAATATCTAGATTTTTGAATTGAATTATATGATATATAATTATTATCTCATTGGTTGTAGGTGTTTGTGGTTCAATGAATCAGACTAATATTAAAAATTTATTTGCATATTCTTCTATTCATCATATTGGTTGATTAATTTCTTGTATATTTAGAGATTTATTTTGATTATGATATTTAATAATTTATTCTGTAATATTAATTTATTATTTAATATTACATGATATTAATAATTTTTATATATTAGGTAAATGTAAAAATAAAGGTTGGTTTATAATTGGATTTATAAGAATAGGAGGTTTACCTCCATTATTAGGGTTTTTTTTAAAATGAGCTGCACTTTTACATATTTTATTTTATCTTTTTGTAATATTTTTATTACTAATATCTGTTATTATATTATATATTTATATACGTGTAATTTATGATGATTATTTAAACTTATTTGGATTATTTATTGGATTAATAGGATTAATACTTTTAATTAATATAGTATTAATTGGAGTTGTTTATTTTTTATTTTTATTAATATTTTATAAAAGAATAGAGATAGAAAGAATTAGTTCATATGAATGTGGATTTAATCCAAGAGCATCAACTCGGCTTGAATTTTCTTATCGATTTTTTTTGATTTCAATTTTATTTATTATTTTTGATGTTGAAATTGCATTATTATTACCTGTACCATTTGTATCTGTAATAATTATATTTATAATAATTTTAGTATGTGGATTATTATATGAAAATATATGAGGGTTAATTATGATATTTAAAATTCTAATATTTGATGGATTAAGATTAGTAATATTACTTTTAACTTTAATAAGAGTAATATTAATTATTTTATCATCCTCTATTATTAAAAAAATTAAAATGACACCTATTTTAATAATTTTAATATTAACTTTTACATCTAATAATTTATTTATATTCTATGTAATATTTGAACTAGTTTTAATTCCTACTTTATTATTAATTACAATACAAGGAAATCAACCTGAACGATTACAAGCAAGAATTTACTTATTAATATATACAATTATAGCATCTCTACCATTATTAGTAAGAATTATTTATTCTTTTATAATTATAATAATAACAATAATAAAATTTAATTTAATTTTATTTATATCCTTAGCTTTTTTAGTAAAAATACCAATATATTTTTCTCATCTTTGGTTACCAAAAGCTCATGTAGAAGCACCTCTTGAAGGTTCAATAATTTTAGCAGCAATTTTACTAAAATTAGGAGGTTACGGACTTATCCGTATAATACCATTATTTAATAAAAATATTAATAAAATTAATATTTGAATTATTAGAATTAGATTAATAGGTGCATGTTTTACAAGTTTAAATTGTATTCAACAAAAAGATATAAAAGAATTAATCGCTTACTCATCAGTAGCACACATAGGATTTGTTTTAACTGGTTTATTTTCATCACTTAAAATAGGATTATACGGTGCTATTATAATAATATTTGCCCATGGATTATCTTCCTCAGCATTATTTTTACTAGTAACTGATTTATATAATAAATATCACTCACGAAATATTTTAAATATTAAAGGATTAATAACCACTATACCTAATATTACTTTTTGATGATTTATTTTTATAGCTGCTAATATTTCAGCTCCTCCTTCAATTAATACAGTTAGAGAAATCTTATTAATATCTAACTTATTAATATGAAATATATGATCTATATTTATTATTATGTTAAGATCATTTATAACAACTACTTTCTCAGTAATCTTATTTTTAAACATTATTCATAATATATCAAAATTAACAGAGCATAAAATTTTTTTATCATTATTTATCCATATAATTATTATGATTATTTTACTTGTTAAAATAGAAATTATAATAATTATTAGAATTTCAAGCATATGTTGATGACGGAAAAATATAATTTTAATTTTATTAAGATTAGAAATATTAATTTTATCTATTTTTACTACTGTAATATTTAACCTTTTAATTATAATAACAGTAATGGTTAGAGGTTCAACTATAGGATTAGGATTATTAGTATCAATAGTAAATTCACATAATTCTTCATCTTCAGCTTATATAATTTTTATATTTACTATCCCATTATTAACTTTAATATTATTAATAAATAATTCATTTATTATAACAAATTTATCATTAGTAAATTTTATATCTTTTAATTTATCTATTAATATTATAATTGATTGAATATCAATATTTTTTTTATCAACTGTAATATTCATTTCTAGAATAATTATTACATTTAGTTATTATTATATTCCAAAATTTGAACATAAACAATTTTTAATATTATTAATAATATTTGTTATATCAATAAGAATTTTAATTTTAAGAAATAATTTATTTTTAATATTATTAACATCCTATGTATTAGTAATTTATTATCAAAATTTTAATTCAGCAGCATCAGGTACTATTACATTATTAAGAAACCGAATTGGTGATATTATAATTCTTTTAGTAATTAGAATTATAATGTTATATATAAATTGAAATTTTAATAATTTTAATTATTTAATTATTCTAATTTTATTAACAATCGCCGCTCTTAGAAAAAGTGCTCAATTTCCTTTTTCAGCATGATTACCTATAGCAATAGCAGCCCCAACACCCATTTCTGCATTAGTTCATTCATCAACTTTAGTAACTGCCGGTGTTTATTTAGGTTTACGATTAATACATCCATATATAATATTATTACTAATAACTATTGCAAGAAGAACTGCAATTTATGCAAGAATATCAGCAAATTGAGAACAAGACATTAAAAAAATTATTGCATTATCAACACTTAGCCAGATTGCTATAATAATATTTGCTTTAAGAATTAATATAATTATTATTACATTTGCTCATTTAATTATTCATGCTTTATTTAAATCTACTATATTTCTTTGTGCAGGTACAATAATTCATGAATCAAATTATCAAGATATACGAATAATAGGAAATAAATTAATAATACCTATTACTAACTCAACATTAGGACTAACTACAATAGCACTTATAGGAATTCCTTTTATATCGGGGTTTTTTTCAAAAGATGCTATTATTGAATCATTAATTTCATCTAAATTAACTACTATCAATTCAATAATAATAATTATATCAATTGGTATAACTACCTCGTATTCTTTACGAATAATTTCATTAGCTAATAATAATTATTTAAAACCGATATTAAGATATCACATTAATATTTACTCTCATCTTCCTTTGATAATAATAAGCCCTCTAGCCATTACTTCAGGTTCATGAATTTCATGACTTACAATACCAGAACAAAATTTTTATATAAATACATTTTTTAAAACTATAATTATTTATATCCTATTATTAGGAGTATTAATAGGATTTACTTTATCATTTAAAAATAAAAAATTTATTAATATAGGATATTCATCAATTAGTTTATGATTTATAAATTTTTTATCTATTACAAAGCCTATTTATCCTCTAATATGAAATTATATAAATAATGATAAAAAATGACAAGAATCATATGGTCCACAAAAATCATATAATAATATTAAATTAATATCTAAAATTACAGAGATCCATAAATCAATAATATTTTTAGTTTTAATATCTTTAATACCATTAGTAATATTAATATTAATTATAGGAGCATTTTTAGTTAGAAGACTTCAACCTATAATCATAATTACTATAATAATCATAATTGTTTTTATATATTCATATTTTGTGTATATATCAGTAATAGGATATTGATTTAGATATATTTTAATAATAATTATATTGAGAGGAGTACTAGTTGTTTTTACATATATAATTAGCCTTATTCCTAATGAGATATTTGAAAATTATATTATATATATATATCTATTTTTAATGAGAATTATAGAAATAAATGAATTAATTAGATTAATAATTTGAATATCTTGATATGGATTACTAAATGTTTTTATAGTATCTTTTTTATTTATAGTTATATTAATAATTGTTTGATTTAGTTATAGTAATGGAGCAATTCGT
>Philodromidae_Philodromus_histrios
AATAATTTATTTTCCGTTTTTGATCCTACATCATATTTTGGTATCCCTTTTAATTGAATAATTATGTTATTAGTATTTTTATATTTTCCTGTTAAATATTATTTAATTAGTAGAGGTTTTTTTTTAATATTTAAGAGTGTATTTTTAGGGGTTAGAAAAGTATTTGGAGAAGTTGCTGTTCCTTTTAGAATAGGGTTGAATTTCTTATGTGTAATAACTTTTTTATATTTAATAATATTAAACTTACTAAGTTTGTTTCCTTTTATTTTTACTGGTTCTGCTCATCCTATAATTACAATAGGGTTTGGGGTTGTTTTATGGATTTCTTTTTTTATAATAGGTTGATCTAAGAGATTTAAGGAAAGTGCAGCTCATTTGGTTCCAATAGGAGCTCCTATTGGAATAGCTCCATTAATAGTATTAATTGAAAGAGTAAGTCATATTATCCGTCCATTTACATTATCTATTCGATTGGCAGCTAATATAATAGCTGGTCATTTAATTGTTGGATTGCTGTCTAGAATTAGAACAATAAGTTTTTTTGGTTTAATTAATTCTTATTTATTACAAAGTATTTTATTAGTATTAGAATTTGGGGTTTCAGTTATTCAAGCATTTGTATTTAGAATTTTATTATTGTTATATGCTTTGGAAATACCATTATTTTGAGTTATATCTATATTTATATTTATTTTTATTTTAATTACTATAATTGATATATTTTTCCGTAAAGGTAATAAATTAATAAGAATTTTGAATGGGGCTTTAGTTGATTTACCTTCTCCTTCTAGTTTAAGTTATTTTTGGAATTTTGGATCTCTTTTAGGTGTTTTTTTGATAGTTCAAATTTTATCTGGTCTATTTTTGTCTTTCCACTTTAGAGGTGATGTAAATTTATCATTTAATAGAATTATCCATTTAATACGAGATGTAAACTATGGATGATTACTTCGTGTAATTCATGCTAATGGTGCTAGTAGAGGGGTTACAATTTTATTGTTATCTATAGCTACGGCTTTTTTAGGTTATGTTTTACCCTGAGGGCAAATATCTTTTTGGGCAGCTACTGTTATTACTAATTTACTGTCAGCTATTCCATATGTTGGTATTTTTTTAGTAGAATGAATTTGAGGTGGATTTTCAGTAGGAAATCCCACTTTAACTCGATTTTTTTCATTTCATTTTATTTTACCTTTTATTATTTTAATATTTGTTATTTTTCATTTATTTTTTTTACATGAAACAGGATCTAATAATCCTATTGGTATTTCTAGATGTGATAAAGTTACATTTCATCCTTATTATAGAATTAAGGATATTTATGGTTTTGGAATATTTTTTATATTTTTTATATTAGTGTGTTTAATAAGTCCTTATATTTTTATAGATGTTGAAAATTTTTTGAGTTCCGACCCATTGGTCACTCCTGTTCATATTCAGCCGGAGTGGTATTTTTTGTTTGCATATACTATTTTGCGATCAGTTCCTAATAAGATTGGTGGGGTATTAGCATTAGTTATGTCGGTATTAATTTTATATACTGTACCTATTTTATTAAATCATAAGTTTCGAAGTAATTTTTATTATTTTATAAAATATATATTTTGGATATTTGTAGTTAATTGATTATTACTTACATGAATTGGGGCTTGTGTTGTTCTGCGATGATTGTATTCAACTAATCATAAGGATATTGGAACAATATATTTGATTTTTGGAGCTTGAGCTGCTATAGTAGGAACTGCAATAAGTGTTTTAATTCGAATGGAGTTAGGTCAAGTTGGTAGTTTTTTAGGCAATGATCATTTGTACAACGTAATTGTTACTGCTCATGCGTTTGTAATAATTTTTTTTATAGTAATGCCTATTTTAATTGGTGGTTTTGGAAATTGATTAGTTCCCCTAATATTAGGAGCACCAGATATGGCATTTCCGCGAATAAATAATCTTAGTTTTTGATTATTGCCTCCATCATTAATATTATTATTTATTTCATCTATAGTTGAAATAGGGGTGGGTACTGGATGAACTGTTTATCCTCCTCTAGCATCAACAGTTGGTCATGCAGGAAGTGCAGTTGATTTTGCAATTTTTTCTTTACATTTAGCCGGGGCATCTTCTATTATAGGATCAATTAATTTTATTTCTACTATTATTAATATACGATCAATAGGGATAGATAAAATTTCTTTATTTGTATGATCAGTAGTAATTACTACAGTATTATTATTATTGTCTCTTCCTGTTTTAGCTGGAGCTATTACTATACTTTTAACTGATCGAAATTTTAATACATCTTTTTTTGACCCTGCAGGGGGAGGAGACCCTATTTTATTTCAACATTTATTTTGATTTTTCGGACATCCTGAAGTATATATTTTAATTTTGCCAGGATTTGGAATTGTTTCTCATGTTATTAGTGCATCAGTGGGAAAGCGTGAACCGTTTGGTTCGCTAGGAATAATTTATGCTATAGTTGGTATCGGGATTATAGGATTTGTTGTATGGGCACATCACATATTTTCGGTTGGAATGGATGTTGATACTCGTGCGTACTTTACTGCTGCTACAATAATTATTGCGGTTCCTACTGGAATTAAGGTTTTTAGATGAATAGCTACTCTTCAGGGTAGTTATTTTAAAATAACTACCCCAATATTGTGGTGTATTGGATTTATTTTTTTATTTACATTAGGAGGAATTACTGGGGTTGTTTTATCTAATTCCTCATTAGATATTGTATTGCATGATACTTATTATGTTGTAGCTCATTTTCATTATGTATTAAGTATGGGGGCTGTATTTGCTATATTAGCAGGAATTACTTATTGATTTTCTTTGTTTTTTGGAGTAGTTTTGGATGAAAAAAAGACAAAACTTCATTTTTATGTTATGTTTTTAGGAATTAACTTAACTTTTTTTCCTCAACATTTTTTGGGATTAAATGGTATACCACGTCGCTATGTTGATTATCCTGATATATTTTTTTTTTGAAACATAGTGTCATCTATAGGTTCTTTATTATCTATGTTTGCTATTTTATTTTTTATTTATATTATTTGAGAAGCATTGGTACTTAAATATTCTTTTGAAGGAAATTATTTTGTTAGTTCATCTTTAGAATGAATAAATAGAATCCCCCCTTTAGATCATACTTTTAATCAGTTGAATTTGTTGCCAATATGAGGGTCTTTATATTTTCAAAATAGTGCGTCTCCTGTAATAGAACAGTTAATTTTTTTTCATGATTATACTATAATTATTATAATTATTATTATAGTATTAGTCGGATATATATTGGTAAGTTCATGTATTAATCTATATTATAATATAATATTATTTGAAGGTCAAGAATTAGAGAGAATTTGAACTGTATTACCAGCTATTTTATTAGTATTAATTGCGTTCCCTTCATTGCGTTTATTATATTTAATAGAGGAATTTGATGAGTATGATATAACTATTAGGGTAATAGGGCATCAGTGATATTGAAGTTATGAATATAGTGATTTTGATATTATTTGTTTTGATTCTTATATAACTCAAGAAAGAATTTTTCGATTGCTTAATGTGGATAATTGTTTAGTAATTCCATATAATACTATAGTTCGAATAATTGTATCAGGTGCGGATGTCATTCATTCTTGAACAATCCCTGCATTAGGGGTGAAGGTTGATGCAGTACCAGGTCGACTAAATCAAATTTCTCTTATGTTTAATCGAATGGGCTTATTTAGAGGACAATGTTCGGAAATTTGTGGGCATTTGAAAAATTATCATCCATATCATATTGTTGATATTTCTCCTTGACCTTTATTAGTAGGAGTTGGGGTAATAAGTGCTGTAATTGGATTAATTAAACTCTTTATATTTTCAGAATTTAATTTATTTCTTTTATCTTGTTTAACAGTTTTTATATTAGCATTATTATGATGGCGAGATGTAATTCGTGAAAGAACATATCAAGGATTTCATTCAAGAAATGTATTAAATGGATTAATATATGGGATAATATTATTTATTGTTAGAGAAATTTTTTTTTTTATTTCTTTTTTTTGGGCTTTTTTTCATTCAAGATTAAGTCCTTCTGTTGAATTAGGTTCTATTTGACCTCCTATAGGACTTTTTCCTTTTAATCCGTTTCAAGTACCTTTTCTTAATACTGTTATTTTACTAGCGTCTGGAGTAACAATTACTTGAAGACATCAATATATTTTATGTAATAATTGAGTAAAGGCTAAAATAACTCTAGCCATAACTTGGATGTTAGGTTTATATTTTTTGAATTTACAGATGTTTGAATATTATATGGCATCTTTTAGAATCTCTGATTCAGTATACGGATCTACTTTTTTTATATCAACTGGTTTTCATGGATTTCATGTAATTGTAGGAACTTTATTTTTATTAACTGTTTGATTTCGAATATTAAGTGATGAATTAACTTCAGCTCATCACTTTGGGTTTGAAGCTAGAGCATGATATTGACATTTTGTGGATGTTGTGTGATTATTTTTATTTTCAGTAGTTTATAATTTTACTATAATTTCACTGAGAATTCTAATTAGTGTAGCTTTTTATACCATTCTAGAACGAAAATTCTTAGGATATATTCAAATTCGAAAAGGTCCAAATAAAGTTGGACTTTTAGGAATCCTACAACCAATTAGAGATGCTGTAAAACTATTTAATAAGAACTTAATTAATCAAGAAACAATAAATATAATATTATCATCTACCCCTGCCGTAGCTTTATTTTTATCAATTTTAATAGTTCCTATTATATTATTTAACTATTCATTGTTTGATAATAAACACAATATCTTATTTTTCTTTATTTTAAGTAGAATATCTGTATATGTATTAATACTAATCGGATGATCAGCTAATTCCAAATATAGAATATTAGGTTCTATTCGAAGAGTAGCTCAAATAATTTCATATGAAGTTTCATTTTTTTTAATTATATTATCAATTGCCTTAATTAGAATATCCTATTCTTTTCACGAATTAATAAAATCACAAATAATATTATACTTTTTTTGAGGAAATATAATTATCTTCATATTATGAATATTATCTTGTTTAGCAGAAACAAATCGAAGCCCTTTTGATTTCGCTGAAGGAGAATCAGAATTAGTATCAGGTTTTAATGTAGAATATATAGGAGGCTGATTCGCCTTAATTTTTTTAGCCGAATATATAATAATAATTATAATAAGACTAATATCAAGAATCTTTTTCTTTAAAACACCATATATAATATCATTCACTATTATAATTTTAATTATAACAATATTATGAGTTCGTGGAACTTTCCCACGTTATCGATATGACATCTTAATAAAAATAAGATGAAAAATTATACTTCCAACCATACTATTTATATGCTCTTTCCCATTTATTTTAATTTACTTTTTAAGTTTTATGTATGTACTATGTATTGATGATTGAATTTTAGTGTGATTTGGAATAGAACTTAATATAATATCATATATTGTTTTAATTTACAAACGGTATAGAATTCTAGTAATAGAATCATGTTTAAAATATTTTATTATTCAAAGATTATCAGCTATTTTTTTAATAATAATTTATGTTAGTTTAGTTAGATTTATTCTTAGATATAAATTAGGAGTAGGTCCTTTCTATTATTGATTTCCATCCTTGTGTTCAGGTTTAAATTGGATTGCCTGTTTTTATTTAATGACTATTCAAAAAATTATTCCTTTATTTTTATTATCAATATTTACTAATAAATTTATATGATTTATTATTATTATTTCTTTGTTAGTTGGGATTTTTGGTGCATTTAATCAAGTTGACATTAAGCAATTACTGGCTTATTCTTCAATTCATCATGTAGGGTGAATTATATATCTTTTCTATAGAGATATATTATGAATGTGATATTTATTGATTTATTTTATAATCATTTTTATTTTTCTTATAAAGTATGATATTTTCATTATTAGTATTTTAATAAGATGTAAAAATATTTTTTGATTTATAGTCGGAATCCTAAGCTTAGGAGGTTTGCCCCCTTTTTTGGGGTTTTTTCTTAAATGAATTGCTTTTTATTATATTATTGACTTATTAATTATAGTGTTTTTGATTTTTATTTCTGTAGGGATATTATATATCTATATGCGAATATTGTACGATGATTGTTTAAATATATTTGGATTTGTTTTGGGAATATTGAGTTTATTAATTATAATTAGATTATTATTAGTGAGTTTAGTTTATGCTATATTTATATTACTTTTTTATAAAAGTAAATATATAGATAGAGTAATTCCTTATGAATGTGGATTTAATCCATCATCATCAACTCGGTTAACTTTTTCATATCGATTTTTTTTAATCTCAATTTTATTTATTATTTTTGATGTTGAAATTGTGTTATTATTACCTGTTCCATTTGGGGGCGGTATTTTATTATTTATATTGATTTTAATTATAGGGTTATTATATGAATATGTTTGGGGTATAATTATTATAATAAAAATATTTATAATAGATAAATTATCATTTATTATACTATTACTAACTATATTAAGAACTAGATTAATTTTACTATCATCATCAACTTTTAATAAAATTAAAAATATACCAATTTTTATTATTTTAATACTTACATTTACAGCAAATAACATATTCAATTTTTATATTTTATTTGAATTGGTATTAATTCCTACATTTTTATTAATTACTATACATGGTAATCAACCTGAACGATTACAAGCAAGAATTTATCTATTAATCTATACTATTTTAGCCTCACTGCCCCTATTAATTAGAATTATCTACTCATTTCTATTAATAACAATTAATATAACTAAATTTAATCTAATTATATTTATAATACTAGCCTTTTTAGTAAAAATACCTATATATTTTATACATCTATGATTACCTAAAGCACATGTAGAAGCACCTATAGAAGGATCTATAATCTTAGCTGCTATTTTACTTAAATTGGGAGGATATGGATTAATTCGATTAATACCAATTTTTAATAAATCAATTAATAAAATTAATTTATGAATTATTAGAATTAGATTATTAGGTACATGCTATACATGTTTAAATTGCATTCAACAAAAAGATATAAAAGAACTAATTGCTTATTCATCAGTAGCACATATAGGATTAGTTCTTACAGGAGTTTTTTCTTATTTAAATATAGGAATAAATGGATCAATTATAATAATATTTGCTCATGGTTTATCCTCATCAGCATTATTTATACTAGTAACTAATCTATACAATAAGTATCATTCGCGAAATATTATAAATATTAAAGGACTATTAACCATTATACCCAATATAACATTTTGATGATTTATCCTTATAGCAACAAATATATCTGCTCCACCATCTATTAATACAATAAGAGAAATTTTATTAATATCTAACTTAATTATATGAAATATATCATCAATAATTATAATCATAATTATTACTTTAATAACTACCTCATTTTCAATGCTTCTATTTACAAACTTAATTCATAATTTTTCAAAATCAACCTATCACAAAATTTTTTTATCATTATTCATTCATACAATTATAATAATAATAATACTTTTTAAAATAGAAATCATATCAATTATTAGAACAATTAGAATAATATGATGACGAAAAAGAATTATTATAATATTACTAAGATTGGAATTACTAATTACATCAATTTTTACAATATTATTATATATTTTATTAATTATATTAGTAATAATAGTGAGAGCTTCAGCTATAGGATTAGCATTATTAGTATCTATAACTATATCTCATAATTCATCATCTACAATATTTATTTTTTCTCTATCTTTAATCCCTTTAATACTAATCATGTTTATAATTAACAATATCTTCATTATAATAGATGTACCCTTAATACTCTTTATATCTTGTAAAATTTCAGTAAATATCATATTAGACTGAATATCCCTATTATTTTCCTCAACGGTAATATTTATTTCTAGTATAATTATTATATTTAGATACTATTACATATCAAAAACTCAATTAAATCAATTTCTTACCCTAATATTAATATTTATTATCTCAATACAAATTTTAATTTTAAGAAATAATTTATTTTTAATATTATTAACCTCATATATTCTAGTTATTTATTATCAAGATTTTAAATCAGCAGCATCAGGGACAATTACTATTTTAAGAAATCGAATTGGAGATATTACAATTCTAATAGCAATTAGTCTTATAATAATAACAATAAATTGAAATTTAATAAATTCACAATATAAGATTACAATAATTCTTTTAATAATTGCTGCATGTAGAAAAAGTGCACAATTCCCCTTCTCAGCATGATTACCTATAGCTATAGCCGCTCCTACACCAATTTCCGCACTAGTACATTCTTCAACACTAGTTACTGCAGGTGTATTTATAGGATTACGAGTAATACACCCCTCAATTATATTAATAATTATAACTATTGCAAGAAGTACCGCAATTTACGCAAGAATATCTGCAAACTGAGAACAAGATATTAAAAAAATTATTGCTCTATCAACTTTAAGACAAATTGCTATAATAATATTTGCATTAAGAATTATAATAATCATAATTGCTTTTTTACATTTAATCATCCACGCTTTATTTAAATCCACCATATTCTTATGTGCAGGACTAATAATTCATGAATCAAAATATCAAGATATACGTATAATAGGAAATATATATTCAAATCCTATCACAAATTCAACACTAGGAATTACTACCATAGCATTAATAGGAATTCCATTTATATCAGGATTTTTCTCGAAAGATGCTATTATTGAATCAATAATTTCGACAAAAATAACCACTTTCAATTCAATTTTAATAATTATATCAATTGGAATAACAACTTCATATTCATTACGAATAATTTATTTATCCAATAAAAATTATATTAAACCTCTATCAAAAAATCATTCATCACTATATTCAAATGGTCCATTATTAATTATAACCCCTCTTACAATTATATCGGGATCTTTAATATCATGAATAATAATATCAGAACAATTATTCTATTTAAATAATATATTTAAAATTCTAATTACAATTACATTAATATTAGGAATATTAATTGGGTTTAATCTTTCTAACAAAAACAAAAATATTATTAATTTAGGAAAAAGAGCAATTAGACTATGATTTATTAATTTTTTATCAATAGCTAAAATTCTATATCCAACAACATGAAATTATATTAAAAATGATAAAAATTGACAAGAAAAATATGGACCACAAAAATTATATAATATTAATACAAATATATCTAAAATTCCAGAAATAATAAAAATAATAATATTTATTATAATAATTACAATTATTCCTCTAGTAATATTTTTATTATTGACGGGAATATTTTTAATTAGAAGAATACAACCTATATTTATAATTACTATAATAATTATAATTGTTATTGTATATTCTTATTATATTTATTTATCTATAATAAGATATTGATTTAGCTATATTTTAGTAATGGTTATATTAAGAGGAGTTTTAGTGGTATTTACATATATAATTACTTTAATTCCTAATGAAGTTTTTGAAAATTATTTATTATATATATGTATATTTATTTTTGGTTTTATTTTTAGGAATGAAGTTGTTGGGTTAATTATTTGAAATTCTTTACTCGGGTTTTTAAATATTTTTGTTTTGGTATTTTTATTTTTGATTATATTAATAGTAGTGTGATTTAGATATTTAAGTGGGGCTGTTCGG
>Pisauridae_Dolomedes_angustivirgatus
ATAAATCTTTTTTCTGTATTTGATCCTACTTCTTATTTTGGTTTGTCTTTAAATTGATTAATTCTTGTTATTATTTTTTTGTTTTTTCCAGTGAAATATTACTTAATAGAGAGAGGGTTAATTAAGGTTTTTAAAATTTTATTTATTCAAGTAAGAAAAGTATTTAAAGAGGTTTCTTTTCCTAATCATTTAGCTTTGAATTTTATTTGTGTAATAACTTTTATATATCTAGTGGTGAGAAATTTATTAGGATTATTTCCTTTTATTTTTACTAGAACAGCTCATCCTTTTATTACTTTAGGATTTGGAGTTGTATTTTGGTTATCGTTTTTTTTAATAGGTTTTTCTTGTAATTTTAAAAATAGTTGTGCTCATTTAGTACCTGAAGGTAGACCTTTTTTTCTTTCCCCTTTAATAGTATTAATTGAAAGAGTGAGTCATTTAATTCGACCATTTACTTTATCTATTCGATTAGCAGCTAATATAATAGCTGGTCATTTAATTATTGGTTTATTATCTAGAATTAGATTAATTAGTGTTATAGGGTTTTTTAGTTCTTTATTATTACAAAATGTTTTATTTGTATTAGAATTTGGTGTAACAGTTATTCAAGGTTTTGTATTTAGAATTTTATTATTGTTATATGCTTTAGAAATACCTTTTTATTGAATTAATTCTGTTTTCATAGTTTTTATAGTAATATTTACTCTTGTAATTTTTTATTACCGTAAAAGTAATAAATTAATTGGTATTGTAAATGGTTCTCTTGTAGATTTACCGTCTCCTTCTAGATTAAGCTATTTTTGAAACTTTGGTTCATTGTTAGGAGTATTTTTAATAGTACAGATTATTTCTGGTTTATTTTTATCTTTTCATTTTAGAGGTGATGTTAATTTGTCTTTTAATAGAATTATTCATACGATGCGTGATGTTAATTATGGGTGATTATTGCGGGTGATCCATGCTAATGGTGCTAGAAGTGGAGTAACTATTTTATTGTTGTCTATAGCTACAGCTTTTTTAGGTTATGTATTACCTTGAGGACAGATATCATTTTGAGCTGCTACTGTTATTACTAATTTATTGTCAGCAGTTCCTTATATTGGAGTAATATTAGTAGAATGAGTATGGGGGGGATTTGCGGTAGGTAATCCTACTTTAACTCGATTTTTTGCTTTTCGTTTTATTTTACCTTTTATTATTTTGTTCTTTGTTATTTTACATCTATTTTTTCTTCATGAAAAAGGGTCTAATAATCCTTTAGGATTAAGAAGATATGATAAAATTTCATTTCACCCTTATTATAGAATGAAGGATGTTTATGGGTTTTCTTTATTTTTTGTTTTTTTTGTAGGGATTTGTTTATTGTTTCCTTATATTTTTATGGATGTTGAAAATTTTATTTCTTCCAATCCTTTAGTTACTCCTATTCATATTCAACCAGAATGATATTTTTTGTTTGCTTATACTATTTTGCGTTCGGTTCCTAGAAAAATTGGGGGAGTAATTGCTTTAGTTATATCAGTATTAGTTTTATATTTTTTACCTTTTTTTTTAAAACATCGTTTTCGAAGAACTTTTTATTATTTAATAAAATTTATATTTTGATTTTTTGTAGTAAATTGAATATTGCTTACTTGAATTGGTGCTTGTGTAGTTCTGCGATGATTATATTCTACTAATCATAAAGATATTGGGACTTTATATTTTATATTTGGGGTATGATCTGCTATAGTAGGTACAGCTATAAGAGTATTAATTCGAATGGAATTAGGTAATCCTGGAAGTCTTTTAGGTGATGATCATTTATATAATGTTATAGTTACTGCTCATGCTTTTGTTATGATTTTTTTTATAGTAATACCAATTTTACTTGGTGGTTTTGGTAATTGATTAGTTCCTTTAATGTTAGGTGCTCCTGATATATCGTTTCCTCGAATAAATAATTTATCTTTTTGATTATTACCTCCTTCTTTGTTTTTATTATTTATATCATCTATGGTTGAAATAGGAGTGGGTGCAGGATGAACTGTTTATCCTCCTTTAGCTTCTAGAGTTGGTCATATAGGAAGATCTATAGATTTTGCTATTTTTTCTTTACACTTAGCTGGGGCTTCTTCTATTATAGGAGCAGTAAATTTTATTTCTACTATTATTAATATACGTTTAATAACTATAGAGAAAGTTCCTTTATTTGTTTGATCTGTTTTTATTACTGCTATTTTATTACTATTGTCTTTACCTGTATTAGCAGGTGCTATTACTATATTATTAACAGATCGAAATTTTAATACTTCTTTTTTTGACCCAGCAGGTGGAGGAGATCCAATTTTATTTCAACATTTATTTTGATTTTTTGGACACCCAGAAGTTTATATTTTAATTTTACCAGGATTTGGTATTGTATCTCATGTAATTAGTTCTTCTGTTGGTAAGCGAGAGCCTTTTGGAAGATTAGGAATAATTTATGCTATAGTGGGAATTGGTGGAATAGGATTTGTTGTCTGAGCTCATCATATATTTTCTGTTGGAATAGATGTTGATACTCGGGCTTATTTTACTGCTGCTACTATAATTATTGCTGTTCCTACTGGGATTAAGGTGTTTAGTTGAATAGCTACTATTCATGGTTCTTATTTTAAAATAAGAACTGCATTAATATGAAGAGTAGGTTTTGTATTTTTATTTACTTTAGGGGGGATTACTGGAGTAGTATTATCTAATTCATCTTTAGGTGTGGTTTTACATGATACTTATTATGTAGTGGCTCATTTTCATTATGTATTAAGAATAGGAGCTGTATTTGCTATTTTGGCTGGAATAACTTATTGATTTCCTTTATTTTTTGGTGTAGCTTTAAGAGAGAAAATAACTAAGCTTAATTTTTATTTAATATTTATTGGAGTTAATATAACTTTTTCTCCACAACATTTTTTAGGTTTAAATGGTATACCTCGTCGGTATTCTGATTATCCGGATGTTTTTATTTTTTGAAATATAGTTTCTTCTATAGGGTCATTATTGTCTTTGTTTGGTGTAATATTGTTTATATATATTGTATGAGAAGCGATAGTTATAAAATTACCTAATTTTAATGGATATTATATTAGTTCTTCATTAGAATGAATAAATAATATTCCTCCAATAGATCATACTTTTAACCAATTGAATTTATTGCCAACTTGAGGTTCAATTTTATTTCAAAATAGAGTTTCTCCAGTAATAGAACATTTAATTTTTTTTCATGATCATATTATAATAGTAATAATTATAATTATAGTAATAGTAGGTTATGTATTAGTTAACTCTTGTATTAATAAATATTATAATTTAAATATATTTCAAGGTCAGGAATTAGAAAGAGTATGAACTGTAATTCCTGCGGTGTTTCTTTTGTTTATTGCTTTTCCTTCTTTACGTCTTTTGTATTTAATGGAAGAAAGAGATTTGTATGATATAACTATTAAGGTAATAGGTCATCAATGGTATTGATCTTATGAATATAGTGATTTAGGATTTAAATCTTTTGATTCTTATATATTATCAGATAGAGTTTTTCGTTTATTGAATGTTGATAATTGTTTAGTAATTCCTTATAATACTAATATTCGTATAGTTGTTTCAAGAATAGATGTAATTCATTCTTGAACTATCCCTTCTTTAGGGGTAAAGGTTGATGCTATTCCTGGACGTTTAAATCAGTTATCTTTAATTTTTAATCGGGTAGGGTTATTTAGTGGTCAATGTTCTGAAATTTGTGGTTTGGAAAAGCATTATCATCCTTTTCATATAGTGAATATATCACCTTGACCATTAATTTCTGGATTTGGAGCTTTATTTACAGTTATTGGAATAATTAAAATATTTGTATATTTTGATGTAAGTTTATTAATTATATCTCTTACTTTAATGTTTTTTGTAGCTATATTATGATGACGAGATGTAGTTCGTGAGAGAACTTACCAAGGATACCATTCTAGTGTGGTATTTAAAGGATTGATAGTGGGTATAATTCTATTTATTGTAAGAGAAATTTTTTTTTTTTTTTCTTTTTTTTGAGCTTTTTTTCATTCTAGATTGAGACCAACAGTAGAATTAGGTTCTCAGTGGCCTCCTGTGGGAATTTTTACTTTTAATCCTTTTCAGGTTCCTTTATTAAATACTGTAATTTTATTAGCTTCGGGAGTTAGTGTTACTTGAGCTCATCAATTGATTTTGAAGGAAGATTGGGAAGGTGTTAAGATTTCTTTAATAGTAACTTGGATATTAGGTATTTATTTTTTAATATTACAAGGGTTTGAGTATTTTATATCTTCTACTAGAATTAGAGATTCTGTATTTGGATCTACTTTTTTTATAGCTACTGGATTTCATGGATTTCATGTAATTATTGGAACATTATTTTTGTTTATTATTTGAATTCGATTTTTAAATAATCATTTTTCTAAAAGTCATCATTTTGGGTTTGAAGCGGCTGCTTGATACTGACATTTTGTAGATGTAGTATGATTGTTTTTATTTTCTGTAGTGTATAATTTTATTCTAATTGTAATTAGAATTTTAATTAGAGTAGCTTTTTATACTCTTTTAGAACGAAAGATTTTAAGATATATTCAAATTCGAAAAGGACCTAATAAAGTTGGATTTATAGGAATTTTACAACCCTTTAGTGATGCTATTAAATTATTTAATAAAAATTTAATCTCACTAGAATCAATAAATTTTATATTATCTTATACCCCATCCTTATCACTGTTCATTTCAATTTGTATAATTCCTATTATTTTATTTAATAACTCCCTTATCGATATTAAACATAATATTTTAATATTCTTTATTTTATCAAGAATAGGAGTATATTTTATTTTACTAATTGGATGATCAAGTAATTCTAAATACTCATATTTAGGATCAATTCGAAGAGTAGCTCAAATAATTTCATATGAAGTATCATTTTTCATGATCATCCTATTTATTGTTTTAATATCACAATCATATTCATTTACTCAAATAGAAGAGTCACAAAAAATACTTCATTTCTTTTGAGGTAACATATTATTATTCATAATATGATTAACCTCTTGTCTAGCTGAAACTAATCGAAGTCCATTTGATTTCGCTGAAGGAGAATCAGAATTAGTATCAGGATTTAATGTTGAATATATAGGAGGCTGATTTGCCTTAATTTTCTTATCAGAATATTTAAGCATATTAATTTTAAGAATAATTTCAACTATTATATTTTTTTCCCCTATTAAAATTCTTTCCTTTATTATTATAATTATTATTATTTCTTTAATTTGAGTACGAGGAACATATCCTCGATTTCGGTATGATATATTAATAAACCTAAGATGAAAAATCTTTCTACCTTTATCTTTATTAATTATCATTTTACCTTTTATATTTATATATATTATAAGATTTCATTTAGTTATAAATAGAGATGATTGATTTATGGTGTGATTTGGACTGGAAATTAATATAATAGTTTTTATTATTTTTATATATAATTATAATAGAATAATAAGAATTGAATCTTGTTTAAAGTATTTTTTTATTCAAGGGTTATCAGCTATTTTTATAAGAGTATTTTATAGAATGATTCTATGTATGTTGTTAAGTTATAAAATTGGAGCTGGTCCTTTTTTTTTTTGATTTCCTTCAGTGTGTTCTGGGATTTCTTGGATTTCTTGTTATGTTTTAATAACTTTACAGAAGGTTATTCCATTAATATTAATAAGAATTTTTATATCTTGAGTTATATATTTAATTGTTATTGTTAGATTGTCTTTTGGTGTATTAGGATCTTTTAATCAAAGCGATTTAAAGCAGTTGATTGCTTATTCTTCTGTGTATCATTTAGGGTGGATTTTATTATGTAATTTATCTGATATTTTTTGATTAAATTATTTATTAATATATATATTGATAGTAGTTAATCTATTAAGATGATTAAATATTTCTAATTTAATTAGAATTATGAAGATAAAATATAAAAAGTGATTTATTGTATTAATATTAAGAATATCTGGAATACCACCTTTTCTTGGTTTTTTTTTAAAGTGATTTGCTTTTGTTAGTATTTTTAAATTTTCTTTTATAATGTTTTTAATTATTTGTTCGGTAGTAATATTTTATGTTTATTTTCGCGTTATTTATGATGATCTAGTAGGTAGAGTAGGCTTAATATTAGGTTTTTTTAGATTTTTTTTTATAGGATCTATTGTGTTAGTAATAATAGTTTATTTATTATTTTTTTTTATTTTTTATAAATGTGAGGGGATAGAGATTATAAGAAGTTATGAGTGTGGTTTTGATCCTAGTTCTTTTACTCGATTAGTATTTTCTTATCGATTTTTTCTTATTTCGATTTTGTTTATTATTTTTGATGTGGAAATTTCTTTAATGCTTCCTATTCCTTTTTTAATGTCATTAATAGGATTTATTTTTGTTTTATTGGTGGGTTTAATTTATGAATATTTTTATGGGTCAGTTTTATTATTAAACATTTTCATTCAAGATAAATTTTCAATTGTATTAATTATTTTAACTTTAATTAGAACACTATTAATTATTTTATCAACATCAAATGTAAAAGAAACCGTAAAAACACCAATCTTCGTTATTCTTATCATAACATTTTCTATATTAAATACAATTATATTTTACATTATATTTGAATTAGTATTAATTCCAACAATAATTCTAATTATAAAATCAGGAAAACAACCTGAACGATTACAAGCAAGAATTTATTTAATAATTTATACTATTTCAGCATCTCTTCCTTTACTTATTAATATTATTTTATCATTTTCAATACTTTATACTCTAACAACAAAATTAAATATAATTTTACTATTTACATTAGCCTTTTTAGCTAAAATACCAATATTTTTATTCCATTTATGACTTCCTAAAGCTCATGTAGAAGCTCCATTAGAAGGATCAATAATCTTAGCAGCAGTATTACTAAAATTAGGAGGCTATGGATTAATTCGATTTCTACCATTATGTATTTCAAAAGTCAATAAATTAAATAATTGAATTATTAGAATCAGATTAATTGGAGCTATATCAACAAGATTAAATTGCATTCGACAAAAAGATCTAAAATCCCTAATTGCTTACTCTTCAGTAGCTCATATAAGATTCGTTTTAATAGGAATATTTTCAATAAATTATATTGGTTTAATAGGAGCATTATTAATAATGATTGCTCATGGATTATCCTCATCAGCACTTTTCTTCTTAGTAAACGACTTATATTTTAAATACCATTCACGAAACATTTCATCCTTTAAAGGATTAATTACAATCTCCCCAAACATTACATTTTGATGATTTATATTTATAGCTATTAATATTTCAGCTCCACCTACAATTAATACAATTAGAGAAATCTTCATTATATCAAGAATAATTTTATGAAATAATATTACAATAATCTTTATTTTCATAATTTCTATTATAGTTACTTCATTCTCTATAATAATATTCCTTAATCTTTCACATAATTCATCAACACAAACCAACTTTAAAAGATATATTTCTTTATTTATTCATATAGTACCATTAATTCTAGTATTATCAAAAATAGATATAATATTATGTTTAAGAATTATAAGAGTATGTTGATGACGAAAAAACATTATCATTATACTTTTAAGATTAGAACTTTTATTAATTTCATTATACTTCTCTTTAATATCTTCCCTTTTAATTATACTAGTTATAATAGTAAGAGGATCAAGAATAGGATTAAGATTATTAATTTCAATATCTAACTCTCACAACTCCTCAAGCTCTATTCCCGTTATAAGAATTTCATTAATTGGATTAACAATAATATTTATAATATTCAACAACACTTTCATTTATATTTCAATCCCACTAATTAATACTCAATTTATTAATATACCCTTTAGATTAATTTTAGATTGAATTTCATGTATATTTTTAAGAACAGTTTTAATAATTTCTAGCATAATTATTATATTTAGAATCTATTACATTACAAAAAAAGAACATACCAAATTTCTATTAATACTATTAATATTCGTTTTATCAATAAGAATCTTAATTTTAAGAAATAATATATTTCTAATATTATTATCTTCTTATATTTTAGTAATTTATTACCAAGATAATTCAACATCAGGGTGTGGATCTATTACATTACTTAGAAACCGTATTGGAGATATTTTCATTTTATTATCAATAAGAATAATATTATTCAATTCAATTTGAGAATTAAATAACGAAACATTTATAATTATATTATTAATACTAATATTAGCAGGATGTACAAAAAGAGCCCAATTCCCATTCTCAGCTTGACTCCCTATAGCTATATCAGCTCCTACCCCAATTTCATCTTTAGTACATTCATCTACTTTAGTAACTGCAGGAATTTTCTTAATAATTCGAATTTTACACCCAATAATTTTATTAGTACTAATAATTATTTCTTCAATAACAGCCATATACGCTAGAATATCAGCTAATTGACAACAAGATATAAAAAAAATTATTGCCTTGTCTACACTTAGACAAATAGCTATAATAATATTTGCTATTTCAATTGAATCAGTACACTTAGCCTATTTCCATATAATTATCCACGCTTTTTTTAAATCATTAATATTCTTATGTGCTGGGATAATAATTCACGAATCATCTTATCAAGATATACGAATAATAAGAAGATATTTAAACATTCCAATAATCACAATTACTCTAGGGATTACAAACGCAGCTTTAATAGGATTACCATTTACATCAGGATTTTTTTCAAAAGATATAATTATCGAAAAAATAATCTCATCAAAATTAGAATGTTTATTAACTCTAATAATAATCTCATCAATTGGAATAACAGCATCATATTCACTCCGAATATTAAATTTATCTAATAATATAATGATTAAACCAGATATAATAAATCACTCTTCTATATATAGAAACATTCCAATTTTTATAATAACGCCTATAGCAATCTTCCTAGGATCAATTTTACTATGAACTTTAAACCCAGAACAAATATTATTTTTTCCTAGTAACTATAAATTTATTATCCTATCTACATTATTCTTAGGAATAAGATTAGGAATCCTACTTTCCTTTAAAAATAAAACATATATAAAAATAGGATTATCCGCAATTTCATTATGATTTATTCATTTATTATCAACAATAAATTTATTCTCTCCTTTAATAAATCTTTTTCAAAAAAATGATAAAAACTGACAAGAATCATACGGACCTTATAAATCCTATATAATCACAAGAAAACCAATCATAATACCAGAAAAAAGAAAATCGCTTATAACTTTACTAATAATCTCAATTTTACCAATAACGATATTGATTTTTTTATTTGGAATTTTATTTATAATTAGTTTGCAACCAGTATTTATAGTTAGAAGATTAATTTTGATTACTTTTTTTTATTCATTTTTTATTTATAAGGAGGTTGGAACTTATTGGTTTAGATATATATTATTGTTGGTTATATTGAGAGGGGTATTGGTAGTTTTTACATATATAGTAACTTTAATTCCTAATGAAAGTTTTGAAGCTTATTTAGTTATGGTTTTTATATTAATAATATTATTAATGAAAGATATGGGGCTTGTTACTTTAAATTTATGGATAACTTATTTAGGAATGCTTAGTATATTTTTAGTAAGATTTTTATTAATTATTATATTGTTAGTTGTTTTTTTGAGAAATATAAATGGGGCTCTTCGT
>Pisauridae_Pisaura_bicornis
ATAAATCTTTTTTCTGTTTTTGATCCTACTTCTTACTTTGGTTTAACATTAAATTGAATAATTTTAATTATAATTATTATATATTTTCCTGTAAAATACTACTTAATGGAAAGAGGATTAGTTTTAATTTATAAAAATATATTTACTCAAATAAGAAAAATTTTTAAAGAGGTTTCTTTTCCTAATCATTTAGCTTTAAATTTTTTATCAGTAATAACTTTTATATATTTAGTTTTTAGAAATATATTAGGATTATTTCCTTTTATTTTTACTAGAACTGCACATCCTGTGGTTACTTTAAGAATAGGAATTGTTTTTTGAATATCTTTTTTTTTTATAGGCTTTTTTTGTAATTTCAAAAAAAGCTGTGCTCATTTAGTTCCGGAAGGAAGTCCTTTAGCTTTATCTCCTTTAATAGTTTTAATTGAAAGAATCAGTCATTTAATTCGTCCATTTACTTTATCAATTCGATTAGCAGCTAATATAATAGCTGGACATTTAATTGTTGGATTATTATCTAGAATTAGAATAATTAGAATAATAGGTTTTATTAGATCTTTATTATTACAAAATTTATTATTTGTATTAGAATTTGGTGTTGCTGTTATTCAAAGATTTGTTTTTAGAATTTTATTACTTCTTTATGCTTTAGAAATACCTTTTTTTTGAATAATATTTTTATTTATAATAGCTTTTATTTTATTTACTTTAATTTTTTTTTATTTTCGAAAAAAAGATAAATTATTGAATATTTTAAGTGGTTCTTTTATTGATCTTCCTTTACCGTCTAGATTGACGTATTTTTGAAATTTTGGATCTTTATTAGGTTTATTTTTAATAATTCAAATTGTTTCTGGATTATTTTTATCTTTTCATTTTAGAGGTGATGTAAATTTGTCTTTTAGAAGAATTATTCATATAATGCGAGATGTGAATTATGGATGGCTCTTTCGAGTAATTCATGCTAATGGAGCTAGAAGAGGTGTGAGAATTTTTTTATTATCTATGGCAACTGCTTTTTTAGGTTATGTATTACCTTGAGGCCAAATATCTTTTTGAGCTGCTACGGTAATTACTAATTTATTATCTGCTATTCCTTATGTGGGAAAGGATTTGGTAGAGTGAATTTGAGGAGGTTTTGCTGTTAGAAATCCTACTTTAATTCGTTTTTTTTCTTTTCATTTTTTATTGCCTTTTGTAATTGTTTTTTTTGTGATTTTACATATGTTTTTTCTTCATGAAGGTGGTTCTAGAAATCCTTTAGGATTTTCTAGATTTGATAAAATTAGTTTTCATCCTTATTATAGAGTTAAGGATTTTTTTGGTTTTATTATTTTCTTTATTTTTTTTTTATTTGTGTGTTTAGTGTTTCCTATAATTTTTATAGATGTAGAAAATTTTATTTATTCTAATCCTTTAGTTACGCCAATTCATATTCAACCAGAATGATATTTTTTGTTTGCTTACGCAATTTTACGTTCAGTACCTAGAAAAGTTGGTGGAGTTATTGCTTTATTAATATCAGTATTGATTTTATATTTATTACCTTATTTTTTAGAGCATCGTTTTCGAAGAACTTTTTATAAATTTATAAAATTAATATATTGAATATATGTGGTAAATTGATTATTATTAACTTGAATTGGAGCTTGTGTAGTACTGCGATGATTGTATTCTACTAATCATAAGGATATTGGAACTTTGTATTTATTGTTTGGAGTTTGGTCAGCTATAGCTGGAACAGCTATAAGAGTGTTAATTCGAATGGAATTAGGAAATTCTGGAAGATTTTTAGGTGATGATCATTTATATAATGTTGTAGTTACTGCTCATGCTTTTGTAATAATTTTTTTTATAGTAATGCCAATTATAATTGGTGGTTTTGGTAATTGATTGATTCCTTTAATATTAGGAGCTCCCGATATATCATTTCCTCGAATAAATAATTTGTCTTTTTGGCTTTTACCTCCTTCTTTATTTTTGTTATTTATATCTTCTATAGTAGAAATAGGTGTGGGTGCTGGATGAACAGTTTATCCTCCTTTAGCTTCTACAGTTGGACATATAGGAAGATCAATAGATTTTGCTATTTTTTCTTTGCATTTAGCTGGAGCATCTTCTATTATAGGTGCTGTAAATTTTATTTCTACAATTATTAATATACGTTCAATATCAATAGAAAAAGTTCCTTTATTTGTATGGTCTGTATTTATTACTGCTATTTTACTTTTGTTGTCTTTACCTGTATTAGCTGGTGCTATTACTATATTGTTGACTGATCGAAATTTTAATACTTCTTTTTTTGATCCAGCTGGAGGAGGAGATCCTATTTTATTTCAACATTTATTTTGATTTTTTGGTCATCCAGAAGTATATATTTTAATTTTACCTGGATTTGGAATTGTTTCTCATGTAATTAGATCTTCTGTAGGAAAGCGTGAACCTTTTGGTAGATTGGGAATAATTTATGCTATAGTAGGAATTGGAGGAATAGGGTTTGTAGTTTGAGCTCATCATATGTTTTCTGTAGGGATAGATGTAGATACTCGTGCTTATTTTACTGCAGCAACTATAATTATTGCTGTTCCAACAGGAATTAAGATTTTTAGTTGAATAGCTACTCTTCATGGTTCTTATTTTAAATTAGATACTCCTTTAATATGATGTATTGGATTTGTTTTTTTATTTACTTTAGGTGGAATTACTGGAGTGGTTCTTTCTAATTCATCTTTAGATGTGGTATTACATGATACTTATTATGTAGTAGCCCATTTTCATTATGTTTTGAGAATAGGTGCTGTATTTGCTATTTTAGCTGGTATTACTTATTGGTTTCCTTTATTTTTGGGAATTGCTTTAAATGAAAAAATATCTAAACTTCATTTTTATTTAATATTTGTGGGAGTTAATTTGACTTTTTTTCCTCAACATTTTTTAGGTTTAAATGGAATACCACGTCGATATTCTGATTATCCAGATGCTTTTATTTTTTGAAATATAGTTTCTTCTATAGGATCTATTTTATCATTGTTTGCTGTTATATTATTTATATATATTGTTTGAGAAAGTTTAGTTATAAAATTATCAAATTATAATGGATATTTTGTTAGATCTTCTTTAGAATGAATTAATAATATTCCACCTTTAGATCACACTTTTAATCAATTGAATTTATTGCCAACTTGGGGTATAATTTTATTTCAAAATGGAATTTCTCCTGTAATAGAACATTTAATTTTTTTTCATGATCATATTATAATTATTATAATTATAATTACAGTAATAGTGGGTTATATTTTATTTAATTCTTGTTTTAATAGTTTTTATAATTTAAATATATTTAGAGGACAGGGATTAGAAATAATTTGAACTATAATTCCTGCTGTATTTCTTTTATTTATTGCTTTTCCATCTTTACGTTTATTATATTTAATAGAAGAAAGAGATTTATATGATATAACAATTAAGGTAATAGGACATCAATGATTTTGATCATATGAATATAGAGATTTGAATTTTAAATCTTTTGATTCTTATATGTTATCTGATAGAATTTTTCGATTATTAAACGTGGATAATTCTTTATTAATTCCTTATAAAACTAATATTCGAATAGTAGTATCAAGATTGGATGTGATTCATTCTTGAACAATTCCTTCCTTGGGTGTAAAGGTAGACGCTATTCCTGGGCGATTAAATTCATTATCTTTTATTTTTAATCGAATAGGTATATTAACAGGACAATGTTCTGAAATTTGTGGATTGGAAAAGCATTTTCATTCTTTTCATATAGTTAATATATCCCCTTGACCTTTATTGGTTGGTTTTACAGTTTTTTTTATAATAGTAGGAATAATTAAAATATTTTCATTATGTGATTTAAATTTATTATTAAGAGCTTTTATATTATTATTTATTATTTCTATATTATGATGACGTGATATTACTCGAGAAAGTACCTTTCAGGGATACCATTCAAGAGTGGTTCTTCAAGGTTTAATATTTGGAATAGTTTTATTTATTATTAGAGAAATTTTTTTTTTTTTTTCTTTTTTTTGAGCATTTTTTCATTCTAGTTTGAGTCCAACTGTGGAATTAGGTTCTCAGTGACCACCTTGTGGTATTTGTACTTTTAATCCTTTTCAAGTTCCTTTATTAAATACTGTAATTTTATTAGCTTCTGGGGTGAGAGTTACTTGGGCTCATCAAATAATTTTAAAAGAAGATTGGGATAAAATGAAGGCTTCTTTAATGTTAACTTGAATATTGGGTTTATATTTTTTAATATTGCAGGGCTTTGAATATTATATGTCTTCTGTTGGGATTGCAGATTCTGTCTTTGGATCTTCTTTTTTTATAGCTACTGGATTTCATGGATTTCATGTTATAGTAGGTACTTTATTTTTATTAATTATTTGAATACGATCTTTGGGGGCTCATTTTTCTAGAAGTCATCATTTTGGATTTGAAGCTGCTGCTTGGTATTGACATTTTGTAGATGTTGTATGATTGTTTTTATTTTCTGTTGTGTACAATTTTATTTTAATTACCTTAAGAATTTTAATTAGAGTAGCTTTTTATACGCTTTTAGAACGAAAAATTTTAAGATATATTCAAATTCGGAAAGGACCTAATAAAGTAGGTCTTATAGGACTTCTCCAACCTTTCAGAGATGCTATTAAATTATTTAATAAAAATTTAGTTTCATTAGAATTAACAAATAATTTTTTATCTTTTACACCTTCTTTATCCTTATTTATTTCAATTATAATAATTATTTTAATTCCATTTAACCATCCCATTTTAGATATTAAACACAATTTATTAATATTTTTTATTATTTCAAGAATAGGAGTATATTTTATTTTATTAGTAGGTTGATCAACTAACTCAAAATACTGTTATTTAGGTTCTATTCGTAGTGTAGCTCAAATAATTTCTTATGAAGTTTCTTTTTTCATAATTATTCTATTTATTGTTCTTTTATCTCAATCATATTCATTTACTCAAATAGAAGAGTCCCAAAAAATAATTTATTTTTTTTTTGGGAATATAATTTTATTTTTTATATGATTAACATCCTGTTTAGCAGAAACAAACCGGAGACCATTTGATTTTGCAGAAGGAGAATCAGAATTAGTTTCAGGTTTTAATGTAGAATATATAGGAGGATGATTTGCATTAATCTTCTTAGCTGAATATTTAAGAATAATTATTTTATCAATAATTTCTACTATAATATTTTTTAGATCTTTAAATATTCTTTCTTTAATCATTATAATTATTATTATTTCTTTAATTTGAATTCGAGCAACTTTTCCACGATTTCGATATGATATATTAATAAATTTAAACTGAAAAATTTTTCTTCCAATATCTTTATTTATTATTACTACCCCTTTTATTTTAATATATATTATTAGTTTTCATTTAGTAATAAATGGAGATGATTGATTTATAGTTTGATTAGGACTTGAAATTAATATATTAGTTTTTATTGTTATGATATATCAAAAAGATAGAATTATTAGAATAGAATCATGTTTAAAATATTTTTTTATTCAGAGTTTATCAGCTGTTTTTATAATTCTTTTTTTTAATTTTATTTTATGTTTGTTGTTAAGATATAAAATAGGAGCTGGTCCTTTTTTTTTTTGATTTCCTTCGGTTTGTAGAGGGATTTCATGAATATCATGTTTTATTTTAATAACTTTCCAGAAAGTTATACCTTTAATATTGATTAGTATATTTATATGTAATATATTATATTTTATAATTATTATAAGATTAATTTTTGGAATTTTTGGATCTTTTAATCAAGTAGATTTAAAGCAATTAATTGCTTATTCTTCTTTATATCATTTAGGATGAATTTTATTAAGTGAAATAATTGATGTATTTTGAATTAATTATTTATTAGTATATACATTTATATTGATAATTTTATTTGGATTATTAAAATTTAGTAATTTAATTGAAGTAGTTAAAATAAAGTATAAAAATTGATTTATTTTTTTAATATTAAGAATATCTGGTATACCTCCTTTTTTAGGATTTTTTTTAAAATGATTTGCTTTTATTGTAATTTTTAATTTTTTTTTTATAATATTTTTAATTTTATGTTCTTTAGTAATGTTTTATGTGTATTTTCGTGTGATTTTTAATGATTTAATATGTACATTAAGATTTTCTTTGGGAATGTTAATAATTTTTATAATAATTTCTTTTATTTTAGTTGTATTGGTTTATTTTTTATTTTTAGTAATTTTTTATAAATTTGAGTCTTTTGAGGTTTTAAGATGTTATGAATGTGGTTTTGATCCTAATTCTTTTACTCGAATAGTTTTTTCTTATCGTTTTTTTTTAATTTCTATTTTATTTATTGTTTTTGATGTAGAAATTTCTTTAATACTTCCTATTCCTTTTTTAATGATATATTTAGGATTTGTATTTATTTTATTATTAGGATTGCTTTATGAATATTTTTATGGTATAATTATTCATTTTAATTTAATTTTTCAAGATAAATTTTCTTCTATTTTAATTATACTTACAATCTTTAGAACTCTTTTAATTTTACTTTCATCTTATTCAATAAAAAATATTACAAATACTCCTATTATAATTATTTTATCTATTATTTTTTCAATAACTAATATAATTATATTTTATATTACATTTGAACTAGTATTAATTCCCACAATAATATTAATTATAAAATCAGGAAAACAACCTGAACGATTACAAGCAAGAATTTATTTAATAATATATACTATTATAGCATCTCTTCCTTTATTAATCAATATTATTTTAATCTTTCCTATATCTTTTATCTTAACTTTAAAACTTAATATAATTCTATTTTTTCTTTTAGCATTTTTAGTAAAAATGCCAATCTTTTTTTTTCATTTATGATTACCTAAAGCTCACGTAGAAGCTCCTTTAGAAGGATCAATAATTTTAGCTGCTGTACTATTAAAACTAGGAGGATACGGTTTAATTCGTTTTCTTCCCATATGTATTCATAAAATTTACAAAATAAATAATTGAATCATTAGAATTAGATTAATTGGAGCAATATCAACAAGATTAAACTGTATTCGACAAAAAGATTTAAAATCTCTTATTGCTTATTCATCTGTAGCTCATATAGCATTTACTTTAATAGGACTATTCTCAATAAATTATATTGGATTAATAGGAGCTATAATTATAATAATTGCCCATGGCTTATCATCCTCCGCTCTTTTCTTATTAAGAAACGATCTTTATTTAAAATATCATACTCGAAATATTTCAAACTTTAAAGGATTAATTACAATATCTCCAAACCTAACATTCTGATGATTTATATTTATAGCTATTAATATTTCAGCTCCTCCAACAATTAATACAATTAGAGAAATTTTTATTATATCAAGAATAATTCATTGAAATATAATTACAATAATCTTTATTTTTCTAATTTCAATTTCAGTAACATCATTTTCTATAATAATATTTTTAAATTTATCTCACAATCCTTCTAATCAAACTAATTTTAAAATATTTACTTCCCTAACAATTCATATTTCACCACTAATTTTAATATTATTAAAAATAGAAATAATAATTTTACTAAGAATAATTAGATTATGTTGATGACGAAAAAACATTATTATTATATTATTAAGAATAGAACTAATATTAATTACTCTATTTTTCTCTATACTTTCCTCTTTATTAATTATATTAATAATAATAGTAAGAGGATCTAGTTTAGGATTAAGATTACTAATCTCCTCCTCTCATTCTCACAATTCATCTAACTCAATTTTTATTACACTTATCTCAACATTATTCTTAATATTAATTATTATATTATTTAATAATACATTTATTTATATTTCTATTCCCCTTATCAACCTATATTTTATCCAAATTCCAATTAGATTAATTTTAGACTGAATTTCCTGTATATTTTTAAGAACAGTTCTCATAATTTCCAGAATAATTTTAATATTTAGAATATATTACATTAATAAAAAAGAACATAAAAAATTTTCTTTAATATTAATTATATTTGTTATATCAATAAGAATTTTAATTTTAAGAAATAATATATTTCTTATACTATTATCTTCATATATTTTAGTAATCTATTATCAAAATAATTCATCATCAGGATCAGGATCAATCACCCTTTTAAGTAACCGAATAGGAGATATTTTTATCTTATTATCAATCGGATTAATAATATTTATTCCCATATGAGAGATCAATAATAAATCCTTTTTATTAATCCTTTCATTATTATTACTAGCAAGATGTACAAAAAGAGCCCAATTTCCATTTTCAGCTTGACTCCCAATAGCTATATCAGCACCCACACCTATTTCAGCATTAGTTCATTCGTCCACCCTAGTAACAGCTGGTATTTTTTTAATAATTCGAATTATACATCCAAATACTTTATTCTTATTAATAACTATTTCATCAATAACAGCATTATACGCTGGAATATCAGCTAACTGAGAACAAGATATAAAAAAAATCATCGCTTTATCCACATTAAGACAAATAGCAATAATAATATTTGCCATTTCAATCTCATCAATATTTTTAGCCTATTTTCATATAATCACACATGCATTTTTTAAATCTTTAATATTTATATGCGCTGGAGTAATAATTCACGAATCATCTTATCAAGATATACGAATAATAAGAAATAATATAAATATTCCTATAATCTCAACAACATTAGGAACATCAAGTATAGCTTTAATAGGACTACCATTTACTTCAGGATTTTTATCAAAAGATATAATCATCGAAAAAATAATTTCTTCAAAATTAGAATGTTTCCTCACATTAATAATAATCTCATCAATTGGAATAACAGCTTCCTATTCTATTCGAATAATCAAAATATCTAATAAATTTTTCATTAAACCAGACATTAACAATCACACCAACTTTTACTGCAATATTCCTATTATTTTAATAAGTCCAATAGCAATTACTTTAGGAATAATTATTTTATGAATAATTAATCCAGAAAACTTATTATTTTTTCCAAATTCATTCAAAAATTCAATCATAATTACATTATTCATAGGCATAATTTTAGGATTTTTACTATCATTCAAAAACAAAATTTACATAAAATTAGGTTTATCATCAATCTCATTATGATTTATTCATCAAATATCAACATCAACAATTTTTTCCTTCTTAATAAATTTATATAAAAAAAACGATAAAACTTGACAAGAAATATATGGACCTTATAATTTATTCAACTTTAATAAAAAAATAATTACAATAACTGAAATTAAAAACTCTATAATAACTTTAATTATAATTTCAATTATCCCAATTATAAGTTTAATTTTTTTATTTGGAGTTTTTTTTGTAATTAGATTACAACCTGTATTAATAGTGAGAAGATTAATTATTATTAGATTGTTTTATTCTTTTTATATTTATAAAAGAATAGGAATTTATTGATTTAGATATGTATTATTAATAGTAATATTAAGAGGAGTTTTAGTTGTATTTACTTATATAGTTACTTTAATTCCGAATGAAAGATTTGAAATTTTTTTAATGATTATATTTATATATATAATGTTTATAGTAGAAGATATGAGATTTGTTACTCTTAATTTGTGAATAACTTATTTAGGTATATTTAATTTATTTTTAATGAGATTTTTGTTAGTAGTAATATTGTTGGTAGTTTTTTTAAGAAATATAAATGGAGCTCTTCGG
>Salticidae_Asemonea_sichuanensis
ATAAATTTATTTTCTGTATTTGATCCTACTTCTTATTTTGGTTTTTCTTTAAATTGAATAGTTATAATATTAATTTTTATTTTTATTCCTATTAAGTATTATTTAATTAATGGAAATATATTTATATTTTTTATTGAAATTTTTATAAAAATTTATAGTTTATTTAAAAGTGTATCTATTCCTAATTATATAGCTATATCTTTTATATGTGTAATGATATTTATTTATTTAGCTTTTAGAAATTTATTTGGACTTTTTCCTTTTATTTTTACTAGAACAGCTCATCCTTTTATAACTTTAGGTATTGGTTTTATTATATGATATAGCTTTTTCCTTATAGGGTGATTTATAAACTTTAAAATATCAGCTGCTCACTTGGTTCCAGAAGGAAGTCCTATAGGATTAGCACCATTAATGGTTATTATTGAAAGAATTAGTCATTTAATTCGGCCTTTTACTTTATCTATTCGTTTAGCGGCTAATATAATAGCAGGTCATTTAATTATTGGATTAATTTCTAGAATTAGAGGATTAGGAATTTTATTTTTTGGATCCTCTATTTTTCTTCAGGTAATTTTGTTAATTTTAGAATTTGGGGTAGCTATTATTCAAGGTTTTGTATTTAGAATTTTATTATTATTGTATGCTTTAGAAATACCATTAATTTGATTTATATCTGTATTTATAAGTTCATATATTGTATTTACATTAATTGATATATTTCATCGTATTAAAGATAAGTTGTTAAAAATTGTGAGAGGATCGTTAGTTGATCTTCCATCACCATCAAGATTAAGATATTTTTGAAATTTTGGTTCTTTATTAGGATTATTTTTAATGGTTCAGATTTTGTCAGGTTTATTTTTGTCATTCCATTTTAGAGGAGATGTAAATTTATCTTTTGATTCTGTAATTCATATGATACGAGATGTAAATTATGGATGGTTTCTTCGTGTTATTCATGCTAATGGAGCTAGTAGAGGGGTTACTATTTTATTATTATCAATAGCTGCAGCTTTTTTAGGATATGTTTTGCCTTGAGGACAAATATCTTTTTGAGCTGCAACGGTTATTACTAATTTATTATCAGCAATTCCATATATAGGAGTAATATTAGTTGAATGAGTATGAGGGGGCTTTGCTGTTAGAAATCCGACTCTTACTCGGTTTTTTGCTTTTCATTTTGTTATTCCTTTTGTAATTATGTTTATAGTAATTTTTCATTTATTTTTTCTTCATGAAACTGGTTCTGGAAATCCTATAGGATTAAGTAGATGTGATAGGATTTTATTTCATCCTTATTATAGAATTAAGGATTTATTTGGATTTGTAATATTTTTATTATTTTATATAATAATTTGTATATTAAGACCATATATTTTTATGGATGTAGAAAATTTTTTATCTTCAGATCCATTAGTAACTCCTATTCATATTCAACCTGAATGATATTTTTTGTTTGCTTATACTATTTTACGATCAATTCCTAGAAAAATTGGAGGGGTTATTGCATTAATAATATCAGTAGTTGTGATATATTTTGTTCCTTTTTTTATATCTCATAAGTTTCGTAATACGTTTTATATTTTTGTAAAATATTTATTTTGAGTTTTTGTAACTAATTGGTTATTATTAACTTGGATTGGAGCTTGTGTGGTACTGCGATGATTATATTCAACTAATCATAGGGATATTGGAACTTTATATTTAATTTTTGGTGCATGGTCAGCTATAGTAGGAACAGCAATAAGAGTTTTGATTCGAATGGAATTAGGACAAATTGGAAGATTTTTAGGAAATGATCATTTATATAATGTTGTAGTTACTGCTCATGCTTTTATTATAATTTTTTTTATAGTAATACCAATTTTAATTGGTGGATTTGGAAATTGGTTAGTTCCTTTAATGTTAGGGGCACCAGATATAGCTTTTCCTCGAATAAATAATTTAAGTTTTTGATTATTGCCCCCTTCATTAATATTATTATTTATTTCTTCTATAATTGAAATAGGGGTAGGAACAGGATGAACAGTTTATCCTCCCTTAGCGTCTTTGGTAGGACATGGAGGTAGATCAGTAGATTTTGCAATTTTTTCTTTACATTTAGCAGGAGTATCTTCTATTATAGGGGCTATCAATTTTATTACTACTATCATTAATATACGATCTATATCTTTAGATAAAATTTCATTATTTGTGTGATCGGTTTTTATTACTGCTGTATTATTACTTTTATCATTACCTGTTTTAGCAGGTGCTATTACTATATTATTAACTGATCGTAATTTTAATACTTCTTTTTTTGATCCTGCAGGAGGAGGAGATCCTATTTTGTTTCAACATTTATTTTGATTTTTTGGGCATCCTGAAGTATATATTTTAATTTTACCTGGATTTGGTATTGTTTCTCATGTTATTAGAGGATCTGTTGGAAAGCGTGAACCTTTTGGATCATTAGGAATAATTTACGCTATAGTTGGAATTGGAGGAATGGGATTTGTAGTATGAGCACATCATATATTTTCAGTAGGAATAGATGTTGACACTCGAGCATATTTTACTGCGGCTACAATAATTATTGCTGTTCCTACTGGAATTAAGGTCTTTAGATGAATAGCAACATTACATGGTGCTTTTTTTAAAATTGATGTTCCATTAATATGATGTATTGGTTTTATTTTTTTATTTACTTTAGGTGGAATTACTGGGGTAGTATTATCTAATTCTTCATTAGATATTGTTCTTCATGATACATATTACGTTGTTGCTCATTTTCATTATGTATTAAGAATAGGAGCGGTATTTGCTATTATAGCTGGAATTACTTATTGATTTCCTTTGTTTTTTAGAACTGTATTAAATGAAAAGAAAACGGTTATGCAGTTTTATATTATATTTATTGGTGTAAATATGACTTTTTTCCCTCAACATTTTTTAGGTTTGAATGGGATACCCCGTCGATATTCTGATTATCCAGATGCTTTTTTATTTTGAAATATATTTTCTTCTTTAGGTTCATTATTATCTTTATTAGGGGTATTATTATTTATTTATATTATTTGAGAAAGTTTAGTTTCTAAATATTTAGTATATGAAAGATATTATACTTATAGTTCATTAGAATGAATTAATAATATTCCACCTTTGGATCATACATTTAATCAATTAAATTTATTGCCAGTATGAGGATCTTTATATTTTCAAAATGGAAATTCTCCTATAATAGAACAATTAATTTTTTTTAATGATCATACTACTGTAGTAATAATTATTATTATAGTTTTAGTAGGATATATATTAATGAATTCTTACATTAATATAAGATATAATTTAATTATATTTGAGGGTCAGGAATTGGAAAGAATTTGGACGGTTCTTCCTGCTATTTTTTTAATATTTATTGCTTTTCCATCTCTTCGTTTATTATATTTAATAGAAGAATCTGAAATATATGATATAACTATTAAGATTGTTGGTCATCAATGATATTGAATTTATGAATATAGAGATTTTTATATTAAAATATTTGAATCTTATATAATGAGAGATATAATGTTTCGTTTATTAGATGTTGATAATTGCTTATTTCTTCCTTGTAAAACTAATATTCGTATATTAATTAGAGGAATAGATGTAATTCATTCATGAACTATCCCTTCATTAGGTGTAAAGGCAGATGCTATTCCTGGACGATTAAATCAATTATTCTTTAATATAAATCGGGTAGGACTGTTTTTTGGAGAATGTTCTGAAATTTGTGGATTGGAAAAGTACTTTCATCCTTATCATATAGTAAGAATATCTCCTTGGCCATTATTGGTAGGTTTTTGTATTTTAAATATTATTATTGGATTAGTTAAAATATTTATTTTTATAGAAATAGATCTTTTTTTAACTTCCCTTTTTTTATTATTTTTTATTTCATTTTTATGATGACGAGATGTAATTCGAGAAAGAACTTTTCAAGGTCATCATTTTAGAGTAGTATTAATAGGTTTAATATTTGGAATAATTTTATTTATTATTAGCGAAATTTTTTTTTTTGTTTCCTTTTTTTGAGCTTTTTTTCATTCTAGATTAAGTCCTAATGTAGAATTAGGAATTTTATGACCTCCAGAAGGTATTATTTCTTTTAATCCTTTTCAAGTTCCTTTATTAAATACAGTAATTTTATTAGTATCAGGAATTAGAATTACTTGATCACATCAAGAAATTTTAAATTTAAATTGAAGAAAAGCTAAAAATTCATTAATATTAACATGAATATTAGGAATTTATTTTTTAATATTACAAGGTTTTGAGTATTTTATAGCTACTTTTAGAATTAGAGATTCTGTTTATGGATCTACTTTTTTTATAACAACTGGATTTCATGGTTTTCATGTTATGATTGGGTCCTTATTTTTATATATTATTTGAATACGAATATTAAAGTTTCATTTTTCTTCTAGTCATCATTTTGGCTTTGAAGCTGCAGCTTGATATTGACATTTTGTAGATGTAGTATGATTATTTTTATTTTCTATAATATACAACTATTTAATTATTTCAATTAGATTATTAATTAGAGTAGCCTTTTACACTATTATAGAACGAAAAATTCTAAGTTATATACAAATACGTAAAGGTCCAAACAAAGTAGGATTTATAGGAATTTTACAACCATTTAGAGATGCATTAAAATTATTCAATAAAAATCTTATTTCTTCTGAAATAATAAATTTCATTTTATCTTACACACCTGCTTTATCATTATTTATTTCTATTACCTTAATCCCTATTTTATTATATAATTTTTCATTATTTGATAATAAACACAATATTTTAATATTTTTCATCTTATCCAGATTATCAGTATATTTTATTATATTAGTAGGTTGATCTGCTAATTCTAAATATAGAAATATAGGGTCAATCCGAAGAGTAGCCCAAATAATCTCATATGAAGTATCTTTATTTTTAATTATTTTATTCATTGCATTAATTTCTTTTTCATATTCATTTAATGAAATTCAAAATTCCCAAAACTCAATTTATTTCTTATGAGGAAATTTTATAATTTTTATTATATGATTCTTATCATGCTTAGCAGAAACAAATCGAAGTCCTTTCGATTTTGCAGAAGGAGAATCAGAATTAGTATCTGGATTCAACGTAGAATATATAGGAGGATGATTTGCTTTAATTTTCTTAGCTGAATATATAAGAATAATTTTATTAACACTTATCTCAACAATCATATTCTTTTCACCAGTAAATATAATTTCTATATTAATTATAACATTTATTGTTACAATATTATGAGTACGAGCAACATACCCACGATTTCGATATGACTTTTTAATAAACTTAAGATGAAAAATTTTACTTCCTATCAACTTATTAATTTTAATATTTCCATTTATGTTTTTATATATAATTAGATTTATATTTGTAATTGGAAGTAATGATTGATTTGTAATTTGATTAGGATTAGAAATTAATATAATTTCATTTTTAATTTTGATTTTTAATCGTTTTAATATTAGAATTATTGAATCTTGTTTTAAATATTTTTTTATTCAAAGAATATCGGCAATTTTTATTAGAATATTTTATTCAATATTATGTTATATGATTTTAATGTATAGGGTAGGGGCAGGACCTTTTTTTTATTGATTTATTTCGGTAAGTAAGGGTATTAGTTTAATTTCATTATTTTTTTTAATAACATTTCAGAAATTTATTCCATTTATCTTGTCTGGAATTTTTTTAAATTTTATTGGTTGATTATTTTCTATTATTAGATTATTAATAGGTGTATTAGGTTCTTTTAATCAATCTAACATTAAAATATTATTAAGATATTCATCTGTTCATCATTTAGGATGAATCATTTTATGTATAATAAGAGACTTATATTGAATGATTTATTTATTTATATATAGATTTATATTAATATATGTAATAATAAACACTGAGATTATTGATTTTTATTCTTTAATAAAAAGAAAAGGGAAGATATGATTTATGATAATATTATTAGGAATAGGTGGTATACCACCGTTTGTTGGATTTTTTTTAAAATGAATAGCTTTTTATATAATTATAGAATCTATAATATTTATATTTTTAATTATAATATCTGTGTCAATATTTTATATTTATCTTCGTATAGTATATGATGATTATATTTCAATTTTTGGAATAATATTAGGGATTTTTGGAATAATTTTAATAGTTTGTTTTTTTTTAGTTCTAGTTGTATATTTTATTTTTTTTATAATATTTTATAAGAATTATAACATAGAAAGAATAAGTTCATATGAATGTGGATTTGATCCTAATTCATTAACTCGCTTAACTTTTTCTTATCGATTTTTTCTAATTTCTATTTTGTTTATTATCTTTGATGTAGAAATTTCTTTAATAGTTCCTGTTCCTTTTTTGATAAGAAATATTGGTTTTATATTAATTTTAATTGTTGGACTATTATATGAATTTCAATGTGGTACATTAATAATAATAACAATATACTTTACAGATTCTTTTAGAATAATTATGATAAGACTTACATTAACAAGAACTATCTTAATTATTTTATCATCAAATAAATATTATTCAATTAAAAATACCCCTATTTTAATAATCCTTATAATAACCTTTACCTTTAAAAATATATTAAATTTTTATATTATATTTGAAATTGTATTAGTTCCAACAATAATTTTAATCTCAATAAAAGGAAAACAACAAGAACGATTGAAAGCTAGAATTTACTTAATTATTTATACTATTACTGCTTCACTTCCATTACTAATTACAATCATTTCATCCTTCAATTTAACCAATATTATTTTATATAATTTTAATATTATTATATTATTATTAATAGCCTTTTTAGTTAAAATACCAATATATTTTACACATCTTTGATTACCTAAAGCTCATGTAGAAGCACCTTTAGAAGGCTCCATAATCCTAGCAGCTGTACTCTTAAAATTAGGAGGATATGGCCTAATTCGATTCCTTCCTCTTTGCATAAAACAAATTAATAAAATAAACTATTGAATTATTAGAATCAGATTATTAGGGGCAACAGCTACCAGAATAAACTGCATTCGACAAAAAGATATTAAATCTTTAATTGCTTATTCCTCAGTAGCTCATATAGGTTTTGTTTTAGCAAGAATTTTCTCAATAAACTTTATTGGTTTAACAGGAGCAATTATTATAATAATTGCTCACGGAATATCTTCATCTGCATTATTTCTATTAAGAAATGATATATATTTAAAATTTCATTCACGAAACATTTCGTTATTTAAAGGTATAATTATAATAATACCTAACATAACTTTTTGATGATTTATTTATATAGCTATTAATATATCTGCCCCCCCAACAATTAATACCTTTAGAGAAATCATATTAATATCTAGACTTATTTCATGAAATAATAATACTATTTTAATTATTTTCATAATATCTTTAGCAACAGCTTCATTCTCTATATCTATATTTATTAACATCTTTCATAACAAAATAATAAATTCACAACAAAAAATTCACTTATCCATACTATTCCACTCCATCCCATTAATTATAATAATTATAAAAATAGAAACCATAATTACTATTAGAATGGTAAGAATATGTTGATGACGAAAAAACATTATTTTAATTCTATTAAGTTTAGAAATAATAATTATCTCTTTATTTACATTATTAATATCATCCTTAATAATTATATTGGTAATAATAGTTAGAGGATCAAGAATAGGGTTAAGACTATTAGTATCTATTTCTTTTACTCATAATTCATCTCAATCTTTCCCAATCTTAATATTCTCACTAATTACAATAATTTATATAATAATAATTATAAATAATAAATTTATTATTATTAAAATATCAATTATAAACTTAATAACTTTTAATTTATCAATTGATATAATACTAGATTGAATTTCAATTCTATTTATAACTATTGTATTATTAATTTCAAGTATAATTATTATATATAGAATATATTACATTCCCAAAAACCAACAAAAATACTTTATTATTCTCCTATTAATATTCGTATTATCAATAATAATTTTAATCCTAAGAAACAATATATTTTTACTATTATTATCTTCTTACATTTTAGTAATTTATTACCAAAACTATCTAACAGCAAGATGTGGCTCAATCACTATTCTTACCAATCGATTAGGAGACATTTTAATATTATTATCAATATCAATATTATTAATTTCTTCTAATTGAATACTCTCCAATAAAAATATATTAATTACAATAACTTTATTAGTCTTAGCTGCTTGCTCAAAAAGAGCACAATTCCCATTCTCAGCTTGATTACCTATAGCAATAGCAGCACCTACACCTATTTCAGCCTTAGTCCACTCTTCTACCTTAGTTACCGCAGGGGTATATTTAATAATTCGTCTTTCACATTATTCTTCAATAATTATTCTCATAATTATTTCAACTGCAACAGCCCTATATTCAAGAATATCAGCTAACTGAGAACAAGATTTAAAAAAAATTATTGCTTTGTCAACTTTAAGACAAATTGCAATAATAATATTTGCAATTTCATTAAATTCTATTATATTAGCATATTTACATTTAATCATTCATGCTATCTTCAAATCTACTATATTTCTTTGTGCTGGCATCATAATCCACGAATCATCTTATCAAGATATACGAATAATAGGAAATTTTAAAAACAATCCAATTACCATAAACATCATAGGATTAACATCAATAGCTTTAATAGGAATTCCCTTCATATCTGGATTCTTTTCAAAAGATGCCATTATTGAAATAATAATCGTATCTAAAATAAATTTAATTATATCATTTATAATAATTATATCTATTGGAATAACTGCTTCATATTCATTACGTATATCATTCTCATCTACAAAATCATTAATTAAAACATTATTATTTAACCATACTAATATATCTTGCTTATTTCCATTAATATTATTAGCCCCTCTAGCAATTATATCAGGATCATTTATAACATGAATCCTTAATTCAGAACAAATATTTATAATATCACAAGAACAAAAATTTATTATTCTATTATCCCTTTCATTAGGATTAATATTAGGAAGACTATTATCATTCAAAAACTCAAAATATATAAAAATTGGATTAAAATCAATATTAATATGATTTATTCACCCTTTATCTACAATTCTAATAATAAAACCAATCATAAATATTTTTTCAAAAAATGATAATCAATGACAAGAAATATACGGTCCGACTAATTCTTTTTTATTATTAAAATTATCATCAAAATTTCCAGAAATATATAAATACATATTGACACTTGTAATAATGATAATAATTCCAATTAAAATATTAATTGTTTTATTATCTATTATATTTTTGAGAAGAATTCAGCCTATTATAATAGTATCTATAATGATTATAATTGTATTTATATATTCATATATAATTTATAAAGTAATAGGAGGATATTGGTTTAGATATATTTTGTTAATAGTAATGTTAAGAGGAGTAATAGTAATTTTTACTTATATATCTAGTTTATATCCTAATGAAAGATTTGAAAGATATTTAGTATATGTTTTTATATTTATATTTTATACAGGAATTAATCATAGATATATTTCTATTGGAGTATGAAGATCATGATTTAGAATGTTTAATTTATGTTTAGTTATTTTTTTATTAAGAATTATATTAATTGTGGTTTGAATAAGATATATAGGAGGATCTGTTCGT
>Salticidae_Carrhotus_xanthogramma
ATAAACTTATTTTCGGTTTTTGATCCATCTTCTTATTTTGGATTATCTTTAAATTGAATTATAATTATTTTAGTAATAGTAAGTTTTCCTTCTAAGTATTTTTTAATAAATGGAAATTTATTTATAATATTTAAGGCTTTATTTATAGGGATTAGAAATGTTTTTAAGGAGGTATCTTTTCCTAATTATATTGGATTGAATTTTGTATGTGTAGTAACTTTTATATATATTTCATTAAGAAATTTAATAGGATTATTTCCTTATATTTTTACTAGAACTGCTCATCCTTATATTACGTTAGGTGTTGGATTAGTAATGTGAATATCATTTTTTTTAATAGGATGAACTAAGGATTTTAAAAACAGAGCAGCACATTTAGTGCCTACTGGAAGTCCTTTAGGATTAGCCTCTTTAATGGTAATTATTGAAAGAGTTAGACATTTAATTCGTCCTTTCACTTTATCTATTCGTTTGGCTGCCAATATAATGGCTGGTCATTTAATTATTGGACTATTATCAAGAATTAGAATAATTAATATTTTTAGATTTTATATATCAATATTATTGCAGAGAATATTATTAATTTTGGAGTTTGGGGTAGCTATTATTCAGGGATTTGTTTTTAGAATTTTGTTGTTGTTATATGCTTTAGAAATACCATTAATATGAATTAATTCAGTTTTAGTAAGATTAATTATTTTAGTTGTTTTAATAGAAATATATTATCGGAAGGAGGATAAGTTGCTTAAAATTATTAATGGTTCTTTGGTAGATTTACCTTCCCCTTCGAGATTAAGTTATTTTGGAAATTTTGGATCTTTATTAGGGGTATTTTTAGGGGTCCAGATTTTATCTGGATTGTTTTTAGCTTTCCATTTTAGAGGAAATGTAAATTTATCTTTTGATTGTATTATTCATATAATGCGGGATGTTAATTATGGTTGATTATTGCGAGTTATTCATGCTAATGGAGCAAGTAGTGGAGTAACTATTTTACTTTTATCTATGGCTACGGCTTTTTTAGGTTATGTTTTACCTTGAGGTCAAATGTCTTTTTGGGCTGCTACAGTAATTACTAATTTATTATCTGCTGTTCCTTATGTTGGAACATTTTTAGTAGAGTGAGTTTGGGGTGGATTTGCTGTTGGTGATCCAACATTAACTCGATTTTTTGCTTTTCATTTTATTTTGCCTTTTGTAATTTTATTTATAGTTATTTTACATTTGCTCTTTCTACATGAAACAGGTTCTGGAAATCCGATAGGAGTATCTAGATGTGACAAAATACATTTTCATCCTTATTATAGAATTAAAGATTTATATGGTTTTGGTTTCTTTTTTATATTTTTTATAATAATTTGTATAATAAGACCTTATATATTTATGGATGTAGAAAACTTTATTGCTTCAGATCCATTAGTTACTCCTGTACATATTCAACGTGAGTGATATTTTTTGTTTGCTTATACAATTTTGCGTTCTATTCCAAGAAAAATTGGAGGTGTAGTGGCTTTAGTACTATCTGTTGTGGTATTATATTTTTTACCTTTTTTTTTAAATCATAAGTTTCGTAGAACTTTTTATTTTATTATGAAATATTTATTTTGAGTATTTGTTATTAATTGATTAATATTAACGTGAATTGGGGCTTGTGCAGTTCTGCGATGATTATATTCTACAAATCATAAGGATATTGGAACTTTATATCTAATTTTTGGAGCATGATCAGCTATAGTAGGAACAGCGATAAGTATTTTAATTCGTATGGAGTTAGGGCAAACAGGTTCATTTTTGGGAAATGATCATATGTATAATGTAATTGTGACGGCTCATGCTTTTGTTATGATTTTTTTTATAGTTATACCAATTTTAATTGGAGGTTTTGGAAATTGATTAGTTCCTTTAATGTTGGGAGCACCGGATATAGCTTTTCCTCGAATAAATAATTTAAGATTTTGATTATTACCTTCTTCTTTATTTTTATTATTTATTTCATCTATGGCTGAAATAGGAGTTGGAGCTGGATGAACTGTTTATCCTCCTTTGGCTTCTGTTGTTGGACATAATGGAAGTTCAGTAGATTTTGCTATTTTTTCTCTACATTTAGCTGGAGCTTCTTCTATTATAGGGGCTATTAATTTTATTTCAACTATCATTAATATACGGTCTATACATTTAGATAAAGTACCTTTATTTGTATGGTCTGTATTAATTACGGCGGTATTGTTATTATTGTCTCTTCCGGTTTTAGCTGGAGCTATTACAATATTACTAACAGATCGAAATTTTAATACTTCTTTTTTTGATCCTGCTGGAGGAGGTGATCCTATTTTATTTCAGCATTTATTTTGATTTTTTGGTCACCCTGAGGTTTATATTCTTATTTTACCTGGATTTGGAATTGTTTCTCATGTAATTAGATCTTCGGTAGGAAAGCGGGAACCTTTCGGTTCATTAGGAATAATCTATGCTATAGTTGGAATTGGAGGAATAGGATTTGTAGTGTGGGCACATCATATATTTTCTGTAGGAATAGATGTAGATACTCGAGCTTATTTTACTGCTGCAACTATAATTATTGCTGTACCTACAGGTATTAAGGTATTTAGATGAATGGCCACATTGTATGGTTCATACTTTAAGATTGATGCATCTCTTATATGAAGTATTGGATTTGTATTTTTATTTACTTTAGGAGGGATTACAGGAGTGGTACTATCAAATTCTTCTTTAGATATTGTTCTACATGATACTTATTATGTTGTAGCTCATTTTCATTACGTGTTAAGAATGGGAGCTGTATTTGCTATTTTAGCTGGTATTACTTATTGATTCCCTTTATTTTTTGGTGTAGTGCTTAATGAAAAGAGGACTAAGTTACAATTTATAGTAATATTTTTAGGAGTTAATTTAACCTTTTTTCCGCAACATTTTTTAGGACTTAATGGAATACCGCGTCGTTATGCGGATTATCCTGATGCTTTTTTGTTTTGAAATATAATTTCATCTCTAGGGTCTTTGTTATCTTTAATTGCGGTACTTATGTTTATTTATGTGGTTTGGGAAGGTTTAGTTACTAAATATTCTTTTTATGAAAATTATTTTTTAAATTCTTCTTTGGAATGAATTAATAATATTCCTCCTTTAGATCATACATTTAATCAACTTAATTTATTGCCTGTATGAGGTTCTATATATTTTCAGGATGGAGTTTCTCCTGTTATGGAGTGTCTAATTTTTTTTCATGATTATACCATATTTATTATAATTATAATTATAGTTTTAGTAGGCTATATATTAGCTAGATCTTGCATAAATGTTAAATATAATTTGGGGGTATTTGAGAGTCAGGAATTGGAAATAATTTGAACTGTATTACCTGCTGTGTTTTTAGTTTTTATTGCTCTTCCTTCTCTTCGTCTATTATATTTAATAGAAGAGTCTGAATTTTATGATATTACTATTAAATTATTGGGGCGACAGTGATATTGATCTTATGAATATAGTGATTTTAATTTTAAGAGTTTTGATTCTTATATAACTAATTTTAGAATTTTTCGTTTGTTGGATGTTGATAATTGTTTGATTGTTCCTTGTAATTCTAATGTCCGTATAATTGTTTCTGGTGCGGATGTAATTCATTCTTGAACTATTCCAGCTTTAGGGGTTAAGGCTGATGCTATTCCAGGTCGTTTAAATCAATTAACTTTAAATTTTAATCGAGTAGGAATATTTTTTGGTGAATGTTCTGAAATTTGTGGTATGGAAAAGTTTTTTCATCCTTATCATATAGTTAACATGTCTCCTTGACCTTTAATAGCAGGGTTTGGCGGATTAAGAGTGGTTATTGGAATAATTAATATATTTGTATTTTTTGATTTTACAATGTTATATACTTCTTTATTATTAATATTTGTTATTTCTTTTATGTGATGGCGGGATGTAATTCGGGAAAGAACGTATATAGGATATCATTCTAGAACAGTATTAAGTGGCTTAATATTAGGAATAATTTTATTTATTGTAAGAGAGGTATTTTTTTTTATTTCATTTTTTTGAGCTTTTTTCCATTCTAGATTGAGACCAACACTTGAATTAGGATCAGTATGACCTCCTTGCGGTATTTTGCCTTTTAATCCATTTCAGGTTCCACTTTTGAATACTGTTATCTTATTAGCTTCTGGAGTAACAGTTACATGAGCTCATCAATTTATATTAAATAATAATTGAGAAGGATCGAAGAGGGCTTTAATAATTACATGAATGTTAGGTTTATATTTTTTAATATTACAAGGGTTTGAATATTTTACAGCATCGTTTGGAATTTCTGATTCTGTATATGGATCAACTTTTTTTATAGCGACTGGATTTCATGGCTTTCATGTAATTGTTGGAACTTTATTTTTATTATTTATTTGAATGCGTTTAATTAAAAATCAATTAACAAATAGACATCATTTTGGGTTTGAAGCTGCTGCTTGATATTGACATTTTGTAGATGTAGTATGATTATTTTTATTTTCTGTGGTATATAATTATATTTTAATTACTATTAGAATTTTAGTAAGAGTAGCTTTTTATACAATTCTAGAACGAAAAATTTTAGGGTATATACAAATTCGAAAGGGACCTAATAAAGTAGGATTATTAGGTATTTTACAACCCTTTAGAGATGCTTTAAAACTTTTTAATAAAAATTTAATAACTGCCGAAAACATAAATTTGTTTTTATCTTATACCCCTGCTATATCTTTATTTATTAGAATTATATTAATTCCAATTATTTCATTTAATTATTCTCTTTATGATAATAAACATAGAATTTTATTATTTTTTATCTTATCTAGAACTGCCGTTTACTTTATTCTCCTAATTGGTTGATCAGCCAACTCTAAATATAGATATATAGGTTCTATTCGAAGAGTAGCTCAAATAATCTCATACGAAGTTTCATTTTTTTTAATTATTCTATTTATCTCAATTATAGCATTTTCCTACTCATTTAATGAAATTTCTAAATCTCAATATATAATATCATTTTTCTGAGGAAATATTATAATATTTATAATATGAATAATTACATGTTTAGCTGAAACAAATCGTAGACCCTTCGATTTTGCTGAAGGTGAATCAGAATTAGTATCAGGATTTAATGTTGAATACATAGGGGGTTGATTTGCTCTAATTTTCTTAGCTGAATACATAAGAATAATTATTTTAAGAATAATATCCGTTATAATATTTTTCTCTAATTTATCTCCCCATTTATGAACAATTTTAATTAGAATTATCTTACTACTATGAGTTCGAGGAACTTATCCTCGATTTCGATATGATATACTAATAAAATTAAGATGAAAGATTTTTTTACCTATCTCTATTCTTTACATTATTTTATCATTGTATGTTATGTATTTAGTAAGATTTATTATTGTAATAAGAAGTGAGGATTGATTTTTGATTTGGCTAGGTTTAGAAGTTAATATGATATCATTTTTGATTTTAGTATATCGTCGTGATAGAATAAGATCAATTGAATGTTGTATGAAATATTTTTTTATTCAGGGGTTATCTGCTTTATTGATTGGATTTTTTTATGTAGGAATCATTAATATAATTTTAAGTTTTAAAATTGGAGCTGGTCCCTTTTTTTATTGATTTCCTTCAATGTGTTCAGGTTTAACATGAGTTTCATGTTATGTCTTAATGGTCTTACAGAAAATATTACCATTATTTTTAATCTCTCTTTCTATTCATTGAATTTTGTGATTAGTTCTTATAATAAGCCTAGTATTAGGTGTTGTGGGTTCCTTTAATCAAAGAAATATTAAACAATTATTGGCATATTCTTCTATTCATCATTTAGGTTGAATTATAATTATTATAATAAGGAGAGTTAATTGGATATTATATTTAGTAATATATAGATTTATAATTATTTTGGTATTAGTAGAAAATGAAGTGGTAGATTTACATATAATATATAAATGTAAGGGTAGGATGTGGTTTTCGATTGGAATATTAAGATTAGCTGGTATACCACCTTTGTTGGGATTTTTTTTGAAGTGAATAGCTTTATCATATTTAACTGATATATACTATATTGCTATATTAATTGTAGCTTCTGTAATTATATTATATGTATACATACGGCTTATATATGATGATATTGTTAGAATAGTTGGATTATTGTTAGGTATAATAGGAATTATACTAGTAGAATCTATCTTATTAGTAATTGTAGTATATTTAATTTTTGTTTTTATTTTTTATAAAAATAGAGATATAGAGGGAATTAGTAGTTATGAGTGTGGGTTTGAACCAGGGTCATATACTCGTTTGACTTTTTCTTATCGATTTTTCTTAATTTCTATTTTATTTATTATTTTTGATGTAGAAATTTCTTTAATGTTACCTATTCCATTTATTATAGATGAAATCGGATTCTTATTTATTTTGTTAGTAGGATTAATATACGAGTATATATGTGGTCTATTATTTTTAATACAATTCCTATTACTAGACCACACCTCATTAATTATATTAATATTAACAACTACCAGAATTCTACTAATTATCCTTTCCACCTCTCACTTATTATTAATTTCTAAAACACCTATTCTAATTATTCTAATCATAACCTTTATATCAGATAATATTATTATATTTTATATTTTATTTGAAATAGTATTAATTCCAACAATATTTTTAATCACATTAAATGGTAAACAACCCGAACGACTCCAAGCTAGTATTTACTTAATCATTTATACAGTAACAGCTTCACTTCCTCTATTAATTAGTATTATTTGATCTTTCCTCTTTAATATTACATTATCATCTAAATTTTCAATAATTATCTTTATAATAATAGCCTTTCTAGTTAAAATGCCTATATATTTAACACACCTATGACTACCAAAAGCTCATGTAGAAGCTCCTTTAGAAGGATCAATAATTTTAGCCGCTGTATTATTAAAATTAGGAGGATATGGTATCATTCGATTTTTACCATTATGCATTTCATCAATTAATAAAATCAATTTTTGAATTATCAGAATTAGAATAATTGGGGCCACCGCAACTAGAATAAATTGCATTCGACAAAAAGATCTAAAATCTCTAATTGCTTATTCTTCAGTAGCTCACATAGGATTCGTACTAACAAGTCTGTTTACTTTCAATTCAATTGGGTTCAAAGGGGTTATAATTATAATAATTGCTCACGGATTATCATCTTCAGCCCTTTTCCCTTTAGTAAACGAATTATACATAAAATATCATACCCGAAATATTATTTTATTTAAAGGATTAATAACAACTATACCTAATGTAACCTTCTGATGATTCATATTTATAGCATTAAATATTTCAGCTCCTCCTACTATTAATACCATAAGAGAAATTATAATAATATCTAGTATTATCTCCTGAAGAATAAGTTCAAGCAGATTAATTTTTCTAATATCTTTAATAACTGCCTCTTTCTCTTTACTAATATTTGTAAATATTATTCACAACGTTTCTTTACAGACTCATACAAAAATTTTTACATCCTTATTAATTCATTTCATTCCTTCTATTTTATTAATTATAAAACTAGACCTTATAATTATAATAAGCCTTACCAGAATATGTTGATGACGAAAAAATATTATCTTAATATTATTAAGACTAGAAATATTAATTATATCTTTATTCACTTTAATAATATCATCCCTACTACTCATATTAGTAATAATAGTTAGAGGATCAAGATTTGGGTTAAGTCTTTTAGTTTCTATATCTCATACATATAATTCCTCTAATTCCATCTATATTCTAATATTATTACTCAATTTATTTTTATTAATTTATATATTATATAATAATACCTTCTTAATAATTAAATTAAAATTACTAGAATTACTATCTTCCTCAATCTCAATTGATTTTATATTAGACTGAATATCCTTAATATTTATAAGAACAGTAATATTAATCTCAAGTATAATTATTATTTTCAGAAAATATTATATTCCTGATAAAGAATTTAAACAATTCCTTACACTTTTATTAATATTTGTATTATCTATAATAATTTTAATTATAAGTAATAACTTATTTTTAATATTATTGTCTTCTTATATCTTAGTTATTTATTACCAAAACTTTTCATCAGCCGCTTCTGGAACTATTACACTATTAAGCAATCGAATTGGAGATATTATAATTCTCCTATCAATAAGAATAATTTTTCTTTCTTTAAACTGAAGATTTAACACCAAAGAATTTTATACAGTAATATTACTATTAATAGTAGCTGCTTGTACAAAAAGAGCTCAATTTCCCTTCTCAGCCTGATTACCCATAGCTATAGCCGCACCTACTCCTATTTCAGCCCTAGTCCATTCATCTACACTTGTAACAGCCGGAGTATTTCTTATACTACGAGTAATACACCCTTATACATTAATATTTCTCCTTTTAATTTCAAGTTCAACCGCCATCTACGCAAGTATATCAGCTAATTGAGAACAAGATTTAAAAAAAATTATTGCACTATCTACACTAAGCCAAATCGCTATAATAATATTTGCAATTTCCTTAAACTCTCTAAATTTGGCTTATATCCACCTTATCATCCACGCTTTATTTAAATCAACCATATTCTTATGTACAGGAATTATAATTCATGAATCAACCTATCAAGATATACGTATAATGGGTAATTTCCAAAAGTCCCCCTTAACCCTATCTATTATGGGAGTTAACAGTATAGCCCTAATAGGAATTCCATTCATAAGAGGATTTTTTTCAAAAGACGCTATTATCGAAAATATAATCTTAACTAACTCTAATATAATTTTATTAATTATAATAATTATATCTATCGGAATAACCGCAGCCTATACAATTCGAATAACCTTTTCATCCAATAAATCCAATATAAAACCTTTAATATCTAATCATCAATCAACAAAATCTTTTTTACCTATTTCCCTTCTAAGACCACTTGCAATTACTTCCGGATCATGATTATCATGAATTATTATTCCAGATCAAATCCTACTTATTAATCACCATAATAAAATAACTATCCTTATTATTCTATTAAGAGGATTATTATTAGGTTCCTCTTTACAATTCAAAAGCAAGAAATATATAAAATTAGGCTTATCCTCAATTTCACTTTGATTTATACACTTCCTTTCTGTTTCCCACTACCTCTCACCCCTTATAAAAATATTTCATAACAATGACAAAAACTGACAAGAAAACTATGGCCCAAAAAAAATTAATAATTCCATCTATATATCATCTATAATTCCAGAATCCACAAAATCTTTAATAATTATTTCCATAAGAATTCTTATTCCCCTAATAATATTAAGATTTTTATTAGGTTTATTTTTTGTAAGAAGAATACAACCTATATCTATAATTAGAATATTAATTTTAATTGTATTATTTTATTCTTATATTATATATATTGTGTTAGGAGGGTACTGATTTAGATATGCTTTAGTGATAGTTATGTTAAGAGGGGTATTGGTGGTATTTACTTACATAGTAAGTCTAATCCCTAATGAAAAGTTTGAGGAATATTTGTTATATTTATTAATTGTTATATTTATAGTTAGATGAAAGTTTAGATTTATTTCTTTAAGTTTGTGGTATTCTTTTTTTAGATCAATAAATATTTTTATAGTTAGATTTTTATTATTAATTATGTTATTAGTAGTATGGTTGAGATATTATGGGGGGGCTTTTCGT
>Salticidae_Cheliceroides_longipalpis
ATAAGATTATTTTCAGTGTTTGATCCTACTTCTTTTTTTGGAATTTCTTTTAATTGAATTATTATTTTAATATTAATAATAATTATTCCTACTAAATATTATATTATTAATAGAGGAATGTTTATATTATTTAAAATTATTTATATAAGAGTTAGAAAAATATTTTATGAAGTTTCTTTTCCTAATTATATTGCTTTAAATTTTGTTTGTGTTATTTTTTTTGTATATGTAATATTGAGAAATTTAATTGGATTATTTCCTTTTGTTTTTACTATAACAGCTCATCCATGTATTACATTAGGTATAGGATTAGTAATATGAATATCTTTTTTTTTAATAGGATGATCTAAAAATTTTTTATTTAGAGCAGCTCATTTAGTTCCTATTGGAAGTCCTATAGGATTAGCTCCTTTAATAGTATTAATTGAAAGAGTTAGACATTTAATTCGTCCTTTTACTTTATCTATTCGTTTAGCTGCTAATATAATAGCAGGTCATTTAATTATTGGATTATTATCTAGAATTAGAATAATTAGTATATTAGGATTTTATACTTCTTTATTATTTCAAAGATTATTATTAATATTAGAATTTGGAGTAGCAATTATTCAAGGATTTGTATTTAGAATTTTATTATTATTATATGCATTAGATATACCTTTAATATGAGTATATTCTGTGTTTGTAGTAATTATATTAATAATTTTAATTATAGATTTATATTATCGAAAAGATGATAAATTAATAAAAATTATTAGAAATTCATTGGTTGATTTACCTTCTCCTTCTAGTTTAAGATATTTTTGAAATTTTGGTTCGTTATTAGGAATTTTTTTAGGAGTACAAATTTTATCTGGTTTGTTTTTGTCATTTCATTTTAGAGGAGAGGTTAATTTATCTTTTGATTCTATTATTCATATAATACGAGATATAAATTATGGTTGATTATTACGTGTAATTCATGCTAATGGTGCTAGTAGAGGTGTAACAATTTTTTTATTAGCTATGGCTACTGCTTTTTTAGGTTATGTATTACCTTGAGGACAAATATCTTTTTGAGCAGCAACTGTAATTACTAATTTATTATCAGCTATTCCTTATATTGGAACATTAATAGTGGAATGGGTATGAGGAGGATTTGCTGTAGGTAATCCTACTTTAATTCGGTTTTTTGCTTTTCATTTTATTTTACCTTTTATTATTATGTTTATAGTAATTTTACATTTATTTTTTTTACATGAAACAGGGTCTAGAAATTCTATTGGAATAATGAGATGTGATAAGGTTTATTTTCATCCCTATTATAGAATTAAAGATATATATGGGTTTGGATTGTTTTTTATATTTTTTATATTAATTTGTATAATAATACCTTATATTTTTATGGATGTAGAAAATTTTATTTCTTCTGATCCTTTAGTAACACCGGTTCATATCCAACCTGAGTGATATTTTTTATTTGCATATACAATTTTACGTTCTGTTCCTAGAAAGATTGGAGGAGTGGTGGCTTTATTAATGTCAGTTATTATTTTATATTTTTTTCCTTTATTATTAAATCAAAAGTTTCGAAGTTCATTTTATAATATTATTAAATATATGTTTTGAATTTTTGTAGTAAATTGACTATTATTAACATGAATTGGAGCTTGCGTAGTACTGCGATGATTATATTCTACTAATCATAAGGATATTGGGACTTTATATTTAATTTTTGGTACTTGATCTGCTATAGCTGGAACAGCTATAAGAGTATTAATTCGAATGGAATTAGGTCAAACTGGAAGTTTTTTAGGAAATGATCATATATATAATGTAATTGTTACAGCACATGCTTTTGTTATAATTTTTTTTATAGTAATACCAATTTTGATTGGAGGTTTTGGGAATTGATTGGTTCCTTTAATGTTAGGAGCACCAGATATGGCTTTTCCTCGAATAAATAATTTAAGTTTTTGATTATTGCCTCCTTCTTTAATTATACTATTTATTTCTTCTATAGTTGAAATAGGAGTAGGAGCTGGATGAACAGTTTATCCGCCTTTGGCTTCTATTGTTGGTCATAATGGAAGATCAGTGGATTTTGCTATTTTTTCATTACATTTAGCTGGTGCTTCATCAATTATAGGAGCTATTAATTTTATTTCTACTATTATTAATATACGTTCAATATCTATAGATAAAATTTCTTTATTTGTATGGTCAGTAATTATTACGGCTGTTCTTTTATTATTATCTTTGCCTGTTTTAGCAGGAGCTATTACTATATTATTAACTGATCGTAATTTTAATACCTCTTTTTTTGATCCAGCAGGAGGTGGAGATCCTATTTTATTTCAACATTTATTTTGATTTTTTGGTCATCCTGAAGTTTATATTTTAATTTTACCTGGATTTGGAATTGTATCTCATGTAATTAGATCTTCTGTAGGAAAGCGTGAACCATTTGGATCATTAGGAATAATTTATGCTATAGTAGGAATTGGTGGAATAGGATTTGTAGTTTGGGCTCACCATATATTTTCAGTAGGTATGGATGTGGATACTCGGGCTTATTTTACTGCAGCTACTATAATTATTGCTGTTCCTACTGGAATTAAAGTATTTAGATGAATAGCTACTTTATATGGTTCTTATTTTAAAATAAATACATCTTTAATATGAAGAGTAGGATTTGTATTTTTATTTACATTAGGAGGAATTACTGGTGTTGTTTTATCTAATTCTTCTTTAGATATTGTATTACATGATACTTATTATGTTGTAGCTCATTTTCATTATGTATTAAGAATAGGAGCTGTATTTGCTATTATAGCTGGAATTAATTTTTGATTTCCTTTATTTTTTGGTTCAGTTTTAAGAGAAAAGAAAACTATATTACAATTTATTGTAATATTTTTAGGAGTAAATATAACTTTTTTTCCTCAACATTTTTTAGGATTAAATGGAATACCTCGACGGTATAGAGATTATCCTGATGCATTTGTATTTTGAAATATAATTTCTTCTTTAGGATCTTTATTATCATTAATTGCTGTAATAATATTTATCTATATTGTTTGGGAAAGATTAGTATCTAAATATTCTTTTTATGAAGCGTATTATGTTAGTTCTTCACTTGAGTGAATTAATAATATTCCTCCTTTAGATCATACATTTATTCAATTAAATTTATTGCCGGTATGAGGTTCTTTATATTTTCAGGATGGAGTTTCTGCTATTATAGAATATTTAATTTTTTTTCATGATTATACTATAGTAATTATAGTTAGTGTAATAATAATAGTGGGTTATATATTAATTAGATCATGTATTAATAATTTTTATAATTTAGGAATATTTGAGGGTCAAGAGTTAGAAATAATTTGAACTTTACTTCCTGCTGTTTTTCTTGTATTTATTGCTTTTCCTTCTCTTCGTTTATTATATTTAATAGAAGATTCTGAGATATATGATATAACTATTAAATTATTAGGACGACAATGATATTGATCATATGAATATAGAGATTTTGATATAAAAGTTTTTGATTCTTATATATTAGAGGATAGAATATATCGAATATTAAATGTTGATAATTATTTAATAGTTCCTTGTAATTCTAATATTCGTATAATTATTTCTGGTGTGGATGTTATTCATTCATGAACTATTCCTTCTTTAGGAGTTAAGGCAGATGCTATTCCAGGTCGATTAAATCAGTTATCATTAAATTTTAATCGTGTTGGTATATATTTTGGTGAATGTTCTGAAATTTGTGGATTGGAAAAATTTTTTCATCCTTATCATATAGTAAATATGTCTCCTTGACCATTGATAGTTGGATTTTGTGCTTTTAGAATAGTTATAGGATTAATTAAAATATTTTCTTATAATGAAATAAATTTATTAATAATATCATTATGTTTATTAATTATTATATCACTATTATGATGGCGAGATGTTGTTCGTGAAAGAACATTTCAAGGACTTCATTCTAGATTGGTTTTAAATGGATTAATAGTAGGAATAATTTTGTTTATTGTAAGAGAAGTATTTTTTTTTATTTCTTTTTTTTGAGGTTTTTTTCATTCTAGATTAAGACCTACTATTGAATTAGGATCTCTATGACCTCCATGTGGAATTTTTCCTTTTAATCCTTTTCAAGTACCTTTATTAAATACTGTAATTTTATTGGCTTCAGGAGTTACGGTTACTTGAGCTCATCAATATATATTAAATAATAAATGGGATGGAGTAAAGAATGCTTTAATAATAACTTGATTGTTAGGATTATATTTTTTAATATTACAGGGTTTTGAATATTATATAGCTTCATTTGGAATCTCTGATTCAGTTTATGGTTCTACTTTTTTTATAGCAACTGGTTTTCATGGTTTTCATGTAATTGTTGGTACTTTATTTTTATTTTATATGTGAACGCGAGTAATAAGAAGACAATTAACTAGAAGTCATCATTTTGGTTTTGAAGCAGCTGCTTGATATTGACATTTTGTAGATGTAGTTTGATTATTTTTATTTTCTGTAATTTATAATTTAATTACAGTTACTATTAGAATCTTAATTAGAGTAGCCTTTTATACTATTTTAGAACGAAAAATTTTAGGTTATATTCAAATTCGAAAAGGCCCTAACAAAGTTGGATTTTTAGGAATTCTCCAACCTTTTAGAGATGCTTTAAAATTATTTAATAAAAATTTACTTTCATCAGAAAATACCAATATTATATTTTCCATTTCTCCAGCATTATCTTTATTTATTAGAATCTTAATAATTCCTATTATATCATTTAATTATTCATTATATGATAATAAACATAATATTTTATTATTTTTTATTTTATCTAGAATTTCAGTATATTTCATTATATTAATTGGATGATCTTCTAATTCAAAATATAGACATATAGGTTCTATTCGAAGAGTAGCACAAATAATTTCATATGAAGTATCTTTCTTTCTTTTAATTCTTTTTATTTCTATTTTATCCTACTCATATTCTTTTAAAGAAATTTCAATATCTCAACATATAATACCATTTTTTTTTGGTAATTTAATTATACTAATTATATGATTAATTACATGTTTAGCCGAAACAAACCGAAGTCCTTTTGATTTTGCTGAAGGAGAATCTGAATTAGTTTCAGGATTTAATGTAGAATATATAGGTGGATGATTCGCTTTAATTTTTTTAGCAGAATATATAAGTATATTAATTCTTAGAATAATTTCAGTTATAATATTTTTTCACTCTATAACTATAGAAGGATGAATAATAATTATTATAATTATTATTCTATTATGAATTCGAGGTACATATCCTCGATTTCGATATGATATATTAATAAATTTGAGATGAAAAATTTTCCTTCCAATCTCTATCTTTATTATTATCTTTTCTTTTATATTTATATATATTATAAGATTTATTATAGTATTGAGAAGTGAAGATTGATTTTTAATTTGATTGAGTTTAGAAATTAATATAATATCATTTATTTTATTAATTTATCGTCGTTATAGACTGAAAGTAATTGAATGTTGTTTAAGGTATTTTTTTATTCAAAGTTTATCTGCTTTTTTGATTAGAATATTATATAAAAGTATAATTTGTTTAATCTTAAGATATAAAATTGGGGCTGGACCTTTTTTTTATTGATTTCCTACTATGTGTTTAGGTATTGATTGATTATCATGTTATTTATTAATAATAATACAGAAATTTATTCCTTTATTATTAATATTTATATTTATTCATTGAGTTTTGTGAATCATTATATTAATTAGATTGTTTATAGGGGTATTTGGTTCTTTTAATCAAATTAATATTAAAGGTTTAATAGCTTATTCATCAATTCATCATTTAGGTTGAATTATTATAGTAGGAATAAGAAAATTAATATGAATAATTTATTTATTATTATATGGAATAGTAGTAGTAATTTTATTTATAAAAAATGAAACTATTGATTTATTTAAAATATATAATAGTTCTGATAAGTTTTGATTTATTTTAAGAATAATAAGAATGGCTGGAATTCCTCCTCTATTAGGATTTTATTTAAAGTGAATAGCTTTATATAATATTATAATGGAAATTATATTAATAATTTTAATTATAGTGTCTGTATTAATATTATATATTTATATACGAGTTGTATATGATGATGTAGTAGGATCATTAGGTATAGTGTTGGGTTTTTTTGGTTTATATTTAATAGAATCAATTGGTTTAGTAATTATTGTTTATATAATTTTTATATTTATTTTTTATAAAAATATAGATATAGAAAGATTAAGAGGGTATGAATGTGGATTTGAACCTAAATCGTTTACCCGAATTTTTTTTTCTTATCGATTTTTTTTAATTTCTATTTTATTTATTATTTTTGATGTAGAAATTTCTTTAATATTACCTGTTCCTTTTTTAATAGAAGAAATAGGATTTTTAATAATTTTAATTTTAGGATTATTATATGAATATATATGTGGAAATATATTACTTTTATATATTCTTATAATAGATTATTTATCATTTATTATAATTATATTAACATTAATAAGAATTACTTTAATTATTTTATCATCTAACATATTAATAAAAATTTCAAATACACCAATTATAATTATTTTATTAATAACATTTTTTTCAAATTCTATATTTAATTTTTATATTATATTTGAATTAGTTTTAATTCCAACTCTTATCTTAATTACTATAAATGGTAAACAACCTGAACGCCTTCAAGCTAGAATTTATTTAATTATATATACAGTATTAGCTTCACTTCCACTTCTTTTTTCAATTATCTTTTCTTTCACAATATCTAACATAGTAATAATAAAATTTCCTTTAATTATTTTTTTAATATTAGCCTTTCTAGCTAAAATACCTATATTTCTTTTACATTTATGATTACCAAAAGCACATGTAGAAGCACCTTTAGAAGGATCTATAATTCTTGCAGCAGTATTATTAAAATTAGGAGGATATGGAATCATTCGATTTCTTCCTATATCTATTATTTCAATTAATAAATTAAATAATTGAATTATTAGAATCAGATTAGTAGGAGCTACATTAACAAGAATAAACTGCATTCGACAAAAAGATTTAAAATCCTTAATTGCTTATTCATCAGTAGCTCATATAGGGTTTGTATTAACTAGACTATTTACAATAAATTATATTGGAATAATAGGAGCTATCTTAATAATATTTGCTCACGGATTAAGATCTTCAGCACTTTTCCTCTTAGTAAATGACTTATATTTTAAATATCATACACGAAACATTTTAATATTTAAAGGTTTATTTACTCTTATACCTAATATCACTTTTTGATGATTTATATTTATAGCCTTAAACATTTCAGCTCCTCCCACAATCAACACATTAAGAGAAATTTTAATAATATCTAGATTATTAATATGAAGAACAAACCTAATTATAATAATTTTCATAATATCATTAATAACAGCATCATTTTCAATTATAATATTTATTAATATTATTCATAATATTAGTATTAATTCATCACAAAAAATTTTTATATCTTTATTCTTACATTTTATTCCTTCTATTATTTTAATTTTCAAACCAGAAATTATAATTTTACTAAGAATTATTAGTATATGTTGATGACGAATAAATATTATTATAATATTATTAAGAATAGAAATATTAATTATATCCTTATTTATAATAATTTTATCATCACTATTAATTATATTAGCAATAATAGTAAGAGGATCAAGACTAGGTTTAAGACTTTTAGTAAGAATTTCTCATTTACATAATTCTGCAAATTCATACTTTATCACTTCTATAATATTTATTACACTAACTAGATTATTATTAATTCAAAATAATATATTTTATTTAATTAAATATAGATTACTAAAATTTTCATATTTTTCAATAACAATTGATATTATATTAGACTGAATATCTATTTCATTTTTAAGAACAGTAATAATCATTTCAAGTCTTATTATTATTTTCAGAAAATATTATATTCCTAAAAAAGAATTTACTCAATTTTTACTATTACTAATAATATTTATTACCTCAATAAGAATTTTAATTTTAAGAAATAATTTATTTATAATTTTATTATCATCTTATATTTTAGTAATTTATTATCAAAATTACATAACTGCAGCCTCAGGAACTATTACTTTACTTAGTAATCGAGTAGGAGATATTTTAATTCTTTTATCCATAGCCTTAATTATTATATCATCAAATTGAAACTTTAATAATATAGAATATTTATTAGTTTCTATCATATTAATAATTGCAGCCTGCTCAAAAAGAGCACAATTTCCATTTTCAGCATGATTACCTATAGCCATAGCAGCCCCAACACCTATTTCAGCTTTAGTTCACTCATCTACATTAGTAACAGCAGGAGTATTTATTTTAATACGAATTATACATCCTATTACAATATTAATACTTATACTTATTTCAAGAGCAACAGCAATTTACTCAAGATTATCAGCTAACTGAGAACAAGACATAAAAAAAATTATCGCCCTATCTACATTAAGACAAATTGCAATAATAATATTTATTATCTCATTAGGATCCATAATATTAGCATTTATACATTTAATTATTCACGCCTTATTTAAATCAGCAATATTTTTATGTGCAGGAATCATAATCCATGAATCATCTTATCAAGATATACGAATAATAGGAAATTTTTACAATTCCCCTATAACTTTATCTATTCTAGGAGTAAACAGAATAGCCCTTATAGGATTACCATTTATATCAGGATTTTTTTCAAAAGATATTATTATTGAAAAAATATTATCATCAAGAATTAATTTAATAATATTTATATTAATAATTTCATCCATTGGAATAACCGCTTCTTACTCAATTCGAATAGCAAATTTTTCAAATAAAATAAACATAAAACCTATTATATCTAATCATCAATCAATAATATCTTTTCTTCCAATTATAGTATTAAGACTATTTGCAATCTCATCAGGTTCATGATTAACTTGATTAATTATACCAGACCAATTATATTTAATTCCAATTTATAATAAATTTTTAATTCTAACTTCACTTATATTAGGATTTTTATTAGGATTTTCACTTCAATTTAAAAATAATAAATATATTAAATGAGGAATATCTTCTATTTCATTATGATTTACTCACTTTTTAAGAGTAACTAATATTATTTCTCCACTAATACAAATTTATCATAATAATGATAAACAATGACAAGAAAATTATGGTCCACAAAAATATTACAATACTTCATCTATAATTTCAACAATTCCAGAATCATATAAATCCTTATTTTTTATAATATTAATTTCTTTACTTCCATTAATGATAATATTAATATTAATAGGAATATTGTTTGTTAGAAGAATGCAGCCTATATTTATAGTTAGAAGATTAATTATTATTATTTTAATATATTCATTATATATTTATATAAATATAGGAGGATATTGATTTGGGTATGCTTTAATAATAGTAATATTAAGAGGTGTATTAGTTATTTTTACTTATATAGCAAGTTTAAGTCCTAATGATAGATTTGAGAATTATATTATATATATATTAATTTTTATAATATTTATTGGTTATAAATTTAGAATTATTTCTTTAATATTATTTAAATCTTTTTTTGGTTTATTTAATGTTTTTATAATTAGATTTTTATTAATAATTATATTAATAGTTGTATGATTAAGATATATAATAGGAGCTTTACGA
>Salticidae_Dendryphantes_sp
ATAAATTTATTTTCTGTTTTTGATCCTACTTCATATTTTGGTTTATCATTAAATTGAATTATTATATTATTAGTTTTAATAAGTTTTCCTTCTAAATATTATTTAATTAATAGAGGAATATTTATAATATTTAAATCATTATTCTTAGGAGTAAGAAAAATATTTAAGGAAGTTTCTTTTCCAAATTATATTGCTATTAATTTTATTTGTGTAATAACTTTTCTTTATATTTCTTTTAGAAATTTATTGGGATTATTTCCTTTTATTTTTACTAGTACAGCTCATCCTTATATTACATTGGGAATTGGATTAGTAATATGAATATCTTTTTTTTTAATAGGTTGAAGAAAAAGATTTAAATATAGAGCTGCACATCTTGTTCCTACTGGTAGTCCTATTATATTAGCTCCTTTAATAGTAATTATCGAAAGTGTAAGTCATATAATTCGTCCTTTTACTTTATCAATTCGTTTAGCAGCAAATATAATGGCTGGTCATTTAATTATTGGATTATTGTCAAGTATTAGAATTATTAATTTATTTAGCTTTTCTATATCTATATTTTTACAGAGAATATTATTAATTTTAGAATTTGGAGTGGCTGTAATTCAGGGATTTGTATTTAGTATTTTATTATTATTATATGCTTTAGAAATACCTTTAATATGATGTAATTCTGTTATAATGGGATTTATATTAATTTTTATATTGATTGAAATATTTTATCGTAAAGAGGATAAATTACTAAATATTATTAATGGATCTTTAGTGGATCTACCTTCTCCTTCTAGTTTAAGATATTTTTGAAATTTTGGATCATTATTAGGTATTTTTTTAGGAATTCAAATTATTTCAGGATTATTTTTAGCTTTTCATTTTTGAGGGAATGTAGATTTATCATTTGATTCTATTATTCATATAATACGAGATGTAAATTATGGATGATTGTTGCGTGTAATTCATGCTAATGGAGCTAGAAGAGGTGTAACTATTTTGTTATTATCTATAGCTACAGCTTTTTTGGGTTATGTTTTACCTTGAGGTCAAATATCTTTTTGGGCTGCTACTGTAATTACTAACTTATTTTCAGCTATTCCTTATATTGGAACATATTTGGTAGAATGAATTTGAGGTGGATTTGCTGTAGGAAATCCTACTTTAACTCGTTTTTTTGCATTTCATTTTATTTTACCTTTTATTATTATATTTATAGTAATTCTTCATTTATTTTTTTTACATGAGACTGGATCTGGAAATCCTATAGGATTATCAAGTAGTGATAAAATATCTTTTCATCCTTATTATGTATTTAAAGACGTATATGGATTTGGTTTATTTTTTGTATTTTTTATGTTAATTTGTATAATAACTCCTTATATTTTTATAGATGTTGAAAATTTTATTTCATCAGATCCTTTAGTAACTCCGGTTCATATTCAACCAGAATGATATTTTTTATTTGCATATACAATTTTACGTTCTATTCCTAGAAAAATTGGAGGAGTAGTAGCATTAGTTTTTTCAGTATTAATTTTATATTTTTTACCTTTTTTTTTTAATCATAAATTTCGAAGTACATTTTATTTTTTTATAAAGTATCTATATTGAATTTTTGTAATTAATTGAATACTTCTTACTTGAATTGGAGCTTGTGTAGTACTGCGATGATTATATTCTACTAATCATAAAGATATTGGTACGTTATATTTAATTTTTGGAACTTGATCAGCTATAGTGGGTACTGCTATAAGAGTTTTAATTCGAATTGAATTAGGTCAGACTGGATCATTTTTAGGAAATGATCATATTTATAATGTAATTGTAACTGCTCATGCTTTTATTATGATTTTTTTTATAGTAATACCAATTTTAATTGGAGGCTTTGGAAATTGATTAGTTCCTTTAATGTTAGGTTCTCCTGATATAGCTTTTCCTCGAATAAATAATTTAAGATTTTGATTACTTCCTCCTTCTTTATTTATATTATTTATTTCTTCTATAGCTGAAATGGGAGTTGGAGCTGGGTGAACTGTATATCCTCCTTTGGCTTCAATTGTGGGACATAATGGAAGATCGGTAGATTTTGCTATTTTTTCATTACATTTGGCTGGTGCTTCTTCAATTATAGGAGCTATTAATTTTATTTCTACTATCATTAATATACGATCTATATCATTAGATAAAGTTCCTTTATTTGTTTGATCAGTTATAATTACTGCAGTTTTATTGTTACTTTCATTACCAGTATTAGCTGGTGCTATTACTATATTATTAACTGATCGAAATTTTAATACTTCTTTTTTTGATCCTGCAGGAGGTGGAGATCCAATTCTATTTCAACATTTGTTTTGATTTTTTGGTCATCCTGAAGTATATATTTTAATTTTACCTGGATTTGGTATTGTTTCTCATGTTATTAGATCTTCGGTTGGAAAGCGTGAACCTTTTGGATCATTAGGTATGATTTATGCTATAATTGGAATTGGAGGAATAGGATTTGTAGTATGGGCTCATCATATATTTTCAGTAGGTATGGATGTAGATACTCGGGCTTATTTTACTGCTGCTACTATAATTATTGCTGTTCCTACTGGAATTAAGGTTTTTAGATGAATAGCTACTTTGTATGGTTCTTATTTTAAAATTGATACTCCTTTATTATGGAGAATTGGATTTGTTTTTTTATTTACTTTAGGTGGAATTACGGGGGTTGTTTTATCTAATTCATCTTTAGATATTATTTTACATGATACTTATTATGTTGTAGCTCATTTTCATTATGTTTTGAGAATAGGTGCTGTATTTGCTATTTTAGCTGGAATTACTTATTGATTTCCTTTATTTTTTGGTGTTGTTATAAGAGAAAAAAAAACAAAACTTCAGTTTTTCGTTATATTTTTAGGAGTAAATATAACATTTTTTCCGCAGCATTTTTTAGGTTTAAATGGTATACCTCGTCGGTATGCTGATTATCCAGATGCTTTTTTATTTTGAAATTTAATTTCATCTTTAGGATCTATATTATCTTTAATTGCAGTTATTATATTCATTTATATTGTTTGAGAAAGTCTTGTTATGAAATATTCTTTTTATGATAGATATTATTTAAATTCTTCTTTAGAATGAATTAATAATATTCCTCCATTAGATCATACATTTAATCAAATAAATATATTGCCAGTTTGAGGTTCTTTATATTTTCAAGATGCGGTTTCTCCTGTTATAGAGTGTTTAATTTTTTTTCATGATTATACTATATTAGTAATAATTGTAGTTATAATAATAGTAGGATATATATTATTTTATTCATGTAAAAATTTAATTTATAATTTAGGATTATTTGAAGGTCAAGAGTTAGAATTAATTTGAACTATTTTACCTGCTATTTTTTTAGTTTTTATTGCTTTTCCTTCTTTGCGATTATTATATTTAATAGAAGAATCTGAGTCATATGATATAACTATTAAATTATTAGGTCGTCAATGATATTGATCTTATGAATATAGAGATTTTGATTTAAAAAATTTTGATTCTTATATAAGAAGATTTAGAATATTTCGATTGTTAGATGTTGATAATTGTTTAGTAGTTCCTTGTAATTCAAATGTTCGAATAATTGTAACTGGAGGAGATGTAATTCATTCTTGAACTATTCCCTCTTTAGGAGTAAAGGCTGATGCTATTCCTGGACGTTTAAATCAATTGTCTTTAAATTTTAATCGAATGGGAATTTTTTTTGGAGAATGTTCTGAAATTTGTGGATTGGAAAAGTTTTTTCATCCTTATCATATAGTAAATATATCACCTTGACCTTTGATAGTAGGATTTGGTAGTTTAAGAACAGTTCTTGGTATATTAACTATATTTATGTTTTTTGATTTTAATTTATTATTAATTTCTTTAATGTTTATAATTTTAGTATCTTTTATATGATGGCGAGATGTAATTCGTGAAAGAACTTTTCAAGGATATCATTCTAGAGTGGTTTTGAATGGTTTAATATTAGGTATAATTTTATTTATTATTAGAGAGGTATTTTTTTTTGTTTCTTTTTTTTGGGCTTTTTTTCATTCTAGTTTAAGTCCTACTATTGAATTAGGATCAATTTGACCTCCTTGCGGAATTTTATCTTTTAATCCTTTTCAAGTTCCTCTTCTTAATACTGTAATTTTATTAGCTTCTGGTGTAACGGTTACATGGACCCATCAATTCATATTAAATAATAATTGAACTGGAGCTAAAAAATCTTTGATAATAACTTGAATATTAGGAATTTATTTTTTAATACTTCAGTTATTTGAATATTATATAGCCTCTTTTGGAATTTCTGATTCTGTATATGGATCTACATTTTTTATAGCTACTGGATTTCATGGTTTTCATGTTATTGTAGGAACTTTATTTTTATTATATATTTGGATTCGATTAATAAAAAGTCAATTATCTAGAGGTCATCATTTTGGATTTGAAGCAGCTGCTTGATATTGACATTTTGTAGATATTGTTTGATTATTTTTATTTTCTGTAGTATATAATTATATTATTATTATTATTAGAATTCTAATTAGAGTAGCCTTTTATACAATTTTAGAACGAAAAATTCTAGGATATATACAAATTCGAAAAGGACCTAATAAAGTAGGAATTTTAGGAATCTTACAACCTTTTAGAGATGCTTTAAAACTTTTTAATAAAAATTTATTAACAACAGAAAATAACAATATTTTATTATCATATACCCCAGCTTTATCTCTTTTTATTAGAATTCTTTTAATTCCTATTATTTGTTTTAATTATTCTTTATTTGATAACAAACATAGAATTCTTCTATTTTTTATTTTATCTAGAATAGCTGTATATTTTATTTTAATAATTGGATGATCAACAAACTCAAAATATAGTCATATAGGTTCTATTCGAAGAGTAGCTCAAATAATTTCATATGAAGTTTCTTTTTTTCTTATTATTCTATTTATTTCAATTATTTCATTTTCATATTCTTTTAATGAAATTTCGAATTCTCAATATATAATTTCTTTTTTTTGAGGTAATATAACTTTATTTACAATATGAATTATTACATGTTTAGCAGAAACTAACCGAAGTCCTTTTGATTTTGCAGAAGGAGAATCAGAACTAGTTTCAGGATTTAATGTTGAATATATAGGTGGATGGTTTGCTTTAATTTTTTTAGCCGAGTATATAAGAATAATTATTTTAAGTATAATAACTATATTAATTTTTTATAAAACTCTTAATCCTACATACTGATTAATTTTAATTATAATTATTATTTTACTATGAGTACGCAGTACATACCCACGATTTCGATATGATATATTAATAAAATTAAGATGAAAAATTTTCCTACCCATTTCCATTTTTATAATTCCACTATCATTTGTATTTAGATATATAATAAGCTTTTTTATTGTTATAAGAAGTGAAGATTGATTTTTAGTATGATTAGGATTAGAAATTAATATAATATCTTTTATTATATTAGTTTATGAACAATATAGAATAGGATGTATTGAATCTTGTTTTAAATATTTCTTTATTCAAAGAATATCCGCTTTATTAATAAGAATATTTTATTTTGGTATAATTAATATAATTTTATCTTATAAAATTGGGGCTGGACCTTTTTTTTATTGGTTTCCTTGTTTATGTTCAGGTTTAAGGTGATTTTCATGTTATGTTTTAATGTTTTTTCAAAAAATTCTACCTTTATTATTAATTAGAATATTTATTCATTGAATTATTTGAATTATTTTAATAATTAGTTTATTAGTAGGGGTTTTTGGATCTTTTAATCAGAATAATATTAAGCAATTACTTGCTTATTCATCAATTCATCATTTAGGATGAATTATATTAATTATATTAAAAAAAGTTAATTGAATATTATACTTAATAATATATGGATTTATAATTATTGTTCTTTTATTAAAATGTGAAGTAATAGATTTAAATATAATATTTATATTTGATAATAAATTTTGATTTATAATTGGAATATTAAGAATAGCTGGAATTCCACCTTTACTTGGATTTTTTTTAAAATGAATAGCTTTATGTTATGTTAGATATATAATATTAATTTTTGTATTAATTTTAGTTTCTGTAATTATATTATATATTTATATACGAATATTATATAATGATATAATTAGAATATTTGGAATAGTTATGGGATTTTTAGGAATAGTAATTTTAGAATCTATAATTTTAGTAATTATAGTATATATAATTTTTATATTAATATTTTATAAAAACAATGATATAGAAAGAATTAGAAGATATGAATGTGGATTTGAACCTAAATCTTATACTCGTGTTACTTTTTCTTATCGATTCTTTTTAATTTCTATTTTATTTATTATTTTTGATGTAGAAATTTCATTAATACTTCCTATTCCTTTTTTAATAGAATATATTATATTTTTATTTATTTTATTAATAGGATTAATATATGAATATTTTTGTGGTTTAATTTTAATTATTTTATTATTAATAATAGATCATCTAACAATGATTATATTAGTATTAACAGTTACAAGAATTTTATTAATTATATTATCTTCACTTTCTTTAAATATAATTTCAAAAACACCTATTTTAATCATTTTAATAATAACATTTTTATCCAAAAATATATTTATATTTTATATTTCATTTGAATTAGTTCTTATTCCAACTTTACTTTTAATTACCATAAATGGTAAACAACCAGAACGATTACAAGCAGGTATTTACTTAATAATTTATACAGTATTAGCTTCTTTACCTCTTCTTATAAGAATCATTATTTCGTTTATTTTAACTAATACATTATTAATAAATTATTCAATAATTACATTTATGATATTAGCATTTTTAGCAAAGATACCAATATATATATTTCATTTATGATTACCAAAAGCCCACGTAGAAGCACCTTTAGAAGGTTCAATAATTTTAGCTGCCGTTCTTTTAAAATTAGGAGGATATGGAATTATTCGATTTATTACAATTTGTATTTCATCAGTAAATAAAATAAATTTATGAATTATTAGAATTAGACTTATTGGATCTACAGCAACTAGAATAAATTGTATTCGACAAAAAGATTTAAAATCACTAATTGCTTATTCTTCAGTAGCCCATATAGGATTTGTATTAATAGGATTATTCACTTTTAATATAATCGGAATAAAAGGAGCAATCATTATAATAGTGGCTCACGCTATATCATCATCAGCATTATTTCTCTTAGTAAATGATTTATACTTTAAATATCATACTCGAAATATTCTAATATTTAAAGGAATATTTACTCTAATACCCAACATTACATTTTGATGATTTATATTTATAGCACTAAATATTTCAGCTCCTCCTACCATTAATACAATAAGAGAAATTATAATAATATCAAGATTAATTTTATGACAAATAAATTCATCAATTATAATTTTTATAATATCATTAGCCACTGCTACCTTTTCTATTTTAATATTTATTAATATCATTCATAATTATTCTTCTAATACATTTACAAAAATCTTTTTATCATTAATAGTTCATTTAATTCCAACCATCTTACTAATTTCAAAAATAGAAATCATAATTTTAATAAGAATTATTAGAATATGTTGATGACGAAAAAATATTATTATAATACTTCTAAGATTAGAAATATTAATTATATCATTATTTATATTAGTTATTATTTCATTATTAATTATATTAGCTATAATAGTTAGAGCATCAAGATTAGGATTAGCTTTATTAGTTTCAATTTCACATTCTTTCAGTTCAGCAAATTCAATTTATATTTATATTAAAATATTACTAATTTTAATAATTATATACTTAATTATTAATAATATATTTATTTTAATAAAAATTAATTTAATAAATATATTTTCATTAATAATTTCAATTGATATTATATTTGACTGAATATCAACATTTTTCTTATTTGTAGTAGTTTTAATTTCAAGAACAATTATTATTTTTAGAAATTATTATATACCAAATAAAGAACAAAAACAATTTCTTCTATTACTATTAATATTTGTATTATCTATAAGAATTCTAATTATTAGAAATAACTTATTTTTAATATTGTTATCTTCCTATATTTTAGTAGTATATTATCAGAATTCATCTTCATCCTCTTCAGGAACTATTACCATCTTAACTAATCGAATCGGAGATATTATAATTCTTCTATCAATAAGAATAATCATGTTATCTTCAAATTGAAGATTTAATAATAAAGAATTTACTACAATTATAATTTTATTAACAATTGCAGCCTGTACAAAAAGAGCACAATTTCCTTTTTCAGCTTGATTACCTATAGCAATAGCTGCTCCAACCCCTATTTCAGCATTAGTCCATTCATCAACATTAGTAACAGCAGGTGTATTTCTTATACTTCGTTTAATACATCCAATATCTATATTATTTTTAATAATAATCGCTAGATCAACAGCTATTTATTCAAGAATATCAGCTAACTGAGAACAGGATATAAAAAAAATTATTGCCCTATCTACTTTAAGACAAATTGCAATAATAATATTCGCAATTTCATTAAATTCTTTAATTTTAGCATTTATACACTTAATTATTCATGCTTTATTCAAATCTACAATATTTCTGTGTGCAGGAATTATAATTCACGAATCATCTTATCAAGATATACGTATAATAGGAAATTTTTTAAATTCACCATTAACTCTTTCAATTATAGGAATTAATAGAATAGCCCTAATAGGTACTCCTTTTATATCAGGATTTTTTTCAAAAGATGCCATCATTGAAAGAATAATTTCATCAAAAATAAATATATTTATATCAATTATAATAATTTTATCAATTGGAATAACAGCTTCATATACTTTACGAATATCTCTATCTTCAAATAATTCAACAATTAAATCTTATTCATCAAATCATCAATCAACTCAATCATTTTTTCCAATTTGTATATTAAGATTATTTGCAATTACCTCAGGATCATGAATTAACTGATTATTTTCACCAGATAATACATTCTTAATTATATCAATTTACAAATTATATATTATAATTAACCTAATAACAGGATTTATATTAGGAACTTTATTCCAATTTAAAAGAAAAACATTTTTAAAATTAGGATTATCCTCAATTTCATTATGATTTTCACATAATATATCAGTATCTTTATTTTTTTTTCCAATTATACAATTATATCATAATAATGATAAAAACTGACAAGAAAAATATGGTCCTAACAAATCTTATTTTCACCTATTATTTTTATCAATAATTCCAGAATTATCTAAATCACTAATAATTATATCAATAATTACCTTATTACCTTTAATATTGTTATTGTTACTTTTGTGTATTTTTTTTATTAGAAGAATACAACCCATATTTATAATTAGAATATTAATTATTATTATATTAATATATTCGTATTTAATATATTTTGTATTAAATAATTATTGATTTAGATATGCTTTAATTATAGTAATATTAAGAGGAATATTAGTTGTATTTACTTATATAGCTAGTTTAATTCCAAATGAAAGATTTGAAGAATATTTGTTATATATATTTAGATTAATATTTATTTTTAGAAATAAATGTAGAATAATATCCTTAATATTATGGGGTTCTTTTTTTGGAAGTTTTAATATTTTTATGGTAAGATTTTTATTAATAATTATATTATTAGTAGTATGAATAAGATATTTTGGAGGAGCTTTACGA
>Salticidae_Epeus_alboguttatus
ATAAGTTTATTTTCGGTTTTTGATCCTACTTCTTATTTTGGATTATCAATTAATTGATGAATTATGATTTTTGTTATTTTAATTATTCCATCTAAATATTATATAATAGAAAGAGGAATTTTTTTAATATTTAAAGCTATATTTGTGGGAGTAAGAAAAGTATTTCAAGAGATTTCATATCCTAATTATATAGCTTTAAATTTTGTATGTGTAATAACTTTTATGTACTTAATTTTAAGAAATATTATAGGGTTATTTCCTTTTATTTTTACTAGAACGGCTCATCCTTATGTTACACTGGGAATAGGATTGGTTTTATGAATATCATTCTTTATTATAGGATGAGGTAAAGGATTTAAAAATAGTGCTGCTCATTTAGTTCCTGTGGGAAGACCTTTGATATTAGCTCCTTTAATAGTATTAATTGAAAGAGTTAGACATCTAATTCGTCCTTTTACATTATCTATTCGTTTAGCAGCAAATATAATAGCTGGACATTTAATTATTGGATTATTATCTAGAATTAGAATAATTAGATTATTAGGATTTTCTATTTCTTTAATGTTACAAAGTATACTATTAGTATTAGAATTTGGAGTAGCTATTATTCAAGGCTTTGTTTTTAGAATTCTATTATTATTATATGCTTTAGAAATACCTTTAATATGAATTATATCATTAATGATAAATTTATTTTTAATATTTATATTAGTGGATATATATTTTCGTAAAGATGATAAATTATTAAAGGTTGGTAGAGATTCTTTGGTAGATTTACCATCTCCTTCTAGTTTGAGATATTTTTGAAATTTTGGATCTTTATTAGGAGTATTTTTAATAATTCAAATTCTATCAGGATTATTTTTATCTTTTCATTTTAGAGGAAGAGTTATTTTATCTTTTGATTCTATTATTCATATAATACGTGATGTAAATTGGGGATGATTATTACGAGTAATTCATGCTAATGGGGCAAGAAGTGGAGTAACTATTTTATTATTATCTATAGCAACGGCATTTTTAGGGTATGTATTACCTTGAGGTCAAATATCTTTTTGAGCTGCTACTGTAATTACTAATTTATTATCTGCTATTCCCTATATAGGAAGAATATTAGTAGAGTGAATTTGAGGTGGATTTGCAGTAGGAAATCCTACTTTGACTCGTTTTTTTGCTTTTCATTTTATTTTACCTTTTTTAATTTTATTTATAGTAATACTTCATTTATTTTTTTTACATGAAACAGGATCAAGAAATATTATGGGAGTGAGAGGATGTGATAAAATATATTTTCATCCTTATTATAGAATTAAGGATATTTATGGATTTAGATGTTTTTTTATAATTTTTATGTTAGTTATAATATTATCCCCATATATTTTTATGGATGTGGAAAATTTTATTTCTTCGGACCCCTTAGTTACACCTGTTCATATTCAGCCTGAATGATATTTTTTATTTGCATACACTATCTTACGATCAGTACCTAGAAAGATTGGTGGAGTTGTAGCTTTAATAATATCTGTTATTATTTTTTATTTTTTTCCTATATTCTTTGATCATAGTTTTCGAAGAACTTTTTATTATTTAATGAAATATATTTTTTGATTATTTGTAATTAATTGAGTATTATTAACTTGAATTGGAGCTTGTGTGGTACTGCGATGATTATATTCCACTAATCATAAGGATATTGGAACTTTATATTTGATTTTTGGAGCTTGATCAGCTATAGTAGGAACGGCTATAAGAATGTTGATTCGAATAGAGTTAAGTCAAACGGGAAGATTTTTAGGAAATGAACAATTATATAATGTTATTGTGACAGCTCATGCTTTTGTTATAATTTTTTTTATAGTAATACCTATTTTGATTGGAGGATTTGGAAATTGGTTAGTTCCTTTAATGTTAGGAGCTCCAGATATAGCTTTTCCTCGAATAAATAATTTAAGATTTTGATTATTACCACCTTCTTTAATATTATTATTTATTTCTTCTATAGCAGAAATAGGAGTGGGAGCGGGTTGAACTGTATATCCACCTTTGGCTTCTATTGTGGGACATAATGGAAGTTCAGTAGATTTTGCTATTTTTTCTTTACATTTAGCTGGGGCATCCTCTATTATAGGAGCTATTAATTTTATTTCTACAATTATTAATATACGTTGTATATTTATAGATAAAATTCCTTTATTTGTTTGATCAGTCCTAATTACTGCGGTATTATTGTTGTTATCATTACCGGTATTAGCTGGTGCTATTACTATATTATTAACTGATCGTAATTTTAATACATCTTTTTTTGATCCTGCTGGAGGAGGAGATCCGGTCTTATTTCAACATTTATTTTGATTTTTTGGTCATCCTGAAGTTTATATTTTAATTCTTCCTGGTTTTGGAATCGTATCTCATATTATTAGATCATCGGTAGGAAAGCGTGAACCTTTTGGTTCATTAGGAATGATTTATGCAATAGTAGGAATTGGAGGAATAGGATTTGTAGTTTGGGCTCATCATATATTTTCTATTGGAATAGATGTTGATACTCGAGCTTATTTTACTGCGGCTACTATAGTAATTGCAGTTCCAACAGGAATTAAGGTATTTAGATGAATAGCAACTTTATATGGTTCTTATTTTAAAATTGATAGACCATTAATATGGTGTATTGGATTTGTATTTTTATTTACTTTAGGAGGTATTACAGGAGTGGTTTTATCTAATTCTTCTTTAGATATTATTTTACATGATACATATTATGTAGTTGCTCATTTTCATTATGTATTAAGAATAGGAGCTGTATTCGCTATTTTAGCTGGAATTACATACTGATTTCCTTTGTTTTTTGGTACTATTTTAAGAGAAAAAAAGTCTAAATTGCAGTTTTTAGTAATATTCTTAGGAGTAAATTTAACTTTTTTTCCTCAACATTTTTTAGGTTTAAATGGAATACCTCGTCGTTATGCAGATTATCCAGATGCATTTTTATTTTGAAATATAATTTCTTCTTTAGGTTCTTTGTTATCTTTAATTGGAGTATTAATATTTATTTATATTGTATGGGAAAGATTAGCTATAAAATATTCATTTTATAATAGATATTATGTTATTTCTTCATTAGAATGAATTAATAGAATTCCTCCTTTAGATCATACATTTACCCAATTGAATTTATTGCCTATATGAGGAGCTTTATATTTTCAGGATGGTGTATCTCCTGTAATAGAACATTTAATTTTTTTTCATGATTACACTATGGTAATTATAATTATAGTAATATTTTTAGTTGGATATATATTATTAGGTTCATATTATATAAAAAGATATAATTTAGGTTTATTTGAAGGTCAAGAATTAGAAATAATTTGAACAGTTTTGCCCGCAATTTTTTTAGTATTTATTGCTTTTCCTTCTCTTCGTCTATTATATCTAATGGAGGAATCAGAAGATTATGATATAACAATTAAATTGTTAGGACGTCAATGATATTGATCATATGAATATAGAGATTTTGATTTAAAGATATTTGATTCATATATATTGAGAGATAGAATATTTCGATTATTGAATGTGGATAATTGTTTAATATTACCTCATAATTCTAATGTTCGAATAATTGTATCTGGAGCGGATGTAATTCATTCTTGAACTATTCCTTCTTTAGGAGTAAAAGCTGATGCTATTCCTGGACGTTTAAATCAACTATTATTAAATTTTACTCGAGTAGGATTATTCTTTGGAGAATGTTCAGAAATTTGTGGTTTGGAAAAGTTTTTTCATCCTTATCATATAGTAAATATATCTCCTTGACCTTTAATAGTAGGAATTGGAATTATAAATATAGTAGTAGGAATAATTAAAATATTTTCTTATGTAGAAATAGATCTATTACTTGTTTCATTATATTTAATAGTAATTATAGCTTTATTATGATGGCGAGATGTAATTCGAGAGAGAACTTTTCAAGGATTACATTCAAGAATAGTTTTAAGAGGATTAATAGTAGGTATAATTTTATTTATTATTAGAGAGGTATTTTTTTTTATCTCTTTTTTTTGAGCTTTTTTTCATTCGAGATTGAGACCAACAATTGAAATAGGTTCTTTATGGCCTCCACATGGTATTTTTCCTTTTAATCCTTTTCAAGTTCCTTTATTAAATACTGTAATTTTATTAGCTTCAGGAGTATCTGTAACTTGAACTCATCAATTATTATTAAATAATAAATGAGAAGGAGCTAAGAGGGGTTTAATGATAACTTGAATTTTAGGATTATATTTTTTAATATTACAGGGATTTGAATATTATATAGCTTCATTTGGAATTTCAGATTCAGTTTATGGTTCCACTTTTTTTATAGCTACTGGATTTCATGGTTTTCATGTAATTGTTGGAACTTTATTCTTATTTATTATATGACTTCGATTAATAAAAAGACAATTAACTGGAGGTCATCATTTTGGTTTTGAGGCAGCTGCTTGATATTGACATTTTGTTGATGTAGTATGATTATTTTTATTTTCTGTAGTATATAATAATATTATTATTATTATTAGAATTCTAGTAAGAGTAGCTTTTTATACAATTTTAGAACGAAAAATTTTAGGTTATATTCAAATTCGAAAAGGCCCTAATAAAGTAGGTATTTTAGGAATTCTTCAACCTTTTAGAGATGCATTAAAACTTTTTAATAAAAATATTATTAGATCAGAAAATATAAATTATATATTATCTTATTCCCCAGCTCTTTCCTTATTTATTAGAATATTAATAATTCCTATTATTTCTTTTAATTTTTCACTCTATGATAATAAACATAATATCTTATTATTTTTTATTCTATCAAGAATTTCCGTATACTTTATTTTATTAATCGGATGATCAGCTAATTCAAAATATAGACAATTAGGTTCAATCCGCAGTGTTGCCCAAATAATTTCTTATGAAGTATCATTTTTTATAATTATTTTATTTTTAAGAATTATATCACTATCTTATTCATTTAATGAAATTTCATACTCTCAAATATTTATATCTTTTTTTTATGGTAATATTATTTTATTCTATATATGAATTATTACTTGTTTAGCAGAAACCAATCGTAGACCTTTCGATTTTGCTGAAGGTGAATCTGAATTAGTATCAGGATTTAATGTAGAATATATAGGAGGTTGATTTGCATTAATCTTTTTAGCCGAATATATAAGAATATTAATTCTAAGAATAATTAGAATCATTATATTTTTTCATTCTTTATCAACTTTCACATGATTAATCCTAATTATAATTATTATTTTATTATGAATTCGAGGGACCTTTCCTCGTTTTCGATATGATATACTAATAAAACTAAGATGAATAATTTTTCTTCCAATTATTATTATAATTATTCCCTTTTCATTTATATTCATATATTTAATTAGATTTATTGTGGTAATAAGAAGAGAAGATTGATTTATAGTATGATTAGGATTAGAAATTAATATAATATCTTTTTTAATTTTAATTTATAAGCGTTATGATATTAAAATAATTGAATCATGTATAAAATATTTTTTTATTCAAAGTTTATCCGCTCTAATGATATCTATTTTATATGGAGGTTTATGTTTATTAATTTTAAGATATAAGGTAGGAGCTGGACCTTTTTTTTATTGATTTCCTTCTGTTTGTGGGGGTTTAGATTGATTATCTTGTTATATGTTAATATTTTTTCAAAAGTTTTTACCATTAGGTTTAATTTATATATTTATTCATTGATTTGTATGAATTCTGGTACTAGTAGGATTATTAGTAGGAGTATTAGGTTCATTTAATCAGAGAAATATTAAAGAATTATTGGCGTATTCTTCAATTCATCATTTAGGTTGAATTATATTAATTATAATGAAAAATTTAAGATGAATATTATATTTACTTATATATGGTTTAGTAATTATTCATGTATTAATTTTAAATAATATTATTTATTTTTATATAATATATAAGTGTAAAAATAAAATTTGATTTATCTTAGGAATATTGAGAATAGCGGGAATACCTCCTTTATTAGGATTTTTTTTAAAGTGAATAGCATTAATAAATATCATAAATTTGATATATGTAGTTATATTAGTATTAGTATCTGTAATTATACTATATATTTATATTCGAATAATTTATGATGATATATTAGGCATAATAGGACTTTTTTTAGGTTTTTTTATAATTTACATTATTGAATCATTGTTATTAATTATAGTAGTCTATAATCTATTTATATTATTATTTTACAAATTAATAGATATAGAGAGAATTAGATCTTATGAATGTGGATTTGAACCTAATTCTTATACTCGAATATTCTTTTCTTATCGATTTTTTTTAATTTCAATTCTATTTATTATTTTTGATGTGGAGATTTCTTTGTTACTTCCTGTTCCTTTTTTAATAGAAGAAGTCGGATTTTTATTAATTTTAGTGATAGGATTAATATATGAATATTGATGGGGTATAACTTCTATTTTACTCTCATTTATAATAGATTCTTTATCTATTATTATAATTCTATTATCCTTAATTAGAGTTATATTAATTATATTATCATCTAATAATATTCATAATGTATCTTTAAACTCAATTCTAGTAGTTTTAATATTAACATTTTCCGCTAAAAATATCTTGATATTTTATATTACTTTTGAAATAGTATTAATTCCAACTATAATTCTTATTACTATAAATGGAAAACAACCCGAACGTCTCCAAGCAAGAATTTATTTAATTATATATACTGTAATAGCATCTCTGCCCTTATTAATGATAATTATCTTTTCTTTCATTTTGAATAATATAAATATAATAAAATTTTCAATAATTATTTTTATTATATTAGCTTTTCTAGTAAAAATACCAATATATTTCACTCACCTTTGATTACCAAAAGCTCATGTAGAAGCTCCTTTAGAAGGATCTATAATTTTAGCTGCTGTATTATTAAAATTAGGTGGATATGGAATTATTCGATTTATTCCTTTATGTATATCTTCCATTAAAAAAATAAATTTTTGATTAATTAGAATTAGCTTAATTGGAGCTACAGCTACCAGAATAAATTGTATTCGACAAAAAGATCTTAAATCTCTAATTGCCTATTCCTCTGTAGCTCATATAGGATTAGTCCTTACAGGTTTATTTTCTATGAAATCAATAGGGTTAAATGGATCATTAATTATAATAGTAGCTCATGGCTTAACCTCATCAGGTCTTTTCCTTTTAGTTAATGATCTTTATAATAAGTATCATTCTCGAAATATTATTATATTTAAAGGATTATTAACTCTTATACCCAATATTACTTTTTGATGATTTATATTTATAGCATTAAATATTTCAGCCCCCCCCTCTATTAATACTATTAGAGAAATTATAATAATATCAAATTTATTATTTTGAAACAATAATTCTATTATTATAATTTTCATAATATCCTTAATAGCAGCTACCTTTTCTCTTATAATATTTATTAACATTATTCACAATCCTGCTACTAATACATATCAAAAAATTTTTATTTCTTTATTCATCCACCTAATTCCATTAATTTTAATAATTCTAAAATTAGAAATTATAATAATTATAAGAATATTCAGAATATGTTGATGACGAAAAAATATTATTCTCATATTACTTAGATTAGAAATATTAATTATATCCTTATTCATATTAATGATTTCTTCTTTATTACTTCTATTATCTATAATAGTAAGAGGTTCAAGAATAGGCCTTAGTCTATTAGTTTCTATTTCCTATTCTTATAATTCTTCAAATTCCTATCCCATTCTATTATTAATAATAATACCATTATTAATATTTATATTATTAAAACTTAATCTATTTATAATTACAAAATTATTTCTAATTAATTTATCTTCCATTAATATTTCTATCGATATAATTATAGATTGAACATCAATAATATTTTTAAGTACTGTAATATTAATTTCCGCCTTAATTATTTTATTTAGAAAATATTATATTCCAAATCAAGAACAAAAACAATTTTTAATCCTTCTATTGATATTCGTTATTTCTATAAGAATTTTAATTATTAGTAATAATCTATTTCTTATCCTATTGTCCTCATATATACTAGTAATCTATTATCAAAATTCATCTTCAGCAGCTTCCGGAACAATTACTTTATTAAGAAACCGAATAGGAGATATTTTAATTTTATTATCTATAAGATTAATTATAATTTCTTCTAATTGAAGATTTTCTAATTTAGAATATTCACTAACAATAATTATATTAATAATTGCAGCATGTTCTAAAAGAGCACAATTTCCTTTTTCAGCTTGATTACCTATAGCCATAGCCGCTCCTACTCCTATTTCTGCTTTAGTTCATTCTTCTACATTAGTAACAGCAGGTGTATTTCTAATACTTCGAATTGCTAATTCTTCTTCCATAACTATCTTGTTAATTTTATCCTCACTAACAGCTATTTATGCCAGTATATCAGCTAACTGAGAACAAGATATAAAAAAAATTATTGCTTTATCTACCCTAAGTCAAATTGCTATAATAATATTTGCTATTTCATTAAATTCTTCAATTCTAGCCTTTTCTCATCTAATTATCCATGCTCTATTTAAATCTGCTATATTCTTATGTGCTGGTATCATAATTCACGAATCCTCCTACCAAGACATACGAATAATAGGAAATTTTAATAATTATTCACTAATTTTATCTATATTCGGAATTAATAGAATAGCTTTAATAGGAATTCCTTTTATATCAGGATTCTTTTCTAAAGATATAATTATCGAAAATATAATAATATCAAGAATTAATTCATCTATATCTTTTTTAATAATTATATCTATTGGAATAACTGCCGCCTATTCCTTACGAATATCTTTTTCATCTAGAAAACAAAACATTAAAAATTTATTTACTAATCACCTATCCTTAAGCTGTATATTTCCTATTATATTTTTAAGTTTATTTGCTATTACCTCAGGATCATGATTATCATGATTGACATCCCCTGAACAAATATTTATTATTAACTTCTCAACTAAAATAATAATTTTACTAATATTATTTATAGGTTTATTATTAGGAACTTCTCTTCACTTTAAAGCAAAAAAATATATAAAATTAGGATTAACTTCAAACTCTTTATGATTTTCTCATTTTCTATCAATTACAAGAATAATTTCTCCTTTAATATCCATTTATCACAATAATGATAAAAATTGACAAGAAATATATGGTCCTAACAACTCATTTAATATATTATCTTACATATCAATAAATCCTATCAATTTAAAATCAATAATAATTTTAATTATATTATCATTTATTCCTATATTAATAATAATTATATTTTTAGGTATCTTTTTTGTAAGAAGAGTTCAACCTATATTTATAGTAAGAAGTTTAATTTTAATTGTAATAATTTATTCATTATATATATATATGATGATTGGTAATTATTGATTTAGATACGCTTTAATGATAGTAATATTAAGAGGAGTATTGGTAGTATTTACTTATATAGTAAGATTAATTCCTAATACAAGATTTGAAAATTATATTATTTATATTATAGGTATATTATTTATAATAGGAGAAAAAGGTAGATATATTTCATTAAATTTATGATCATCTTTTATTAGAATATTTAATATCTTTATAATTAGCTTTTTATTAGGAATTATATTAATTGTAGTATGATTAAGTTATCTTAGAGGGGCAATACGA
>Salticidae_Evarcha_coreana
ATAAATTTATTTTCAGTATTTGATCCTACTTCATATTTTGGTTTATCTTTAAACTGATTAATTATATTGTTAGTATTAATTAGATTTCCTACTAAATATTACTTAGTAGAGAGAGGTGTATTTATAATATTTAAGTCTATATTTTTAGGGGTGAGAAAGGTATTTCGAGAAGTATCTTTTCCTAATTATTTAGCTTTGAATTTTGTATGTGTAATAACTTTTTTATATTTAATTTTAAGAAATTTGATAGGATTATTTCCCTTTATTTTTACTAGTACTGCTCATCCTTATATTACATTAGGAATAGGTTTAGTATTATGAATATCTTTTTTTTTAATAGGATGATCCAAAGGATTTAAAAATAGAGCAGCTCATTTAGTTCCTAATGGCAGCCCATTAATACTAGCACCCTTAATAGTATTAATTGAAAGTGTAAGTCATTTAATTCGACCTTTTACTTTATCAATTCGTTTGGCAGCTAATATAATGGCTGGTCATTTAATCATTGGATTATTATCTAGAATTAGAATATTTGGGTTGTTTAGATTTTCTATTTCATTATTATTTCAGAGATTACTATTAGTACTAGAGTTTGCTGTTGCTGTAATTCAAGGTTTTGTATTTAGAATTTTGTTATTATTATATGCTTTAGAAATACCTTTAATATGAGTTAGTTCAACTTTTATAAGAATTTTAATTTTATTTATGTTAGTTGATATATATTATCGTAAGGAAGATAAATTAATTAAAATTATCAGAGGATCATTAGTAGATTTACCTTCTCCTTCTAGATTAAGATATTTTTGAAATTTTGGATCATTATTAGGTGTTTTTTTAGCTGTTCAAATTATTTCTGGATTGTTTTTAGCTTTTCATTTTAGAGGAAATGTTGATTTGTCTTTTGATTCTATTATTCATATGATACGAGATGTAAATTACGGTTGATTATTACGAGCTGTACATGCTAATGGTGCAAGTAGAGGAGTAACTATTTTGCTATTATCTATAGCTACGGCTTTTTTAGGTTATGTGTTACCTTGAGGACAAATATCATTTTGGGCAGCGACTGTTATTACAAATTTATTGTCTGCTATTCCCTATATTGGTGTTTTATTAGTTGAATGAATTTGGGGAGGATTTGCTGTAGGAAATCCTACTTTGATTCGATTTTTTTCATTTCATTTTATTTTACCTTTTATTATTTTATTTATAGTAGTTCTTCATTTATTTTTTTTACATGAGACAGGATCAGGAAATCCTGTAGGGGTAAGAAGATGTGATAAGGTTGTTTTTCATCCTTATTATAGAGTTAAGGATATTTATGGATTTGGATGTTTTTTTATTTTATTTTTAATAATTTGTATAATAGTTCCTTATACTTTTATAGATGTGGAAAATTTTATTTCTTCAGACCCATTAGTTACACCTGTTCATATTCAGCCAGAATGATATTTTTTATTTGCTTATACTATTTTACGGTCAATTCCTAGAAAAATTGGAGGGGTAGTAGCTTTAGTAATGTCTGTTGTTATTATATATTTTTTACCTTTTTTTTTAAAGCATAAATTTCGAAGAACTTTCTATCATATTATAAAATATATTTTTTGAATTTTTGTAATAAATTGAATATTATTAACTTGAATTGGGGCTTGTGTTGTGCTGCGATGATTATATTCTACTAATCATAAGGATATTGGGACATTATATTTGATTTTTGGAGCTTGAGCTGCTATAGTAGGAACTGCAATAAGAGTTTTAATTCGAATAGAATTGGGTCAAACAGGTAGATTTTTAGGTAATGAGCATTTATATAATGTGATTGTTACTGCTCATGCTTTTGTTATAATTTTTTTTATAGTTATGCCTATTTTAATTGGAGGTTTTGGAAATTGATTAGTTCCTTTAATGTTAGGAGCTCCTGATATAGCTTTTCCTCGAATAAATAATTTAAGATTTTGATTATTACCTCCGTCATTAATATTATTATTCATTTCTTCTATAGCTGAGATAGGTGTTGGAGCAGGATGAACAGTATATCCACCTTTAGCATCTATTGTTGGTCATAATGGAAGTTCAGTGGATTTTGCTATTTTTTCTTTACATTTAGCTGGAGCTTCTTCTATTATAGGGGCTATTAATTTTATTTCCACTGTAATTAATATACGATCAATATCTATAGATAAAATTCCTTTATTTGTCTGGTCTGTTGTTATTACTGCTGTATTATTATTATTGTCTTTACCGGTGTTGGCTGGTGCTATTACAATATTATTAACAGATCGTAATTTTAATACATCTTTTTTCGATCCTGCTGGAGGAGGAGATCCTATTTTATTTCAACATTTATTTTGATTTTTTGGGCATCCTGAAGTTTATATTTTAATTTTACCTGGATTTGGAATTGTTTCTCATATTATTAGAGCTTCTGTTGGAAAGCGTGAACCTTTTGGTTCTTTAGGAATAATTTATGCTATAGTGGGAATTGGAGGTATAGGTTTTGTAGTGTGAGCTCATCATATATTTTCTGTAGGAATAGATGTAGATACTCGAGCTTATTTTACTGCAGCTACAATAATTATTGCTGTTCCTACTGGAATTAAGGTATTTAGATGAATAGCTACATTATATGGATCTTATTTTAAAATGGATACACCATTAATATGATGTGTGGGATTTGTTTTTTTATTTACTTTAGGGGGTATTACAGGTGTAGTATTATCTAATTCTTCATTAGATATTGTATTACATGATACTTATTATGTAGTGGCTCATTTTCATTATGTATTAAGAATGGGTGCTGTATTTGCAATTTTAGCTGGAATTACTTATTGGTTCCCTTTGTTTTTTGGGGTAGTGCTAAGAGAGAAGAAGACTAAGTTACAATTTTTAGTAATATTTTTAGGTGTAAATTTAACCTTCTTTCCTCAACATTTTTTAGGATTAAATGGTATACCTCGGCGGTATGCTGATTATCCGGATGCATTTTTGTTTTGAAATATAGTTTCTTCTTCAGGATCGTTATTGTCTCTTATTGCTGTATTAATATTTATTTATATCGTATGAGAAGGTTTAGTTATAAAATATTCATATTATGATAGATATTATATAGGATCTTCGTTAGAATGAATTAATAATATTCCTCCTTTGGATCATACTTTTATTCAGTTGAATATATTGCCAGTTTGAGGTGCATTATATTTTCAAGATGGAGTATCTCCTATTATAGAACATTTAATTTTTTTCCATGATTATACTATAGTAATCATAATTATAGTAATATTTTTAGTAGGTTATATATTAATGGGGTCTTATTTTGGAAAAAGATATAATTTAGGTTTATTTGAAGGTCAGGAGCTTGAAATAATTTGAACTATTCTTCCAGCTATTTTTTTAATTTTTATTGCTTTTCCATCTTTACGATTATTATACTTAATAGAGGAGTCAGAATCCTATGATATAACTATTAAGTTGTTAGGTCGACAATGATATTGGTCGTATGAATATAGAGATTTTGATTTAAAAATATTTGATTCTTACATGTTAAGTGATGGGATATTTCGTTTACTAAATGTTGATAATTGTTTAGTAGTACCCCATGGATCAAATATTCGTATGATTGTTACTGGGGCTGATGTTATTCATTCTTGAACTATCCCCTCCTTAGGAGTAAAGGCGGATGCTATTCCAGGACGTTTGAATCAATTGTTATTAAATTTTACTCGAGTAGGTTTATTTTTTGGGGAATGTTCAGAAATTTGTGGATTGGAAAAGTTTTTTCATCCTTATCATATAGTAAATATATCTCCTTGACCTTTAATTGTTGGATTTAGTGCATTAAGAATTGTAGTAGGAATAGTGAGGATATTTTGTTTTTTTGAAGTAGATTTATTGTTAATATCTCTTTATTTGGTAATTGTGGTAGCATTGCTATGGTGACGAGATGTCATTCGAGAAAGAACTTTTCAAGGGTTACATTCGAGATTGGTATTAAGAGGTTTAATAGTTGGAATAATTTTATTTATTGTAAGAGAGGTGTTTTTCTTTATTTCTTTTTTTTGAGCTTTTTTTCATTCCAGATTGAGTCCGACGATTGAACTGGGTTCTGTATGACCTCCATGTGGTATTTTTCCTTTTAATCCTTTTCAAGTTCCTTTATTAAATACTGTAATTTTATTAGCTTCAGGGGTAACTGTAACGTGAAGTCATCAGTTTATATTAAATAATAATTGAAGAGGAGCTAAGATGGCTTTAATATTAACTTGAATTTTGGGATTATACTTTTTAATATTACAGGGTTTTGAATATTATATAGCTTCTTTTAGAATTTCTGATTCTGTATATGGATCATCATTTTTTATAGCTACTGGTTTTCATGGGTTTCATGTAATTGTAGGAACATTATTTCTATTTTTTATTTGAATTCGTTTGGTTAATAAGCAATTAACTAGAGGACATCATTTTGGGTTTGAGGCAGCCGCTTGATATTGACATTTTGTGGATGTGGTATGATTATTTTTATTTTCTGTAGTTTATAATTATATTTTAATTACTATTAGAATTTTAGTAAGAGTAGCTTTTTATACAATTCTAGAACGAAAAATTTTAGGGTATATACAAATTCGAAAGGGACCTAATAAAGTAGGATTATTAGGTATTTTACAACCCTTTAGAGATGCTTTAAAACTTTTTAATAAAAATTTAATAACTGCCGAAAACATAAATTTGTTTTTATCTTATACCCCTGCTATATCTTTATTTATTAGAATTATATTAATTCCAATTATTTCATTTAATTATTCTCTTTATGATAATAAACATAGAATTTTATTATTTTTTATCTTATCTAGAACTGCCGTTTACTTTATTCTCCTAATTGGTTGATCAGCCAACTCTAAATATAGATATATAGGTTCTATTCGAAGAGTAGCTCAAATAATCTCATACGAAGTTTCATTTTTTTTAATTATTCTATTTATCTCAATTATAGCATTTTCCTACTCATTTAATGAAATTTCTAAATCTCAATATATAATATCATTTTTCTGAGGAAATATTATAATATTTATAATATGAATAATTACATGTTTAGCTGAAACAAATCGTAGACCCTTCGATTTTGCTGAAGGTGAATCAGAATTAGTATCAGGATTTAATGTTGAATACATAGGGGGTTGATTTGCTCTAATTTTCTTAGCTGAATACATAAGAATAATTATTTTAAGAATAATATCCGTTATAATATTTTTCTCTAATTTATCTCCCCATTTATGAACAATTTTAATTAGAATTATCTTACTACTATGAGTTCGAGGAACTTATCCTCGATTTCGATATGATATACTAATAAAATTAAGATGAAAGATTTTTTTACCTATCTCTATTCTTTACATTATTTTATCATTGTATGTTATGTATTTAGTAAGATTTATTATTGTAATAAGAAGTGAGGATTGATTTTTGATTTGGCTAGGTTTAGAAGTTAATATGATATCATTTTTGATTTTAGTATATCGTCGTGATAGAATAAGATCAATTGAATGTTGTATGAAATATTTTTTTATTCAGGGGTTATCTGCTTTATTGATTGGATTTTTTTATGTAGGAATCATTAATATAATTTTAAGTTTTAAAATTGGAGCTGGTCCCTTTTTTTATTGATTTCCTTCAATGTGTTCAGGTTTAACATGAGTTTCATGTTATGTCTTAATGGTCTTACAGAAAATATTACCATTATTTTTAATCTCTCTTTCTATTCATTGAATTTTGTGATTAGTTCTTATAATAAGCCTAGTATTAGGTGTTGTGGGTTCCTTTAATCAAAGAAATATTAAACAATTATTGGCATATTCTTCTATTCATCATTTAGGTTGAATTATAATTATTATAATAAGGAGAGTTAATTGGATATTATATTTAGTAATATATAGATTTATAATTATTTTGGTATTAGTAGAAAATGAAGTGGTAGATTTACATATAATATATAAATGTAAGGGTAGGATGTGGTTTTCGATTGGAATATTAAGATTAGCTGGTATACCACCTTTGTTGGGATTTTTTTTGAAGTGAATAGCTTTATCATATTTAACTGATATATACTATATTGCTATATTAATTGTAGCTTCTGTAATTATATTATATGTATACATACGGCTTATATATGATGATATTGTTAGAATAGTTGGATTATTGTTAGGTATAATAGGAATTATACTAATAGAATCTATATTAATTATTTTATTAGTTTATGTTATTTTTATATTATTTTTTTATAAAAATATTGATATGGAGAGAATAAGATCATATGAGTGTGGGTTTGAACCAAATTCATATACACGAATATTTTTTTCTTATCGATTTTTTTTAATTTCTATTTTATTTATTATTTTTGATGTGGAAATTTCTTTAATATTACCAGTGCCTTTTATTATAGTAGGATTGGGTTTTTTAGTAGTATTAATTTTAGGTTTAATGTATGAATATATATGTGGAATTTTAATATTTTTATCCATATTAATATTAGATTCATTATCATTTATCATAATTATATTAACACTAATCAGAGTTACATTAATTATTTTATCCTCTTACAATATAAAATTTATTACTCCTACTTCCATTTTATTAATTTTACTAATAACTTTTATATCTAAAAATATACTATCATTTTATATTATATTTGAATTAGTTCTAATTCCCACTATAATTCTAATTACTATAAATGGAAAACAACCAGAACGACTTCAAGCTAGAATTTATTTAATTATATATACTGTTACAGCATCCCTACCTTTATTAATAATAATTATTATATCCTTCATTTTTAGAAACATAAATATACTTAAATTTTCAATAATTACTTTCATTATACTGGCATTTTTAGTAAAAATACCTATATATTTTACACATTTATGATTACCTAAAGCACATGTAGAAGCACCATTAGAAGGTTCAATAATTCTAGCAGCCGTTCTACTAAAATTAGGAGGATATGGAATTATCCGATTTCTACCCTTATGTATTCTGTCTATTAATAAATTAAATTTTTGAATTATAAGAATTAGATTAATTGGAGCTACAGCTACGAGAATAAATTGTATTCGACAAAAAGACTTAAAATCTCTAATTGCCTATTCATCAGTAGCACACATAAGATTTGTCTTAACAAGTTTATTTTCTATGAATTACATTGGAATATCAGGAGGTATTATTATAATATTAGCACATGGATTAACATCATCAGCTCTTTTCTTATTAGTAAATGATTTATACTTTAAATATCATACCCGAAATATTCTTATATTTAAAGGACTATTAACTTTAATACCCAATATTACATTTTGATGATTCATATTTATAGCCTTAAATATTTCAGCTCCTCCTACCATTAATACAATTAGAGAAATTATAATAATATCAAGATTAATTTTATGAGATAATAAGATAATGTTAATAATCTTCTTTATATCATTAATAACAGCTTCTTTTTCCCTAATAATATTTGTAAATATTACTCATAACTTATCAACTAACACGTTACAAAAGATTTTCTTATCCCTATTTCTTCATATAATTCCCTTAATTATTATAATTATAAAACCAGAAATAATAATCATTATAAGAATCTTTAGAGTATGTTGATGACGAAAAAATATCATTTTAATACTCCTAAGACTTGAGCTACTTATTATATCCTTATTCACTACAATAATAACATCTATATTAATTATATTAGCAATAATAGTAAGAGGATCCAGATTAGGACTTAGACTTCTAGTATCCATTTCACATTCACATAATTCATCAAATTCTTACCCTATTATAATATTATCTCTAATTCCATTAATTATTTTATACAGTTTACTAACTAACACCTTCATTACTATTAAATTACCTTTAACTATAATTTTCTCCACTTATATATCTATTGATTTTATATTAGATTGAATATCTCTTATATTTCTTAGATTTGTTATAATAATTTCAAGATTAATCATTTTTTTTAGAAAATATTATATTCCATCAAAAGAACATAAATACTTTCTTATCCTTTTACTTATATTTGTTTTATCTATAAGAATCTTAATTGTAAGAAATAATTTATTCTTAATCTTACTATCTTCTTATATTTTAGTAATTTATTATCAGAATTTTTCTTCTGCAGCATCGGGAACCATTACATTATTAAGAAATCGAATCGGGGATATTTTAATTCTATTATCTTTAGGAATAATTATTATATCTTCCAATTGAACTTTTAATAATAATGAATACTTATTGATTATTTTATTACTAATAATTGCAGGATGCTCAAAAAGAGCTCAATTTCCTTTTTCTGCATGACTTCCAATAGCCATAGCTGCTCCAACTCCTATTTCTGCACTTGTTCATTCTTCTACTTTGGTAACTGCAGGTGTCTTCTTAATATTACGAATTACCCATCCTATTACAATAATTATTCTCTTAATAATTTCAAGATCTACAGCCATTTATGCAAGAATATCCGCTAACTGAGAACAAGATTTAAAAAAAATCATTGCTCTCTCTACCCTAAGTCAAATTGCCATAATAATATTTGCAATTTCATTAAATTCTATAATTCTTGCTTTTTCTCATTTAATTATTCATGCTTTATTTAAAAGAGCTATATTTCTATGCGCTGGAACCATAATTCATGAATCCTCCTATCAAGATATACGAATAATAGGAAATTTTTTAAATTATCCTTTATCCCTGTCTATTCTAGGAATTAATAGAATAGCCTTAATAGGAATTCCCTTTATATCCGGATTCTTTTCAAAAGACATAATTATTGAAAATATAATTTCCTCTAATATTAATACTATTATATCCTTCGTAATAATTATATCTATTGGTATAACAGCTGCATATTCAATCCGTATATCTTTCATCTCAAGAAAATCCAATATCAAAAATATTTTATCCAATCATCAAAATATTTATTCATACTTTCCTATTATTATATTAAGAATCTTTGCTATTTCATCAGGATCATGACTAACATGACTAATTTCACCAAATCAAATATTTATCCTTAATATTACAACGAAAATAATTATCTTATTAACATTAATTGTAGGATTAATCATTGGTTTCTCATTACAATTCAAAACAAAAAAATATATAAAGATAGGATTATCATCAATTTCATTGTGATTTACTCACTTCATATCTATTGTTAATTATTTATCTCCATTAATACAAATTTTCCATAATAATGATAAAAATTGGCAAGAAAATTATGGTCCTAAAAACTCCTTTTCATTTTTAATAAAAGGTACCTTTTTACCTGAAAATTCAAAATCTATAATAATTTTAATTATAACGTCTCTAATCCCTTTAATAATATTAAGATTTTTATTAGGTTTATTTTTTGTAAGAAGAATACAACCTATATCTATAATTAGAATATTAATTTTAATTGTATTATTTTATTCTTATATTATATATATTGTGTTAGGAGGGTACTGATTTAGATATGCTTTAGTGATAGTTATGTTAAGAGGGGTATTGGTGGTATTTACTTACATAGTAAGTCTAATCCCTAATGAAAAGTTTGAGGAATATTTGTTATATTTATTAATTGTTATATTTATAGTTAGATGAAAGTTTAGATTTATTTCTTTAAGTTTGTGGTATTCTTTTTTTAGATCAATAAATATTTTTATAGTTAGATTTTTATTATTAATTATGTTATTAGTAGTATGGTTGAGATATTATGGGGGGGCTTTTCGT
>Salticidae_Evarcha_sp
ATAAATTTATTTTCAGTGTTTGATCCTACTTCATATTTTGGTTTATCTTTAAATTGATTAATTATGTTATTAGTATTAATTAGAGTTCCTACTAAATATTATTTAATAGAAAGAGGCGTATTTATAATATTTAAGTCTATATTTTTAGGAGTAAGAAAGGTGTTCCGAGAAGTATCTTTTCCTAATTATTTAGCTTTGAATTTTGTATGTGTGATAACTTTTTTATATTTAATTTTAAGAAATTTGATAGGATTATTTCCCTTTATTTTTACTAGTACTGCTCATCCTTATATTACATTAGGAATAGGATTAGTATTATGAATATCTTTTTTTTTAATAGGATGATCTAAGGGGTTTAAAAATAGAGCAGCTCATTTAGTTCCTAATGGCAGTCCATTAATATTAGCACCTTTAATAGTATTAATTGAAAGTGTAAGTCATTTAATTCGACCTTTTACTTTATCAATTCGTTTAGCGGCTAATATAATGGCTGGTCATTTAATTATTGGATTATTATCTAGAATTAGAATATTTGGATTATTTAGATTTTCTATTTCATTATTATTTCAGAGATTATTATTAGTATTAGAGTTTGCTGTTGCTGTAATTCAAGGTTTTGTATTTAGAATTTTATTATTATTATATGCTTTAGAAATACCCTTAATATGAGTTAGTTCAGCTTTTATAAGAATTTTAATTTTATTTATGTTAGTCGACATATACTATCGTAAGGAAGATAAATTAATTAAGATTATCAGAGGATCATTAGTAGATCTACCTTCTCCTTCTAGATTGAGATATTTTTGGAATTTTGGATCATTATTGGGTATTTTTTTAGCTGTTCAAATCATTTCTGGATTGTTTTTGGCTTTTCATTTTAGAGGAAATGTAGATTTGTCTTTTGATTCAATTATTCATATGATACGAGATGTAAATTATGGTTGATTGTTACGAGCTGTGCATGCTAATGGTGCAAGTAGAGGAGTAACTATTTTGTTATTATCTATAGCTACGGCTTTTTTAGGATATGTATTACCTTGGGGGCAAATATCATTTTGAGCAGCGACTGTTATTACTAATTTATTGTCTGCTATTCCTTATATTGGTGTTTTATTAGTTGAATGAATTTGGGGGGGATTTGCTGTAGGAAATCCTACCTTAATTCGATTTTTTTCATTTCATTTTATTTTACCTTTTATTATTCTATTTATAGTAATTCTTCATTTATTTTTTTTACATGAGACAGGATCAGGAAACCCTGTGGGGGTAAGAAGATGTGATAGGGTTGTTTTTCATCCTTATTATAGAGTTAAGGATATCTATGGATTTGGATGTTTTTTTATTTTCTTTTTAATAATTTGTATGATAGCACCTTATATTTTTATAGATGTAGAAAATTTTATTTCTTCGGATCCATTAGTTACACCTGTCCATATTCAGCCGGAATGATATTTTTTATTTGCTTATACTATTTTACGATCAATTCCTAGAAAAATTGGAGGGGTGGTAGCTTTAGTGATGTCTGTTGTCATTATATATTTTTTACCTTTTTTTTTAAATCATAAATTTCGAAGAACTTTTTATCATATTATAAAGTATATTTTTTGAATCTTTGTGATAAACTGAATATTATTAACTTGAATTGGGGCTTGTGTTGTACTGCGATGATTATATTCTACTAATCATAAGGATATTGGAACATTATATTTTATTTTTGGGGCTTGAGCTGCTATAGTAGGGACTGCAATAAGAGTTTTAATTCGAATAGAATTAGGTCAAACAGGTAGATTTTTAGGTAATGAACATTTATATAATGTAATTGTTACTGCTCATGCTTTTGTTATAATTTTTTTTATAGTAATACCTATTTTAATTGGAGGTTTTGGAAATTGATTAGTTCCTTTGATGTTAGGAGCTCCTGATATAGCTTTTCCTCGAATAAATAATTTAAGATTTTGATTATTACCTCCTTCATTAATATTATTATTTATTTCTTCTATAGCTGAAATAGGGGTTGGAGCAGGATGAACAGTGTATCCGCCTTTAGCATCTATTGTTGGTCATAATGGAAGTTCAGTGGATTTTGCTATTTTCTCTTTACATTTGGCTGGAGCTTCTTCTATTATAGGGGCTATTAATTTTATTTCTACTGTAATTAATATACGATCAATATCTATAGATAAAATTCCTTTATTTGTCTGATCTGTTGTTATTACTGCTGTATTATTATTATTGTCTTTACCGGTGTTAGCTGGTGCTATTACAATATTATTAACAGATCGTAATTTTAATACATCTTTTTTTGATCCTGCTGGAGGAGGAGATCCTATTTTATTTCAACATTTATTTTGATTTTTTGGGCATCCTGAGGTTTATATTTTAATTTTACCTGGATTTGGGATTGTTTCTCATATTATTAGAGCTTCTGTTGGTAAGCGAGAACCTTTTGGTTCTTTAGGAATAATTTATGCTATAGTGGGAATTGGAGGTATAGGTTTTGTAGTATGAGCACACCATATATTTTCTGTAGGAATAGATGTAGATACTCGAGCATATTTTACTGCAGCTACAATAATTATTGCTGTTCCTACTGGAATTAAGGTATTTAGATGAATAGCTACATTATATGGATCTTATTTTAAAATGGATACGCCATTAATGTGGTGTGTGGGATTTGTTTTTTTATTTACTTTAGGAGGTATTACAGGTGTGGTATTATCTAATTCTTCATTAGATATTGTGTTACATGATACTTATTATGTAGTGGCTCATTTTCATTATGTGTTAAGAATGGGTGCTGTTTTTGCAATTTTAGCTGGAATTACTTATTGGTTTCCTTTGTTTTTTGGTGTAGTATTAAGAGAAAAGAAGACTAAGTTACAATTTTTAGTAATATTTTTAGGTGTAAATTTAACCTTTTTCCCTCAACATTTCTTAGGATTGAATGGTATACCTCGGCGATATGCTGATTATCCGGATGCATTTTTGTTTTGAAATATAGTTTCTTCTTCAGGATCATTATTGTCTCTTATTGCTGTATTAATATTTATTTATATTGTATGAGAAGGTTTAGTTATAAAATATTCATATTATGATAGATATTATATAGGATCTTCGTTAGAATGAATTAATAATATTCCTCCTTTGGATCATACTTTTATTCAGTTAAATATACTGCCAGTTTGAGGCGCATTATATTTTCAAGATGGGGTATCTCCTGTTATAGAACATTTAATTTTTTTTCATGATTATACTATAGTAATTATAATTATAGTAATATTTTTAGTAGGATATATATTAATAGGGTCTTGTTTTGGCAAAAGATATAATTTAGGTTTATTTGAGGGTCAGGAGCTTGAAATAATTTGAACTATTCTTCCAGCTATTTTTTTAATTTTTATTGCTTTTCCATCTTTACGATTATTATATTTAATAGAGGAGTCTGAATCATATGATATAACTATTAAGTTGTTAGGTCGACAGTGATATTGATCATATGAGTATAGAGATTTTGATTTAAAAATATTTGATTCTTATATATTAAGTGATGGAATATTTCGTTTACTAAATGTTGATAATTGTTTAGTAGTACCTCATGGATCAAATATTCGTATGATTGTTACTGGGGCTGATGTTATTCATTCTTGAACTATTCCTTCTTTAGGAGTGAAGGCAGATGCTATTCCAGGACGTTTGAATCAATTGTTATTAAATTTTACTCGAGTAGGTTTATTTTTTGGGGAATGTTCAGAAATTTGTGGATTGGAAAAGTTTTTTCATCCTTATCATATAGTAAATATATCTCCTTGACCTTTAATTGTTGGATTTAGTGCATTAAGAACTGTGGTAGGAATAGTAAGGATATTTTGTTTTTTTGAAGTAGATTTATTGTTAGTATCCCTTTACTTGGTAATTGTAGTAGCATTGTTATGGTGGCGGGATGTTATTCGAGAAAGAACTTTTCAAGGGTTACACTCGAGATTGGTACTAAGAGGTTTAATAGTCGGAATAATTTTATTTATTGTAAGAGAGGTATTTTTTTTTATTTCTTTTTTTTGAGCTTTTTTTCATTCTAGATTGAGTCCAACTATTGAATTAGGATCTGTATGACCTCCATGTGGTATTTTTCCTTTTAACCCTTTTCAAGTTCCTTTATTAAATACTGTAATTTTATTAGCTTCAGGGGTAACTGTAACGTGAAGTCATCAATTTATATTAAATAATAATTGAAGAGGAGCTAAGATGGCTTTAATATTAACTTGAATTTTAGGATTATATTTTTTAATATTACAGGGTTTTGAATATTATATAGCTTCTTTTAGAATTTCTGATTCTGTATATGGATCATCATTTTTTATAGCTACTGGTTTTCATGGATTTCATGTAATTGTAGGAACATTATTCTTATTTTTTATTTGAATTCGCTTGGTTAATAAGCAATTAACTAGAGGACATCATTTTGGATTTGAGGCAGCTGCTTGATATTGACATTTTGTGGATGTGGTATGACTATTTTTATTTTCTGTAGTTTATAATTATATTATTATTATTATTAGAATTTTAATTAGAGTGGCATTTTATACGATTTTAGAACGAAAAATTCTTGGATATATTCAAATTCGAAAAGGTCCTAACAAAGTAGGATTTCTAGGAATTTTACAGCCATTCAGAGATGCTCTAAAACTTTTTAATAAAAATTTAATTTCATCGGAAACTATAAATTATATTTTATCATATACTCCCGCCCTGTCCTTATTTATTAGAATATTATTAATTCCTATTATTTTATTTAACTATACTCTTTATGATAATAAACATAATATTTTAATATTTTTTATTTTATCAAGAATATCAGTCTACTTTATTCTGTTAATTGGATGATCTGCTAATTCTAAATATAGTCACCTTGGTTCTATTCGAAGAGTAGCTCAAATAATTTCTTACGAAGTATCTTTCTTTTTAATTATTTTATTTATTAGAATTATATCATACTCTTATTCTTTTTATGAAATTTCATATTCCCAAAATATTCTTCAATTTTTTTGAGGAAACATAATATTATTCTTTATATGGATTATTACCTGTTTAGCAGAAACTAATCGAAGACCCTTTGATTTCGCCGAAGGAGAATCTGAATTAGTATCAGGATTCAACGTAGAATACATAGGAGGATGGTTTGCTCTAATTTTTCTAGCTGAATATATAAGAATGCTTATTCTAAGAATAATTAGAATATTAATATTCTTCTCCTCCCTTTCATTATTCCATTGAATAATTTTAATCTTAATTATTATACTATTATGAGTTCGAGGAACATATCCCCGATTCCGATATGATATATTAATAAGTCTTAGCTGAAAAATCTTCTTACCTATTTCAATTTTTATTATTCCCATCTCATATATATTTCTTTATATAACAAGATTTATTTTAGTAATAGGAATAAATGATTGATTTATAATTTGACTAGGATTAGAAATTAATATGATGTCTTTTTTAATTTTAATTTATCGTCGAAATAGATTAGGAATTATTGAGTCATGTATAAAATATTTTTTTATTCAGAGTTTATCCGCTTTTTTTATTGGAATAATATATAGAGGAATATGTTCTTTAATTTTAAGTTATAAAATTGGGGCAGGCCCCTTTTTTTATTGATTTCCAAGAGTTTGTTCGGGTTTAGGGTGGAGATCTTGTTTTGTATTAATATTATTTCAAAGGATTTTACCTCTATGTTTAATTTTTATTTTAGTTCATTGGATTTTATGATTAGTGGTATTTATTAGACTATTAATAGGAATTTTAGGATCTTTTAATCAAAAAAGATTAAAAGAGTTAATAGCTTATTCTTCTATTCATCATTTAGGGTGAATTCTTATTATTAGAATAAAAAATTTCAGATGAATGTTATATTTAATTGTATATGGGTTGGTAGTTGTTATATTTTTAATGAAGAGTGAAATTATTGATTTATATATAATATATAAAAGTAATAAAAAGATTTGATTTATTGTAGGAATGTTAAGAATAGCTGGAATTCCTCCGTTATTAGGATTTTTTTTAAAGTGAATAGCTTTAATTAACGTGATAGAATTAATATATATTATATTTTTAGTATTGAGATCAGTAGTAATATTATATATTTATATTCGAATTATTTATGATGATGTTATTAGAATATTAGGGGTTTTAGGAGGAATATTTATAATTTATATTATAGAATCTATTTTATTGGTATTTATTGTATATTTATTATTTGTTGTTATTTTTTATAAAAATAAGGATATAGAAAGAATTAGTTCTTATGAGTGTGGATTTGATCCTAACTCTTATACTCGAATGTTTTTTTCATATCGATTTTTTTTAGTTTCTATTTTATTTATTATTTTTGATGTTGAAATTTCACTTATACTTCCTGTTCCATTTTTAATGGAAGAGGTTGGATTTTTATTTGTTTTAATTGTAGGATTAATATATGAATATTGATGTGGTATTTTAACATTTTTATCCTTATTAATATTAGATTCACTATCATTTATTATAATTATATTAACTCTAATCAGAGTTACATTAATTATTTTATCTTCTTACAATATAAAATTTATTACACCTACTTCTATTTTATTAATTCTTCTAATAACTTTTATATCTAAAAATATATTATCATTTTATATTATATTTGAATTAGTTCTAATTCCTACTATAATTCTAATTACTATAAATGGAAAACAACCAGAACGACTTCAAGCTAGAATTTATTTAATTATATATACAGTCACAGCATCTCTACCTCTATTAATAATAATTATTATATCCTTCATTTTTAGAAACATAAATATACTTAAATTTTCAATAATTACTTTCATTATACTAGCATTTTTAGTAAAAATACCTATATACTTTACACACTTATGATTACCTAAAGCACATGTTGAAGCACCATTAGAAGGCTCTATAATTTTAGCAGCTGTTTTATTAAAATTAGGTGGATATGGAATCATTCGATTTTTACCACTATGTATTATATCTATCAATAAACTAAATTTTTGAATCATAAGAATTAGATTAATTGGGGCCACAGCTACAAGAATAAATTGTATTCGACAAAAAGACTTAAAATCTCTAATTGCCTATTCATCAGTAGCACATATAGGATTTGTCTTAACAAGTTTATTTACTATAAATTATATTGGAATATCAGGAGGAATTATTATAATATTAGCACATGGATTAACATCATCAGCTCTTTTCTTATTAGTAAATGATTTATACTTTAAGTACCATACCCGAAATATTCTTATATTTAAAGGACTATTAACTTTAATACCCAATATTACATTTTGATGATTCATATTTATAGCCTTAAATATTTCAGCTCCCCCTACCATTAATACAATCAGAGAAATTATAATAATATCAAGATTAATTTTATGAAATAATAAGATAATATTAATAATCTTCTTTATATCATTAATAACAGCTTCCTTTTCCTTGATAATATTTGTAAACATTACTCATAACTTATCAACTAATACATTACAAAAGATTTTTCTATCTTTATTTCTTCATATAATTCCCCTAATTATTATAATCATAAAACCAGAAATAATAATCATTATAAGAATCTTTAGAATATGTTGATGACGAAAAAATATTATTTTAATACTTCTAAGACTTGAACTACTTATTATATCCTTATTTACTACAATAATAACGTCTATATTAATTATATTAGCAATAATAGTAAGAGGATCTAGATTAGGACTTAGACTTCTAGTATCTATTTCTCATTCACATAATTCATCAAATTCTTATCCTATTATAATATTATCTCTAATTCCATTAATTATCTTATATAGTTTACTAACCAATACCTTCATTACTATTAAATTACCTTTAACTATAGTTTTTTCTAGTTATATATCTATTGATTTTATATTAGACTGAATATCTCTTATATTTCTTAGATTTGTTATAATAATTTCAAGATTAATTATTTTTTTCAGAAAATATTATATTCCATCAAAAGAACATAAATACTTTCTTATCCTTTTACTTATATTTGTCTTATCTATAAGAATCTTAATTGTAAGAAATAATTTATTCTTAATCTTACTATCTTCCTATATCTTAGTAATTTATTATCAAAATTTTTCCTCAGCAGCATCAGGAACAATCACATTGTTAAGAAATCGAATCGGAGATATTTTAATTCTATTATCTTTAGGAATAATCATTATATCTTCCAATTGAACTTTTAATAATAATGAATACTTACTAATTATTTTATTATTAATAATTGCAGGATGTTCAAAAAGAGCCCAATTTCCCTTTTCCGCATGACTTCCAATAGCCATAGCTGCTCCAACTCCTATTTCTGCACTAGTTCATTCTTCTACTTTAGTAACTGCAGGAGTTTTCTTAATATTACGAATTACACATCCTATCACAATAATTATTCTCCTAATAATTTCAAGATCTACAGCCATTTATGCAAGAATATCAGCTAACTGAGAACAAGATTTAAAAAAAATTATTGCTCTCTCTACCCTAAGACAAATTGCCATAATAATATTTGCAATCTCATTAAATTCTATAATCCTTGCCTTTTCTCATTTAATTATTCATGCTTTATTTAAAAGAGCTATATTTTTATGCGCTGGAACCATAATTCATGAATCATCCTATCAAGATATACGAATAATGGGAAATTTTTTAAATTACCCTTTATCCCTATCTATTTTAGGAATTAATAGAATGGCCTTAATAGGAATTCCCTTTATATCCGGATTTTTTTCAAAAGATATAATTATTGAAAATATAATCTCTTCTAATATTAATACTATTATATCCTTAGTAATAATTACCTCTATTGGTATAACAGCTGCATATTCAATTCGTATATCTTTCATTTCAAGAAAATCCAATATCAAAAATATTTTCTCCAACCATCAAAATATTTATTCATATTTCCCTATTATTACATTAAGAATCTTTGCTATTTCATCAGGATCATGACTAACATGATTAATTTCGCCAGATCAAATATTTATCCTTAATATTACAATAAAAATAGCTATCCTATTAACATTAATTGTAGGGCTAATTATCGGTTTCTCATTACAATTTAAGACAAAAAAATATATAAAAATAGGATTATCATCAATTTCATTATGATTCACTCACTTCATATCTATTGTAAATTATCTATCCCCATTAATACAAATTTTCCATAATAATGATAAAAATTGACAAGAAAATTATGGTCCTAAAAATTCATTTTCATTTTTAATAAAAAATACCTATTTACCTGAAAATTCAAAATCTCTAATAATTTTAATTATGACATCTTTAATCCCTTTAATAATATTATTGATATTGATAGGAATGTTATTCGTAAGAAGAATACAACCAATGTTAATAGTAAGAGTATTAATTTTAATTATTATAATATATTCTTATATTATATATATAGTAGTGGGAGGATATTGATTTAGATATGCTTTGATAATAGTAATATTAAGAGGAGTATTAGTTGTATTTACTTATATAGCAAGATTATCACCTAATGATAGATTTGAAAATTATTTAATGTATATAATGATTATATTAGTAGTAATGGGTGATAATTTAAGAATATTATCTTTAAATTTATGAATTTCATTTGTTGGAATTTTTAATCTATTTATGGTAGGATTTTTATTAAGAATTATATTAATAGTTGTGTGACTAAGATATATGGAAGGAGCTGTTCGA
>Salticidae_Habronattus_oregonensis
[truncated: 127,222 more chars]
