# Supplementary material for: Comparative mitogenomic analyses provide evolutionary insights into the retrolateral tibial apophysis clade (Araneae: Entelegynae)
Source: Front Genet. 2022 Sep 14;13:974084. doi: 10.3389/fgene.2022.974084 (PMC9515440; doi:10.3389/fgene.2022.974084)
Supplement: Supplementary file 1 [file DataSheet1.ZIP › Additional files/Data S1 Sequence alignment files/Data S1 P123RNA.FAS]

>Agelenidae_Agelena_labyrinthica
GTAAGTTTATTTTCTGTTTTTGATCCTACGTCTTATTTTGGTGTTTCTTTGAATTGAATTATTATGTTTATTATTTTTATATTTTTACCGAGACGATATTTTTTTATTAAAAGTGACTATGTAAATATAATATTTATAATGTATGGTGGAGTGAAAAAAATGTTTAATGAAGTTGGTCAACCGAATCATAATGTATTAAGATTTTTATGTGTAATAACTTTTTTATATTTAATAATGAGAAATTTATTGGGTTTATTTCCTTTTGTTTTTACTAGTACTGCTCACCCTATAATTTCTTTAGGGTTTGGATTTGTTTTATGAGTATCATTTTTTTTGATAGGATGATTTAAAAACTTTAAAAATAGAGCTGCGCATTTGGTACCTGAGGGGGGTCCTATTTTACTATCACCTTTATTGGTTTTAATTGAAAGTATTAGTCATTTAATTCGCCCATTTACTTTATCCGTTCGTTTGGCTGCTAATATAATAGCTGGGCATTTAATTGTTGGTTTATTGGCTAGAATCAGATTGATTAATATTACTGGATTTATAAGTTCCTTGATTTTTCAAAGAGTTTTATTGATTTTGGAGTTTGGTGTTGCGGTTATTCAAGGGTTTGTTTTTAGAATTTTATTATTATTGTACGCTTTAGAAATACCTTTAATATGAGTATTTTCTTCATTTATGTTTGTTTTTTTATTATTTATAAGTTATTATTTATATTATCGTAAGAAAGATTCTATTGTTTCTATTTTGAATAATTCTTTAGTAGATTTACCTTCTCCTTCTAGATTAACTTATTTTTGAAATTTTGGTTCTTTATTAGGGGTATTTTTATTTTCTCAAATTTTGACAGGTTTATTTTTATCTTTTCATTTTAGAGGTGAGGTTAATTTGTCTTTTGACAGAGTGATTCATATAATACGGGATGTTAATTATGGTTGATTACTTCGTGTGGTTCATGCTAATGGTGCTAGAAGTGGAGTTACCATTTTATTATTATCTATAGCTACTGCTTTTTTAGGTTATGTGTTGCCTTGGGGTCAAATGTCTTTTTGGGCTGCTACTGTAATTACTAATTTATTGTCTGCTATTCCCTATGTAGGTATTACTCTTGTGGAGTGGATTTGAGGTGGTTTTGCTGTTGGTAATCCTACTTTAATTCGATTTTTTGCTTTTCATTTTATTTTACCTTTTATTATTTTATTTATAGTAATTCTTCATTTATTGTTTTTACATGAGACTGGATCTAATAATCCTTTAGGGGTTAGAAGTGGGGATAAAATTTCTTTTCACCCTTATTATAGATTTAAGGATGTTTATGGTTTTATAATTTTTTTTGTTTTTTTTATATTTATTTGTTTATGTTATCCTTATATTTTTATGGATGTAGAGAATTTTATTCCGTCTAATCCTTTAGTAACACCTACTCATATTCAACCAGAATGATATTTTTTATTTGCTTATACTATTTTACGTTCGGTGCCTAGAAAAATTGGAGGTGTTGTTGCTTTAATTATATCTGTGGTTGTATTATATTTTTTACCTTTTTTTTTGGGGCATCGTTTTCGTAGAACTTTTTATCATTTTTTAAAATTTGTTTTTTGGTTTTATGTTATTAATTGAATGTTATTAACTTGAATTGGTGTTTGTGAGGTTCTGCGATGATTTTATTCTACAAATCATAAGGATATTGGGACTTTATATTTAATTTTTGGGGCTTGGTCTGCTATAGTGGGGACAGCTATAAGAGTATTGATTCGAATTGAATTAGGACAACCGGGAAGATATTTAGGGGATGATCATTTATATAATGTGATTGTTACTGCTCATGCTTTTATTATAATTTTTTTTATGGTTATACCAATTTTAATTGGTGGGTTTGGAAATTGATTGGTTCCTTTGATATTAGGTGCTCCTGATATAGCTTTTCCTCGAATGAATAATTTAAGTTTTTGATTATTACCGCCTTCTTTATTATTATTATTTATTTCTTCAATGGCAGAAATAGGGGTTGGAGCTGGTTGAACTGTTTATCCTCCTTTGGCTTCTACTATTGGTCATGCTGGTAGATCAGTAGATTTTGCTATTTTTTCTTTACATTTAGCTGGGGCTTCTTCTATTATAGGGGCTATTAATTTTATTTCTACTATTTTTAATATGCGGTCAATAAGAATAGAAAAAGTTCCTTTATTTGTTTGATCTGTTTTAATTACTGCTGTTTTGCTTTTATTATCTTTACCTGTATTAGCTGGTGCTATTACAATATTATTAACTGATCGAAATTTTAATACGTCTTTTTTTGATCCTGCTGGAGGTGGGGATCCTATTTTGTTTCAACATTTATTTTGATTTTTTGGGCATCCCGAGGTTTATATTTTAATTTTACCTGGATTTGGAATTGTTTCACATATTATTAGTTCTTCTGTAGGAAAGCGTGAACCATTTGGGAGTTTAGGTATAATTTATGCTATATTAGGAATTGGGGGAATGGGTTTTGTTGTTTGAGCTCATCATATATTTTCGGTAGGGATAGATGTTGATACTCGAGCTTATTTTACGGCGGCTACTATAATTATTGCTGTTCCTACTGGTATTAAAATTTTTAGATGAATGGCTACTTTACATGGTTCTTATTTTAAAATTGATGTCCCTTTGATGTGGTGTATTGGTTTTGTTTTTTTATTTACTTTAGGGGGAATTACAGGAGTGGTGCTTTCTAATTCTTCTCTTGATATTGTTTTACATGATACTTATTATGTAGTAGCTCATTTTCATTATGTGTTAAGAATGGGGGCTGTTTTTGCTATTTTAGCTGGAATTACTTATTGGTTTTCTTTATTTTTTGGAGTAGTTCTTAGAGAGAAGAAATCTAAGTTACAATTTTATATTATATTTTTAGGGGTGAATATAACTTTTTTTCCTCAGCATTTTTTAGGTTTGAATGGTATACCTCGTCGTTATTCTGATTATCCGGATGTATTTATTTTTTGGAATATGGTTTCTTCTTTAGGATCTCTTTTATCTTTAATTGGGGTTGTGTTTTTTCTTTTTATTGTTTGGGAGAGTTTGGTTCTTAAGTATTCTATTAATAATCCTTATTTTGTAAGTTCATCTTTGGAATGAATTAATAATATTCCCCCTTTAGATCATACTTTTAATCAACTTAATATGTTGTCAACATGATCGTCTATTTATTTTCAAAATGGGGTTTCTCCTGTAATAGAACAGTTGATTTTTTTTCATGATCATACTATAGTGGTGATAATTATGATTATAATTTTAGTTGGTTATATTCTTATTAATTCTTGTTTTAATAAAAGTTATAATTTAGGTTTATTTGAAGGCCAAGAGTTAGAAAGAATTTGAACTGTTTTACCGGCTATTTTTTTATTTTTTATTGCTTTTCCCTCTTTACGGTTATTATATTTGATGGAGGAAAGAGAATTTTATGATATAACTATTAAAGTATTGGGTCATCAATGATATTGGTCTTATGAATATAGAGATTTAGGTTTTAATAGTTTTGATTCTTATATAGTTTCTGATAGTATGTTTCGTTTACTTAATGTTGATAATTATTTAATTATTCCTTATAGGATTAATGTTCGTATGATTATTTCTAGAGTAGATGTAATTCATTCTTGGACTATTCCATCTTTAGGGATTAAGGCTGATGCTGTTCCCGGACGATTAAATCAATTGTCTATAATTTTTAATCGGATAGGGTTGTTCAGAGGCCAATGTTCTGAGATTTGTGGTTTGAGAAAGGTTTATCATCCTTACCATATAGTTAATATATCTCCTTGACCTTTAGTAGTTGGTTTTGGGGTTTTATCTTTTGTAATTGGGCTAGTTAAAATGTTTGTATTTGTGGAATTGGATTTAGTATTTATATCTTTAATTATAATATTTTTTGTAAGTTTTTTATGATGGCGAGATGTGGTGCGGGAAGGAACTTTTCAAGGATATCATTCTAGAGTAGTATTAAAAGGGTTGATATTAGGGATATTATTATTTATTGTTAGAGAAGTTTTCTTTTTTATTTCTTTTTTTTGAGCTTTTTTTCATTCTAGATTAAGTCCTACTGTGGAATTAGGTTCTTCTTGGCCCCCTTGTGGTTTATTTCCATTTAATCCCTTTCAAGTTCCTTTATTGAATACTGTTATTTTATTAGCTTCTGGAGTGAGAGTAACTTGATGTCATCAATCAATTTTGAATGAGGATTGGGAAAGAGCTAAAAATTCTTTAATAATAACTTGAATTTTGGGTTTGTATTTTTTATCTTTGCAGGGATTTGAATATATTATAGCTGCTTTTAGAATTAGAGATTCAGTATATGGGTCAACTTTTTTTATGTCTACAGGATTTCATGGTTTTCATGTAATTGTTGGAACGTTGTTTTTATTTGTGGTTTGAATTCGGATAGTTAAGGGTCATTTTTCTAGAAGTCATCATTTTGGGTTTGAGGCTGCTGCTTGATATTGACATTTTGTTGATGTAGTTTGATTGTTTTTATTTTCTGTTGTTTATAACTTTATTATTTCTACAATTAGAATTCTAATCAGAGTAGCTTTCTACACTATTTTAGAACGAAAAATTCTAGGCTATATTCAAATCCGAAAAGGTCCTAATAAAGTAGGACTAATAGGGATCCTACAACCTTTCGCAGATGCAATTAAACTTTTTAATAAAAATTTAATCACATCAGAAAATATAAATTTTTCTATAGTGTATACCCCATCTTTCTCATTAATAATCTCTATCATCATGATCCCAATCATCTCTTTCAATTATCCAATATTTGATAATAAACACACAATTCTATTATTTTTCATCTTATCTACAATATCTGTATATTTTATTTTAATAATTGGATGAACAGCCAATTCAAAATATTGTCATTTAGGATCTATTCGAAGAGTAGCCCAAATAATTTCCTACGAAGTCTCATTTTTTTTAATTATTTTATTTATTGCAATTATATCAAACTCATATTCACTTACTCAAATTAGAGAATCTCAAACCCTATTATATTTTTTCTGAGGAAATATAATTCTCTTTATAATTTGAACAACTAGTTGTTTAGCCGAAACCAATCGAAGACCTTTCGATTTCGCAGAAGGTGAGTCAGAATTAGTCTCAGGATTCAATGTAGAATACATAGGTGGATGATTTGCATTAATCTTTCTAGCTGAATATATAAGAATATTAATTTTAAGTCTAATATCTACAATCATATTCTTTAAACAATTAAATTTAAGTTCAATAATAATTCTAATTATATTTTTATTACTGATTTGAGTTCGTGGGACTCTCCCACGATTTCGATACGATATACTTATAAAACTTAGATGAAAAATTTTTCTTCCAACATCTTTATTTATAGTACCATTATCATTCTTTGTATTATATATTTATAGATTTATTATAGTAGTAGGGAGAGATGATTGATTAATTATTTGAATAGGGTTAGAAGTTAATATAATAAGTTTTTTATTTTTATTTTATCGTAAGAAAAGAATAAATAATATTGAATCTTGTATAAAATATTTTTTTATTCAAAGATTATCTGCTTTATTTATTGGAGCAGTGTATGATTGAGTGAGAAGATGTATTTTAAGATATAAGTTGGGCGCCGGTCCATTTTTTTTTTGATTTCCATCTGTGATTGATGGTTTGGATTGAGTAGGAGCTTTTTTTTTAATAACTTTTCAAAAAATTTTACCTTTAGTGTTATTGATTATATTTATTAGATGAGTAGTTTGATTTATTTTGATTGTAAGATTAGTTGCTGGGGTATTGGGATCTTTTAATCAAAGTAAGATAAAGTTTCTTTTTGCTTATTCTTCAATTCATCATTTGGGTTGATTATTAATGTGTGGTTTTGTTAATGAGATTTGATTTTTTTATTTGTTAATATATGGGATAGTGGTTGTTTTTATAATATATTATTATGAGATTGATAGATTTATAGATATTATGAAATGAAAGAATAAATGATGATTTTTTTTTGGAATAATAAGAATAGCTGGAGTTCCCCCATTATTAGGGTTTTTTTTAAAATGATTAGCTTTTTATTATATTTTAAATTTATATTTAGTGGTTATAATGGTTTTAATATCTGTGATTATATTTTATATTTATGTTCGGGTTGTTTATGATGATTTTTTAATGTTTTTAGGGGTTTTTATTGGGGTTTTAGGTTTGACGATATTTGAATCTTTATTATTAGTATTGTTAGTATATTTATTATTTTTTTTAATATTTTATAAGGTGGTGGATAATGAGTCTATAAGTCCTTATGAATGTGGTTTTGATCCTAGATCTTTTACACGGATAGTGTTTTCTTATCGATTTTTTTTGATTTCTATTTTATTTATTATTTTTGATGTCGAAATTTCTTTAATACTTCCCATTCCTTTTTTGATAATGGTTATAGGTTTTGTTGGAGTATTGATTTTAGGCTTGTTGTACGAATATAACTATGGGCTATTAATTATAAAACAATATATAATAATAGACACAATATCTATTATTATAATTTTACTAACAATTACTAGAACTATTTTAATTATAATTTCATCAAATTTATTTAGAGAAATTATAGTATTAATAATTTTCACAACCCTAATCATTACATTTTCAGTTTCAAAAATTTTCATTTTTTATATTTTTTTCGAAATCGTATTAATTCCTACAATAATCCTAATTACTAAATACGGAAAACAGCCAGAACGACTTCAAGCCGGAATTTACCTTTTAATTTATACAATCTTAGCATCACTCCCTTTATTAGCTAGCATTTTATACTCATTCCCCTTAATAATTAATCAAACAATAAAATTTAAATTTATAATACTTTTAATAATAGCTTTTTTAGTAAAAATACCCATATTCTTCTTACATTTATGGCTACCTAAAGCTCACGTAGAAGCCCCACTAGAAGGATCAATAATTCTAGCCGCAGTATTATTAAAATTAGGGGGATATGGATTAATCCGACTAATACCAATTTGTTTCCAAAAATTAAATTCAATAAATTATTGAATCATTAGAATCAGAATACTTGGAGCAACAGCCACAGGAATAAATTGCATCCGACAAAAAGATATAAAATCCCTAATTGCTTATTCATCAGTAGCCCATATAGGTCTTGTTTTATCAAGAATTTTCTGTATTAATTATATTGGATTAACAGGAGCAATTATAATAATAATCGCCCATGGAATATCATCATCCGCACTTTTCTTTTTAGTAAATGACCTTTATATAAAAATTCATTCTCGAAACATTATATTATTTAAAGGGTTATTAATCATCACCCCTAACATTACTATATGATGATTCCTATTTATAGCAATAAATATTTCAGCTCCCCCTTCAATTAATACAATCAGAGAAATTTTCATTATATCAAGATTAATTATATGAACAAAATCAACAATTCTCCCTATTATTACAGCCTCAATTATAACAGCCTCATTCTCATTATCTATCTTCATTAATATTACCCACAATCCATTCAATCAATCTAAACAAAAAACCTATTTATCATTAATAATACATTTAATTCCCTTAATCATACTTTTAATAAAAATAGAAACTATAATTACAATAAGACTAATAAGAATATGTTGATGACGAAAAAATATCATTATAATACTTATAAGATTAGAAATATTATTAATTTCCTTATTTATAACAATAAACTTAACACTTCTGATAATCTTAACTTTAATAGTTAGAGGATCAAGAATTGGACTTAGATTACTAGTAGCTATATCTCACACTCATAAATCTTCCAACTCTATATTTATTATAATCACCTTAACAATTCCATTATTTTTAATTTATCTATTAATAAATAACACATTTATCTCTATAGAAATCCCTTTAATTAATATAACTTCATTTAATATCCCTATTGGAATTAGATTAGATTGAATTTCATGTATATTTTTATCTACAGTAATATTCATTTCAAGAATAATTTTAACATTCAGAACATTTTACATACCAAAAAAAGAATATAAAAAATTTTCCCTTCTCTTGATAATATTTGTTTTATCAATAATAATTTTAATTATTAGAGATAACATCATTTTCATCTTACTATCCTCATATATTTTAGTAATCTATTACCAAAATTACTCAACCGCAGCTTCAGGAACTATTACACTTCTATCTAATCGAATTGGAGATATTATAATTTTATTAGCTATTAGAATTACAATAATAAATTCAAACTGAAATTTTAACAACGAAGAATATTTAATCACAATAATTCTACTTCTTATTGCAGCATCATCCAAAAGAGCCCAATTCCCATTCTCAGCCTGATTACCAGCAGCCATAGCTGCTCCAACACCTATTTCCGCTCTAGTACATTCGTCCACCTTAGTAACAGCAGGAGTATATTTATTAATCCGAATTATACACCCAATCTCTATTTCAATTATCATAATCTTATCCAGAATAACAGCTATCTATGCAAGAATATCAGCAAATTGAGAACAAGATTTAAAAAAAATCATCGCACTATCAACCTTAAGACAAATTGCTATAATAATATTCGCCATTTCAATAAAATCAACAACATTAGCTTTTTTCCATTTAATTATTCACGCCATATTCAAGTCTACTATATTTCTATGTGCAGGAATTATAATTCACAACTCATCATATCAAGATATACGAATAATAGATAAAATAAATAATTCACCATTAATAATATCAATCTTAGGATTATCAGGTATAATATTAATAGCTATTCCATTCACATCGGGATTTTTCTCCAAAGATTCAATCATTGAAACAATAATCTCCTCGAAATTCAATATAATAATAACATTATTAATAATCATATCAATTGGAATAACTGCTACCTACACATTACGTATATCATTTTACTCAAATAAATACTTCTTAAAACCTGATTCCATATACCACGAAGATTTAAATTCAAATCTCCCAATCACCCTAATAACTACTCTTTCAATTTCTTTAGGAACATCAATTATATGAATTCTAACACCCTACCAAATCCTTATTTTCCCTAATATATTTAAATTTTTAATTTTAACAACATTATTAACTGGAACAATTTTAGGTATTACTTTATCATTCAAATCCCCAACATATATAAAATTAGGAGAATCATCAATTTCATTATGATTTATTCATATATTAACCACAACAAATAATTTATCCCCATTAATAAACACTTTCTCAATTAATGACAAAACATGACAAGAAATATATGGACCTAAAGGATCCTTTAATACCATTAAAAATATATCAAACTTACCAAATCTAATTAAAACAATATTTTCACTAATTTTATTAACAATACTTCCAGTATTGATGATGATTGTTATTATAGGTTTGTTTTTTTTAATAAGCTCTCAACCTGTATTTATAGTGGGAGTATTAATTTTAATTACTTTTTTTTATTCTTTTTTTTTATATATATTAATGGGTAGATATTGGTTTAGATATGCTATAGTAATGGTAATATTAAGAGGTGTATTGGTGGTTTTTACATATATAGTGAGATTATTTCCTAATGAAAGATTTGAGGTTTATATGGTTTATGTGGTTATTTTTATATTATTTTTTAATCCTGATTATAGAATAGTGAGATTTAGATTATGGGTAAATTATATTAGAATGTTTAATATATTTTTAGTTGTGTTTTTATTGAGAATTATATTAATGGTTATTTGGGTTAGAGGATTGGAGGGGGCTATTCGTTCCTTTGGTATCAGGATCCCGAAATTATATGATCTATCTTGTTACAAGAAATTAAACATACTTTGTAAATTATAGTATTTAAGTTTAATAACTAAAATAAGTAAAGACTGTTTAACAAAAACATTTTTATTATTAATAATAAGTCTGCTCAATGAGTGCTAAGGTAGCATAATAATTTGTCTTTTAATTAAAGACTAGACAAAAGACTTAACATCTCCTAATTGTAAAAAGACAATTATTAAAAAGAAAGACGATAAGACCCTATCGAACTTTACTTCAGTTTAACTGGGGCAGTTAATTAATTATTATTTTATCAAGTTACCGTAGGGATAACAGCACAATAAAATTTATAAGATCTTATTAAAATAAAGATTGTGACCTCGATGTTGATTTAATCCGGAAGTCTGTTCGACTTTTAAAAAATTACATGATTTGAGTTCAGACCGGTGTAAACCAGGTCGGTTTCTATCTTCTAGTACGAAAGGACCTAAGAATTAATATTAGTGCCAGCAATCGCGGTTATACTTTTAATAAATAGGATTAGATACCCTAGTATATCTTATTAGAGGAACCTGTTTTCTACGACAATCCACGTTAATTTTCACTTTTTATATACCGCCATTAGGTCAAGGTGTAATCTACATTTAAGTATGGGTTACATTAAAGGATTTAAATGTACAATATTTCACTATGATATATGTACATATCGCCCGTCACCCTTATTAAGGTAAGTCGTAACATAGTTGATATTTTGGAAAAAGTATCAAG
>Agelenidae_Agelena_silvatica
GTAAGTTTATTTTCTGTTTTTGATCCTACGTCTTATTTTGGTGTTTCTTTAAATTGAATTATTATGTTTATTATTTTTATATTTTTACCGAGACGATATTTTTTTATTAAAAGTGATTATGTAAATATTATATTTATAGTGTATGGTGGAGTGAAAAAAATGTTTAATGAAGTTGGTCAACCGAATCATAATGTATTAAGATTTTTATGTGTAATAACTTTTTTGTATTTAATGATGAGAAATTTATTGGGTTTATTTCCTTTCGTTTTTACTAGTACTGCTCACCCTATAATTTCTTTAGGATTTGGGTTTGTTTTGTGAGTATCATTTTTTTTGATAGGGTGATTTAAAAACTTTAAGAATAGAGCTGCGCATTTGGTGCCTGAGGGGAGTCCTATTTTATTATCACCTTTATTGGTTTTAATTGAAAGTATTAGCCATTTAATTCGACCATTTACTTTATCCGTTCGTTTAGCTGCTAATATAATAGCTGGGCATTTAATTGTTGGTTTATTGGCTAGAATTAGATTGATTAATGTTACTGGATTTATAAGTTCTTTAATTTTTCAAAGAATTTTATTGATTTTGGAGTTTGGGGTTGCGGTTATTCAAGGTTTTGTTTTTAGAATTTTGTTATTATTATATGCTTTAGAAATACCTTTAATATGAATATTTTCTTCATTTATATTTGTTTTTTTATTATTTATAAGTTATTATTTATATTATCGTAAGAAAGATTCTATTGTTTCTATTTTGAATAATTCTTTAGTAGATTTACCTTCTCCTTCTAGATTAACTTATTTTTGAAATTTTGGCTCTTTATTAGGGGTGTTTTTATTTTCTCAAATTTTAACAGGTTTATTTTTATCATTTCATTTTAGAGGTGAGGTTAATTTATCTTTTGATAGAGTGATTCATATAATACGAGATGTTAATTATGGTTGATTACTTCGTGTAGTTCATGCTAATGGTGCTAGAAGTGGAGTTACTATCTTATTATTATCTATGGCTACTGCTTTTTTAGGTTATGTGCTACCTTGGGGTCAAATGTCTTTTTGAGCTGCTACTGTAATTACTAATTTATTGTCTGCTATTCCTTATGTAGGTATTTTTCTTGTGGAATGGATTTGAGGCGGTTTTGCTGTTGGTAATCCTACTTTAATTCGATTTTTTGCTTTTCATTTTATTTTACCTTTTATTATTTTATTTATAGTGGTTTTTCATTTATTGTTTTTGCACGAGACTGGGTCTAATAACCCTTTAGGGGTTAGAAGTGGGGATAAAATTTCTTTTCACCCTTATTATAGATTTAAGGATGTTTATGGTTTTATAATTTTTTTTGTTTTTTTTATATTTATTTGTTTATGTTATCCTTATATTTTTATGGATGTTGAGAATTTTATTCCATCTAATCCTTTAGTAACTCCAACTCATATTCAACCAGAATGATACTTTTTATTTGCTTATACTGTTTTACGTTCGGTACCTAGAAAAATTGGGGGTGTTATTGCTTTAATTATATCTGTAGTTGTATTATATTTTTTACCGTTTTTTTTAGGGCATCGTTTTCGTAGAACTTTTTATTATTTTTTGAAATTTGTTTTTTGATTTTATGTTATTAATTGAATATTATTAACTTGAATTGGTGCTTGTGAGGTTCTGCGATGATTTTATTCTACAAATCATAAAGATATTGGGACTTTATATTTAATTTTTGGGGCTTGGTCTGCTATAGTGGGGACAGCTATAAGAGTATTGATTCGAATTGAATTAGGACAACCGGGAAGATATTTAGGGGATGATCATTTATATAATGTAATTGTTACTGCTCATGCTTTTATTATAATTTTTTTTATAGTTATACCGATTTTAATTGGAGGGTTTGGAAATTGATTGGTTCCTTTAATATTAGGGGCTCCTGATATAGCCTTTCCTCGTATGAATAATTTAAGTTTTTGATTATTACCCCCTTCTTTATTATTATTATTTATTTCTTCAATGGTGGAAATAGGGGTTGGAGCTGGTTGAACTGTTTATCCCCCTTTGGCTTCCACTATTGGCCATGCTGGTAGATCAGTAGATTTTGCTATTTTTTCTTTACATTTAGCTGGGGCTTCTTCTATTATAGGGGCTATTAATTTTATTTCTACTATCTTTAATATACGTTCAATGAGAATAGAAAAAGTTCCTTTATTTGTATGATCTGTTTTAATTACTGCTGTTTTGCTTTTATTATCTTTACCTGTGTTGGCTGGTGCTATTACAATATTGTTAACTGATCGAAATTTTAATACGTCTTTTTTTGATCCTGCTGGAGGTGGGGATCCTATTTTGTTTCAACATTTATTTTGATTTTTTGGGCATCCTGAAGTTTATATTTTGATTTTACCTGGTTTTGGGATTGTTTCGCATATTATTAGTTCTTCTGTAGGAAAACGTGAACCATTTGGGAGTTTGGGGATAATTTATGCTATATTAGGAATTGGGGGGATGGGTTTTGTTGTTTGAGCTCATCATATATTTTCGGTAGGAATAGATGTTGATACTCGAGCTTATTTTACGGCGGCTACTATAATTATTGCTGTTCCTACTGGTATTAAAATTTTTAGATGAATGGCTACTTTGCATGGTTCTTATTTTAAAATTGATGTTCCTTTAATATGGTGTATTGGTTTTGTTTTTTTATTTACTTTAGGGGGGATTACAGGGGTGGTGCTTTCTTATTCTTCTCTTGATATTGTTTTACATGATACTTATTATGTAGTAGCTCATTTTCATTATGTATTAAGAATGGGGGCTGTTTTTGCTATTTTAGCTGGAATTACTTATTGATTTTCTTTATTTTTTGGGGTGGTTCTTAGAGAGAAAAAATCTAAGTTGCAATTTTATATTATATTTTTAGGGGTAAATATAACTTTTTTTCCTCAGCATTTTTTAGGTTTGAATGGCATACCTCGTCGTTATTCTGATTATCCGGATGTATTTATTTTTTGGAATATAGTTTCTTCTTTAGGGTCTCTTTTATCTTTAATTGGGGTTGTATTTTTTCTTTTTATTGTTTGGGAGAGTTTGGTTCTTAAGTATTCTATTAATAATCCTTATTTTGTAAGTTCATCTTTAGAATGAATTAATAATATTCCCCCTTTAGATCATACTTTTAATCAACTTAATATGTTGTCAACATGATCGTCTGTTTATTTTCAAAATGGGGTTTCCCCTGTAATAGAACAGCTGATTTTTTTTCATGATCACACTATAGTGGTGATAATTATGATTATGATTTTAGTTGGTTATATTCTTATTAATTCTTGTTTTAATAAAAGTTATAATTTAGGTTTATTTGAGGGTCAAGAGTTAGAGAGAATTTGGACTGTTTTACCGGCTATTTTTTTATTTTTTATTGCTTTTCCTTCTTTACGGTTATTATATTTAATGGAGGAAAGAGAATTTTATGATATAATTATTAAAGTGTTGGGGCATCAATGATATTGATCTTATGAATATAGAGATTTAGGTTTTAATAGTTTTGATTCTTATATAGTTTCTGATAGAATGTTTCGTTTACTTAATGTTGATAATTATTTAATTATTCCTTATGGGGTTAATGTTCGTATAATTATTTCTAGAGTAGATGTAATTCATTCTTGAACTATTCCATCTTTAGGAATTAAGGTTGATGCTGTTCCCGGGCGGTTAAATCAATTGTCGATAATTTTTAATCGGATAGGGTTGTTTAGAGGGCAATGTTCTGAGATTGTGTGGTTGAGAAAGGTTTATCACCCATACCATATAGTTAATATATCTCCTTGACCTTTAGTAGTTGGTTTTGGGATTTTATCCTTTGTAATTGGGTTAGTTAAAATATTTGTATTTGTGGAGTTGGATTTAATATTTGTATCTTTAATTATAATATTTTTTGTAAGTTTTTTATGATGGCGAGATGTGGTGCGGGAGGGGACTTTTCAAGGTTATCATTCTAGAGTAGTATTAAAAGGGTTGATATTAGGTATATTATTATTTATTGTTAGAGAAGTTTTCTTTTTTATTTCTTTTTTTTGAGCTTTTTTTCATTCTAGATTAAGTCCTACTGTGGAGTTGGGTTCTTCTTGGCCACCTTGTGGTTTATTTCCATTTAATCCTTTTCAAGTTCCTTTATTGAATACTGTTATTTTATTGGCTTCTGGGGTGAGAGTTACTTGATGTCATCAGTCAATTTTGAATGAAGATTGGAAGATAGCTAAAAATTCTTTAATAATAACTTGAATTTTGGGTTTGTATTTTTTATCTTTACAGGGATTTGAATATATTATAGCTGCTTTTAGAATCAGAGATTCAGTTTATGGGTCAACTTTTTTTATATCTACAGGATTTCATGGTTTTCATGTAATTGTTGGGACGTTGTTTTTATTTGTGGTTTGAATCCGGATAGTTAAGGGTCACTTTTCTATAAGCCATCATTTTGGATTTGAGGCTGCTGCTTGATATTGACATTTTGTTGATGTAGTTTGATTGTTTTTATTTTCTGTTGTTTATAACTTTATCATTTCTACAATTAGAATTCTAATCAGAGTAGCTTTCTACACTATTTTAGAACGAAAAATTCTAGGTTATATTCAAATCCGAAAAGGCCCTAATAAAGTAGGACTAATAGGGATTCTACAACCTTTTGCAGACGCAATTAAACTTTTTAATAAAAATTTAATTACAGCAGAAAATATAAATTTTTCTATAGTATATACACCAGCTTTCTCATTAATGATCTCTATTATTATAATTCCAATCATCTCTTTCAATTACCCAATATTTGATAATAAACACACAATTCTGTTATTTTTCATCTTATCTACAATATCTGTATATTTCATTTTAATAATTGGATGAACAGCCAACTCAAAATATTGTCACTTAGGGTCTATTCGAAGAGTAGCCCAAATAATTTCCTATGAAGTCTCATTTTTTTTAATTATTTTATTTATTGCAATTATATCAAACTCATATTTACTTACTCAAATTAGAGAATCTCAGATTCTATTATATTTCTTCTGAGGAAATATAATTCTCTTTATAATTTGAACAACTAGTTGTTTAGCCGAAACCAATCGAAGACCTTTTGACTTCGCAGAAGGTGAATCAGAATTAGTCTCAGGGTTTAATGTAGAATACATAGGTGGATGATTTGCGTTAATCTTTCTAGCTGAATACATAAGAATATTAATTTTAAGTTTAATATCTACAATTATATTCTTTAAACAATTAAATTTAAATTCAATAATAATTCTAATTATATTCTTATTACTAATTTGAGTTCGTGGGACTCTCCCACGATTTCGATATGATATACTTATAAAACTTAGATGAAAAATTTTTCTCCCAATATCTTTATTTATAGTGCCATTATCATTTTTTGTATTATATATTTATAGATTTATTATAGTAGTGGGGAGAGATGATTGGTTGATTATTTGAATAGGATTAGAAGTTAATATAATAAGTTTCTTATTTTTATTTTATCGTAAGAAAAGAATAAATAACATTGAATCTTGTATGAAATATTTTTTTATCCAAAGATTATCTGCTTTATTTATTGGGGTAGTGTATGATTGAGTGAGAAGATGTATTTTAAGATATAAGTTGGGCGCGGGCCCCTTTTTTTTTTGATTTCCATCTGTGATTGATGGTTTGAATTGAGTAGGTGCTTTTTTTTTAATAACTTTTCAAAAAATTTTACCTTTAGTATTATTAATTATGTTTATTAGATGGGTAGTTTGGTTTATTTTAATTGTAAGATTAGTTGTTGGGGTATTGGGATCTTTTAATCAAAGTAAGATAAAATTTCTTTTTGCTTATTCTTCAATTCATCATTTAGGTTGATTATTAATGTGTAGTTTTGTTAATGGAATTTGATTTTTTTATTTATTAATGTATGGGATAGTAGTTGTTTTTATAATATATTATTATGAGATTGACAGATTTATAGATATTATGAAATGAAAGAATAAATGATGATTTTTTTTAGGAGTAATAAGAATAGCTGGAGTTCCTCCTTTATTAGGTTTTTTTTTAAAATGATTAGCTTTTTATTATATTTTAAATTTATATTTAGTGGTTATAATGGTTTTAATATCTGTGATTATATTTTATATTTATGTTCGGGTTGTCTATGATGACTTTTTAATGTTTTTAGGTGTTTTTATTGGTATTTTAGGTTTGATAATATTCGAATCTTTATTATTAGTATTATTAGTATATTTGTTATTTTTTTTAATATTTTATAAGGTGGTGGATAATGAGTCTATGAGTCCTTATGAATGTGGTTTTGATCCTAGATCTTTTACACGGATAGTGTTTTCTTATCGATTTTTTTTGATTTCTATTTTATTTATTATTTTTGATGTTGAGATTTCTTTAATACTCCCCATTCCTTTTTTATTAATGGTAATAGGGTTTGTTGGAGTATTAATTTTAGGTTTGTTGTACGAGTATAATTATGGGCTATTAATAATAAAACAATATATAATAATAGATACAATATCTATCATTATAATTCTACTAACAATTACTAGAACTATTTTAATTATAATCTCATCAAATTTATTTAGAGAAATTATAGTATTAATAATTTTCACTACCCTAATCATTACATTCTCAGTCTCAAAAATTTTCATCTTCTATATTTTCTTCGAAATCGTATTGATCCCCACAATAATCCTAATTACTAAATACGGAAAACAACCAGAACGGCTTCAAGCCGGAATCTACCTTTTAATTTATACAATCCTAGCTTCACTTCCCTTATTAGCTAGTATTTTATATTCATTCCCCTTAATAATCAATCAAACAATAAAATTTAAATTTATAATACTTCTAATAATAGCTTTTTTAGTAAAAATACCTATATTCTTCTTACATCTATGATTACCTAAAGCTCACGTAGAAGCCCCATTAGAAGGATCAATAATTCTAGCCGCAGTATTATTAAAATTAGGGGGATATGGATTAATCCGACTAATACCAATTTGTTTCCAAAAATTAAATTCAATAAATTATTGAATCATTAGAATTAGAATAATTGGAGCAATAGCCACAGGAATAAATTGCATCCGACAAAAAGATATAAAATCCCTGATCGCTTATTCATCAGTAGCCCATATAGGTCTTGTTTTATCAAGAATTTTCTGTATTAATTATATTGGATTAACAGGGGCAATTATAATAATAATTGCCCATGGAATATCATCATCCGCACTTTTCTTTTTAGTAAATGACCTTTATATAAAAATTCATTCTCGAAACATTATATTATTTAAAGGACTATTAATCATTACCCCTAACATTACTATATGATGATTCTTATTTATAGCAATAAATATTTCAGCGCCCCCCTCAATTAACACAATCAGAGAAATTTTCATTATATCAAGATTAATTATATGAACAAAATCAACAATTCTTCCTATTATTATAGCCTCAATTATAACAACTTCATTCTCATTATCTATTTTCATTAATATTACTCACAATCCATTCAATCAATCTAAACAAAAAACCTACTTATCATTAATAATTCATTTAATTCCCTTAATCATACTTTTAATAAAAATAGAAACCATAATTACAATAAGACTAATAAGAATATGTTGATGACGAAAAAATATTATTATAATACTTATAAGATTAGAAATATTACTAATTTCCTTATTTATAACAATAAACTTAACACTTCTCATAATTTTAACCTTAATAGTTAGAGGATCAAGAATTGGACTTAGATTATTAGTAGCTATATCCCACACTCATAAATCTTCCAACTCTATATTTATTATAATCACCTTAATAATTCCACTATTTTTAATTTATTTATTAATAAATAACACATTTATCTGTATAGAAATTCCCTTAATCAATATAACCTCATTTAATATACCTATTGGAATTAGATTGGATTGAATCTCATGTATATTTCTATCTACAGTAATATTTATTTCAAGAATAATCTTAACATTCAGAACATTTTACATACCAAAAAAAGAATATAAAAAATTTTCCATTCTTTTAATAATATTCGTTTTATCAATAATAATCTTAATTATTAGAGATAATATCATTTTCATTTTATTATCCTCATATATTTTAGTAATTTATTACCAAAATTACTCAACCGCAGCTTCAGGAACTATCACACTTCTATCTAATCGAATTGGAGATATTATAATTTTATTAGCTATTAGAATCACAATAATAAATTCAAACTGAAATTTTAATAACGAAGAATATTTAATTACAATAATTCTACTCCTTATCGCAGCATCATCTAAAAGAGCTCAATTCCCATTCTCAGCCTGATTACCAGCAGCAATAGCTGCTCCAACCCCTATTTCCGCTCTAGTGCATTCATCCACCTTAGTAACAGCAGGGGTATATTTATTAATCCGAATTATACACCCAATTTCTATCTCAATTATTATAATTCTATCCAGAATAACAGCTATCTACGCAAGAATATCAGCAAATTGAGAACAAGACTTAAAAAAAATCATCGCACTATCAACCTTAAGACAAATCGCTATAATAATATTCGCTATTTCAATAAAATCAACAACATTAGCTTTTTTTCATTTAATTATTCACGCCATATTCAAATCTACTATATTTCTATGTGCAGGAATTATAATCCACAACTCATCATATCAAGATATACGAATAATAGATAAAATAAATAATTCACCATTAATAATATCAATTTTAGGATTATCAGGTATAATATTAATAGCTATCCCATTTACATCAGGATTTTTCTCCAAAGATTCAATTATCGAAACAATAATTTCTTCAAAATTCAATATAATAATAACATTCTTAATAATTATATCAATTGGTATAACTGCCGCCTACACATTACGCATATCATTTTACTCAAATAAATACTTCTTAAAACCTGATTCCATATCCCACGAAGATTTAAATTCAAATCTTCCAATCATCTTAATAACTACTCTTTCAATTTCTTTAGGGACATCAATTATATGAATCCTAACACCTTACCAAATCCTCATTTTCCCTAATATATTTAAATTTTTAATTTTAACAACATTATTAACTGGAACAATTTTAGGTATTACTTTATCATTTAAATCCCCAACATATATAAAATTAGGAGAATCATCAATTTCACTATGATTTATTCATATATTAACCACAACAAATAATTTATCCCCATTAATAAACACTTTCTCAATTAATGACAAAACATGACAAGAAATATATGGGCCTAAAGAATCCTTTAATACCATCAAAAATATATCAAACTTACCAAATCTAATAAAAACAATATTTTCACTAATTTTATTAACAATACTCCCAGCATTGATGATGATTGTTATTATAGGTTTGTTTTTTTTAATAAGATCTCAACCTGTATTTATAGTGGGAGTGTTAATTTTAATTACTTTTTTTTATTCTTTTTTTTTATACATATTAATAGGTAGATATTGGTTTAGATATGCTATAGTAATGGTAATATTAAGCGGTGTGTTGGTAGTTTTTACATATATAGTAACATTATTCCCTAATGAAAGATTTGAAGTTTATATGGTTTATGTGGTTATTTTTATATTATTTTTTAGTTCTGATTATAGAATGGTGAGATTTAGATTGTGGGTAAATTATATTAGAATGTTTAATATATTTTTAGTTGTGTTTTTATTGAGAATTATATTAATGGTTATTTGGGTTAGAGGACTGGAGGGGGCTATTCGTTCCTTTTGTATCAGGATCCCGAAAAATTATGATCTATATTGTAATAAGTAATTAAACGTTTATTATATATAATAGTACCAAAGTTTCACAACTAAAATTAGTAAAGACTGTTTAACAAAAACATCTCTAATATTATTAGTAAATCTGCTCAATGAGTGCTAAGGTAGCATAATCATTTGTTTTTTAATTAAAAACTAGATGAAAGATTTAACATTTCTTAAATATAAAAAGATATTTATAAAATAAAAAGACGACAAGACCCTATTGAACTTAACTAAAGTTAAACTGGGGCAGTTAATTAATTAATATTTTATCAAGTTACCATAGGGATAACAGCGTAATTATTTTCTTAAGCTCTTATTAAAAAATAGTTTGCGACCTCGATGTTGAATTAATTAGGAAGTCTGTTCGACTTTTAATTAACTACATGATTTGAGTTCAGACCGGCGCAAGCCAGGTCGGATTCTATCTTTTAGTACGAAAGGACCTGAAAATTAATATTAGTGCCAGCAGTTGCGGTTAAACTTTATATAAATAGGATTAGATACCCTAATATATCTGATTAGAGGAATTTGTCCATTACGATAATCCCCGCTAAATTTAACTTTTTATATACCGCCATTAGGTCAAGGTGTAGTTAATACCTAAGGATGAATTACATTAAAGGATTTAAAAGTATAAAATTTCAGTATGAAATGTGCACATATCGCCCGTCACCCTTGTCAAGGTAAGTCGTAACATAGTTGATGTTTTGGAAAAAGCATCAAG
>Clubionidae_Clubiona_sp1
ATAAATCTATTTTCAGTATTTGATCCTACTTCATATTTAGGGATTAGATTAAATTGAATTATTGTATTTATTGTAATTATATATATTCCTAGTAAATATTATTTATTAGATGGAGGATTGTTAAATAATTTTAAAAATATTTTTCATCAAATTAGAAAGATTTTTAGTGAAGTATCATATCCTAATAATTTGGCTATTAATTTTATAGTTGTAGTAACATTTATATATTTAGTAATTACAAATTTAATTGGTTTATTTCCATTTATTTTTACTAGTTCAGCCCATCCTATAGTTACTTTGGGCTGGGGTATTGTGTTTTGATTATCTTTTTTTATTATAGGTTGAATAAAATCTTTTAAAATAAGTGCAGCACATTTGGTTCCGGAGGGAAGTCCTATTTTTTTATCTCCTTTAATAGTATTAATTGAATCAATTAGACATTTAATTCGTCCTTTTACATTATCTATTCGATTGGCTGCTAATATAATAGCTGGTCATTTAATTGTTGGTTTATTATCTATGGTAAGAATAATTAATGTTTTTGGTATATTTTCTTCATTAATTTTACAAAGTGTGTTATTAATTTTGGAGTTTGGTGTAGCTGTAATTCAGGGATTTGTATTTAGTATCTTATTATTATTATATGCTTTGGAAATACCTTTATTTTGAGATATATCTTTATTTATAGCAATATTAATTATATTAGTAATAGTAATATTATATTTTCGTAAAATAGATAAATTATTTAAGATTATTAATGGATCTTTGGTTGATTTACCTTCGTCATCTAGTTTAAGATATTTATGGAATTTTGGATCATTATTAGGTTTGTTTTTATTTATTCAAATTATTAGTGGTTTATTTTTATCTTTTCATTTTAGAGGAGATGTAAATTTATCGTTTGATGTAATTATTCATATGATGCGAGATGTAAATTATGGTTGAATTTTACGTGTAATTCATGCTAATGGAGCTAGTAGAGGAACTAGAATTTTATTATTATCTATAGCTACAGCTTTTTTGGGTTATGTATTACCTTGAGGTCAAATATCTTTTTGAGCAGCTACTGTAATTACTAATATATTATCCGCAATTCCTTATGTAGGTATTATTTTAGTTGAATGAATTTGGGGAGGATTTGCTGTTAGAAATCCTACGTTGACTCGGTTTTTTGCTTTTCATTTTATTCTTCCTTTTATTATTATATTTTTTGTCATTTTACACTTATTTTTTCTTCATGAGAAAGGTTCTAGTAATCCGTGTGGTTTAAATAGTATGGATAGGATTATTTTTCACCCTTATTATAGAGTTAAGGATTTTTTTGGATTTTTTATTTTTTTTATTATTTTTTTAATAATTTGTATGTTATACCCTTATATATTTATAGATGTGGAAAATTTTATTTCTTCTGATCCATTAGTAACTCCTGTCCATATTCAGCCTGAATGATATTTTTTGTTTGCTTATACTATTTTACGTTCTATTCCTAGTAAAATTGGGGGAGTTATTGCTTTAGTTATATCAGTAATAATTTTATATTTTTTACCTTTATTTTTAATTCATCGATTTCGTAGTGCTTTTTATTATTTTTTTAAGTTTATTTTTTGGTTAAATTTGGTAAATTGATTATTATTAACTTGGATTGGTGCGTGTGAAGTACTGCGATGATTATATTCTACTAATCATAAAGATATTGGAACTTTATATTTAATTTTTGGAGCTTGATCAGCTATGGTTGGAACAGCTATAAGAGTATTAATTCGAATAGAATTAGGACAATCTGGAATGTTTTTAGGAGATGATCATTTATATAATGTGGTGGTTACGGCTCATGCTTTTGTTATAATCTTTTTTATAGTAATACCAATTTTAATTGGTGGATTTGGAAATTGAATAGTTCCAATAATATTAGGGGCAGCTGATATAGCTTTCCCTCGTATAAATAATTTAAGTTTTTGATTATTACCTCCTTCTTTATTTTTATTATTTATTTCATCTTTAGCGGAAATAGGGGTAGGTGCAGGATGAACAGTTTATCCCCCTTTAGCTTCTACTGTAGGGCATATAGGAAGAGCTATAGATTTTGCAATTTTTTCATTACATTTGGCTGGTGCTTCATCTATTATAGGTGCGGTAAATTTTATTACTACAATTATTAATATGCGTTCTATGAGAATAGAAAAAGTACCATTGTTTGTATGATCTGTATTAATTACAGCTGTACTTTTATTACTTTCACTACCTGTATTAGCAGGTGCTATTACTATATTATTAACGGATCGTAATTTTAATACCTCTTTTTTTGATCCGGCTGGAGGAGGGGATCCTATTTTATTTCAACATTTATTTTGATTCTTTGGACATCCTGAAGTTTATATTTTAATTTTACCTGGATTTGGAATTGTTTCTCATGTGATTAGATCTTCAGTTGGAAAAAAGGAACCTTTTGGAAGATTAGGAATAATTTATGCAATAGTAGGAATTGGGGGAATGGGATTTGTTGTATGAGCTCACCATATATTTTCTGTAGGTATAGATGTAGATACACGTGCTTATTTTACAGCAGCTACAATAATTATTGCAGTTCCTACGGGAATTAAGGTTTTTAGATGAATAGCTACTTTACATGGATCTTTTTTTAAAATTTCTGTACCTTTAATGTGAAGAATTGGATTTGTTTTTTTATTTACATTAGGAGGAATTACTGGTGTAATTTTGTCTAATTCATCTTTAGATATTGTATTACATGATACATATTATGTTGTAGCTCATTTTCATTATGTATTGAGTATAGGAGCTGTTTTTGCTATTATAGCTGGTATTACTTATTGATTTCCTTTATTTTTTGGAGTGGTATTACATGAAAAAAAATCTAAGCTACAGTTTTATATTATATTTTTAGGAGTTAATATAACTTTTTTTCCTCAACATTTTTTAGGTTTAAATGGAATGCCACGTCGTTATTCTGATTATCCAGATGCATTTTTATTTTGAAATATTATTTCTTCAATAGGATCAGTATTATCTTTATTTGGTGTTATTATATTTGTATACATTGTATGAGAAGCTTTAGTATATTATTATAATGTTTTTGATAATTATTTTGTATTATCTTCACTGGAGTGAATAAATAGATTACCCCCTATAGATCATACTTTTAACCAATTTAATATATTGTCAATTTGAGGAAATATATATTTTCAAAATGCTGTCTCCCCTGTAATGGAACAATTAATTTTTTTCCATGATTATTCAATAATAATTATGATTATAATTATATTATTAGTAGGGTATATAATTGTTAATTCTTGTTTTAATAAAAATTACAATTTAGGTTTATTTGAAGGACAAGAATTAGAGAGAATTTGAACATTATTGCCTGGTATTTTTTTATTATTAATTGCTTTTCCTTCTCTTCGTCTATTATATTTAATGGAGGATTATGATGATTATGATTTAACTATCAAGAGATTGGGTCATCAGTGATATTGAACGTATGAATATAGTGATTTAGGAGCTAAATTTTTTGATTCTTATATAAGAAATAATAGATTATTTCGTTTATTAAATGTGGATAATTGTTTAGTACTACCATATAACAGAAGAATTCGGTTGATTACGACAAGTGTTGATGTAATTCATTCATGAACTATCCCTAGTGTAGGGGTAAAGGTTGATGCAATTCCTGGTCGTTTAAATCAATTATTTTTAATATTTAATCGTATAGGAATTTTTACTGGTCAATGTTCGGAGATTTGTGGTTTGGAAAAGTTTTATCATCCTTTTCATATAGTCAATATTTCTCCATGACCAATTGTTGTAGGTTTTAGAGTATTAGGAGTAGTTATTGGATTAGTAAAAATAATAACTTTTTATGAAAAAGATTTATTTTTGTTATCTTTATGTGTAGTAATTTTAATTTCTTTATTATGGTGACGTGATGTGATTCGTGAAAGAACTTTTCAGGGAAATCATTCTAGAATAGTCTTAGATGGATTAATATTTGGGATAATTTTATTTATTGTAAGCGAAATTTTTTTTTTTATTTCTTTCTTTTGAGCTTTTTTTCATTCAAGATTGAGACCAACAACTGAATTAGGATTAGTTTGACCACCTTCTGGTATTTTCCCTTTTAATCCTTTTCAGGTTCCTTTATTAAATACTGTAATCCTATTAAGATCTGGGGTAACTATTACATGATCTCACCAATATATTTTATGTGGAAAGATATCAGAAGCTAAGATTTCTTTAATAATAACTTGATTATTAGGCTTATATTTTTTAATGTTACAAGGATTTGAATATTATATAGCTTCATTTTGTTTAAATGATGCTGTATATGGATCTACTTTTTTTGTTTCTACTGGATTTCATGGATTTCATGTAATTGTTGGTACTTTATTTCTTTTTATTATTTGGGTTCGTATACTAAAAAATCATTTTTCATCTAATCATCATTTTGGATTTGAAGCAGCTGCTTGATATTGACATTTTGTTGATGTTGTATGATTATTTTTATTTTCTGTAATTTATAATTTACTAATTATTTCAATTAGAATTTTAATTAGTGTAGCTTTTTATACTATTTTAGAACGAAAAATTCTAAGATATATTCAACTTCGAAAAGGACCTAACAAGGTTGGAATAATAGGAATTTTACAACCTTTCAGAGATGCTTTAAAATTATTTAATAAAAATTTATCATTATCAGAATTAACTAATTATCTAATTTCCTATACACCAGCTCTATCTTTATTTATATCTATTATAATAATTCCTTTAATTACTTTTAATTATTCTATATATGATAATAAACATAACTTTTTATTATTTTTTTTATTATCCAGAATAACAGTATATTTTATTCTATTAGTAGGATGATCTACTAATTGTAAATATAGACATATAGGTGCAATCCGAAGAATTGCACAAATAATTTCTTATGAAGTATCATTATTTATAATTATCTTATTTATTACAATTATATCATATTCATACTCTTTTATACAAATTTCAAAATCACAAATATTTATATATTTCGCTTGAGGAAATTTATTATTATTAATATTTTGGATAATTACGTGCTTAGCAGAAACTAACCGAAGCCCATTTGACTTTGCTGAAGGAGAATCCGAATTAGTTTCAGGTTTTAATGTAGAATATATAGGAGGATGATTCGCAATAATTTTTTTAGCTGAATATATAAGAATAATTATTTTAATATTAATTACTACTATTATATTTTTTACATCATTAAATATTATTTCAAATTTAATAATACTATTATTAATAATATTACTATGAGTTCGAGGAACTTATCCACGATTTCGATATGATATGTTAATAAAATTAAGATGAAAAATTTTATTACCTATTTCATTAATAATTATTCCAATTCCATTTATTTTTATATATTTTGTTAGTTTTATTATAGTAATAATATCTAGAGATTGATTTTTAGTATGATTTGGATTAGAAATTAATATAATTTCTTTTCTTATTTTAGTTTATCAATGTAACAATATATATAATATTGAATGTTGTATGAAATATTTTTTTATCCAAAGTATATCAGCTATACTATTGGGTTTATTTTATTATTATATTACGTTTATTATTTTAAGAATAAAAATTGGTGCAGGACCATTTTTCTTTTGATTTCCTTCTGTATGTATAGGTATAAGTTGGTATTCTTGTTTTATTTTAATAATTTTTCAAAAAATTATACCTTTAATATTAATAATATTATTTATAAGCACAATTATTTGATTAATAATCGTAATTAGATTAATTATAGGAGCTGTTGGAAGATTTAATCAGTGTGATTTGAAGCGTTTTATGGCTTTTTCATCAATCCATCATTTAGGGTGGGTTATGATATCTATATTATTAGATAATATATGATTAATATATCTATTTATGTATAGATTTATTGTATTATTTATATTTAATTATTATGATTTAGTAAATGTAAATATAATAAGTAAATGTAAAATTAAATTTAGTTTAGTTTTAGGAATTTTAAGTATAGGAGGAATTCCCCCTATACTTGGATTTTTTCTTAAGTGAATAGTTTTTTCGAGAATAATTAATTATATTATTGTATTATTTATATTAATAATATCTTTAGTAATATTTTATGTTTATTTTCGTATTATATATGAAGATACAATTAGAATTATAGGTTTATTGTTAGGATTTTTTATGTTTTATTTACTCGAATCAATATTATTAGTATTAATAGTATATTTTATTTTTATAATAATATTTTATAAACTTTTGGATATAGAATTTATTAGAAGTTACGAATGTGGTTTTGATTCTAATTGTTTTACTCGTTTAACTTTTTCTTATCGATTTTTTATGATTTCTATTTTATTTATTATTTTTGATGTTGAAATTTCTTTAATATTGCCAATCCCGTTTTTAATGGAAGAAATATCTTTTATTATAATTTTAATTATTGGTTTTATTTATGAATACTGTTATGGAATAATATTATTAATTGAAATTATAATAATGGATAGGTTATCCTTAATTATAATTATATTAACCTCAATCAGAATTATACTAATCATAATATCCTCTAAGATTCCAAATAAAGTTTCAATAACTCCAATTGGGATTAACTTAATTTTAACATTTATAATTTCAAAAGCAATAAACTTTTATATTCTATTTGAGCTAGTATTAATTCCTACAATATTGCTAATTATAATAGAAGGAAAACAATCAGAACGAATCCAAGCAAGTATCTATTTATTAATTTATACTATTACAGCATCATTACCACTATTAATTAGAATTATCTTTTCATTTAAAATATCCTTATTATTAATATATAAATTTAATATAATTATATTTTTAATAATAGCCTTTTTAGTTAAAATACCAATGTACTTTACCCATTTATGATTGCCTAAAGCTCACGTAGAAGCACCCTTAGAAGGGTCTATAATTCTAGCTGCAGTTCTATTAAAACTAGGAGGATATGGCTTAATACGATTTTTACCTATATGTATTCATAAAATTTACAAAATAAATATATGAATCTTCAGAATTAGAATTATCGGAATAGTAGCAACAGGATTAAATTGTATACGACAAAAAGATATAAAATCCCTAATCGCCTATTCATCTGTAGCCCATATAGGGTTAGTTTTATTAGGAATTTTCTCGATAAACAAAATTGGGATAATTGGAGCAATCATAATAATAATTGCTCATGGCTTGACATCATCAGCATTATTCTTCTTAGTAAATGATTTATACTATAAATATTCATCACGAAATATTATATTATTCAAAGGTATTAACAGAATAATACCTAATATCAATTTTTGATGATTTATATTCATTGCAGCAAACATTTCAGCTCCCCCTACAATCAATACTGTAAGAGAAATTTTATTATTATCAAGAGCAATCATATGAGATATAAAACTAATAATTATATTAATTTTAGCTTCACTATTTACAGCATCATTTTCAATATTATTATTTATTAATATTTCCCACAATATATCTAACAACACATCTCAAAAAGATTACTTATCATTATTGTCCCATTTAATTCCTTTGATTTTACTTTTACTAAAAATAGAAACAATATTAATAATTAGATTAATAAGAATATGTTGATGACGAAAAAACATTATTATAATAATATTAAGATTAGAAATACTAATTATAACCTTATTCATAATGATAATATCTATATTAATAATTATATTAGTAATAATAGTCAGAGGATCTAGAATAGCCTTAAGTCTTTTAGTATCATTATCACACTCGCATAACTCAACAAATGCAAAAATCATCTTAATATTATCAATAATATCTACTATAATAATCAAAATAATAATAATAAATATTATACTAATTATTAATATACCTTTACTATTTAATATTTCATCAAATATCTCCATTTCATTAATTTTGGATTGAATCTCATTAATATTTCTAAGAACAGTAATATTTATTTCATCAATAATTTTAAAATTTAGAATATATTATATTAAACAACAAGAACAAAATCAATTCATAATACTAATAATAATATTTGTATTATCAATAATTATCTTAATCCTAAGAAATAATATTTTCTTAATATTACTATCATCATACATCTTGGTAATTTATTACCAAAATTACATAACCGCAGCATCAGGATCAATTACTTTAATTAGAAATCGGATAGGAGACATTTTAATTATTTTATCAATTAGTATGATATTAATAAATAGAAATTGAAATTTTAATAATAATAACTTTATAATTACTCTACTATTATTAACTACAGCCAGATTTTCAAAGAGAGCTCAATATCCATTCTCAGCATGACTACCCATAGCTATAGCTGCCCCAACTCCAATTTCAGCTTTAGTACACTCATCAACCCTAGTTACAGCAGGTGTCTTTATTATAATTCGCCTAATACACCCAAATTCAATATTATTAATAATAATAATCTCTAGTGCTACTGCACTTTACGCAAGAATATCAGCTAACTGAGAACTAGATATAAAAAAAATCATTGCTTTATCAACACTAAGCCAAATTGCAATAATAATATTTGCTATCTCAATCAAATCCACAACCATAGCTTTTTCCCATTTAATCATCCATGCCTTATTTAAATCAACAATATTTCTGTGTGCTGGTATTATAATTCATGAATCCTCATATCAAGATATACGAAAAATAGGAAATTTTATTATAACACCAATTACATCATCAATTCTAGGAATTACTAGAATAACATTAATAGCTTTACCTTTCTCCTCAGGTTTCTTTTCAAAAGATATAATCTTAGAAAACATAATTTTTATAAACATAGAAACTATTATATGTTATATAATAATTATTTCAATTGGTTTAACTGCAACTTACTCAATCCGCTTATCTATAGTGACAAATAAATTTACATTCAAATCCAACTCAACTAATCATATCAATAACATATCCCTACTCCCAATCTCAACAATAATTATATTAACAATAATATCAGGAACTTCAATAACATGAATTATTAATCCACAACAACTAATAATTATTCCATCAATATTTAAAATAAAAATTATATTATTATTAATTTCAGGATCACTTATAGGGTTAATATTATCTCCTAATAATAAAAAAATTCCCTTTTTAGGAAAATCAGCCATCAGATTATGATATAATCATACTACAACAACAATAATCCCCATTATCCCATTCATAAATATATACATACATAATGATAAAAAATGACAAGAAATATACGGACCACAAAAATCATTTAATATAATAATAAATATATCATCAACATCAAATTTACTTAAAAATATATTAATTATAATATTATTGTTAATCCCATTAATAGAAATATTAATGTATGTAAGAGGATGTTTATTTGTAAGAATAATTCAACCCATAGTCATAATTAGAATAATAATTTTTATTGTGATGTTATATTCTTATTTAATTTATAAAATTATTAATACTTATTGATTAAGATATGCTTTAATGATAGTAATATTGAGAGGAGTAATAGTTTTGTTTACGTATATAATTTCATTATATCCTAATGAAAGATTTGAAAATCATCTAATTTATGTGTTTTTGTTTATGTTAATAGTAGGTTTTGATATTAGATATATAACTTTTAGATTATGAATTTCTTTTGTGAGATTATTTAATATATATGTAGTAATTTTTTTATTAAGAATTATATTAATAGTGGTTTGGTTTAGTTACATAGATGGGGCTATTCGTTCTTTTAGTATCAAGAACCCGAAAATTTATGATCTAATTTTTGTTAAGTAATTAAACGTTCTTAAAAAATAAAAGTTTTCATGTGTTATAACCAATATAAATAAAGAATGTTTAACAAAAACATTTCTATTAATAATAGTATATCTGCTCAATGAGTGCTAAGGTAGCATAATCATTCGTCTTCTAATTAAAGACTAGACAAAAGATTAAACATTTCTAAAATGTAAAAAGACATTTAAATTATAGAAAGACGACAAGACCCTATTGAACTTAACTATAGTTAAACTGGGGCAGTTTAATAAGTATTATTTTTAAAAGTTACCATAGGGATAACAGCATAATAAATATTTTAAGATCTTATTAAATATAATATTGTGACCTCGATGTTGAATTAATTAGGAAGTCTGTTCGACTTTTAAAAAATTACATGATTTGAGTTCAGACCGGTGTAAACCAGGTCGGTTTCTATCTTCTAGTACGAAAGGACCTATTAATTAATTTTAGTGCCAGCAGTTGCGGTTAAACTTTAAATAAATAGGATTAGATACCCTAGTATTTATTTTTAGAGGAACTTGTTTATTACGACAATCCACGATAAATTTTACTTCTTATATATCGCCATTAGGTCAAGGTGTAGTCTTAACTTAAGACTGAGTTACTTTAAAGGATTTAACATCATATTATTTATATTTGAAATGTATACATATCGCCCGTCACCCTTATTAAGGTAAGTCGTAACATAGTTGGTGTTTTAGAAAAAGCATCAAG
>Clubionidae_Clubiona_sp2
ATAAATTTATTTTCGGTATTTGATCCTACTTCATATTTAGGAATTAGTTTAAATTGAATTATTATATTTATTGTAATAATATATATTCCTAGTAAATATTATTTACTAGATGGAGGATTACTAAATAATTACAAAAATATAATTTTTAATCTTAGAAAGATTTTTAGTGAAATTTCACATCCTAATAATTTAGCAATTAATTTTGTAGTTGTAATAACTTTTATATATTTAATAATTACAAATTTAATTGGATTATTTCCATTTGTATTTACTAGTTCAGCACATCCTATAATTACTTTAGGATGGGGTATTGTATTTTGATTATCATTTTTTATTATAGGTTGGGTAAAATCTTTTAAGATAAGTGCTGCACATTTAGTTCCAGAAGGAAGTCCTATTTTTTTATCTCCTTTAATAGTATTGATTGAATCAATTAGACATTTAATTCGTCCTTTTACATTATCTATTCGTTTAGCTGCTAATATAATAGCTGGTCATTTGATTGTTGGGTTATTATCAATAGTTAGAATAATTAATGTATTTGGCTTGTTTTCTTCATTAATTTTACAGAGATTATTATTAATTTTGGAATTTGGTGTAGCTATTATTCAAGGATTTGTATTTAGAATTTTATTATTATTATATGCTTTAGAAATACCTTTGTTTTGAAATTTATCTTTGTTTATAATTTTATATATTATTATTATTATAAGAATTATATATTTTCGTAAAATAGATAAATTATTTAAGATTGTTAACGGATCTTTAATTGATTTACCTTCATCCTCTAGTTTGAGATATTTTTGAAATTTTGGTTCTTTATTAGGGTTATTTTTGTTTATCCAAATTATTAGAGGATTATTTTTATCTTTTCATTTTAGAGGGGATGTAAATTTATCATTTGATGTAATTATTCATATAATGCGTGATGTAAATTATGGTTGAATTTTGCGTGTAATTCATGCTAATGGTGCAAGTAGAGGAACTAGTATTTTTTTATTATCTATGGCTACAGCTTTTTTAGGATACGTATTACCTTGAGGACAAATGTCTTTTTGGGCTGCAACTGTAATTACTAATATATTATCTGCTATCCCTTATATAGGAATTATTTTAGTTGAATGAATTTGGGGGGGTTTTGCTGTTAGAAATCCTACGTTAACTCGATTTTTTGCTTTTCATTTTATTTTACCTTTTATTATTATGTTTTTTGTAATTCTTCATTTATTTTTTCTTCATGAGATAGGATCTAGAAATCCATGTGGATTGAATAGTTTAGATAAGGTAATTTTTCATCCTTATTATAGAATAAAAGACTTCTTTGGATTTTTTTTCTTTTTTATATTTTTTTTTGTTATTTGTATATTATATCCTTATATATTTATAGATGTTGAAAATTTTATCTCTTCTGATCCGTTAGTAACTCCTGTACATATTCAACCTGAGTGATATTTTTTATTTGCTTATACTATTTTACGTTCTGTACCTAGAAAAATTGGAGGAGTTATTGCTTTGGTTATATCCGTTATAATTTTATATTTTTTACCTTTTTTTTTAATTCATCGGTTTCGAAGTTCTTTTTATTATTTTTTTAAATTTATTTTTTGATTTAATTTAGTTAATTGATTATTATTAACTTGAATTGGTGCATGTGAAGTTCTGCGATGATTATATTCTACTAATCATAAAGATATTGGAACTTTGTATTTAATTTTTGGAACTTGATCTGCTATAGTTGGAACAGCTATGAGAGTATTAATTCGAATAGAATTAGGACAATCTGGAATATTTTTAGGAGATGACCATTTGTATAATGTAGTGGTTACAGCCCATGCTTTTGTTATGATTTTTTTTATAGTGATACCAATTATAATTGGAGGATTTGGAAATTGAATGGTTCCAATAATATTGGGAGCAGCTGATATAGCTTTTCCTCGAATAAATAATTTGAGTTTTTGACTATTACCTCCTTCTTTATTATTATTATTTATTTCATCTTTGGCTGAAATAGGAGTTGGTGCAGGGTGAACAGTATATCCTCCTTTAGCTTCTACTGTAGGTCATATAGGAAGTGCTATGGATTTTGCTATTTTTTCATTACATTTAGCTGGTGCCTCTTCAATTATAGGTGCAGTAAATTTTATTACTACAATTATTAATATGCGTCCTATAAAAATAGAAAAAGTTCCTTTGTTTGTCTGGTCTGTATTAATTACAGCAGTTCTTTTGTTATTATCATTACCTGTATTAGCAGGTGCTATTACAATATTATTAACAGATCGTAATTTTAATACATCTTTTTTTGACCCTGCTGGGGGAGGAGACCCAATTTTATTTCAACATTTATTTTGATTTTTTGGACATCCTGAAGTTTATATTTTAATTTTACCTGGATTTGGTATTGTTTCACATGTAATTAGATCTTCGGTCGGTAAAAAAGAACCTTTTGGAAGATTAGGAATAATTTATGCAATAGTTGGAATTGGGGGTATAGGATTTGTTGTGTGGGCACATCATATATTTTCTGTAGGAATAGATGTTGATACTCGTGCTTATTTTACAGCGGCTACAATAATTATTGCTGTTCCTACTGGAATTAAGGTTTTTAGATGAATGGCTACATTGCATGGATCTTTTTTTAAAATTTCTGTTCCTTTAATGTGAAGAATTGGATTTGTTTTTTTATTTACTTTGGGAGGAATTACGGGTGTTATTTTATCTAATTCATCTTTAGATATTATTTTACATGATACATATTATGTTGTAGCTCATTTTCATTATGTTTTGAGAATAGGAGCTGTTTTTGCTATTATGGCTGGGATTACTTATTGATTTCCTTTATTTTTTGGAGTAGTATTAAATGAAAAAAAATCTAAATTGCAATTTTATATTATATTTTTAGGAGTAAATATAACTTTTTTTCCTCAACATTTTTTAGGTTTAAATGGAATACCACGACGTTATTCAGATTATCCTGATGCTTTTATTTTTTGAAATATTATTTCTTCTATAGGATCAATATTATCCTTATTTGGTGTAATTATATTTGTATATATTGTATGGGAAGCTTTAGTATATTATTATAATATTTTTGAAAATTATTATGTTATATCTTCGTTAGAGTGAATTAATGGTATACCTCCTATGGATCATACTTTTAATCAGTTTAATATATTGTCAATTTGAGGATGTATTTATTTTCAGAATGCTGTTTCTCCTGTAATAGAACAATTGATTTTTTTTCATGATCATTCTATAATAATTATAATTATGGTGATATTGCTTGTAGGATATATAATTATTAATTCTTGTTATAATAAAAATTATAATTTAGGATTATTTGAGGGTCAAGAATTGGAAAGAATTTGAACTTTATTACCGGGTATTTTTTTATTAATAATTGCTTTTCCTTCTCTTCGTTTATTATATTTAATGGAGGATTATGATTATTATGATATAACTATTAAAAGATTAGGTCATCAGTGATATTGATCTTATGAATATAGTGATTTAGGAATTAAGTTTTATGATTCTTATATAAGAAATGATAGATTATTACGATTATTAAATGTAGATAATTGTTTGGTATTACCTTATAATAGAAGTATTCGATTAATCACATCTAGTGTAGATGTAATTCATTCGTGAACTATCCCTAGTGTAGGGGTAAGGGTTGATGCTATTCCTGGTCGGTTAAATCAGTTATTTTTGATATTTAATCGTGTAGGAATTTTTTCTGGCCAGTGTTCAGAGATTTGTGGGTTGGAAAAGTTTTTTCATCCTTTTCATATAGTAAATATATCACCTTGACCTATTGTTGTAGGTTTTGGAGTATTAAGTGTAGTTATTGGACTAGTAAAAATAATAACTTTTTGTGAAAAAGATTTATTTTTAATTTCATTATTTATAATTATTATTATTTCTTTATTATGATGACGTGATGTAATTCGGGAAAGTACTTTTCAAGGTACTCATTCTAGATTGGTTTTAAATGGATTGATATTTGGAATAATTTTATTTATTATTAGTGAAATTTTTTTTTTTATTTCTTTTTTTTGAGCTTTTTTTCATTCAAGATTAAGTCCAACAGCCGAATTAGGTTTAATATGACCTCCTTGTGGAATTTTTCCTTTTAATCCTTTTCAAGTACCTTTATTAAATACTGTAATTTTATTGAGATCAGGAGTTACAATTACATGATCTCATCAACATATTTTGTATGGGAATATACCAGAAGCTAAGATTTCTTTAATAGTAACGTGATTATTAGGTTTATATTTCTTAATATTACAGGGGTTTGAATATTATATGGCATCTTTTTGTTTAAATGATGCTGTTTATGGATCAACTTTTTTTGTTTCTACTGGATTTCATGGATTTCATGTAATTGTTGGAACTTTATTTCTTATAATTATTTGAGTTCGAATATTAAAAAATCATTTTTCATCTAATCATCATTTTGGATTTGAAGCGGCTGCATGATATTGACATTTTGTTGATGTTGTTTGATTATTTTTGTTTTCTGTAGTTTATAATTTGTTAATTATTTCAATTAGTATTTTAATTAGTGTAGCCTTTTATACAATTTTAGAACGTAAAATTTTAAGTTATATTCAACTTCGTAAAGGTCCTAATAAAGTTGGAATAATGGGAATTTTACAACCATTTAGAGATGCTTTAAAATTATTTAATAAAAACTTATCCTTATCAGAATTAACTAATTACTTAATTTCTTATATACCAGCCCTATCTTTATTTATATCCATCATAATAATTCCTCTAATTACCTTTAATTATTCTATATATGATAACAAACATAATTTCCTATTATTTTTTCTATTATCAAGAATAACAGTATATTTTATTTTACTAGTAGGATGGTCAACTAACTGCAAATATAGACACATCGGAGCAATTCGAAGAATTGCACAAATGATTTCCTATGAAGTATCATTATTTATAATTATTTTATTTATTACAATCATATCTTATTCTTATTCTTTTATACAAATTTCAAAATCACAAATATTTTTATATTTTGCCTGAGGAAATTTATTATTATTGATATTTTGATTAATTACATGTTTAGCAGAAACTAATCGCAGTCCTTTCGATTTCGCAGAAGGAGAATCTGAATTAGTTTCAGGCTTTAATGTAGAATACATAGGAGGCTGATTTGCTTTAATTTTCTTAGCAGAATATATGAGAATAATTATTTTAATATTAATTACTACTATTATATTCTTTACATCACTCAATATTTCCTCAAATATTATAATACTAATACTAATAGTATTATTATGGGTTCGAGGAACATACCCTCGATTTCGGTATGATATATTAATAAAATTAAGATGAAAAATTTTATTACCTATTTCACTAATAATTATTCCAATTCCATTTATATTTATATATTTTGTTAGTTTTGTTATAGTAATTATATCAAGAGATTGATTTTTGGTATGATTTGGTTTAGAAATTAATATAATTTCTTTTATTATTATAATTTATCAATGTAATAGAATATATAATATTGAATCTTGTTTAAAATATTTTTTTATCCAAAGTATATCTGCTATGTTATTGGGTATATTTTATTATTATATTACATTTATTATTTTAAGATTAAAAATTGGTGCAGGTCCATTCTTTTTTTGATTTCCTTCTGTGTGTATAGGTATAGAATGATATTCTTGTTTTGTTTTAATAATTTTTCAAAAGGTAATTCCTTTAATATTAATATTATTATTTATAAGAATAATTGTATGAGGTATAATTATAATTAGTTTAATTATAGGGGCTATTGGAAGATTTAATCAGAGTGATTTAAAACGTTTTATAGCTTATTCATCAATTCATCATTTAGGATGAATTTTAACATCTATATTATTAGATAATATATGAATGTTATATTTGTTTATTTATAGTTTTGTAGTTTTAATTATATTTAAATATTATGATTTAGTAAATATTAATATAATAAGAAAATGTAAAAATAAATTTAGATTAATTTTGGGAATTCTTAGTATAGGAGGAATTCCTCCTATACTAGGATTTTTTCTTAAATGAATAGTATTTTCTAATTTAATTAAATATACTATTATATTATTTATATTAATAATATCTTTAGTAATATTTTATGTATATTTTCGAATAATATATGAAGATATAATTAGAATTATAGGTTTATTGATAGGTATTTTTATTTTATATTCTTTTGAATCTTTATTGTTAGTAACTTTAGTATATTTAATTTTTTTAATTATATTTTATAAACTTTTGGATATAGAATTTATTAGTAGATATGAATGTGGATTTGATTCTAATTGTTTTACTCGTTTAACTTTTTCTTATCGATTTTTTATAATTTCTATTTTATTTATTATTTTTGATGTTGAAATTTCTTTAATATTACCTATCCCTTTTTTGATAGAAGAAATATCTTTTATTTTAATTTTAATTATTGGATTTGTATATGAATATTATTATGGAATATTAATTGTAATTGAAATCATAATAATAGATAAGTTATCTTTAATCATAATTATATTAACTTTAATTAGAGTAATATTAATTATATTATCAACTAAAACATCAAATAAAATTTCACTAACTCCAATTATAATTAATTTAATTTTCACATTTATAATTTCAAAAATAATAAACTTTTATATTCTCTTTGAACTAGTATTAATTCCAACAATATTATTAATTATAATAGAAGGAAAGCAACCAGAACGAATTCAAGCAAGAATTTATTTATTAATTTACACTATTACAGCATCACTACCACTTTTAATTAGAATCATCTTTTCATTCAAAATATCAATATTATTAATATATAAATTTAATATAATTATATTTTTAATAATAGCCTTCCTAGTAAAAATACCAATATATTTTATTCATTTATGATTACCTAAAGCTCATGTAGAAGCACCACTAGAAGGTTCTATAATTTTAGCTGCAGTTCTACTAAAACTAGGAGGATATGGATTGATCCGATTTATACCTTTATGTATTCACAAAATTTATAAAATAAATAACTGAATTATTAGAATTAGAATTGTAGGGATAATAGCAACAGGATTAAATTGTATACGACAAAAAGATATAAAATCTCTAATTGCTTATTCATCCGTAGCCCACATAGGTTTAGTACTACTAGGAATTTTCTCAATAAATAAAATTGGATTAATTGGGGCAATCATAATAATAATTGCTCACGGATTAACATCATCAGGATTATTTTTTCTAGTAAATGATCTATATAGTAAATATTCATCTCGAAATATTTTATCATTTAAAGGTATTAATAATATAAATCCTAATATTAACTTTTGGTGATTTATATTCATTGCAGCAAATATCTCAGCTCCTCCCACAATCAATACAATAAGAGAAATCCTCTTACTATCAAGAACAATCATATGAAATATAAAACTAATATTTATATTAATAATAGCAACTTTATTTACAGCTTCATTCTCAATATTATTATTTGCCAACATTTCACATAACATATCTGAAAATACAGTACAAAAAAATTATTTATCTTTACTATTACATTTATTTCCATTAATTCTATTTTTAATAAAAATAGAAATAATAATTATAATTAGAATAATAAGAATATGTTGATGACGAAAAAATATTATTATAATAATATTAAGATTAGAAATATTAATTATAACTTTATTTATTATAATAATATTTATATTAATAATTATATTAGTTATTATAGTAAGAGGGTCAAGAATAGCCCTAAGTCTACTAGTATCTCTATCACATTCACACAATTCATCAAATTCAAAAATTATTTTAATAATATCAATAATATCAATCATAACAATTAAAATAATAATATTAAATATTATATTAATTATTAATATTCCTCTTTTATATAATATATCGTCAAACATATCTATTTCACTAATTATAGATTGAATTTCACTAATATTCTTAAGAACTGTAATATTTATTTCATCTATAATTTTAAAATTTAGAACATATTATATTAATAAACATGAACAAAATCAATTTATAATATTAATAATAATATTTGTTACATCAATAATTATTTTAATTTTAAGAAACAATATCTTCCTAATATTATTATCTTCATATATCTTAGTAATATATTATCAAAATTATATAACAGCAGCATCAGGATCAATTACCTTAATTAGAAATCGAATAGGGGATATTTTAATTATTCTATCCATTAGAATAATATTAATAAATAGAAACTGAAATTTTAATAATAATAATTTTTTAATTACACTGTTATTATTAGTAATAGCAAGATTTTCAAAAAGTGCTCAATATCCTTTTTCAGCCTGATTACCAATAGCCATAGCTGCTCCAACCCCAATTTCAGCTTTAGTACATTCATCAACTTTAGTTACAGCAGGAGTATTTATTATAATTCGTCTAATACATCCAAATTCCATACTATTATTAATAATAGTATCCAGCATCACCGCAATCTATGCAGGAATATCAGCCAACTGAGAATTAGATATAAAAAAAATTATTGCTTTATCAACATTAAGCCAAATTGCAATAATAATATTTGCTATTTCAATCAAATCTACAACAATAGCATTTTCCCACTTAATTATTCATGCACTGTTCAAATCAACAATATTTTTATGTGCTGGAATCATAATTCATGAATCTTCATATCAGGATATACGAAAAATAGGGAATCTTATCATTACGCCAATTACATCCTCAATTCTAGGAATTACAAGAATAACTTTAATAGGATTACCATTCTCTTCAGGATTCTTTTCAAAAGATGCAATTTTAGAAAATATAATATTTATAAAAATAGAAACCATTTTATGTTTTATAATAATTATTTCAATTGGATTAACTGCCACTTATTCAATCCGAATATCTATAATAACAAATAAATTTTTTATTAAATCTAATTCAAAAAATCACATTAATAATTCAACATTAAGTCCAATTTCAATAATAATTATATTAACTATAATATCAGGAGCATCATTAACATGAATTATTAATCCTCAACAACTATTAATAATTTCCCTCATATCTAAAATAAAAATTACATTATTATTATTATCAGGAATAATATTAGGAATTATATTATCATCCAATAACAAAAAATATACTCCTTTAGGAAAATCAGCCATTACATTATGATATAATCATACCACTACAACAATAATTCCCACAATATCATTTATAAATATATATATATATAATGATAAAAAATGGCAAGAAATATATGGGTCACAAAAATCATTTAATATATTAATAAATATATCATCTACGCTAAATTCCCTAAAAAACATATTAATTATAATAATATTATTAATTCCACTGATAGAAATATTAATATTTGTAAGAGGGTGTTTGTTTGTTAGAATAATTCAACCTATAATTATAATTAGTATAATAATTTTTATTGTCTTATTATATTCTTATTATATTTATAAGATTATTAATACTTATTGACTAAGTTATGCTTTAGTAATGGTTATATTAAGAGGGGTGATGGTTTTGTTTACATATATAATTTCATTATTTCCTAACGAAAGATTTGAAAGTTATTTGATTTATATATTTATATTTATATTGGGAGTAATATTTGATATAAGTTATATAACATTTGGATTATGAATTTCTTTTGTAGGAATATTTAATTTATTTGTTATTATTTTTTTATTAAGAATCATATTAATAGTAGTTTGATTTAGATATATAGATGGGGCTATTCGTTCTTTTAGTATCAAGAACCCGAAAACTTATGATCTAATTTTTTTTAAGAAATTAAACGTCTTTAAAAAATAAAAGTTTTCAAGTATTACAACTAATATTAATAAAGAATGTTTAACAAAAACATTTCTATTAATAATAGTATATCTGCTCAATGAGTGCTAAGGTAGCATAATCATTCGTCTTTTAATTGAAGACTAGACAAAAGATTAAACATTTCTAAAATGTAAAAAGACATTTATAATATAGAAAGACGACAAGACCCTATTGAACTTAACTACTGTTAAACTGGGGCAGTTAAGTAATTATTATTTTAAAAAGTTACCATAGGGATAACAGCATAATAAATATTTTAAGACCTTATAAAATATAATATTATGACCTCGATGTTGAATTAATAAGGAAGTCTGTTCGACTTTTTAAAAATTACATGATTTGAGTTCAGACCGGTGTAAACCAGGTCGGTTTCTATCTTCTAGTACGAAAGGACCCATTAATTAAATTTAGTGCCAGCAGTTGCGGTTAAACTTTAAATAAATAGGATTAGATACCCTAATATTTATTTTTAGAGGAACTTGTTCATTACGATAATCCACGATATATTTTACTTTTTATATACCGTCATTAGATCAAGGTGTAGTCTTAACTTAAGATTGAGTTACTTTAAAGGATTTAATATTATATTAATTTCATTTGAAATGTGTACATATCGCCCGTCACCCTTATTAAGGTAAGTCGTAACATAGTTGATGTTTTAGAAAAAGCATCAAG
>Cybaeidae_Argyroneta_aquatica
ATAAGATTATTTTCTGTATTTGATCCTTCTTCTTATTTTGGAGTTTCTTTAAATTGGTTAATTATAATTATAGTTATACTATTTATACCTATGAGGTATTATTGTGTGGATAGAGAGTTTAGTTTAGTGAATAAAGGAATTTTTAAAAAAGGTGGGGATTTGTTTRGGGAAATTGGTTCTAAAAATTATTTAGGTTTAAGATTTATTTGTATTGTTACTTTTTTTTATTTAATTGTGAGAAATTTAATAGGTCTTTTTCCTTTCATTTTTACTTCTACGGCCCATCCTATAATTACTATAGGGTTAGGGGGGGTGATATGAGTTTCTTTTTTTTTTATAGGGTGATTGAAGAATTTTAAAGAGAGAATGGCGCACTTAGTCCCCCATGGAAGYCCTATTGAGTTAGCTCCTTTGTTAGTATTGATTGAAAGTGTGAGTCATTTAATTCGGCCTTTTACTTTATCGGTCCGATTGGCTGCTAATATGATAGCGGGCCATTTAATTATTGGTTTGTTGAGAAGAGTAAGAATAATTAATACTTATGGAATTATTAGTTCTATTTTTTTACAAAATATTTTAATATTATTGGAATTTGCGGTTGGGGTGATTCAAGGATTTGTTTTTAGAATTTTATTATTACTTTATGCTTTGGATATACCATTATTTTGGATGTTTTCATCTTTTATTATTGTTTATTTATTATTAATGGCAGTTTTAATTTATGATCGGAAATCTAATAGAATTGTTTCTATGATTAATGGGTCTTTAATTGATTTACCTTCTCCATCTAGATTAAGATATTTTTGGAATTTTGGATCTCTTTTGGGAATTTTTTTGTTTTCTCAAATTTTAAGAGGGTTGTTTTTGTCTTTTCATTTTAGAGGGGACGCTTCTATTTCATTTTATAGAATTATTTATATGGCCCGAGATGTTAATTATGGATGATTGTTGCGGGTTCTTCATGCAAATGGGGCGAGAAGAGGGGTTACTCTTTTGTTATTGAGAATGGCCACGGCTTTTTTAGGTTATGTATTACCTTGAGGGCAAATATCTTTTTGGGCTGCTACGGTTATTACTAATTTATTATCAGCTGTCCCTTATATTGGCACGATATTAGTAGAGTGAATTTGGGGCGGTTTTGCGGTAGGAAATCCTACTTTGATTCGGTTTTTTGCTTTTCATTTTGTTTTACCTTTTATTATTTTATTTGTGGTGTTGTTACATTTATTGTTTTTGCATGAGTTAGGCTCAGGGAATCCTTTAGGGTTATCTAGTAATGATAAATTAGTTTTTCATCCTTATTATTCTGTTAAGGATATTTATGGGTTGATTATATTTTTTGTTGGATTTATGTTAGTGTGTTTGTTGTTTCCTTATGTTTTTATGGATGTAGAAAATTTTATTCAATCTAATCCTTTAGTTACTCCTACTCATATTCAACCTGAGTGATATTTTTTGTTTGCTTATACTATTTTACGGTCTGTTCCTAGAAGGATTGGGGGGGTGGTCGCTCTAGTGATGTCTGTGATTGTATTATATTTTTTACCTTTAATTTTAGTTCATCGATTTAAAAGATCTTGTTATATTATTTTAAGGAATTTGTTTTGGATATTTATTGCTAATTGAATTCTTTTAACGTGAATTGGAGCTTGTGAAGTACTGCGATGATTATATTCTACTAATCATAAGGATATTGGTACTTTGTATTTGATTTTTGGGGCTTGATCAGCTATAGTGGGAACGGCTATAAGAGTATTAATTCGGATTGAACTAGGTCAACCAGGAAGATTTTTGGGGGATGATCAGTTGTATAATGTTATTGTTACTGCCCATGCTTTTATTATAATTTTTTTTATGGTGATGCCTATTTTAATTGGGGGTTTTGGGAATTGGTTAGTGCCTTTAATATTAGGGGCTCCAGATATGGCTTTCCCCCGAATGAATAATTTGAGTTTTTGGTTGTTGCCCCCCTCTTTATTTTTGTTATTTATTTCTTCTATAGTGGAAATGGGAGTAGGTGCTGGGTGGACTATTTATCCCCCATTGGCTTCTGTAATAGGGCATGCTGGTAGTTCGGTGGATTTTGCTATTTTTTCTTTACATTTAGCAGGRGCTTCTTCTATTATAGGGGCTATTAATTTTATTTCTACTGTTTTAAATATACGAGTAATAAGAATGGAAAAGGTACCTTTATTTGTTTGATCTGTTTTAATTACTGCTGTTCTTTTATTGTTGTCTTTACCTGTGTTAGCAGGGGCCATTACTATATTGTTGACTGACCGTAATTTTAATACTTCTTTTTTTGACCCTGCTGGGGGGGGTGATCCTATTTTATTTCAACATTTATTTTGATTTTTTGGGCATCCTGAGGTTTATATTTTAATTTTACCTGGTTTTGGGATTGTTTCCCATATTATTAGATATTCTGTAGGGAAACGAGAACCTTTTGGGAGCTTAGGGATAATTTATGCTATAGTGGGAATTGGAGGGATAGGATTTGTGGTTTGGGCTCATCATATATTTTCTGTAGGTATGGATGTGGATACCCGAGCGTATTTCACTGCGGCTACTATAATTATTGCTGTCCCTACTGGGATTAAAATCTTTAGTTGAATGGCTACTCTTCATGGTTCTTATTTTAAAATGGAAACCCCATTAATRTGGAGAGTGGGATTTGTTTTTTTATTTACTTTAGGGGGTATTACAGGGGTTGTGTTATCAAATTCTTCTTTAGATATTGTTCTTCATGACACTTATTATGTGGTGGCGCATTTTCATTATGTTCTTAGAATAGGGGCTGTTTTTGCTATTTTAGGGGGTGTGAATTATTGATTTCCTTTGTTTTTTGGGGTGGTTTTAAATGAAAAAAAATCGAAATTACAGTTTTTAGTGATGTTTTTAGGGGTGAATATAACTTTTTTCCCTCAACATTTTTTAGGATTAAATGGGATACCACGGCGGTATTCTGATTACCCGGATGTTTTTATTTCATGGAATATGATTTCTTCTTTAGGTTCTTTATTATCATTGGTTGGGGTGGTGTTTTTTATTTTTATTGTTTGGGAGGCTTTGGTAATGAAATATTTTTATAGTTTTAAGTTTTTTACTACTTCTTCTTTAGAATGGATTAATAATATTCCACCTTTCGATCATACTTTTAATCAATTGAATTGATTGTCAACTTGAGGATCTTTATATTTCCAAAATGGAGTTTCTCCTGTGATAGAGGAATTGATTTTTTTTCATGATCACACTATAGTGGTTATATTAATAATTACTGTAGTAGTTGGGTATTTATTGTTAAATGCTTGTATAAATTTTTATTATAATGTGAATCTATTTGAAGGACAAGAATTGGAAAGAATTTGAACAATTCTTCCTTGTGTGTTTTTGTTGTTTATTGCTTTTCCTTCACTCCGTTTATTATATGTGATGGAAGAAATAGAGGGCTATGAGATAAGAGTTAAGGTTTTAGGTCATCAGTGGTATTGGTCTTATGAATATAGAGATTTAGGATTTAAAATGTTTGATTCTTATATATTATCTGATAGAATGTTTCGTTTGTTGAATGTGGATAATAGTCTTATTATTCCTTATAAAACAAATATCCGAATAATTATTTCTAGAATGGATGTGATTCATTCATGGACTATTCCATCTTTAGGGGTGAAAATTGATGCTGTTCCTGGCCGTTTAAATCAATTGTCTTTAATATTTAATCGTATAGGTGTATTTGTAGGTCAATGTTCTGAAATTTGTGGGCTTTTGAAAAATTTTCATCCTTTTCATATAGTAAATATATCACCTTGACCTTTATTGGTGGGATTAAGAGTTTTAGGGGGAGTAATAGGATTGGTTAAATTGTTTATTTTTATAGAGATCGATTTATTTATAATGTCTTTTTTTCTTTCAGGGGTGCTTGTAATTTTATGGTGGCGGGACGTAGTCCGAGAAAGAACGTTTTCAAGATTTCATTCAAGAGAAGTCATGAGAGGATTAATGGTTGGGATAATTTTATTTATTGTCAGTGAAATTTTTTTTTTTTTTTCTTTTTTTTGAGCATTCTTTCATACTAGATTGAGACCTGTCGTAGAGTTGGGGATAATGTGACCTCCTATAGGGATTATTCCTTTTAATGTTTTTCAGGTTCCTTTATTAAATACTGTAATTTTATTATCATCGGGGGTTAGAGTAACTTGGTGTCATCAATCTATTTTAAATGGGGATTGAAGGAGAGCTGAAGTGTCGTTGATGGTAACTTGAATATTAGGGGTGTATTTTTTGTTTTTACAAGGATTAGAGTATTGGGTGGCAAGATTTAGAATTGGAGATTCTGTTTTTGGTTCTGTTTTTTTTATATCCACGGGTTTTCATGGGTTTCATGTAATTGTAGGGTCTTTGTTTTTGTTTGTTATATGATTGCGAGTTAAGAAGGGGCATTTTTCTGAAATTCATCATTTTGGTTTTGAGGCAGGTGCTTGATATTGACATTTTGTTGATGTGGTTTGGTTGTTTTTGTTTTCTGTGGTTTATAATTTCCTTGCAATTACAATTAGAATTTTAATTAGAGTAGCTTTTTACACTATTCTCGAACGAAAAATTTTAGGGTATATTCAAATCCGAAAAGGACCTAATAAAGTAGGAATTTTAGGAATTCTCCAACCCTTTTCAGATGCAATTAAACTTTTCAATAAAACTCTTATTCACACAGAATTTATAAATTTCATTATTGTGTATTCCCCCTGTATAAGATTAGTTATCAGAATTTTAACTCTCTCACTTCTCCCATTTAATTTTCCCTTATTCGATAACAAACATAGAATTCTTATATTTTTTATCTTATCTAGATTATCAGTATATTTCATTTTAATAATTGGGTGATCCGCAAATTCAAAATATTCTTTCCTAGGCGCAATTCGGAGAGTAGCCCAAATAATCTCTTATGAAGTAGCTTTTTTCCTTATTATTTTATTTATCTCTACTCTTTCTTCCTCTTACTCATTTTATTCAATAAGAGAAACCCAAAATATTATAAACTTTTTCTGAGGAAATTCAATTTTATTTGCAATATGAATAATCAGATGTTTAGCAGAAACAAATCGAAGACCTTTTGATTTCGCTGAAGGCGAATCAGAGTTAGTTTCCGGATTCAATGTAGAATACATAGGTGGATGATTTGCTTTAATTTTTCTAGCGGAATATATAAGAATATTAATTCTAAGAATAATTTCCATCACTTTATTCTTCAATTCACTAACCCCTTTTTCTATTTTAACTTTAATTATTATTATTATATTAATTTGAGTCCGAGGAACAATACCCCGATTCCGATATGATATACTTATACAATTAAGATGAAAAATCTTCCTTCCTATCTCTCTTCTCATTTGTTTTATTTCTTTTGTTTTATTATATATTTTTAGTTTTTATTTATGTTTTAATATAGATGATTGATTTCTGGTCTGAATGGGTCTGGAGCTTAATATAATTAGTTTTGTTCTTTTAATTTACTCTCGAGAGGATATAAAAACGGTTGAGTCTTGTTTGAAATATTTTTTTGTGCAAAGATTGTCTAGAATTTTTATGATGGTTTTTTATGAATTCTTAAGAAGTTTGGTTTTAAGATATAAAATAGGGGGGGGCCCTTTCTTTTTTTGGTTTCCATCAATATGTGACGGGATTTCTTGGTATTCTTGTTTCATATTAATGTCTTTTCAGAAATTAATTCCGTTGATGTTGATAGTAGAATTAATTGGTGTCGGGTTATGGGCGGTTGTTTTTTTAAGTATTTTATCAGGTGCGATTGGGTCGTTTAATCAAGTGCGGATGAAAGTTTTAATAGCTTTTTCGTCTATTAATCAAATAGGGTGATTATTGATGTGTATGATTTTAAAAACTATTTGGGTTAGTTATTATTTAACATATATTGTTGTTGTGTTGTATAAAATGAAGGATGGAGAAGTTAATAATTATTTAGGGGTTATGAGTTTAGAATCAAAATGGTGAGTTTTATTGATGTTGATAAATTTAGGGGGTATTCCTCCTTTTTTAGGGTTTTTTTTGAGGTGAGTGGGGTTTTATAATATATTATTATTATTTATATTTATATTTATAATTGTGATATCAGTGGTAATATTATATGTGTATATACGTATTTGTTATGGAGATTTATTTATGATGATAGGATTACTTACTGGGTTATTTATAGTTTTTTTTTTTATTGCTTTTTTTGTTGTGGGTTTTGTTTATTTTATTTTTTGTTTGATTTTTTATAGGGAGATAGGTTTTGAGGCCATGAGTTCTTATGAATGCGGTTTTGATCCTAATTCTTTAACTCGATTAGGATTTTCTTATCGATTTTTTTTGATCTCTATTTTGTTTTTGATTTTTGATGTGGAAGTTTCTTTAATATTGCCTGTACCTTTTTTAGTTAGGTTTTCTAGATTTATTTTTGTGTTGGTTTTAGGTTTATTGTATGAGTATTATTGTGGGATACTTATACTCAAATTCTTAATAAATTATGATAACCTTAGAATAATAATAATTCTTCTCTCCTTATCTAGAACCTTATTAATTATTCTATCATCAAATCAATTAAAAGAAATCCGGTCAATACTTATCTTATTCACTTTAACCCTTACTTTCTCTGTCTCAAACATATTTTTATTTTATATTATATTTGAAACAGTACTAATCCCCACAATAATTTTAATTACAAAATCAGGAAAACAACCAGAACGTCTTCAAGCAGGAATCTATTTAATTATTTACACCATTACCGCCTCACTCCCCTTATTAATTAGAATCCTAATATCATTCTTCCTATCATTTTTAACCTTAAGAAATCACAAACTCTCCATCCTTATAACAATAGCCTTCTTAGTAAAAATACCTATATTTTTAACCCATTTATGATTACCTAAAGCCCATGTAGAAGCCCCCCTTGAAGGCTCCATAATCCTAGCCGCAATCCTTCTAAAATTAGGGGGATACGGGTTAATTAAAATTATCCCCATCTGTATTTCTAACATTCAACCAATAAAATTTTGAATTGTAAGAATTAGAATTTTAGGAGCCTCAATTACAAGATTAAACTGTATCCGACAAAAAGATATAAAAGCTTTAATCGCATATTCTTCTGTAGCTCACATAGGTTTAACATTAGCAAGAATTTTCACTCTAAATTATATAGGCTTAACGGGGGCTATTTTAATAATAATAGCCCATGGCTTATCCTCATCAGCTCTTTTTCTCTTAGTAAATGATTTATACACAAAAATCCACTCTCGAAACATTATTCTATTTAAAGGCCTAATCTCAATCTCACCTAACATCACATTCTGATGATTCATATTCATAGCCATCAATATATCCGCCCCTCCCTCAATTAACACAGCAAGAGAAATCTTTATTTTATCCAGACTTGTTATATGGGATAATTTTAATATCGCCCCCCTTATTTTAGCCTCATTCCTTTCAGCATCTTTTTCAATTTCTCTCTTCATCAATATCTCCCACAATTTTTTTAAATCATCCCCTCATAAAATTTTTCTATCCCTCTTCCTTCACCTTTCCCCCCTTATTCTATTAATCATAAAAATAGAAACAATAATATATATTAGAATTTTAAGAATATGTTGATGACGAAAAACAATTATCATACTCCTCCTAAGATTAGAACTTCTTCTTATTTCTTTATTCCTCTCCCTACAAATTTCCTTATTTTCAATATTAGTAATAATAACTGCAGGATCATCAATTGGGTTAAGAATATTGGTTTCTTTATCTCATTCCCATAACTCCTCAAACTCTATTTTCATTATTATTCTATCCTTTATCCCGTTCATCATTCTCACACTATTATATTTAAATATATTTATTTCTTTAGAAATTCCCATTATGAATATCTCATCATTTAACATCTCCTTATCAATATTATTAGACTGAATATCATGCCTGTTCCTATCCACAGTAATATTTATCTCAAGAATAATTATATTATTTAGAATATTTTATATACCCCAAAAAGAACACAAACAATTCTCCTCAATTCTAATAACATTCATTACTTCAATATCCCTTTTAATTTTAAGAGACAACTCCTTCTTTATTTTATTATCCTCCTATATTTTAGTAATCTATTATCAAAATTTCTCTTCCGCAGCTTCAGGGACCATCACCATCATAAGAAATCGATTAGGCGACATTATAATCCTTCTTTCCATCGCTATCACCACCTCTTCAATAAACTGAAACTTCTCAAATGAAGAATTTAAATTATCATTAATAATACTATTAATCGCAGCTATCTCTAAAAGAGCACAATTCCCATTCTCCGCTTGACTCCCAGCCGCTATAGCTGCCCCTACACCTATCTCAGCCTTAGTTCATTCTTCCACTTTAGTAACCGCAGGGGTATATCTTCTTCTTCGAATTATACATCCTTCCTCAATATTCATTTTAGCTATAATTTCCAGAATCACTATAATTTACGCTAGACTTTCAGCAAACTGAGAACAAGACATAAAAAAAATTATCGCCCTATCAACTTTAAGACAAATCGCAATAATAATATTCGCTATCTCTATAAAATCAACCTCCTTAGCATTTTTTCACTTAATCACCCACGCCTTATTTAAATCCACCATATTCCTTTGTGCCGGAATCTTAATCCATAATTCTTCTTACCAAGACATACGAATAATAGGGAATATAATAAATTCCCCCTCCACTTCCACAATTATAGGAGTAGCAACCTTAGCCTTAATAGGTATCCCATTCACATCCGGGTTCTTCTCCAAAGACTCAATCATCGAATTCTTATTATCATCAAAAATAAATTCCATCCTAGCAATTACAATAATTTTCTCCATTGGATTAACCGCAGCATATTCAATTCGTTTAATCAACTTCTCAAATAAATTATTAATAAAAAAAGAAATCATCCACCACTCAAATAAAACCGCCATCCCCTCAATCTCTCTAATAGCCCCTTTTTCAATTTTCCTAGGATCATCAATAGCCTGATCCTCATCACCCCACCAAATTTTCATTCTACCCTACACTTTAAAATTCTCTATTCCAATCACATTAATTATAGGTTTAATTCTAGGATTATCAATAAACTTTAAAAGAAAACATTTCAATAAAATAGGAAACCCCTCTATCTCCTTGTGGTTCTCACATATCCTCTCCACATTTCCAAAATTTTCAAAACTTATAAGAATCTCGTTCAAAAACGATAATTCATGGCAAGAAACATACGGCCCCCAAGGTACTTTCCTACTAAATAAAAACTCCTCTTCAATCCCAACTCATATAATAACAATATTTATTCTATTAATCCTTATTCTATCACCATTATTGATAATAGTTATTGTTTTGAGAGTTATGTTTTTGGGGAGTATGCAGCCTATCATAATAGTTTTGAGTTTAATTTTTATTTTGTTATTGTATTCTTTATTTTTATATAAATTAATAGTGAGATTTTGATATAGATATGCTTTGGTTATAGTGATGCTGAGAGGAGTGTTTGTTATTTTTACTTATATGGCGAGATTGAGACCTAATGAGGGGTTTGAGATTTATTTAATTTTTTTGGTATTGTTTATAATTGTTTTTTTATTGATTTCGGATTTTGTTTCTTTGAATTTATGGGTGGCTTATTTAGGGTTGTTTAGTTTATTTTTAGTTGTGTTGTTATTGAGAGTTATGGTGATGGTGGTTTGAGTGAGAATGAAGGCTGGGGCTTTACGATCCTTTTGTATCAGGATCCCGAAAAATTGTGATCTATATTGTTTCAAGAAATTATACGTACCAAAAAGATAAAAGTACCCAAGTTTTACAACTAAAATAAGTAAAGACTGTTTATCAAAAACATTTCTAATATTATTAGTATATCTGCTCAATGAGTGCTAAGGTAGCATAATCATTAGTCTTTTAATTAAAGACCAGCCGAAAGATCCAACATTTTTTAAATGTAAAAAAACATTTATACAAAAAAGAGACAACAAGACCCTATTGAACTTTACTTTAGTTTAACTGGGGCAGTTAATTAATTAAAATTTTATCAAGTTACCATAGGGATAACAGCGTAATAATTTTCTAAAGATCTTATTAAAAAATTGATTGCGACCTCGATGTTGAATTAATTAGAAAGTCTGTTCGACTTTTAAATAATTACATGATTTGAGTTCAGACCGGCGTAAGCCAGGTCGGTTTATATCTTTTAGTACGAAAGGACCTTAAAAATGAAATTAGTGCCAGCAGTTGCGGTTATACTATTTATAAATAGGATTAGAAACCCTAGTATATCTAATTAGAGGAACTTGTTATTTACGATACCCCACGCTATTCTTCACTTTTTATATACCGCCATTAGGTCAAGGTGTAGTCCACAATAAAGTATGAGTTACTTTAAAGGATTTAATAGTAAATTAATGTTAATTGAAATGTGCACATATCGCCCGTCACCCTTATTAAGGTAAGTCGTAACATAGTTGATGTTTTAGAAAAAGCATCAAG
>Desidae_Desis_jiaxiangi
GGAAGTTTATTTTCGGTTTTTGATCCTGTTTCTTATTTTGGTTTTAGTTTAAATTGATTGGTTATAATGTTTATTTTTTTATTTGTTCCTACTAAATATTATTTGATTGAAAGAAATTATAAAAATTTTTTTTTTATAGTTTATTATAATTTTAATAAAATTTTTAAGGAGGTAGCTTTCCCTCATCATTTAATAATAAGATATATTTGTGTAATAACTTTTATTTATTTAGCTTTAAGAAATTTATTAGGTTTATTTCCTTTTATTTTTACTGCAACTGCTCATCCTATAGTTACTATAGGATGAGGAGTTGTATTATGAGTATCTTTTTTTTTAATAGGATTTTTAAAAAATTTTGTAAATAGAGCTGCTCATTTAGTTCCTGCAGGAAGTCCTTTATTATTAGCTCCATTAATAGTTTTAATTGAGAGAGTTAGACATTTAATTCGTCCTTTTACATTATCAATTCGATTAGCAGCTAATATAATAGCTGGACATTTAATTGTTGGTTTATTATCTAGTATTAGTTTAATTAGATTTTATGGATTTTTTAGTTCTTTTTTTTTTCAAAGAATTTTATTAATTTTAGAGTTTGGTGTAGCTGTTATTCAGGGATTTGTTTTTAGAATTTTATTATTACTTTATGCTTTAGAAATACCTTTAATATGAGAATTATCTGTAATTATATTTGTTTTTTTAGGTTTTATTATAATTTTATTATATAATCGTAAAGATGATATAATAGTTGTAATAATTAATAATTCTTTAATTGATTTACCTGCTCCTTCTAGTTTAAGATATTTTTGAAATTTTGGTTCATTATTAGGTGTTTTTTTAGGATTTCAAATTATTACTGGATTATTATTGTCTTTTCATTTTAGAGGGGATGTAAATTTATCTTTTTATTCAGTAATTCATATAATACGGGATGTAGATTATGGTTGGATTTTACGTATTAGTCATGCTAATGGAGCTAGAAGAGGAGTTAGAATTTTTTTATTATCAATAGCTACAGCTTTTTTAGGTTATGTTTTACCTTGGGGACAAATATCTTTTTGGGCTGCTACTGTTATTACTAATTTATTATCTGCAGTACCTTATTTAGGAATTATATTAGTTGAATGGATTTGAGGGGGTTTTTCTGTAGGAAATCCTACTTTGACTCGATTTTTTGCATTTCATTTTGTTTTACCTTTTATTATTGTTTTTTTTGTAATTTTACATTTTTTTTTTCTTCATGAAAAAGGATCTGGAAATATAATTGGAGTTAGAAGAATAGATAGGATTTATTTTCATCCTTATTATAGAATTAAAGATATTTATGGAATTTTGTTGTTTATAATATTTTTTATAATAATTTGTTTAATTTATCCTTATATTTTTATAGATGTTGAAAATTTTATTCTTTCTAATCCTTTAGTAACTCCTACTCATATTCAACCTGAATGATATTTTTTGTTTGCTTATACTATTTTACGGTCTATTCCTAGAAAGATTGGAGGTGTAGTTGCTTTAATTATATCTGTTATTGTATTATATATTTTTCCTTTAATTTTTAAACATCGTTTTCGAAGAACTTTTTATTTTGTAGTGAAAATTTTATTTTGAATTATAGTTGTGAATTTATTATTATTAACTTGAATTGGAGCTTGTGAGGTTCTGCGATGAATATATTCTACTAATCATAAAGATATTGGAACTTTATATTTATTATTTGGGGCTTGATCTGCTATAGTTGGAACTGCAATAAGAGTTTTAATTCGAATTGAATTAGGACAGTCTGGTAGATTTTTAGGGGATGATCATTTGTATAATGTTATTGTTACAGCTCATGCTTTTGTTATAATTTTTTTTATAGTAATACCAATTTTGATTGGTGGGTTTGGAAATTGATTAGTTCCTTTAATATTAGGTGCTCCTGATATAGCTTTTCCTCGTATGAATAATTTAAGATTTTGATTATTACCTCCTTCATTATTTTTTTTATTTGTTTCTGCTATAGTTGAAATAGGGGTTGGTGCTGGTTGAACTGTTTATCCTCCTTTAGCTTCTAGTATGGGACATGCTGGAAGTTCAGTTGATTTTGCTATTTTTTCTTTACATTTGGCTGGAGCTTCTTCTATTATAGGAGCTATTAATTTTATTACAACTATTATTAATATACGTTTAATAAGTATAGAAAAGGTTCCTTTATTTGTATGGTCAGTTTTAGTTACTGCTATTTTGTTATTGTTATCTTTACCTGTTTTAGCAGGTGCTATTACTATATTATTAACTGATCGAAATTTTAATACTTCTTTTTTTGACCCTGCTGGGGGAGGGGATCCTATTTTGTTTCAACATTTATTTTGATTTTTTGGTCATCCAGAAGTTTATATTTTAATTTTACCAGGGTTTGGTATTGTATCTCATGTAATTAGAGGCTCAGCTGGTAAGCGTGAACCTTTTGGTAGATTAGGAATAATTTATGCAATAGTAGGAATTGGAGGAATAGGATTTGTTGTATGGGCACATCATATATTTTCAGTTGGAATGGATGTTGATACACGTGCTTATTTTACAGCGGCTACTATAATTATTGCTGTACCTACAGGTATTAAAATTTTTAGATGAATTGCTACGTTACATGGATCTTTTTTTAAAATTGATTCTTCTTTAATATGGAGAATTGGGTTTATCTTTTTATTCACATTAGGGGGAATTACAGGAGTTGTTTTATCTAATTCTTCGTTAGATATTGTATTACATGATACTTATTATGTGGTGGCGCATTTTCATTATGTATTAAGAATAGGAGCTGTATTTGCTATTTTATCTGGAATTAATTATTGGTTTCCTTTATTTTTTGGAATTGCTATTAGAGAAAAGAAGTCTAAATTACAATTTTACATTATATTTTTAGGAGTAAATATAACTTTTTTTCCTCAACATTTTTTAGGATTAAATGGAATACCACGACGATATTCTGATTATCCTGATGCTTTTGTTTTTTGAAATATAATTTCTTCATTAGGTTCTTTATTATCATTGATTGGTGTATTGTTTTTTGTTTTTATTTTATGAGAGAGATTTGTATTAAAACATTTAAAGTATGAGAATTATTATAGATCTTCTTCTCTTGAATGAATTAATAATATTCCTCCTATAGATCATACTTTTAATCAATTAAATGTTTTGTCAACTTGAGGTGCGTTATATTTTCAGAATGGGGTGTCTTCTATTATAGAACAATTGATTTTTTTTCATGATCATACTATAATAATTATAATTATAATTATAGTTTTAGTAGGATATGTACTTATAAATTCTTGTATAAGTAAATATTATAATTTAGGATTGTTTGAGGGTCAGGAGTTGGAGAGAATTTGAACTGTTTTACCTGCTATTTTTTTGGTTTTTATTGCTTTTCCTTCTTTACGTTTATTATATTTAATAGAGGAAAGAGATATTTATGAGATGACTATTAAAGTTCTAGGGCATCAGTGATATTGAAGTTATGAATATAGAGATTTAGGTTTTAGGAGTTTTGATTCATATATAATTTCTGAAAGAATTTTTCGTTTATTAGATGTGGATAATTATTTAGTAATACCTTATAATACTAATGTTCGAATAATTATTTCAAGTATAGATGTAATTCATTCGTGAACTATCCCTTCTTTAGGAGTTAAGGTAGATGCTGTTCCTGGTCGGTTAAATCAATTATCGTTAATTTTTAATCGGGTAGGATTGTTTAGAGGGCAATGCTCTGAAATTTGTGGATTGGAAAAAGTATATCATCCTTATCATATAGTTACAATGTCTCCTTGACCTTTAGTGGTTGGTATAGGAGTTTTAGGTTTAGTTATTGGAATAATTAAATTATTTATATTTATAGAAATTGATTTATTAATAATATCTTTATTAATGATTTTTATTGTAAGAATATTATGATGGCGAGATGTGATTCGAGAGAGCACTTTTCAAGGATTTCATTCAAGTGTTGTTTTAAATGGGTTAATGGTAGGAATAGTATTATTTATTATTAGAGAAATTTTTTTTTTTTTCTCTTTTTTTTGAGCTTTTTTTCATTCAAGATTAAGTCCAACTGTTGAATTAGGTTATGTTTGGCCTCCAGAAGGAATTGATCCTTTTAATCCTTTTCAGGTTCCTTTATTAAATACTGTAATTTTATTAAGATCTGGTGTAAGAGTAACTTGAAGACATCAATGTTTAATAAATGAAGATTGAGATTCTGGGAAAAGTTCATTAATAATCACATGAATTTTAGGAATATATTTTTTAATATTACAAGGATTTGAATATTTTATAGCATCATTTAGAATTAGAGATTCTGTGTTTGGATCTGTTTTTTTTATGGCTACTGGTTTTCATGGTATACATGTAATAGTAGGGACTTTATTTTTATTTATTATATGGTTGCGGATAAATAAAAATCATTTTTCTAGAAATCATTATTTTGGATTTGAAGCAGGAGCTTGATATTGACATTTTGTTGATGTAGTTTGATTATTTTTATTTTCTGTGGTTTATAATTTTCTTTTATCTACCATTAGTATTTTAATTGCAGTAGCTTTTTACACAATCTTAGAACGTAAGTTATTAAGATATATTCAAATACGAAAAGGTCCAAATAAAGTAGGATTTATAGGAATCCTTCAACCATTTAGAGACGCATTAAAACTATTTAATAAAAATTTAATTTCACCAGAATTAATAAACTTTTCATTCTCTTATACTCCCCCTATATCACTTCTTATAATTATTTTAATAATATCAATTATTCCCTTTAATTACTCATTAATTGATAATAAACATAATATCTTACTATTCTTTATTCTATCTAGAATAATAGTTTATTTCATTTTAATAATCGGTTGATCAACCAATTCAAAATACTGTACAATTGGAAGAATTCGAAGAGTAGCACAAATAATTTCATATGAAATTTCCTTCTTCCTTATCATTTTATTTATTATTTTATTATCTAATTCTTTTTCTTTTACACAAATTAGAGAAAATCAATACTTATTAAGATTTTGCTGAGGTAATTTTATTTTATTTTTTATTTGAATAACAAGATGTTTAGCTGAAACTAATCGAAGACCATTTGATTTTGCAGAAGGAGAATCAGAACTAGTATCAGGATTTAACGTAGAATATATAGGAGGATGATTTGCTTTAATTTTCTTAGCTGAGTATATAAGTATACTTATATTAAGAATAATTTCAATCATCCTCTTTTTTAATTACTTAAATCCAACTTCCATTATTATTTTAATTATAATTATTTTCTTAATTTGAATTCGTGGAACTATTCCACGATTTCGATATGATATACTTATAAATCTAACATGAAAACTATTCCTTCCTATTACATTAATAATTATTCCTTTATCATTTGTAATTTTATATGTAATTAGTTTCTATATGGTATTGAATACAGATGATTGATTTGTAATTTGATTAGGTATAGAAATTAATATGTTTAGATTTGTTTTATTAATTTTTCGTCGTAATAATAAAATATGTGTGGAATCATGTTTGAAATATTTTTTTATTCAAAGTTTGTCTGCTATTATTATATTTTTTTTTTATCTTTGTATAGGAGGGATAATAATAAGATATAAAATGGGAATTGGACCATTTTATTTTTGATTTCCTTCTATTTGTGAGGGATTGAATTGGTGGTCAAATTTTATGTTGATATTTTTCCAAAAGATTATTCCTTTAATGTTATTGATAATTTTTGTTAGATGGGTTATTTGATTGGTAATTTTAATAAGATTAATAATTGGTGGATTAGGCTCGTTTAATCAGGATAATTTAAAGCGGTTAATAGCCTATTCTTCAATTCATCATGGGGGGTGAATATTACTATGTGAGATAGTAAAGATATTATGAGCTATTTATTTAGCTATATATGGTTTGATTATTGTTGTAGGTTTGAGAAAAATGAAAGTTGAAAGAATAAAAGAAATTATAAAGTGAAGAAAAAAGTGGTGGTTTTTTGGAGGAATTTTAAGTATAGGAGGAATTCCTCCTTTACTTGGTTTTTTTTTAAAATGAATAACGTTTTATTTTATAGAAATGATTTTAATAATTTTATATTTATTAATAATATCAATTTTAATATTTTATATTTATATACGTATTGTATATGATGATATATTTTCTATTGTTGGGATAATAATAGGAGGTTTTATATTATTAATAATAGAGGGTTTTGTTTTAGTATTTTTAGTATATATTTTATTTTGTCTAATATATTATAAAAAAATGGATATAGAAATTATAAGTCCTTATGAGTGTGGATTTGACCCTAATTGTTTATCACGTATAACTTTTTCATATCGATTTTTTTTAATTTCAATTTTATTTATTATTTTTGATGTGGAAATTTCTTTGATATTACCAATACCATTTTTAATTGAACAATTGAGATTTATTTTAGTTTTGATTTCTGGGCTTATTTATGAATATTATTATGGTATTACATTAATAAAATCAATAATAAATATCGATATCTTAAGAATAATACTAATTATTTTATCTTTAATAAGAACTTTACTAATTATTATCTCATCAAACATTTTAAAAAAAATTTCTTTCCTATCCATTCTCACTAATTTACTAATTTTATTCTCATTAAATAATATTTTTTCCTTCTACATTTTATTTGAATTAATCCTAATTCCTACAATAATTCTTATCACAAAATTCGGAAACCAACCTGAACGATTACAAGCAGGAATCTATTTAATTATTTACACTGTATCTGCTTCCCTCCCATTATTAATAAATATTATTTCATCATTTATTTTCATACATTTAATAATACTAAAAAATAACATAATCATCTTTATAATATTAGCCTTTTTAGTAAAAATACCAATATTCTTTACTCATTTATGACTGCCTAAAGCACATGTAGAAGCACCATTAGAAGGGTCAATAATTCTTGCTGCTATTCTCCTAAAATTAGGAGGATATGGCTTAATTCGTATTTATACAATTTGCTTACATAAAATCCACCATATTAATTACTGAATAATAAGAATTAGAATAATAGGAGCTTCAATTACAAGATTAATATGTATTCGACAAAAAGATATAAAATCACTTATCGCATACTCCTCAGTAGCCCATATAGCACTAACCCTAGCTAGATTGTTCTCATCGAATCCTATAGGATTAATAGGAGCAATTATAATAATAATCGCCCACGCATTTTCATCTTCAGCCCTTTTCCTTTTAGTAAATGATCTCTACTTTAAAATACACTCACGAAACATTATTTTATTCAAAGGATTAATATCAATCACCCCTAATATTACCTTTTGATGATTTATATTTATAGCCGCAAATATTTCAGCTCCTCCTTCTATTAATACAATTAGAGAAATTATAATTATCACAAGACTCATAACATGAAATATAATAATACTAATTATAATCTTACTTTCCTCAATTCTCACTGCATCATTCTCAATATCAATTTTCATTAATATCATTCATAATCCAATCAAATCTTCTAATCATAAAACAATACTATCATTATTCTCTCATTTCATCCCAATAATTTTTCTTCTAATAAAAATAGAAATAATAATAATAATTAGAATTTTAAGCTTATGTTGATGACGTAAAAACATTATTATACTTCTCCTTAGTTTAGAATTATTATTAATTACATTATTCACTATTATATCAATATATTTACTAATTATATTAACATTAATAGTTTCAGGCTCAAGAATAGGCCTCAGCATACTTATTACAATTTCACATTCCCATAATTCCACTAGATCAATTCCAATTTTAATCTTCTCAATTATTCCATTAATCTATATTATATCTATATACAATAATGTATTTATCTCAATTGAAATTCCACTAATTAATGTAATATCATTCAATATTCCAATTAGAATTATAATTGATTGAACCTCATGTTTATTTTTATCTACTGTAATATTTATTTCAAGAATAATTATTATATTTAGAATTTACTATATTCCACAAAAAGAACATAATCAATTTTCATTAATACTTCTAATATTTGTTCTCTCAATAAGAATTTTAATTTTAAGAGATAATATTATTTTTATTTTAGTATCTTCATATATCTTAGTTGTCTATTATCAAAACGCTTCATCTAGAGCCTCAGGCTCTATCACATTATTAAGAAATCGATTAGGTGATATTATAATTTTAATTAGAATTGCCCTTCTTATAATAAATATAAATTGAAATTTCCATAATAAAGAATTTTTAACTATTTTAATTCTTCTACTAATTGCAGCCTCCTCAAAAAGAGCACAATTCCCATTCTCAGCCTGACTACCAGCAGCCATAGCTGCCCCTACTCCTATTTCAGCTTTAGTTCATTCATCCACATTAGTTACAGCAGGAGTATTCCTACTCATTCGAATCTTACATCCTATTTCTATATTAATTTTACTAATTAGATCAAGTGCCACCGCACTATACGCCAGCATAGCCGCCAATTGAGAACAAGACATAAAAAAAATTATCGCATTATCAACACTAAGACAAATCGCTATAATAATATTTGCAATTGCAATAAAATCATCAACATTAGCTTTTCTTCATCTAATTATTCATGCTCTATTTAAATCAATAATATTTCTTTGTGCAGGAATTATAATCCATAATTCTTCTTACCAAGATATACGAATAATAGGATCCTTTTTTAAAACCCCTTTAATCTCAACTATTCTAGGAATTTCAACAATAGCACTAATGGGTTTACCATTTATATCAGGATTCTTCTCAAAAGATATAATTATTGAACTACTAACTTCATCAAAAATCTACTCATTCCTATCTATTTTAATAATTATATCAATCGGAATAACTGCTTCCTATTCATTACGAATATCTTTATTTTCAAATATTATAATATTTAAACCAGATTCAAACTTCCATTTTAATTTATCAGCATATATCCCTATTATTATAATAGCTCCATTTTCAATTTTTATCGGAACCCTTTTAATTTGAATAATAAATCCTCAACAAATATTCCTTTTACCATCTAATCTTAAATTATCAATCCCAATAACTCTATTTATAGGAATACTAATAGGTATAATATTAATATATAAAAATAAATCCTTCCTTTCATTAGGAGAATCAGCAATCTCATTATGATTTAATCATTTTATAGCAACCATAAAAATATCTTCTCCTTTCATATCAATCTCATTCAAAAACGATTCATCATGACAAGAAACCTATGGCCCCCAAGGATCATTTTCTTTAATAAAAATACATTCTATTTCCATAGACCTACTTTCATTAATATTTTTACTTATTATTATTATATTAATTCCACTTGTAATAGTAATGATTGTTTTAGGAGGATTTTTTCTAATTAGAATTCAACCTATATTTATAATTATTAGATTAATTTTTATTACTTTAGTTTATTCTATTTGAATCTATCAAATTATAAGAACTTATTGGTTTAGATATGCTTTAGTAATAGTAATGTTAAGAGGTATTTTAGTATTATTTATATATATGATTAGATTAATTCCTAATGAGAGATTTGAAATTTATTTAATTATTATTTTTTTTTTTTTATGAGGATTAAATATTGATAATAGATTTATTTGTATAAATTTATGAATAAATTATGTTGGTATTTTTAATTTATTTTTAGTGAGATTTTTATTAAGAATTATAATTATAGTTGTTTGATTGAGTTGATGTAGAGGAACTTTACGATCTTTTTGTATCAAGAACCCGAAATATTAAGATCTATATTATCACAAGAAATTAAACGTATTTTAAAGATAAAAGTACCAAAGTATTAAAACTAATATAAGTAAAGACTGTTTATCAAAAACATTTCTAATATTATTAGTAAATCTGCTCAATGAGTGCTAAGGTAGCATAATCATTTGTCTTTTAATTAAAGACTAGACGAAAGATTTAACATTTTTTAAATATAAAAAAATATTTATTAATAAAAAAGACGATAAGACCCTATTGAACTTAACTAAAGTTAAACTGGGGCAGTTAATTAAAAATAATTTTAAAAAGTTACCATAGGGATAACAGCGTAATAATTTTTCAAAGATCTTATTAAAAAATTGTTTACGACCTCGATGTTGAATTAATAAGAAAGTCTGTTCGACTTTTAATAAATTACATGATTTGAGTTCAGACCGGTGTAAGCCAGGTCGGTTTCTATCTTTTAGTACGAAAGGACCTATATATTAATATTAGTGCCAGCAATTGCGGTTAAACTAAAAATAAATAGGATTAGATACCCTAGTATATCTTATTAGAGGAACTTGTTATTTACGATAATCCACGTTAATTTTCTCTTTTTATATACCGCCATTAGGTCAAGGTGTAATTAATTTTCAAGAATGAGTTACATTAAAGGATTTAATAGTATAATAATTTTTAATGAAATGTGTACATATCGCCCGTCACCCTTATTAAGGTAAGTCGTAACATAGTTGATATTTTGGAAAAAGTATCAAG
>Desidae_Desis_martensi
GGAAGTTTATTTTCGGTTTTTGATCCTGTTTCTTATTTTGGTTTTAGTTTAAATTGATTGGTTATAATGTTTATTTTTTTATTTGTTCCTACTAAATATTATTTGATTGAAAGAAATTATAAAAATTTTTTTTTTATAGTTTATTATAATTTTAATAAAATTTTTAAGGAGGTAGCTTTCCCTCATCATTTAATAATAAGATATATTTGTGTAATAACTTTTATTTATTTAGCTTTAAGAAATTTATTAGGTTTATTTCCTTTTATTTTTACTGCAACTGCTCATCCTATAGTTACTATAGGATGAGGAGTTGTATTATGAGTATCTTTTTTTTTAATAGGATTTTTAAAAAATTTTGTAAATAGAGCTGCTCATTTAGTTCCTGCAGGAAGTCCTTTATTATTAGCTCCATTAATAGTTTTAATTGAGAGAGTTAGACATTTAATTCGTCCTTTTACATTATCAATTCGATTAGCAGCTAATATAATAGCTGGACATTTAATTGTTGGTTTATTATCTAGTATTAGTTTAATTAGATTTTATGGATTTTTTAGTTCTTTTTTTTTTCAAAGAATTTTATTAATTTTAGAGTTTGGTGTAGCTGTTATTCAGGGATTTGTTTTTAGAATTTTATTATTACTTTATGCTTTAGAAATACCTTTAATATGAGAATTATCTGTAATTATATTTGTTTTTTTAGGTTTTATTATAATTTTATTATATAATCGTAAAGATGATATAATAGTTGTAATAATTAATAATTCTTTAATTGATTTACCTGCTCCTTCTAGTTTAAGATATTTTTGAAATTTTGGTTCATTATTAGGTGTTTTTTTAGGATTTCAAATTATTACTGGATTATTATTGTCTTTTCATTTTAGAGGGGATGTAAATTTATCTTTTTATTCAGTAATTCATATAATACGGGATGTAGATTATGGTTGGATTTTACGTATTAGTCATGCTAATGGAGCTAGAAGAGGAGTTAGAATTTTTTTATTATCAATAGCTACAGCTTTTTTAGGTTATGTTTTACCTTGGGGACAAATATCTTTTTGGGCTGCTACTGTTATTACTAATTTATTATCTGCAGTACCTTATTTAGGAATTATATTAGTTGAATGGATTTGAGGGGGTTTTTCTGTAGGAAATCCTACTTTGACTCGATTTTTTGCATTTCATTTTGTTTTACCTTTTATTATTGTTTTTTTTGTAATTTTACATTTTTTTTTTCTTCATGAAAAAGGATCTGGAAATATAATTGGAGTTAGAAGAATAGATAGGATTTATTTTCATCCTTATTATAGAATTAAAGATATTTATGGAATTTTGTTGTTTATAATATTTTTTATAATAATTTGTTTAATTTATCCTTATATTTTTATAGATGTTGAAAATTTTATTCTTTCTAATCCTTTAGTAACTCCTACTCATATTCAACCTGAATGATATTTTTTGTTTGCTTATACTATTTTACGGTCTATTCCTAGAAAGATTGGAGGTGTAGTTGCTTTAATTATATCTGTTATTGTATTATATATTTTTCCTTTAATTTTTAAACATCGTTTTCGAAGAACTTTTTATTTTGTAGTGAAAATTTTATTTTGAATTATAGTTGTGAATTTATTATTATTAACTTGAATTGGAGCTTGTGAGGTTCTGCGATGAATATATTCTACTAATCATAAAGATATTGGAACTTTATATTTATTATTTGGGGCTTGATCTGCTATAGTTGGAACTGCAATAAGAGTTTTAATTCGAATTGAATTAGGACAGTCTGGTAGATTTTTAGGGGATGATCATTTGTATAATGTTATTGTTACAGCTCATGCTTTTGTTATAATTTTTTTTATAGTAATACCAATTTTGATTGGTGGGTTTGGAAATTGATTAGTTCCTTTAATATTAGGTGCTCCTGATATAGCTTTTCCTCGTATGAATAATTTAAGATTTTGATTATTACCTCCTTCATTATTTTTTTTATTTGTTTCTGCTATAGTTGAAATAGGGGTTGGTGCTGGTTGAACTGTTTATCCTCCTTTAGCTTCTAGTATGGGACATGCTGGAAGTTCAGTTGATTTTGCTATTTTTTCTTTACATTTGGCTGGAGCTTCTTCTATTATAGGAGCTATTAATTTTATTACAACTATTATTAATATACGTTTAATAAGTATAGAAAAGGTTCCTTTATTTGTATGGTCAGTTTTAGTTACTGCTATTTTGTTATTGTTATCTTTACCTGTTTTAGCAGGTGCTATTACTATATTATTAACTGATCGAAATTTTAATACTTCTTTTTTTGACCCTGCTGGGGGAGGGGATCCTATTTTGTTTCAACATTTATTTTGATTTTTTGGTCATCCAGAAGTTTATATTTTAATTTTACCAGGGTTTGGTATTGTATCTCATGTAATTAGAGGCTCAGCTGGTAAGCGTGAACCTTTTGGTAGATTAGGAATAATTTATGCAATAGTAGGAATTGGAGGGATAGGATTTGTTGTATGGGCACATCATATGTTTTCAGTTGGAATGGATGTTGATACACGTGCTTATTTTACAGCGGCTACTATAATTATTGCTGTACCTACAGGTATTAAAATTTTTAGATGAATTGCTACGTTACATGGATCTTTTTTTAAAATTGACTCTTCTTTAATATGGAGAATTGGGTTTATCTTTTTATTCACATTAGGGGGAATTACAGGAGTTGTTTTATCTAATTCTTCGTTAGATATTGTATTACATGATACTTATTATGTGGTGGCGCATTTTCATTATGTATTAAGAATAGGAGCTGTATTTGCTATTTTATCTGGAATTAATTATTGGTTTCCTTTATTTTTTGGAATTGCTATTAGAGAAAAGAAGTCTAAATTACAATTTTACATTATATTTTTAGGAGTAAATATAACTTTTTTTCCTCAACATTTTTTAGGATTAAATGGAATACCACGACGATATTCTGATTATCCTGATGCTTTTGTTTTTTGAAATATAATTTCTTCATTAGGTTCTTTATTATCATTGATTGGTGTATTGTTTTTTGTTTTTATTTTATGAGAGAGATTTGTATTAAAACATTTAAAGTATGAGAATTATTATAGATCTTCTTCTCTTGAATGAATTAATAATATTCCTCCTATAGATCATACTTTTAATCAATTAAATGTTTTGTCAACTTGAGGTGCGTTATATTTTCAGAATGGGGTGTCTTCTATTATAGAACAATTGATTTTTTTTCATGATCATACTATAATAATTATAATTATAATTATAGTTTTAGTAGGATATGTACTTATAAATTCTTGTATAAGTAAATATTATAATTTAGGATTGTTTGAGGGTCAGGAGTTGGAGAGAATTTGAACTGTTTTACCTGCTATTTTTTTGGTTTTTATTGCTTTTCCTTCTTTACGTTTATTATATTTAATAGAGGAAAGAGATATTTATGAGATGACTATTAAAGTTCTAGGGCATCAGTGATATTGAAGTTATGAATATAGAGATTTAGGTTTTAGGAGTTTTGATTCATATATAATTTCTGAAAGAATTTTTCGTTTATTAGATGTGGATAATTATTTAGTAATACCTTATAATACTAATGTTCGAATAATTATTTCAAGTATAGATGTAATTCATTCGTGAACTATTCCTTCTTTAGGAGTTAAGGTAGATGCTGTTCCTGGTCGGTTAAATCAATTATCGTTAATTTTTAATCGGGTAGGATTATTTAGAGGGCAATGCTCTGAAATTTGTGGATTGGAAAAAGTATATCATCCTTATCATATAGTTACAATGTCTCCTTGACCTTTAGTGGTTAGTATAGGAGTTTTAGGTTTAGTTATTGGAATAATTAAATTATTTATATTTATAGAAATTGATTTATTAATAATATCTTTATTAATGATTTTTATTGTAAGAATATTATGATGGCGAGATGTGATTCGAGAGAGCACTTTTCAAGGATTTCATTCAAGTGTTGTTTTAAATGGGTTAATAGTAGGAATAGTATTATTTATTATTAGAGAAATTTTTTTTTTTTTCTCTTTTTTTTGAGCTTTTTTTCATTCAAGATTAAGTCCAACTGTTGAATTAGGTTATGTTTGGCCTCCAAAAGGAATTGATCCTTTTAATCCTTTTCAGGTTCCTTTATTAAATACTGTAATTTTATTAAGATCTGGTGTAAGAGTAACTTGAAGACATCAATGTTTAATAAATGAAGATTGAGATTCTGGGAAAAGTTCATTAATAATCACATGAATTTTAGGAATATATTTTTTAATATTACAAGGATTTGAATATTTTATAGCATCATTTAGAATTAGAGATTCTGTATTTGGATCTGTTTTTTTTATGGCTACTGGTTTTCATGGTATACATGTAATAGTAGGAACTTTATTTTTATTTATTATATGGTTGCGGATAAATAAAAATCATTTTTCTAGAAATCATTATTTTGGATTTGAAGCAGGAGCTTGATATTGACATTTTGTTGATGTAGTTTGATTATTTTTATTTTCTGTGGTTTATAATTTTCTTTTATCTACCATTAGTATTTTAATTGCAGTAGCTTTTTACACAATCTTAGAACGTAAGTTATTAAGATATATTCAAATACGAAAAGGTCCAAATAAAGTAGGATTTATAGGAATCCTTCAGCCATTTAGAGACGCATTAAAACTATTTAATAAAAATTTAATTTCACCAGAATTAATAAATTTTTCATTCTCTTATACTCCCCCTATATCACTTCTTATAATTATTTTAATAATATCAATTATTCCCTTTAATTACTCATTAATTGATAATAAACATAATATTTTACTATTCTTCATTCTATCTAGAATAATAGTTTATTTCATTTTAATAATCGGTTGATCAACCAATTCAAAATACTGTACAATTGGAAGAATTCGAAGAGTAGCACAAATAATTTCATATGAAATTTCCTTCTTCCTTATCATTTTATTTATTATTTTATTATCTAATTCTTTTTCTTTTACACAAATTAGAGAAAATCAATACTTATTAAGATTTTGCTGAGGTAATTTTATTTTATTTTTTATTTGAATAACAAGATGTTTAGCTGAAACTAATCGAAGACCATTTGATTTTGCAGAAGGAGAATCAGAACTAGTATCAGGATTTAACGTAGAATATATAGGAGGATGATTTGCTTTAATTTTCTTAGCTGAGTATATAAGTATACTTATATTAAGAATAATTTCAATCATCCTCTTTTTTAATTACTTAAATCCAACTTCCATTATTATTTTAATTATAATTATTTTCTTAATTTGAATTCGTGGAACTATTCCACGATTTCGATATGATATACTTATAAATCTAACATGAAAACTATTCCTTCCTATTACATTAATAATTATTCCTTTATCATTTGTAATTTTATATGTAATTAGTTTCTATATGGTATTGAATACAGATGATTGATTTGTAATTTGATTAGGTATAGAAATTAATATGTTTAGATTTGTTTTATTAATTTTTCGTCGTAATAATAAAATATGTGTGGAATCATGTTTGAAATATTTTTTTATTCAAAGTTTGTCTGCTATTATTATATTTTTTTTTTATCTTTGTATAGGAGGGATAATAATAAGATATAAAATGGGAATTGGACCATTTTATTTTTGATTTCCTTCTATTTGTGAGGGATTGAATTGGTGGTCAAATTTTATGTTGATGTTTTTCCAAAAGATTATTCCTTTAATGTTATTGATAATTTTTGTTAGATGGGTTATTTGATTGGTAATTTTAATAAGATTAATAATTGGTGGATTAGGCTCGTTTAATCAGGATAATTTAAAGCGGTTAATAGCCTATTCTTCAATTCACCATGGGGGGTGAATATTACTATGTGAGATAGTAAAGATATTATGAGTTATTTATTTAGCTATATATGGTTTGATTATTGTTGTAGGTTTGAGAAAAATGAAAGTTGAAAGAATAAAAGAAATTGTAAAGTGAAGAAAAAAGTGGTGGTTTTTTGGAGGAATTTTAAGTATAGGAGGAATTCCTCCTTTACTTGGTTTTTTTTTAAAATGAATAACGTTTTATTTTATAGAAATGATTTTAATAATTTTATATTTATTAATAATATCAATTTTAATATTTTATATTTATATACGTATTGTATATGATGATATATTTTCTATTGTTGGGATAATAATAGGAGGTTTTATATTATTAATAATAGAGGGTTTTGTTTTAGTATTTTTAGTATATATTTTATTTTGTCTAATATATTATAAAAAAATGGATATAGAAATTATAAGTCCTTATGAGTGTGGATTTGACCCTAATTGTTTATCACGTATAACTTTTTCATATCGATTTTTTTTAATTTCAATTTTATTTATTATTTTTGATGTGGAAATTTCTTTGATATTACCAATACCATTTTTAATTGAACAATTGAGATTTATTTTAGTTTTGATTTCTGGGCTTATTTATGAATATTATTATGGTATTACATTAATAAAATCAATAATAAATATCGATATCTTAAGAATAATACTAATTATTTTATCTTTAATAAGAACTTTACTAATTATTATCTCATCAAATATTTTAAAAAAAATTTCTTTCCTATCTATTCTCACTAATTTACTAATTTTATTCTCATTAAATAATATTTTTTCCTTCTACATTTTATTTGAATTAATCCTAATTCCTACAATAATTCTTATCACAAAATTCGGAAACCAACCTGAACGATTACAAGCAGGAATCTATTTAATTATTTACACTGTATCTGCTTCCCTCCCATTATTAATAAATATTATTTCATCATTTATTTTCATACATTTAATAATACTAAAAAATAACATAATCATCTTTATAATATTAGCCTTTTTAGTAAAAATACCAATATTCTTTACTCATTTATGACTGCCTAAAGCACATGTAGAAGCACCATTAGAAGGGTCAATAATTCTTGCTGCTATTCTCCTAAAATTAGGAGGATATGGCTTAATTCGTATTTATACAATTTGCTTACATAAAATCCACCATATTAATTACTGAATAATAAGAATTAGAATAATAGGAGCTTCAATTACAAGATTAATATGTATTCGACAAAAAGATATAAAATCACTTATCGCATACTCCTCAGTAGCCCATATAGCACTAACCCTAGCTAGATTGTTCTCATCGAATCCTATAGGATTAATAGGAGCAATTATAATAATAATCGCCCACGCATTTTCATCTTCAGCCCTTTTCCTTTTAGTAAATGATCTTTACTTTAAAATACACTCACGAAACATTATTTTATTCAAAGGATTAATATCAATCACCCCTAATATTACCTTTTGATGATTTATATTTATAGCCGCAAATATTTCAGCTCCTCCTTCTATTAATACAATTAGAGAAATTATAATTATTACAAGACTCATAACATGAAATATAATAATACTAATTATAATCTTACTTTCCTCAATTCTCACTGCATCATTCTCAATATCAATTTTCATTAATATCATTCATAATCCAATCAAATCTTCTAATCATAAAACAATACTATCATTATTCTCTCATTTCATCCCAATAATTTTTCTTCTAATAAAAATAGAAATAATAATAATAATTAGAATTTTAAGCTTATGTTGATGACGTAAAAACATTATTATACTTCTCCTTAGTTTAGAATTATTATTAATTACATTATTCACTATTATATCAATATATTTACTAATTATATTAACATTAATAGTTTCAGGCTCAAGAATAGGCCTCAGCATACTTATTACAATTTCACATTCCCATAATTCCACTAGATCAATTCCAATTTTAATCTTCTCAATTATTCCATTAATCTATATTATATCTATATACAATAATGTATTTATCTCAATTGAAATTCCACTAATTAATGTAATATCATTCAATATTCCAATTAGAATTATAATTGATTGAACCTCATGTTTATTTTTATCTACTGTAATATTTATTTCAAGAATAATTATTATATTTAGAATTTACTATATTCCACAAAAAGAACATAATCAATTTTCATTAATACTTCTAATATTTGTTCTCTCAATAAGAATTTTAATTTTAAGAGATAATATTATTTTTATTTTAGTATCTTCATATATCTTAGTTGTCTATTATCAAAACGCTTCATCTAGAGCCTCAGGCTCTATCACATTATTAAGAAATCGATTAGGTGATATTATAATTTTAATTAGAATTGCCCTTCTTATAATAAATATAAATTGAAATTTCCATAATAAAGAATTTTTAACTATTTTAATTCTTCTACTAATTGCAGCCTCCTCAAAAAGAGCACAATTCCCATTCTCAGCCTGACTACCAGCAGCCATAGCTGCCCCTACTCCTATTTCAGCTTTAGTTCATTCATCCACATTAGTTACAGCAGGAGTATTCCTACTCATTCGAATCTTACATCCTATTTCTATATTAATTTTACTAATTAGATCAAGTGCCACCGCACTATACGCCAGCATAGCCGCCAATTGAGAACAAGACATAAAAAAAATTATCGCATTATCAACACTAAGACAAATCGCTATAATAATATTTGCAATTGCAATAAAATCATCAACATTAGCTTTTCTTCATCTAATTATTCATGCTCTATTTAAATCAATAATATTTCTTTGTGCAGGAATTATAATCCATAATTCTTCTTACCAAGATATACGAATAATAGGATCCTTTTTTAAAACCCCTTTAATCTCAACTATTCTAGGAATTTCAACAATAGCACTAATGGGTTTACCATTTATATCAGGATTCTTCTCAAAAGATATAATTATTGAACTACTAACTTCATCAAAAATCTACTCATTCCTATCTATTTTAATAATTATATCAATCGGAATAACTGCTTCCTATTCATTACGAATATCCTTATTTTCAAATATTATAATATTTAAACCAGATTCAAACTTCCATTTTAATTTATCAGCATATATCCCTATTATTATAATAGCTCCATTTTCAATTTTTATCGGAACCCTTTTAATTTGAATAATAAATCCTCAACAAATATTCCTTTTACCATCTAATCTTAAATTATCAATCCCAATAACTCTATTTATAGGAATACTAATAGGTATAATATTAATATATAAAAATAAATCCTTCCTTTCATTAGGAGAATCAGCAATCTCATTATGATTTAATCATTTTATAACAACCATAAAAATATCTTCTCCTTTCATATCAATCTCATTCAAAAACGATTCATCATGACAAGAAACCTATGGCCCCCAAGGATCATTTTCTTTAATAAAAATACATTCTATTTCCATAGACCTACTATCATTAATATTTTTACTTATTATTATTATATTAATTCCACTTGTAATAGTAATAATTGTTTTAGGAGGATTTTTTCTAATTAGAATTCAACCTATATTTATAATTATTAGATTAATTTTTATTACTTTAGTTTATTCTATTTGAATCTATCAAATTATAAGAACTTATTGGTTTAGATATGCTTTAGTAATAGTAATGTTAAGAGGTATTTTAGTATTATTTATATATATGATTAGATTAATTCCTAATGAGAGATTTGAAATTTATTTAATTATTATTTTTTTTTTTTTATGAGGATTAAATATTGATAATAGATTTATTTGTATAAATTTATGAATAAATTATGTTGGTATTTTTAATTTATTTTTAGTGAGATTTTTATTAAGAATTATAATTATAGTTGTTTGATTGAGTTGATGTAGAGGAACTTTACGATCTTTTTGTATCAAGAACCCGAAATATTAAGATCTATATTATTACAAGAAATTAAACGTATTTTAAAGATAAAAGTACCAAAGTATTAAAACTAATATAAGTAAAGACTGTTTATCAAAAACATTTCTAATATTATTAGTAAATCTGCTCAATGAGTGCTAAGGTAGCATAATCATTTGTCTTTTAATTAAAGACTAGACGAAAGATTTAACATTTTTTAAATATAAAAAAATATTTATTAATAAAAAAGACGATAAGACCCTATTGAACTTAACTAAAGTTAAACTGGGGCAGTTAATTAAAAATAATTTTAAAAAGTTACCATAGGGATAACAGCGTAATAATTTTTCAAAGATCTTATTAAAAAATTGTTTACGACCTCGATGTTGAATTAATAAGAAAGTCTGTTCGACTTTTAATAAATTACATGATTTGAGTTCAGACCGGTGTAAGCCAGGTCGGTTTCTATCTTTTAGTACGAAAGGACCTATATATTAATATTAGTGCCAGCAATTGCGGTTAAACTAAAAATAAATAGGATTAGATACCCTAGTATATCTTATTAGAGGAACTTGTTATTTACGATAATCCACGTTAATTTTCTCTTTTTATATACCGCCATTAGGTCAAGGTGTAATTAATTTTCAAGAATGAGTTACATTAAAGGATTTAATAGTATAATAATTTTTAATGAAATGTGTACATATCGCCCGTCACCCTTATTAAGGTAAGTCGTAACATAGTTGATATTTTGGAAAAAGTATCAAG
>Gnaphosidae_Gnaphosa_kompirensis
ATAAATTTATTTTCTGTATTTGATCCTTCTTCTTATTTTGGAATATCATTTAATTGGTTAATTATAATGATTGTATTTTTATATATTCCAGGAAAATATTATTTAGTTAATAGAGGATTTTTTAATATTATTAAATTATTATTTATAAGAGTAAGAAAGGTTTTTAATGAAATTGCTATTCCTAATCATTTGGCAGTTAATTTTTTAGCGGTTATAACTTTCATATATTTAATAATTAGAAATATATTAGGATTATTTCCTTTTATTTTTACTTCTACGGCTCATCCTATAATTACTATAGGATTAGGATTAGTCATATGAATATCTTTTTTTATAATAGGATGAATTAAAAATTTTAAAAATAGAGCTGCTCATCTTGTTCCTGAAGGGAGTCCAATTATATTAGCTCCTTTAATAGTTTTAATTGAAAGTATTAGTCATTTAATTCGTCCTTTTACATTATCTGTACGGTTGGCTGCAAATATAATAGCTGGACATTTAATTATAGGATTATTATCAAGAATTAGACTTATTAATATTTATGGTTTTATAAGATCTTTATTTTTACAAAATATTTTATTAGTTTTAGAATTTGGGGTATCTGTAATTCAGGGTTTTGTATTTAGTATTTTATTATTATTATATGCTTTAGAAATACCTTTGTTATGAATAATTTCTGTTTTTGTAGTATGTTTAATTATTATTATGTTAATTGATATATATTATCGTAAAAGTGAAAAGTTAGTTAAGATTGTAAGAGGATCTTTGGTGGATTTGCCTTCTCCAAGAAGATTAAGTTATTTATGAAATTTTGGCTCTTTATTAGGAGTATTTTTAATAATTCAAATTGTTTCTGGTTTATTTTTAGCTTTTCATTTTAGAGGAGAGATAAATTTATCTTTTGATAGAGTAATTCATATAATACGTGATGTAAATAAAGGTTGAGTTATGCGAGTAATTCATGCTAATGGAGCTAGAAGAGGAGTTACAATTTTATTATTATCTATGGGAGCAGCTTTTTTAGGTTATGTTTTACCTTGAGGACAGATGTCATTTTGAGCTGCTACGGTTATTACTAATTTATTATCTGCTATTCCTTATGTTGGGAAAATAATGGTAGAATGAGTATGAGGAGGGTTTGCAGTAGGAAATCCTACGTTAGTTCGATTTTTTGCTTTTCATTTTGTACTTCCTTTTATTATTTTATTTATAGTAATTTTACACTTATTTTTTTTACATGAAACTGGATCTAGTAATCCTATAGGATTACAAAGATGTGATAAGGTTATTTTTCATCCTTATTTTAGAGTGAAGGATTTCTATGGTTTATTTTTCTTTTTTAATATTTATTTGGTAATTTGTTTTTTATTCCCTTATATATTTATAGATGTTGAAAATTTTATTATATCTGATCCTTTAGTGACTCCTGTTCATATTCAACCTGAATGATATTTTTTGTTTGCTTATACTATTTTACGTTCAGTTCCTAGAAAGATAGGGGGAGTAGTGGCTTTATTATTATCAGTGTTAGTTTTATATTTATTTCCTTTATGTTATATTCATCGTTTTCGTAGAGTTATATATAATTATGAGAAGTATATATATTGAATTTTTGTGATGAATTGAGTATTGTTAACATGAATTGGGGCCTGTATTGTTCTGCGATGAATATTTTCTACTAATCATAAAGATATTGGAACTTTATATTTATTATTTGGATCTTGGGCTGCTATAGTAGGAACTGCAATAAGAGTATTAATTCGAATAGAATTAGGGCAAACGGGAAGTTTGTTAGGAGATGATCATCTTTATAATGTAATTGTTACGGCTCATGCATTTGTAATAATTTTTTTTATAGTAATACCAATTTTGATTGGAGGATTTGGAAATTGGTTAGTTCCTTTAATATTAGGAGCTCCTGATATAGCTTTTCCACGAATAAATAATTTGAGATTTTGGTTATTGCCTCCTTCTTTAATTTTATTATTTATTTCTTCTATGGTTGAGATAGGAGTGGGAGCTGGTTGAACTGTTTATCCTCCTTTGGCTTCAGGATTAGGGCATCCTGGAAGAGCGATAGATTTTGCTATTTTTTCTTTACATTTGGCGGGGGCTTCTTCTATTATAGGGGCTGTTAATTTTATTTCTACTATTATTAATATACGTTCAATAAGAATAGAAAAGGTTTCTTTATTTGTGTGGTCAGTTTTAATTACTGCTGTTTTGTTATTATTATCATTACCTGTTTTAGCTGGTGCTATTACTATATTATTGACTGATCGAAATTTTAATACTTCTTTTTTTGATCCAGCTGGAGGTGGTGATCCAATTTTGTTTCAACATTTATTTTGATTTTTTGGACATCCTGAAGTTTATATTTTAATTTTACCTGGATTTGGAATTGTTTCTCATGTTATTAGAAGTTCTGTAGGAAAGCGGGAACCTTTTGGAAGATTAGGAATAATTTATGCTATAGTGGGAATTGGAGGAATAGGATTTGTTGTTTGGGCTCATCATATATTTTCTGTTGGAATGGATGTAGATACTCGAGCTTATTTTACTGCTGCTACTATAATTATTGCTGTGCCTACTGGTATTAAGGTGTTTAGATGGATAGCTACAGTACATGGATCTTATTTTGAAATAAGTACAGCATTAATATGGTGTATTGGGTTTGTATTTTTATTTACTTTAGGAGGAATTACTGGGGTTGTTTTGTCTAATTCTTCTTTAGATATTGTATTACATGATACTTATTATGTTGTTGCTCATTTTCATTATGTTTTAAGAATGGGAGCAGTTTTTGCTATTTTAGCTGGAATTACTTATTGATTTCCTTTATTTTTTGGAATGATTTTAAGAGAAAAGAAGACTAAATTACATTTTTATATTATATTTTTAGGAGTTAATTTAACTTTTTTTCCTCAACATTTTTTAGGTTTAAATGGAATGCCTCGGCGATATTCTGATTATCCAGATGTATATTTATATTGAAATATGGTATCATCAATAGGATCTGTTTTATCATTATTTGCTGTAATTATATTTGTTTATATTGTTTGAGAATCTTTTGTGTCTAAATATTTTGTTTTTAATATGTATTTTACTTCTTCTTCATTAGAGTGAATTAATAATGTACCTCCTTTGGATCATACTTTTAATCAATTAAGATTATTGCCTGTATGAGGTTCTTTATATTTTCAAAGTGGTATTTCTCCTGTTATAGAACAGTTAATTTTTTTTCATGATTATACTATAATAGTAATAATTATAATTATAATATTGGTTGGTTATATATTAGTTAGTTCTTGTTTAAATAATTTTTATAATTTAAAAATATTTGAAGGTCAAGAGTTGGAAAGAATTTGAACTGTTCTTCCTGCTTTGTTTTTATTATTAATTGCTTTTCCATCTTTGCGTTTATTATATTTAATAGAAGAATTTGAGGATTATGATATAACAATTAAATTAATAGGTCATCAATGATATTGATCTTATGAGTATAGAGATTTTATAACAAAGTTTTTTGACTCTTATATATTATCAGAGGAAGTTTTTCGTTTATTAGATGTTGATAATAGATTAGTTCTTCCTTGTAATATTAATGTACGTTTATTATTATCTAGAACGGATGTAATTCATTCTTGAACCATTCCATCAATAGGGGTTAAGGCGGATGCTATTCCTGGTCGATTAAATCAATTAAATTTAAATTTTAATTGTGTAGGATTATTTTATGGACAATGTTCTGAAATTTGTGGTTTGGAAAAAGTATTTCACCCTTATCATATGGTAAATATATCTCCTTGACCTTTAATGGCTGGATTTAGAGTATTTGGAATTGTAGTAGGATTAGTAAAGGTTTTTGTATATATGGAGGTGGATTTAATATTTATTTCTTTATTATTATTATTTATTGTAAGAATGGTATGATGGCGAGATGTAGTTCGTGAAAGAACTTTTCAGGGATTTCATTCAAGTGTAGTTTTATCAGGTTTAATATTAGGAATAATTTTATTTATTGTTAGTGAAGTTTTTTTCTTTCTTTCTTTTTTCTGGGCTTTTTTTCATTCTAGATTAAGTCCTAACGTGGAATTAGGTTCTATATGACCCCCATATGGTATTTTTTCATTTAATCCTTTTCAGGTTCCTTTGTTAAATACAGTAATTTTATTATCTTCTGGTATTTCTATTACTTGATGTCATCAGTTAATGTTGAGAAATAATATAAAATTAGCAGAAAATAGTCTTTTATTAACTTGAATATTAGGGTTATATTTTTTAAGTTTACAAGGATTTGAATATTATATGGCAAGATTTAGAATTTCAGACTCTGTTTTTGGGTCTACCTTTTTTATGGCTACAGGATTTCATGGATTTCATGTAATTGTAGGAACATTATTTTTAATTGTTATATGATTTCGAATATTTAAAAAGCATTTTTCATATAGTCACCATTTTGGGTTTGAGGCTGCTGCTTGATATTGACATTTTGTTGATGTAGTATGATTATTTTTATTTACTGTAGTTTATAATTTTTTAATTAGAACAATTAGAATTTTAATTAGAGTAGCATTTTATACAATCTTAGAACGAAAATTTTTAGGTTATATTCAATTACGAAAAGGACCCAATAAAGTAGGATTTATAGGAATCCTCCAACCAATTAGAGATGCTTTAAAACTCTTTAATAAAACTCTTATTTCATCTGAAATAATAAATCATATCTTAAGATATACACCAGCTCTTTCTTTATTTTCAGCAATATTAATAATAGTTCTATTAACCTTTAATTACCCTATATATGATATCAAGCATAATATCCTTCTCTTTTTCATTATTTCAAGTTTATCAGTTTACTTTATTTTATTAATTGGATGATCAGCTAATTCTAAATATAGACATATTGGAGCAATTCGAAGAGTTGCACAAATAATCTCTTATGAAGTATCATTTTTTTTAATTATTCTATTCATTGTTATCCTTTCTAACTCTTACGCTCTTACACAAATTTCACAATCTCAATTATATTTACATTTTTTCTGAGGAAATTTAATTCTATTCATAATATGAATTATTTCTTGTTTAGCAGAAACCAATCGAAGTCCTTTCGATTTTGCAGAAGGAGAATCAGAATTAGTTTCAGGATTTAACGTAGAATATATAGGAGGATGATTTGCACTCATCTTTCTAGCAGAATACATAAGAATATTAATTTTATGTATTATTTCAACAATTATATTTTTTACTTCCCTAAAATACTTTTCTAATCTTATTTTAATTTTTATTCTTATTCTCTTATGAGTTCGTGGATCGTATCCACGATTTCGATATGATATACTTATAAAATTAAGTTGAAAAATTTTTCTTCCTATTATCCTTTTTATTATTCCTATTTCATATATCTATTTATATTTTATGAGTTTTATATTAGTAATAAGAGGTGAAGATTGATTTATAATATGAATAGGGTTAGAAATTAATATGATAAGATTTATTATTATTATTTATAAGCGTTATATTCAAGAGTCAGTTGAAGTAAGAATGAAATATTTTTTTATTCAGAGCTTATCTGCATTGTTTTTAAGAATATTTTATGGAGAATTAATGTGTTCTGTTTTAGGATATAAAATTGGTGTAGCTCCTTTTTATATTTGATTAGTTTCGGTTTGTAATAGTTTAGAATGATTATCATTATTTATATTACTAACATTACAAAAAATTATTCCTTTAATATTGATAAATTTTTTTATAGGATGAATTTGTTGATTGTTTGTAATTTTGAGATTGGTAATTGGTGTTATAGGGGCATTTGGGCAAAAATTTTTGAAAATATTAATAGTTTATTCTTCAATTCATCATTTGGGTTGGTTAATTTTATGTAGTGAGTATGATATGTTATGGATATTATATTTATTTATGTATATGTTAATTATTGTTATTATTTTAATAAAAAATGAAATTATTTATTTATTTTGTATTGATGAGTGAAAGAGAAAAATGTGATTTGCTTTTGGAATATTAAGAATAGGAGGAATTCCTCCTTTTTTAGGATTCTTTTTGAAATGAATATCTTTTATTTATATTATAAAAATTTTATATATTTTTTTTATAATATTATTAGCAGTAGTTATATTTTATGTTTATTTTCGTGTAGTTTTTGATGATGTAATAAATGTAATAGGATTAATGATAGGAGGAATTATTATATTTATATTAGAAAGATTAGTTTTAGTAGGTATTGTATATATATTATTTTATATAATTTTTTATAAAGAGAAGTTAATTGAAATTATTAGTCCTTATGAATGTGGGTTTGATCCTTATTCATTAACACGTTTAGTTTTTTCTTATCGGTTTTATTTAATTTCTATTTTATTTATTATTTTTGATGTAGAAATTTCTCTTTTACTTCCTACCCCATTTTTAATTGGAAGTTTAGGATTTATTTTTGTTTTAATTATAGGATTATTATATGAATATTATTATGGATTAATTATATTAATATCTTTAACCTTAATAGATTCCTTATCTATATTAATATTAATCTTAACATTCATTAGAACATTAATAATTATCTTATCTTCCTTTACTCTCTACGAAATTTTTCCAACCCCCATTATACTACTATTAACATTAACATTTTCACTTTCTAATATAATTAATTTTTATATTATATTTGAACTTGTACTCATTCCTACAATAATATTAATTATAATAAACGGAAAACAACCAGAACGACTTCAAGCAAGAATTTACCTATTAATTTATACTATTACAGCATCTCTCCCTCTTCTAACTAGTATTATTTTCTCATTTTTCTTTTCAAGAACTACAATAATAGAATTTAAATTTCCTATTATTCTTATAATAGCTTTCCTAGTAAAAATACCAATATTTTTTTTCCATCTCTGACTACCAAAAGCACACGTAGAAGCTCCTTTAGAAGGATCTATAATTTTAGCCGCCATCCTATTAAAATTAGGAGGTTATGGAATAATCCGATTCTTACCTATATGTACTAAAAAAATTAATACTCTTAATCACTGAATTATTAGAATTAGATTAATTGGAGCAACCGCTACTGGATTAAACTGTATCCGACAAAAAGATCTAAAATCCTTAATTGCTTATTCCTCAGTATCTCATATAGGAATAGTTTTATTAGGAATCTTTACTTTCAATATCATTGGAATATATGGAGCAATTATCTTAATAATTGCTCACGGATTATCCTCATCTGCTCTCTTCTTATTATCTAATGACATCTATATAAAATATCACACTCGAAACATTTTAATATTTAAAGGAATTATTTCAATAACCCCTAATATTTCATTCTGATGATTCATCTACATAGCTATTAATATATCAGCCCCCCCAACAATTAATACCTTAAGAGAAATTATACTAATATCAAGAATAATTAATTGAAATAACCTCTCCATTATTATCTTATTTACCATATCAATCACAACTACTTCATTCTCAATAATAATATTTTTAAATATAAATCATAATCCATCACTACAAACACCTCCCAAAATCTTCTTATCTCTATTTAGTCACTCACTTCCTTTAATCATAATATTATCTAAAATAGAACTAATAATCATTACCAGTATTATTAGAATATGTTGATGACGAAAAAATATTATTCCAATACTTCTTAGATTAGAACTTTTAATTTTATCACTTTTTACTAACTTATTATCAACTCTTCTTATTATTCTTACTATTATAGTAAGAGGGTCGAGAATAGGATTAAGATTACTAGTAAGATTATCTCATTCTCATAACTCATCACAATCAATCTTTATTTTATTAACCTCAATAATTATATTATCTCTTATTTTTCTTTTATATATAAATTTATTTTTATCTATTAATATTACTATCTTAAATATCTTAAGATTCAATATCCCTATCAATATCCTAATAGACTGAATCTCACTAATATTTATAAGAACAGTAATTTTCATTTCAAGAATAATTATAATATTCAGAATATATTATATTCCTAAATATGAACACAAACAATTTCTCCTACTCCTCACTATATTTATCCTATCTATACTAATTTTAATTCTAAGAAATAATATTTTCTTAATATTACTAAGCTCTTACATTTTAGTTATTTATTACCAAAATTCTTCTAGAAGAGCTTCTGGTTCAATTACCCTTCTTAGAAATCGCATTGGAGATATTATAATTTTATTATCTATTGGAATAATTTTAACTAATAAAAACTGAAACCTTTACAATGAAGAATTTCTTATTACAATTTTACTTTTAATAACAGCAGCTTGTTCAAAAAGTGCTCAATTTCCTTTCTCAGCATGACTTCCCGCAGCAATAGCTGCTCCTACTCCTATTTCAGCATTAGTTCACTCATCAACTTTAGTAACAGCAGGGGTCTTTCTAATAATCCGAATTATACATCCACTTTCACTTCTTATTCTAATATTAATCTCCTCTGCCACTGCTATTTATGCCAGAATCTCAGCAAACTGAGAACAAGATTTAAAAAAAATTATTGCATTATCTACTCTAAGTCAAATTGCAATAATAATATTCTCTATTTCAATTTCAGCTATCAATATAGCTTTCTCTCACCTAATTATTCACGCTTTATTTAAATCAACAATATTCCTTTGCGCTGGAATCTTAATTCACGAATTTTCATATCAAGACTCACGTCATATAGGAAACTCTCAATCTATTCCTATTACATTATCAGTACTAGGATTAACAAACATATCTTTAATAGGAATCCCTTTTATATCAGGATTTTTTTCAAAAGACTTAATTATTGAAAAAATAATTTCTTCTAAACTTGAATGTATTTTATCCCTCTTAATAATCTCTTCCATTGGTATAACTACATTTTACTCAATTCGCATAATAATCCTAGCTAATAAACTATATATTAAACCTAATTCATCCAACCACTTTTCTTTATATTATAATATTCCTCTTATAATTATAAGAATTTCCATTATTACTTCCGGAACATCTATATTATGAATAATCACACCAGAACAAATATTATTTATTCCTAATCAAACAAAACTATTTATTATTTTAGTAATTATTACAAGAACTATCATAAGTTATTCCCTTTCCTTTAAAAACAGAAATTTCTTAAAACTAGGATTCTCTTCTAAATCTTTATGATTTAATCATACTCTCATTACTATACCTTTATTTTCTTTTCCTATATTTTTATATTCCAATAATGATAAATCATATAAAGAAATTTATGGTCCCAAAATATTATACCTCATAAATATAAATAATTCAAAAATTCCTGAACTTTCAAAATATCTAATACTACTAATTCTCCTAATTACTTCCCCTATTTTGATGTTATTAATAATATTAGTTATTTTTTTTATTAGAAGAGTTCAACCTATAGTTATAGTTAGAAGATTAATTTTTATTACGTTAGTTTATTCATATTATGTTTATATGGTGATGGGTGGTTATTGATTTAGATATGCTTTAATGTTAGTAATGTTAAGAGGAGTATTAGTTTTATTTAGTTATATAGTTAGATTGAGTCCTAATGAAAGATTTGAAAGTTATTTAGTTATGTTGTTTTTTGTATTATTTTTAATAGTAAATGATATAGGATATATTTCTTTATTATTATGATCTTCATATGTAAGTATATATACTATATTTATAATTGTATTTTTATTTAGAGTGATATTAATAGTAGTATGATTGAGATGAAAATTTGGGGCTGTTCGGTCTTTTAGTATCAAGAACTCGAAAATAAATGATCTAATCTTTAACAAGTAATTAGACGTATTTATTAATTAATAGTATCTAAGTATAAATACTAATATTATTAAAGACTGTTTAACAAAAACATTATTATTATTAATAATACATCTGCTCAATGAGTGCTAAGGTAGCATAATCATTCGTTTTTTAATTGAAAACCAGACAAACGATTAAACATTTCCTTAATGTAAAAAGACATTAATATATTAGAAAGACGATAAGACCCTATTGAACTTTACTAAAGTTTAACTGGGGCAGTTAATTAATTTACATTTTATTAAGTTACCATAGGGATAACAGCGTAATGATTATTTATAGTACATATAAAATAAAAGATTACGACCTCGATGTTGAATTAATTTGGAAGTCTGTTCGACTTTTAAAAAATTACATGATTTGAGTTCAGACCGGTGTAAACCAGGTCGGTTTCTATCTTCTAGTACGAAAGGACCTATATACTAATAATAGTGCCAGCAGTTGCGGTTAAACTTATAATAAATAGGATTAGAAACCCTAGTATATCTATTTAGAGGAACTTGTCAGTTACGATAATCCACGATAAATTTTACTTTTTATATACCGCCATTAGGTCAAGGTGTAGTTAACGTTAAAGATTGAGTTACTATAAAGGATTTAAAAGTATAATATTTATAATTGGAATGTGCACATATCGCCCGTCATTCTTATTAAGACAAGTCGTAACAAAGTTGATGTTTTAGAAAAAGCATCAAG
>Gnaphosidae_Gnaphosa_licenti
ATAAATTTATTTTCTGTATTTGATCCTACTTCTTATTTTGGGTTATCATTTAATTGATTGGTTATGTTGATTGTATTTTTATATATTCCGGGAAAATATTATTTAATTAATAGAGGATTTTTTAAAATATTTAAATTATTATTTATGAGAGTTAGAAAAGTTTTTAATGAAATTGCTGTTCCTAATCATTTAGCTATAAATTTTATGGTTGTTATGACTTTTATATATTTAATAGTTAGAAATATATTAGGATTGTTTCCTTTTGTGTTTACTGCTACAGCTCATCCTATGATGACTATAGGATTAGGAATAGTTATATGAATATCTTTTTTTTTGATAGGATGAATTAAAAATTTTAAAAATAGAGCAGCTCATCTTGTTCCTGAAGGAAGTCCAATGTTATTAGCACCATTAATAGTTTTAATTGAGAGAATTAGTCATTTAATTCGTCCTTTTACTTTGTCTGTACGGTTGGCAGCGAATATAATGGCTGGTCATTTAATTATAGGATTATTATCAAGAATTAGACTTATTAATATTTATGGATTTGTTAGATCTTTGTTTTTGCAAAATGTTTTGTTGATTTTAGAATTTGCAGTATCTGTAATTCAGGGTTTTGTATTTAGTATTTTGTTATTATTATATGCTTTAGAAATACCTTTGTTGTGAATTGCTTCTGTTTTTATGGTAAGAATGATGATTTTTATATTGGTTGATATATATTATCGAAAGAGTGAAAAATTAGTTAAGATTGTTAGAGGTTCTTTAGTAGATTTACCTTCTCCAAGAAGATTAAGATATTTATGAAATTATGGTTCTTTATTAGGAGTATTTTTAATAGTACAAATTATTTCTGGTTTGTTTTTGGCTTTTCATTTTAGAGGAGAAATAAATTTATCTTTTGATAGAGTAATTCATATGATACGTGATGTAAATAATGGTTGGGTGATACGGGTAGTCCATGCTAATGGAGCTAGAAGAGGAGTTACTATTTTGTTATTATCTATAGGAGCTGCTTTTTTAGGATATGTTTTACCTTGAGGTCAAATATCATTTTGAGCTGCTACTGTTATTACTAATTTGTTATCTGCTATTCCTTATGTTGGTGTAATAATAGTAGAGTGGGTGTGAGGTGGATTTGCAGTTGGAAATCCAACGTTAGTTCGGTTTTTTGCTTTTCATTTTGTTCTTCCCTTTATTATTTTATTTATGGTAATTTTACATTTGTTTTTTTTGCATGAAACTGGTTCTGGTAATCCTATAGGATTGGAAAGAAATGATAGGGTTATTTTTCATCCTTATTTTAGAGTAAAAGATTTATTTGGTTTGTTTCTTTTTTTTATTTTTTATTTAATAATTTGTTTTTTGTTTCCTTATATGTTTATGGATGTTGAAAATTTTATTATATCTGATCCTTTGGTAACTCCTGTTCATATTCAACCTGAATGGTATTTTTTATTTGCTTATACTATTTTACGTTCGGTTCCTAGAAAGATTGGAGGAGTAGTGGCATTATTGTTATCAGTGTTGATTTTATATTTATTTCCTTTGTGTTATGTACATCGTTTTCGAAGAAATATGTATTTTTATGAAAAATATATATTTTGAATTTTTATTGTAAATTGAATATTATTAACTTGAATTGGGGCTTGTATCGTTCTGCGATGAATATTTTCTACTAATCATAAAGATATTGGAACTTTATATTTGTTATTTGGAACTTGAGCTGCTATAGTAGGAACTGCAATAAGAGTACTAATTCGTATAGAATTAGGACAGACAGGAAGTTTATTAGGAGATGATCATCTTTATAATGTAATTGTTACAGCCCATGCATTTGTAATAATTTTTTTTATAGTGATACCAATTTTGATTGGGGGGTTTGGAAATTGATTAGTCCCTTTAATATTAGGGGCTCCTGATATAGCTTTTCCTCGGATGAATAATTTAAGATTTTGGTTATTGCCCCCTTCTTTAATTTTATTGTTTATTTCTTCTATGGTTGAAATAGGAGTAGGAGCAGGATGAACTGTTTATCCTCCATTAGCTTCAGGTTTAGGTCATCCTGGAAGAGCAATGGATTTTGCTATTTTTTCTTTACACTTAGCGGGGGCTTCTTCTATTATGGGGGCTGTAAATTTTATTTCTACTATTATTAATATACGATCTATAAGAATGGAGAAGGTTTCTTTATTTGTATGATCAGTGTTAATTACTGCAGTATTATTATTATTGTCTTTACCTGTTTTAGCAGGGGCTATTACTATATTATTAACAGATCGTAATTTTAATACTTCTTTCTTTGATCCGGCTGGGGGTGGTGATCCGATTTTATTTCAACATTTATTTTGATTTTTTGGACATCCTGAAGTTTATATTTTAATTTTACCAGGGTTTGGAATTGTATCTCATGTTATTAGTTCTTCCGTAGGAAAGCGAGAGCCTTTTGGGAGTTTAGGAATAATTTATGCTATAGTAGGAATTGGAGGAATGGGATTTGTTGTTTGAGCTCATCATATGTTTTCTGTTGGGATAGATGTAGATACTCGGGCTTATTTTACTGCTGCTACTATAATTATTGCAGTTCCTACGGGAATTAAGGTTTTTAGATGAATGGCTACAGTACATGGATCTTATTTTGAAATAAGTACTGCATTGATGTGGTGTATTGGTTTTGTGTTTTTATTTACTTTAGGAGGAATTACTGGAGTTGTTTTATCTAATTCTTCATTAGATATTGTATTACATGATACTTATTATGTTGTTGCTCATTTTCATTATGTTTTAAGAATGGGAGCGGTTTTTGCTATTTTAGCTGGTATTACTTATTGATTTCCTTTATTTTTTGGAGTTGTTTTGAGTGAAAAAAAAACTAAATTGCATTTTTATATTATGTTTTTGGGAGTTAATTTAACTTTTTTTCCTCAACATTTTTTAGGATTGAATGGAATACCTCGGCGTTATTCTGATTATCCTGATGTATATTTATATTGAAATATGGTATCATCAATAGGATCTGTGTTATCTTTATTTGCTGTAATTATATTTATGTTTATTGTTTGAGAGTCTTTGGTTGTTAAGTATTCTGTTTTTAATATATATTTTACTTCTTCTTCATTAGAATGAATTAATAATGTTCCTCCATTAGATCATACTTTTAATCAGTTAAGATTATTGCCAGTGTGAGGTTCTTTATATTTTCAAAGTGGGATTTCGTCAGTTATGGAGCAATTAATTTTTTTTCATGATCATACTATAATAGTAATAATTATAATTATAATATTGGTTGGATATATATTAATTAGTTCTTGTATTAATAATTTTTTTAATTTGAAAATATTTGAAGGTCAGGAGTTAGAGAGAATTTGAACTGTTCTTCCTGCTTTATTTTTATTATTAATTGCTTTTCCATCTTTACGTTTATTATATTTAATAGAGGAGTTTGAGGATTATGATATAACAATTAAATTAATAGGACATCAGTGATATTGATCTTATGAATATAGAGATTTGAGAACCAAATTTTTTGATTCTTATATGTTGTCGGAAGAGGTTTTTCGTTTATTAGATGTAGATAATAGATTAGTACTTCCTTGTAATATTAATATTCGTCTTATGTTATCAAGAACTGATGTTATTCATTCTTGAACTGTTCCGTCGATAGGGGTTAAGGCAGATGCTATTCCTGGACGTTTGAATCAATTAAATTTAAATTTTAATTGTGTAGGGGTATTTTATGGACAGTGTTCTGAAATTTGTGGTTTGGAAAAAGTTTATCATCCTTATCATATAGTAAATATTTCTCCTTGACCTTTAATGGCTGGATTTAGAGTTTTTGGAATTGTAGTAGGATTAGTTAAAATTTTTGTTTTTATAGAAGTAGATTTGATATTTGTTTCTTTGTTATTAATGATTATTGTGAGAATAGTATGATGGCGAGATGTAGTTCGTGAAAGAACTTTTCAGGGATATCATTCAAGAGTAGTATTATCAGGTTTAATAGTAGGAATAATTTTATTTATTGTTAGTGAAGTATTTTTTTTTATTTCATTTTTTTGAGCTTTTTTTCATTCTAGATTAAGTCCTAATGTGGAATTAGGATCTAGTTGGCCTCCATCTGGAGTTTTCTCTTTTAATCCTTTTCAAGTTCCTTTATTAAATACAGTAATTTTATTATCTTCTGGTATTTCTATTACTTGATGTCATCAATTAATATTAAGAAATAATATAAACTTAGCAGAAAATAGTCTTTTATTGACTTGAATATTAGGATTATATTTTTTAGGATTGCAGGGGTTTGAATATTATATAGCAAGATTTAGTATTTCTGATTCTGTTTTTGGTTCAACTTTTTTTATAGCTACAGGATTTCATGGTTTTCATGTAATTGTGGGAACGTTATTTTTAATAATTATATGATTTCGTATATCTAAAAATCATTTTTCTTATAGTCATCATTTTGGATTTGAGGCTGCTGCTTGATATTGACATTTTGTTGATGTAGTATGATTGTTTTTATTTACTGTAGTTTATAATTTTCTATTAAGAACAATCAGAATTCTAATCAGAGTTGCATTTTATACAATTTTAGAACGAAAACTTTTAGGATATATTCAATTACGAAAAGGTCCTAACAAAGTAGGATTCATAGGAATCCTTCAACCAATTAGAGATGCTTTAAAGCTCTTTAATAAAACTCTTATTTCATCTGAAATAATAAATCACATCTTAAGATATACGCCAGCTCTTTCTTTATTTTCAGCAATATTAATACTAATACTTTTAACTTTCAATTACCCTATATATGATATTAAGCACAACATTCTTCTTTTCTTTATCATTTCAAGCTTATCAGTATATTTTATTTTATTAATTGGATGATCAGCTAATTCAAAATATAGCCACATCGGAGCCATTCGAAGAGTTGCTCAAATAATTTCTTACGAAGTATCATTCTTTTTAATTATCCTATTTATTGTAATCTTATCTAATTCTTATTCTTTAACACAAATCTCCCAATCCCAATTATATATACATTTTTTTTGAGGAAATCTAATTCTATTTATAATATGAATTATCTCTTGCCTAGCAGAAACAAATCGAAGTCCATTCGATTTTGCAGAAGGAGAATCAGAACTAGTTTCAGGATTTAATGTTGAATACATAGGAGGGTGATTTGCTTTAATCTTTTTAGCAGAATACATAAGAATATTAATCTTATCTATCCTTTCAACAATTATATTTTTCACTTCTCTTAATCCAATTTCCAACTTTATTTTAATTTCTATTCTAATCCTCCTATGGGTTCGAGGGACCTATCCTCGATTTCGATATGATATATTAATAAAATTAAGCTGAAAAATTTTCCTCCCTATTATTCTTTTTATTATTCCTATCTCATATATTTATTTATATTTTGTAAGTTTTATATTAGTAATGAGAGGAGAAGATTGATTTATAATATGAATGGGATTAGAAATTAATATAATGAGATTTATTATTATTATTTATAAGCGGTATTTTCAGGAAACAGTAGAAGTAAGAATGAGGTATTTTTTTGTTCAGAGTTTGTCCGCATTATTATTAGGAATATTTTATGGGGAATTAATATATGCTATTTTAGGATATAAAATTGGGGTGGCTCCGTTTTATTTTTGGTTTGTATCTATTTGTAATAGATTGCAATGATTGGCATTGTTTATGTTGTTAACGTTTCAAAAGGTTATTCCTTTAATGTTAATAAATTTTTTTGTAGGGTGAATTTCTTGATTTTTTGTTATTATAAGATTAATAGTAGGAGTTTTGGGAACGTTTGGACAAAAATTTTTAAGGTTATTAATAGCTTATTCGTCTATTCATCATTTAGGATGATTACTTTTATGTAATGAGTATGATGTATTATGAATTTTATATTTATTTATATATAGAGTACTTATTGTTATTATTTTAATAAAAAATGAAATTTTATTTTTATTTTGTATTGATGAGTGAAAGAGAAAATTATGATTTTCTTTTGGGATGTTAAGAATAGGAGGGATTCCTCCTTTTTTAGGATTTTTTTTAAAATGAATATCTTTTATTTATATTATAAGGATTTTGTATATTTTTTATATAATTATATTAGTGGTTATTATATTTTATGTCTATTTTCGTGTAGTTTTTGATGATATATTAAATGTAACGGGATTACTAATAGGAAGAATAATTTTATTTATGTTTGAAAGATTATTTCTGGTTATTATTGTTTATGCATTGTTTTATATAATTTTTTATAAAGAGAGGCTAATTGAAATTATTAGTCCCTATGAATGTGGGTTTGATCCTTATTCTTTAACTCGTTTAGTTTTTTCTTATCGTTTTTATTTAATTTCTATTTTATTTATTATTTTTGATGTAGAAATTTCTCTTTTATTACCAACTCCCTTTTTAATTGGAGGTTTAGGATTTATTTTTGTTTTAATTATAGGATTATTATATGAATATTATTATGGATCACTTATATTAATATCTTTAATTCTATTAGATTCTCTCTCCATCTTAATACTAATCCTAACTTTTATCAGAACATTAATAATTATCTTATCATCATTTTCCCTTCATAAAATTTTCATAACTCCCATTATAATATTATTAACCCTAACATTTTCATTTTCAAACATAATTAATTTTTACATTATATTTGAACTTGTACTCATTCCTACAATAATATTAATTATAATAAACGGAAAACAACCAGAACGACTTCAAGCAAGTATTTATTTATTAATATATACTATTACAGCCTCCCTTCCTCTTCTAATAAGAATTATTTATTCATTCTTTTACTTAAAAATCACAATAATAAAATTTCAATTTCCTATTATTCTTATAATAGCCTTTTTAGTAAAAATACCAATATTTTTTTTTCACCTTTGACTTCCAAAAGCTCATGTAGAAGCTCCATTAGAAGGATCCATAATCCTAGCAGCTATTTTACTAAAACTAGGGGGCTATGGACTAATCCGTTTCTTACCAATATGTACAAAAAAAGCTAACATAATAAATCATTGAATTATTAGAATTAGATTAATTGGAGCATCTGCTACTGGTCTAAATTGCATTCGACAAAAAGACCTAAAATCTTTAATTGCTTATTCCTCAGTATCCCATATAGGTATAGTATTATTAGGAATCTTTACCTTCAACACCATTGGACTTTACGGAGCAATTATCTTAATAATTGCTCACGGTTTATCATCCTCTGCTCTTTTCCTTTTATCTAACGATATTTACATAAAATATCATACCCGAAACATTTTAATATTCAAAGGAATCATCTCAATAAGTCCAAATATCTCATTCTGATGATTTATCTATATAGCTATTAATATTTCCGCACCCCCAACAATTAACACCTTAAGAGAAATTATATTAATATCAAGTTTAATTAGCTGAAACACCCTTTCCATTATTATTTTATTCATTATATCAATTACAACAACTTCATTTTCCATAATAATATTTCTTAATATAAATCATAACCCATCTCTACAAACCCCCCCTAAAACTTATCTATCTTTATTTAGACACTCACTCCCTTTAATCATAATATTATTAAAAATAGAAATAATAATTATTACAAGTATTATTAGAATATGTTGATGACGAAAAAATATTATCCCAATGCTTCTTAGACTAGAACTTCTAATTCTTTCACTCTTCACTAACCTATTATCATCCCTTCTCATTATTCTTACTATTATAGTAAGAGGATCAAGAATAGGATTAAGTTTATTAGTAAGTATATCCCATTCTCACAACTCATCACAATCAATTTTCATTTTAACATTTTCAACAATTTTACTTTTCTTTATTTTCCTTCTTCACATAAATTTATTTTTATCTATCAATATTATAATTACAAACATTTTAAATTTTAACATTCCTATTAATATCTTAATAGACTGAATCTCACTTATATTTATAAGAACAGTAATCTTCATTTCAAGAATAATCATAATATTTAGAATATATTATATTCCTAAATCTGAACACAAACAATTCTTATTACTACTTACCATATTTATCCTATCCATACTAATTCTAATTATAAGAAATAATATCTTCCTAATACTATTAAGTTCCTATATCCTAGTTATTTACTACCAAAATGCCTCCTCAAGAGCCTCAGGATCAATCACCCTCCTTAGAAATCGAATTGGAGATATTATAATCCTTTTATCAATCGGAATAATTTTAACTAATAAAAACTGAAATCTTTACAATGAAGAATTTCTAATCACCATTTTACTTTTAATAACAGCAGCATGCTCAAAAAGCGCTCAATTTCCTTTTTCAGCATGATTACCAGCAGCTATAGCTGCTCCTACTCCTATTTCAGCACTAGTTCACTCATCAACCTTAGTTACCGCAGGAGTATTTTTAATAATTCGAATCATACATCCAATTTCACTCCTTATTCTAATATTAATCTCTTCTGCAACTGCCATTTATGCTAGAATTTCAGCAAATTGAGAACAAGATTTAAAAAAAATTATTGCACTATCCACCCTAAGACAAATTGCAATAATAATATTTTCAATTTCTATTTTAGCTATTAATATAGCTTTTTCTCATCTAATTATTCATGCCTTATTTAAATCCACAATATTCCTTTGCGCTGGAATCCTAATTCATGAATTCTCTTACCAAGACTCACGATTTATAGGAAATTCCCAAACTATTCCTATTACCTTATCAGTACTAGGAGTAACAAGTATATCCTTAATAGGAATTCCTTTTATATCAAGATTTTTTTCAAAAGATTTAATTATTGAAAAAATAATCTCATCTAAACTTGAATGTATTTTATCTTTACTAATAATCTCTTCTATTGGAATAACTACATTTTACTCAATTCGAATAACAATCCTAACCAATAAATTATTCATTAAACCTAATTCATCTAACCATTTCTCTCTCTTCTATAATATTCCTATTATAATTATAAGAATTTCTATCATCACTTCAGGAACATTTATAATATGAATAATTACACCAGAACAAATAATATTCATCCCTCCTCAAATTAAACTATTTATTATTTTAATTATTATCATAAGAACTATTATAAGATATTTTCTATCCTTCAAAAACATAACATTCCTAAAATTAGGATTTCCTTCAAAATCTTTATGATTTAACCATACCCTTATTACAATACCTTTATTCTCCCTCCCTATAATTTTATATTCTAATAATGACAAATCATACAAAGAAATTTACGGACCTCACATACTCCACCTTATAAACATAAACCTTTCAAAAATTCCAGAACTCTCAAAATATATAATACTAATAATTCTCTTAACAACTACACCTATCTTGATAATATTGATGATATTGGTTATTTTTTTTATTAGAAGAATTCAGCCTATAGTTATAGTTAGAAGATTAATTTTTATTACGTTGGTTTATTCTTATTATGTTTATATGATGATAGGAGGATATTGATTTAGATATGCTTTGATGTTAGTTATATTAAGAGGAGTGTTAGTTTTATTTAGTTATATAGTAAGATTGACTCCTAATGAGAGATTTGAAAGTTATTTAGTTTTATTGTTTTTTATTATATTTTATATAGTAAATGATATAAGATTTATTTCTTTATTATTATGATCTTCGTATGTAAGTATTTATACTTTATTTATAGTTATATTTTTATTTAGAGTTATATTAATAGTGGTATGATTAAGTTGAAAGTTTGGGGCTGTTCGATCTTTTAGTATCAAGAACTCGAAAATAAATGATCTACCCTTTAACAAGAAATTAAACGTATTTATTAATTAATAGTATCTAAGTATAAACACTAATATAACTAAAGACTGTTTAACAAAAACATTATTATTATTAATAATACATCTGCTCAATGAGTGCTAAGGTAGCATAATCATTCGTTTTTTAATTGAAAACTAGACAAACGATTAAACATTTCTTTAATGTAAAAAGACATTAATATATTAGAAAGACGATAAGACCCTATTGAACTTTACTTAAGTTTAACTGGGGCAGTTAATTAATTTATATTTTATCAAGTTACCATAGGGATAACAGCGTAATAAATATTTATAGCACGTATAAAATAAAAGATTGCGACCTCGATGTTGAATTAATCTGGAAGTCTGTTCGACTTTTAAAAAATTACATGATTTGAGTTCAGACCGGTGTAAACCAGGTCGGTTTCTATCTTCTAGTACGAAAGGACCTATATATTAATAGTAGTGCCAGCAGTTGCGGTTAAACTTATAATAAATAGGATTAGAAACCCTAGTATATCTATTTAGAGGAACTTGTCAATTACGATAATCCACGATAATTTTCACTTTTTACATACCGCCATTAGGTCAAGGTATAGTCAACGTAAAAGAATGAGTTACTGTAAAGGATTTAAAAGTATAATATTTATACTTGGAATGTGCACATATCGCCCGTCATTCTTATTAAGACAAGTCGTAACAAAGTTGATGTTTTAGAAAAAGCATCAAG
>Gnaphosidae_Gnaphosa_sp
ATGAATTTATTTTCTGTATTTGATCCTACTTCTTATTTTGGATTATCATTTAATTGATTAATTATGTTAATTGTGTTTATGTATATTCCAGGAAAATATTATTTAGTTAATAGAGGATTTTTTAAAATTTTTAAATTGTTATTTGTGAGAGTTAGAAAAGTATTTAATGAAATTGCTATTCCTAATCATTTAGCTATAAATTTTTTAGCTGTTATAACTTTTTTATATTTAATAATTAGAAATATATTAGGTTTATTTCCTTTTGTATTTACTTCTACAGCTCATCCTATAGTAACTATAGGATTAGGAATAGTTGTGTGAATATCTTTTTTTTTAATAGGATGATTTAAAAATTTTAAAAATAGAGCGGCCCATCTTGTTCCTGAAGGAAGTCCAATATTGTTAGCACCATTAATAGTTTTAATTGAAAGAATTAGACATTTAATTCGTCCTTTTACTTTATCTGTGCGGTTAGCTGCAAATATGATAGCAGGTCATTTAATTATAGGATTATTATCAAGAATTAGACTTATTAATATTTATGGGTTTATTAGATCTTTATTTTTACAAAATATTTTATTAATTTTAGAATTTGCAGTGTCTGTAATTCAGGGATTTGTATTTAGTATTTTATTGTTATTATATGCTTTGGAGATACCTTTATTATGATTAATTTCTGTTTTTATGATATGTTTAATTATTTTAATGTTAGTAGATATATATTATCGTAAAGGTGAAAAATTAGTTAAGATTGTAAGAGGATCTTTGGTAGATTTACCTTCTCCAAGAAGATTAAGATATTTATGAAATTATGGATCTTTGTTAGGATTATTTTTAATAATTCAAATTATTTCTGGATTATTTTTAGCGTTTCATTTTAGAGGAGAAATAAATTTATCTTTTGATAGAGTAATTCATATAATACGTGATGTAAATAATGGATGAATTATACGAGTTATCCATGCTAATGGGGCTAGTAGAGGAGTTTCTATTTTATTATTATCTATGGGAGCTGCTTTTTTAGGATATGTTTTGCCTTGAGGTCAAATATCGTTTTGGGCTGCTACTGTTATTACAAATTTGTTATCTGCTATTCCTTATGTTGGAGTAATAATAGTAGAGTGGGTATGAGGAGGATTTGCGGTAGGAAATCCTACTTTAGTTCGATTTTTTGCATTTCATTTTGTACTTCCTTTTATTATTTTATTTATAGTGATTTTACATTTATTTTTTTTACATGAAACTGGATCTAGAAATCCTATAGGATTAGGAAGATGTGATAAAATTATTTTTCATCCTTATTTTAGAGTAAAGGATGTATTTGGTTTTTTCTTGTTTTTTAATATTTATTTAATAATTTGTTTTTTGTTTCCGTATATATTTATGGATGTTGAAAATTTTATTATATCAGATCCTTTGGTAACTCCTGTTCATATTCAGCCTGAATGATATTTTTTGTTTGCTTATACGATTTTACGTTCGGTTCCTAGAAAAATAGGAGGAGTTATTGCATTATTATTATCAGTATTAGTTTTATATTTATTTCCTTTATGTTATATTCATCGGTTTCGTAGTAATATATATAATTATAAGAAATATATATTTTGAATTTTTATTGTTAATTGAATATTGTTAACATGAATTGGAGCATGTATTGTTCTGCGATGAATTTTTTCTACTAATCATAAAGATATTGGAACTTTATATTTATTATTTGGATCATGAGCTGCTATAGTAGGAACTGCTATAAGAGTTTTAATTCGTATAGAATTAGGACAAATGGGAAGTTTATTAGGAGATGATCATCTTTATAATGTAATTGTTACAGCTCATGCATTTGTAATAATTTTTTTTATAGTAATGCCAATTTTAATTGGAGGATTTGGAAATTGATTAGTTCCTTTGATATTAGGAGCTCCTGATATGGCTTTTCCTCGAATAAATAATTTGAGATTTTGATTGTTACCTCCATCTTTGATTTTATTATTTATTTCATCTATAGTTGAAATAGGTGTGGGAGCGGGATGAACTGTTTATCCTCCTTTAGCTTCAGGATTAGGACATCCTGGAAGAGCGATGGATTTTGCTATTTTTTCATTACATTTAGCAGGAGCTTCTTCTATTATAGGAGCTGTGAATTTTATTTCTACAATTATTAATATACGTTCAATAAGAATGGAAAAAGTTTCTTTATTTGTGTGATCAGTATTAATTACTGCTGTTTTATTATTATTATCTTTACCTGTTTTAGCTGGTGCTATTACTATGTTATTAACGGATCGCAATTTTAATACTTCTTTTTTTGACCCAGCTGGGGGAGGTGATCCAATTTTGTTTCAACATTTATTTTGATTTTTTGGACATCCTGAAGTATATATTTTAATTTTACCTGGATTTGGAATTATTTCTCATGTTATTAGATCTTCTGTGGGAAAGCGAGAGCCGTTTGGAAGTTTAGGAATGATTTATGCTATAGTAGGAATTGGAGGAATAGGATTTGTTGTATGAGCTCATCATATATTTTCTGTTGGAATAGATGTAGATACTCGAGCTTATTTTACTGCTGCTACTATGATTATTGCCGTTCCTACAGGAATTAAAGTATTTAGATGAATAGCTACAGTACATGGATCTTATTTTGAGATAAGTACAGCTTTAATGTGATGTATTGGATTTGTATTTTTATTTACTTTAGGAGGAATTACTGGTGTTGTTTTGTCTAATTCTTCTTTGGATATTGTATTGCATGATACTTATTATGTTGTTGCTCATTTTCATTATGTTTTAAGAATGGGAGCGGTTTTTGCTATTTTAGCTGGAATTACTTATTGATTCCCTTTATTTTTTGGAGTAATTTTAAGTGAGAAGAAAACTAAATTGCAATTTTTTATTATATTTTTAGGAGTAAATTTAACTTTTTTTCCTCAACATTTTTTAGGATTAAATGGAATACCTCGACGTTATTCTGATTATCCAGATGTTTATTTATATTGAAATATGATTTCATCAATAGGATCTGTATTATCATTATTTGCAGTAATTATGTTTATGTTTATTGTTTGAGAGTCTTTAGTTGTTAAATATTCTGTTTTTAATATGTATTTTACTTCTTCATCATTAGAATGAATTAATAATGTTCCTCCATTAGATCATACTTTTAATCAGTTAAGATTATTGCCGGTATGAGGTTCTTTATATTTTCAAAGTGGAATTTCTTCAGTTATAGAACAATTAATTTTTTTTCATGATCATACTATAATAGTAATAATTATAATTATAATATTAGTTGGATATATATTAGTTAGTTCTTGTTTTAATAAATTTTATAATTTAAAAATATTTGAAGGTCAAGAGTTGGAAAGAATTTGAACTGTTCTTCCTGCTTTATTTTTATTATTTATTGCTTTTCCATCTTTACGTTTATTATATTTGATAGAAGAATTTGAAGATTATGATATAACAATTAAATTAATAGGACATCAGTGATACTGATCTTATGAGTATAGAGATTTTAGAGCTAAGTTTTATGATTCTTATATATTATCGGAAGAAATTTTTCGTTTATTGGATGTTGATAATAGACTTGTTCTTCCTTGTAATATTAATATTCGTCTTATGTTATCAAGAACTGATGTAATTCATTCTTGGACTGTTCCATCAATAGGAGTAAAAGCTGATGCTGTTCCTGGACGTTTAAATCAGTTAAATTTAAATTTTAATTGTGTAGGATTGTTTTATGGACAATGTTCTGAAATTTGTGGATTGGAAAAAGTATTTCATCCTTATCATATAGTAAATATATCACCTTGACCTTTAATAGCTGGATTTAGAGTTTTTGGAATTGTAGTAGGATTAGTTAAAATTTTTGTATATATAGAGGTAGATTTAATATTTATTTCTTTATTATTAATAATTATTGTAAGAATAGTATGATGACGAGATGTGGTTCGAGAAAGAACTTTTCAAGGATTTCATTCGAGAGTAGTATTATCAGGTTTGATAGTAGGAATAATTTTATTCATTGTTAGTGAAGTATTTTTTTTTGTTTCATTTTTTTGATCTTTTTTTCATTCTAGATTAAGTCCTAATGTGGAATTAGGATCTATATGACCTCCATCTGGAATTTTTTCTTTTAATCCTTTTCAGGTTCCTTTATTGAATACAGTAATTTTATTATCTTCTGGGATTTCTATTACTTGATGTCATCAATTAATATTAAGAAATAATATAAAGTTAGCGGAAAATAGTCTTTTATTAACTTGAATGTTAGGATTATATTTTTTAAGATTACAAGGATTTGAATATTATATAGCAAGATTTAGAATTTCTGATTCTGTTTTTGGTTCTACATTTTTTATGGCTACTGGTTTTCATGGTTTTCATGTAATTGTAGGAACTGTATTTTTAATTATTATATGATTTCGTATATTTAAAAAACATTTCTCTTATAATCATCATTTTGGATTTGAGGCTGCTGCTTGATATTGACATTTTGTTGATGTAGTATGATTATTTTTATTTACTGTAGTTTATAATTTCTTAATAAGAACTATTAGAATTTTAATTAGAGTTGCATTTTATACAATTTTAGAACGGAAATTTTTAGGATACATACAACTACGAAAAGGTCCTAACAAAGTAGGTTTTATAGGAATTCTTCAACCAATTAGAGATGCTTTAAAACTTTTCAATAAAACCCTTATTTCATCTGAAATAATAAACTTTATTTTAAGATACACGCCAGCTCTTTCTTTATTTTCAGCAATACTAATAATAATACTTCTAACCTTTAACTATCCTATATATGATATTAAACATAATATCCTACTCTTTTTTATTATCTCAAGCTTATCAGTTTATTTTATTTTACTAATTGGATGATCAGCTAATTCCAAATACAGACATATTGGATCTATTCGAAGAGTTGCTCAAATAATTTCTTATGAAGTATCATTTTTTTTAATTATTTTATTTATTGTAATTCTTTCCAATGCCTATTCTTTATCTCAAATTTCTCAATCTCAAATATATTTATATTTTTTCTGAGGAAACTTAATTCTATTTATAATATGAATTATTTCTTGTTTAGCAGAAACCAATCGAAGTCCATTTGATTTTGCAGAAGGAGAATCAGAATTAGTTTCAGGTTTTAATGTAGAATACATAGGAGGTTGATTTGCACTTATTTTTTTAGCAGAATATATAAGAATATTAATTTTATGTATCCTTTCAACAATTATATTTTTTTCTTCTCTTAAATCTTTTTCTAATCTAATTTTAATTTCCATCCTAATTCTCTTATGAATTCGAGGAACCTATCCTCGATTTCGATATGATATATTAATAAAATTAAGTTGAAAAATTTTTCTTCCTTTCATCCTTTTTATTATTCCTATTTCATATATTTATTTATATTTTGTTAGTTTTTTATTAGTAATGAGAGGAGAGGATTGATTTATAATATGAATAGGATTAGAAATTAATATAATAAGATTTATTATTATTATTTATAAACGGTATGTTCAGGAAACGGTTGAAGTAAGAATAAAATATTTTTTTATTCAAAGTTTATCTGCTTTGTTATTAGGATTATTTTATGGAGATTTTATATATACTATTTTAGGATATAGGATTGGAGTAGCTCCGTTTTATTTTTGATTTATTTCTATTTGTAGTAGATTGCAGTGATTATCATTATTTTTATTATTAACGTTTCAAAAAGTGATTCCTTTGATGTTAATAAATTTTTTTGTAGGATGAGTTTCTTGATTTTTTGTAATTATAAGATTAATAGTAGGAGTTTTGGGAACATTTGGTCAAAAGTTTTTAAAGTTATTAATAGCTTATTCTTCAATTCATCATTTGGGATGGTTACTTTTATGTAATGAATATGATATTATATGAATATTATATTTATTTATGTATAGATTAGTTATTATCATTATTTTAATAAAAAATGAAGTAATTTATTTGTTTTGTATTGATGAGTGAAAAAGAAAGATGTGATTTGCATTTGGAATATTGAGAATAGGAGGAATTCCCCCTTTCTTAGGATTTTTTTTAAAGTGAATATCTTTTATTTATATTATAAGGTTTTTATATATTTTTTATATAATAATGTTAGTGGTAATTATATTTTATGTATATTTTCGTGTAGTTTTTGATGATATATTAAATGTAATAGGACTATTAGTGGGAAGAATAATTATTTATATATTCGAAAGTTTAATTTTAGTAATTGTTGTTTATATATTATTTTATATAATTTTTTATAAAGAAAGGTTAATTGAAATTATTAGTCCTTATGAATGTGGTTTTGATCCTTATTCATTAACACGTTTGGTTTTTTCTTATCGGTTTTATCTAATTTCTATTTTATTTATTATTTTTGATGTAGAAATTTCTCTTTTACTTCCAACTCCATTTTTAATTGGAGGATGAGGATTTATTTTTGTATTAATTATAGGATTATTATATGAATATTATTATGGACTCCTACTTCTATTTTCCTTAACCTTAATAGATTCCCTCTCTATTTTAATATTATTTCTAACATTTATTAGAACACTAATAATTATCTTATCATCATTTACTCTTCATAAAATTTTTTTAACCCCTATTATAATATTACTAACCTTAACATTCTCATTTTCTAATATAATTAACTTTTATATTATATTTGAACTCGTTCTTATTCCTACAATAATATTAATTATAATAAATGGAAAACAACCAGAACGACTACAAGCAAGAATTTATTTATTATTATATACTATTACAGCCTCTCTTCCCCTTTTAATAAGAATTATTTATTCATTTTTCTATTTAAGAATTACTATAATAGAGTTTAAATTTCCTATTATTCTCATAATAGCATTTCTGGTAAAAATACCAATATTTTTTTTCCATCTTTGACTTCCAAAAGCCCACGTAGAAGCCCCTTTAGAAGGATCTATAATTTTAGCAGCCATCTTACTAAAATTAGGAGGATATGGATTAATTCGTTTTTTACCTATATGTACAAAAAAAGCTAATATAATAAACCATTGAATTATTAGCATTAGATTAATTGGTGCATCTGCCACCGGATTAAACTGTATTCGTCAAAAAGATTTAAAATCCTTAATTGCTTATTCCTCAGTATCTCATATAGGAATAGTTTTATTAGGAATCTTTACCTTTAATACCATTGGACTTTATGGAGGAATCTTACTAATAATTGCCCATGGCTTATCATCCTCCGCTCTCTTTTTATTATCCAACGATATTTATATAAAATATCATACTCGCAATATTTTAATATTCAAAGGAATTATTTCAATAAGTCCTAACATTTCATTTTGATGATTCATTTATATAGCTATTAATATATCAGCTCCCCCAACAATTAATACTTTAAGAGAAATTATATTAATATCAAGATTAATTAATTGAAATATTTTTTCTATTACTATTTTATTTATTATATCAATTACAACAACATCATTTTCTATAATAATATTTCTTAACATAAATCACAATCCATCTTCACAAACATCCACTAAAATCTTCCTATCTTTATTCAGACATTCACTTCCCTTAATTATAATACTATTTAAAATAGAAATAATAATTATTACCAGTATTATTAGAATATGTTGATGACGAAAAAATATCATTCCAATGCTTCTTAGATTAGAGCTCCTAATCTTATCACTCTTCACTAACCTATTATCATCTCTCCTTATTATTCTTACTATAATAGTAAGAGGATCAAGAATAGGATTAAGCTTACTAGTAAGAATATCCCACTCCCATAACTCATCACAATCAATTTTCATTTTATTAATTTCAATAATTTTATTATTTATTATTCATTTAATACATATAAATTTATTCCTAACTATTAACATTATAATTACAAACATTTTAAATTTTAATATTCCTATTAACATTTTAATAGACTGAATCTCCTTAATGTTTATAAGAACAGTAATTTTTATCTCAAGAATAATTTTAATATTCAGAATATATTATATTCCTAAACATGAACACAAACAATTTCTAATACTTCTTACTATATTTATTTTATCTATACTTATCTTAATTATAAGAAATAATATTTTTCTAATATTATTAAGCTCATATATTTTAGTCATCTATTATCAAAATGCTTCTTCAAGAGCTTCAGGATCAATCACCCTTCTCAGAAATCGTATTGGAGATATTATAATTCTTTTATCAATTGGGATAATCTTAACTAATAAAAACTGAAATCTTCATAATGAAGAATTTTTAATTACTATTTTACTTTTAATAACAGCAGCATGCTCAAAAAGAGCACAATTTCCTTTTTCAGCATGATTACCAGCTGCTATAGCAGCCCCTACTCCTATTTCAGCATTAGTCCACTCATCAACCTTAGTAACCGCAGGAGTATTTCTAATAATTCGAATTATACATTCATTTACAATAATTATTTTAATAATAATTTCATCTTCAACTGCTATTTACGCTAGAATTTCAGCAAATTGAGAACAAGATTTAAAAAAAATCATTGCACTATCTACTTTAAGACAAATTGCAATAATAATATTTTCTATTTCCATTCTAGCTATTAACATAGCTTTTTCCCATCTAATTATTCATGCTCTATTTAAATCAACAATATTTCTTTGTGCAGGAATCATAATTCATGAATTTTCTTATCAAGATTCACGTTTCATAGGAAATTCCCAATCTATTCCTATTACTATATCAGTAATAGGATTAACAAGAATATCATTAATAGGAATTCCTTTTATATCAGGATTTTTTTCAAAAGATTTAATTTTAGAAAAAATAATTTCTTCTAAACTTGAATGTATTTTATCTATATTAATAATTTCCTCTATTGGAATAACTACATTTTATTCAATTCGAATAACAATCTTAGCTAATAAACTATTTATTAAACCTAATTCATCTAATCACTTTTCCCTTTTCTACAATATTCCTATTATAATTATAAGAATTTCCATTATTTTCTCTGGAACATTTATAATATGAATAGTTATACCAGAACAAATAATATTTATTCCTAATCAAATTAAATCACTAATTATCTTAATTATTATTTTAAGAATAATCACAAGTTATTCTTTATCTTTTAAAAACATAAACTTCTTAAAATTAGGATTTCCTTCAAAATCATTATGATTTAATCACACCCTTATTACAATACCTTTATTCTCCTTTCCTATATTAATATATTCTAATAATGATAAATCATACAAAGAAATTTATGGACCTCATATACTCTACTTTATAAATATAAACCTTTCAAAAATTCCAGAACTCTCAAAATATATAATATTAATAATCCTTTTAACCATTTCACCCATTTTAATATTATTAATAATATTAGTAATTTTTTTTATTAGAAGAATTCAACCTATAGTTATAGTTAGAAGATTAATTTTTATTACGTTGGTTTATTCATATTATGTTTATATAATGATGGGAGGATATTGATTTAGATATGCTTTAATATTAGTAATATTGAGAGGAGTATTAGTGTTATTTAGTTATATAGTGAGATTAACTCCTAATGAAAGATTTGAAAGTTATTTGGTTATGTTGTTTTTTATTATATTCTTTATAATAAATGATATAGGATATATTTCTTTATTATTATGATCTTCATATGTAAGTATATATACTATATTTATGGTTATGTTTTTATTTAGAGTTATGTTAATGGTAGTATGATTAAGATGAAAATTTGGAGCTGTCCGATCTTTTAGTATCAAGAACTCGAAAATAAATGATCTATCCTTTAACAAGAAATTAAACGTATTTATTAATTAATAGTATCTAAGTATAAATACTAATATAATTAAAGACTGTTTAACAAAAACATTATTATTATTAATAATACATCTGCTCAATGAGTGCTAAGGTAGCATAATCATTCGTTTTTTAATTGAAAACTAGACAAACGATTAAACATTTCTTTAATGTAAAAAGACATTAATAATTTAGAAAGACGATAAGACCCTATTGAACTTTACTAAAGTTAAACTGGGGCAGTTAATTAATTCATATTTTATCAAGTTACCATAGGGATAACAGCGTAATAAATATTTATAGTACATATAAAATAAAAGATTACGACCTCGATGTTGAATTAATTTGGAAGTCTGTTCGACTTTTAAAAAATTACATGATTTGAGTTCAGACCGGTGTAAACCAGGTCGGTTTCTATCTTCTAGTACGAAAGGACCTATATATTAATAATAGTGCCAGCAGTTGCGGTTAAACTTATAATAAATAGGATTAGAAACCCTAGTATATCTGTTTAGAGGAACTTGTCAATTACGATAATCCACGATAAATTTCACTTTTTATATACCGCCATTAGGTCAAGGTGTAATCAATATTAAAGAATGAGTTACAATAAAGGATTTAAAAGTATAATATTTATATTTGAAATGTGCACATATCGCCCGTCATTTTTATTAAAACAAGTCGTAACAAAGTTGATGTTTTAGAAAAAGCATCAAG
>Liphistiidae_Heptathela_hangzhouensis
ATAAATTTATTCTCAATTTTTGATCCTTCTTCATCATCAAATTTATCATTAAATTGATTAGCAATAATATCTTTTTCTCTGGTTATTCCTGTCCCTTTCTTTTTTATTTATCCTATATCCAAGATATTATTAATAAAAATGGTCCGAATTCTAACAAAAGAATTTAATTTGCTAGCAAAGCCAAACAATATAGGGTCAATTTTATTTTTTATTAGAATATTCATTTTCATTTTCTCTACAAACTACATAGGACTTTATCCTTTCATTTTTACTACAAGCAGTCACATTTTAATAACCTTTTCACTTAGAATAACCATTTGAACAGCCATTATAATTACCCTTATTTTAATAAATTTTAATACTTTTATGGCTCATTTGGTTCCTCAAGGGACTCCAATACTACTATCTTTTTTCATAGTAATAATTGAGACCGTGAGAATCTTAATTCGACCTATTACTTTAGCAGTACGACTAGCCGCTAATATAATTGCAGGGCATCTTCTTATTTCCCTAGTTAGAAATATTGCATCATTCCAATTAAAAAATAGCTTAACTTCAATTATTTTACAAACAATATTAATTTTACTAGAAACTGCTGTAGCTTTAATTCAAGCATTTGTTTTTACGATTTTGTCTCTATTATATAGTATCGAAGCCCCTTTATACTGATTTATATCCATTTTCATTTTAACAATTATTGTTATTCTAATTTACAATCATTATTTACGAAAAACCCATTTAATTATTAAGTTAACCAATTCAATATTAATTGATTTACCCACCCCATCTAACATTTCATATATGTGAAATTTTGGTTCACTTTTAGGAGTAATATTAGCAATTCAATTAATTTCAGGCGTAATATTAACAATACATTTTTCTCCAGCCATTACTTTATCTTTTGAGACTGTTGTTCATATTAGACAAAATGTTAATTACGGTTGATTTATCCGCTCACTCCATGCTAACGGAGCAAGAATTGGAATTTTTATTTTTATAGTAATAATAATTACAGCATTTCTGGGGTATGTCCTCCCATGGGGACAAATATCATTTTGGGCTGCTACAGTAATTACTAACCTTTTATCTGCTATTCCTCTATTTGGAGAAATATTAGTTCAATGAATCTGAGGAGGATTCTCAGTTAGAAACCCAACTTTAACTCGATTTTTTGCCCTTCACTTTATTTTGCCCTTTGTCCTAGTCATCTTAGTAGTACTCCATCTTACATTTTTACATAATGAAGGGTCTAATAATCCTCTCGGTACGCCCAGACTAGATAAATCCCCTTTTCATCCTTATTTTTCCAGAAAAGATATACTTGGTTTAATAATTATTACTTTAATCTTAGCCCCCTTTTCCTTGTACCTACCTTTTATTCTAAGAGATGCAGAAAATTTCATTCCAGCTAATCCCTTAGTTACCCCAATTCATATCCAACCAGAATGATATTTTCTATTTGCTTATGCTATTCTCCGCTCAATCCCAAATAAAATAGGAGGAGTCGTAGCATTATTTTCATCTTTATTAATCCTTTTCATCTTACCCATTACTTTACACCACAAATTTCAATCCATTTTTTACTCTTTGGGGAAAATTCTATTTTGAAGATTTATGAGCCTATTCATATTACTAACTTGAATGGGGGCTCAACCGGTTTTGCGATGATTATTTTCAACAAACCATAAAGATATTGGAACAATATATTTAATTCTTGGAGTCTGGTCTTCTATGATAGGTACAGCTTTAAGAATACTAATTCGTGCTGAGTTAGGCCAGCCAGGATCTCTTATTGGAGATGACCAAACTTATAATATTATTGTTACATCCCATGCTTTCATTATAATTTTTTTTATAGTGATACCTATTATAATTGGGGGGTTCGGGAATTGATTAGTTCCCTTAATACTAGGGGCACCAGATATAGCTTTTCCACGTCTAAACAATTTAAGTTTTTGACTTCTACCTCCTTCCTTAATTTTACTATTAACTTCCTCTATAGTAGAAATAGGGGTAGGAACAGGATGAACTATTTATCCTCCTCTTGCTAGAGGAGAATTCCATCCTGGAGCTTCAGTAGATTTAACTATTTTTTCACTTCATTTAGCTGGAGCCTCATCAATTTTGGGGGCTATTAATTTCATTACAACTATCATTAATATACGGCAAATGTTGATAGAACGAGTTCCTCTATTCGTATGATCAGTTTTAATCACAGCAACACTTCTACTCTTATCTCTTCCAGTTTTAGCTGGGGCTATTACTATACTACTAACAGATCGAAATTTTAATACTTCCTTCTTTGATCCCGCGGGTGGAGGAGATCCTATTCTATTTCAACACTTATTTTGATTCTTTGGCCACCCTGAAGTTTATATTTTAATTCTTCCTGGATTTGGAATAATTTCTCATATTGTAAGTCACAATGCAGGGAAAAAAGAACCTTTTGGCGCTTTAGGAATAATTTATGCTATAGCTGCTATCGGACTATTAGGATTTGTAGTTTGAGCCCATCATATATTTACTGTTGGAATAGATGTTGATACACGAGCGTACTTTACAGCAGCCACTATAATTATTGCTATTCCTACAGGAATTAAAATTTTTAGTTGACTAGCAACTTTACATGGTACCCATTTAACATTAAATGCCTCTCTTTTATGATCTATTGGCTTTATTTTTTTGTTTACAATTGGGGGATTAACAGGAGTAGTTTTAGCTAATTCTTCTATTGATATTGTGCTTCATGATACTTATTATGTAGTAGCCCATTTTCATTATGTGTTATCTATAGGTGCAGTTTTCGCCATTATAGCAGGAATTATCCATTGATTCCCCTTATTTTTTAATCTTTCACTAAATCCTAAATGATTAAAAATTCACTTTTTGTCAATATTTTTAGGGGTAAACATAACTTTTTTCCCCCAACATTTTCTAGGGCTAAATGGTATACCTCGTCGATATTCGGACTATCCTGATGCTTTTACTTCATGAAATGTTATTTCTTCTTTAGGAAGAATCTTATCCTTTTTAACAATTATTATGTTTATTATAATTGTATGGGAAAGATTTACTTCCACTCGTCCAATTATTTTTTCTCAACAATTTCCTTCATCTATAGAATGATCTTACAATATTCCTCCTATTCATCATACTTTTAATCAACTTAATATACTGCCAACATGAATAAATCTATCTTTTCAAGATAGAGCTTCTCCCTTAATAGAACAGCTATATTTTTTCCATGATCACACAATAATTATTCTTATTATAATTACAATTTTAGCGGGGTATATTTTAATAAATATTATTTTTACTCCATATTTCAATCGTTATATATTAGAAGGACAAGAATTAGAAAGATTTTGAACTTTAATCCCAGCCCTTTTATTAATTTTTATTGCTCTCCCTTCTCTCCGAACTTTATATTTAATAGATGAAAATTTATCCCCGGAGATTACATTAAAAGTATCAGGGTTCCAATGATATTGAGTTTATGAATTTTCAGATTTTAAAAAAACAGAAATTGAATCCTTTTTATCTCCCCTGTCCTCAATTCGGTTACTAGAAGTAGATAATCCCATTCCTCTCCCCCTATTTTCTCAAATTCGTGTTATTGTATCATCCAACGACGTTATTCATTCATGGGCAGTCCCCTCTATAGGAGTAAAAGTAGATGCACTCCCAGGACGTCTGAATCAAACTTCAATTTTTACTAGCCGAGTCGGAAAATTTTCTGGGCAATGTTCTGAAATTTGCGGATTGCAAACACCTACCCATACTTTCCATATAGTTAATCAAAGACCATGACCTATCACTAGAGCTGCAAGAGCAATACTAATTACTAGAGGAATAATTAAATGATTCCATTTTAATTCTTACTTCATATTTTTATTAGGGATTATCCTAATATTACTAACAATATTATTATGATGACGTGATGTAGTACGGGAAGGGACTTATCAAGGGCTTCATACAGAGCTAGTCACAAAAGGGCTTCAATGAGGGATAATTCTCTTTATTATTTCTGAAATTTTATTTTTTATATCTTTTTTTTGGGCCTTTTTTCATTCTAGACTATCCCCTTGTGTAGAGCTAGGAGCCTCTTGACCTCCAAAAGGAATCTCTCCTTTTAATCCTTTTCAAGTTCCTCTTTTAAATACTGCTATTTTATTAGCGTCTGGGGTTACAGTAACATGAGCTCATCAAAATATTCTATCTAACTTAAACAAAAAAGCATTTCAAAGTCTATTATTAACATGTCTATTAGGAATTTATTTTACAATTCTTCAAATCTGAGAATACTACCAAGCTCCTTTTTCAATCTCTGACTCAATCTATGGAAGAACCTTTTTTGTAGCTACAGGCTTTCATGGTCTTCATGTAATTATTGGGTCTTCCTTTTTAACAATTTGTCTAATACGAATTAAGCTTTCCCATCTTTCATCAACTCATCACTTCGGATTTGAAGCTGCAGCATGATATTGACATTTCGTTGATGTAGTTTGGCTATTTTTATTTACCTTTATTTACAAGAATTTTATTTTATTAATTATAGTTTTAGTTGGAGTAGCTTTTTTTACTTTGATAGAGCGAAAAGTTTTAGGGTATATTCAGTGTCGAAAAGGGCCTAATAAAGTTGGAGTTTTAGGGATTTTTCAACCATTTAGAGATGCTGTAAAATTATTCGGAAAAGAATTTTATTTTTTGGAAACTTCTAATATAATCTATTTTTATGGACCAGTATTAATAATTCCTCTTTCTCTTTTATTATGAATTTTGTTACCTTATAGAGATGGGGTTTTGGACTTAAAATATGGAATTTTATTTTTTTTTATTTGTTCAGGAATGGGAATTTTTTCTTTAATATTAGTTGGATGAGGGTCAAATTCTAAATTTTCATTATTAGGCTCTTATCGAGGGGTGGCACAAATAATTTCTTATGAAGTAAGATTTATATTTATTATTTTAGGATTATTAATAATTAGAAATAGTTATTTATTGATTGACATTTTAATTTATCAAGAAATTTTATGATTTTTTTTAGGAAATTTAATTTTGTTAACAATATGATTAATTGTATGTATAGCGGAGCTGAATCGTACCCCGTTTGATTTTGCTGAAGGGGAGTCTGAATTAGTATCTGGATTTAATGTTGAATTTATAGGAGGAGGATTTGCTATTATTTTTATGTCCGAATATTCTAGAATTATAATAATTAGAACTTTTAGAATTATTATATTTTTTGGTAGATTTGAAAATTTTATAATTTTAAGATTGTTATTAATAGTTTTGGTATTGTGGGTACGTGGAAGTTTCCCACGTTTTCGTTATGATAAGTTAATGTTATTAGCTTGAAAGTTTATATTATCTGGGTGCTTAGTAGTGCTTATGGTTAACTTCATATTCTTTTTATTTTTTAGAGTAATAATAGCTATCAGCTCCTCCTCATGATTTATCATTTGGGCAAGCTTAGAAATTAATACAATTTCATTTATTTCACTAATTTATGAAAAAAATAATCAATTTTCCAGTGAATCCTCTTTCAAATATTTTTTTGTGCAAGCAATTATCCTTCTTTTCATTTCTCAACCAATATCTATTTTAATTACTTTAGCACTTTTATTAAAATTAGGAGCAGCCCCATTTCATTTATGATTTTTAACATTAATACGATTAAGAAATTGATTTTCATGTCTAATTCTCTCAACAATCCAAAAAATTATTCCGCTTTCCATTTTATTTTCTATTAAATCTAATCTAATCCAATTATTTACTATCATTTCCTCCGTTATAGGAGGGCTAGGGGGATTTAATCAAACTAATCTAAAAACCCTGATCGCATATTCATCAGTTGCCCATTTAGGGTGGATACTCAGTTCCTTATACTCTTTCTCAATTTGATTTTTTTATTGATCTTGTTATTTTATCATGATAATTATTACCATAAAGTCTAATTTAATTCTTTCCTTCAGAATAATACTTTCAATGTCCAATCAACTTTTAATTTTATTTATATTTCTTTCTCTGGGAGGTTTACCTCCTTTATTTGGCTTTCTACCGAAATGATATTTATTAAATCATCTTATTTTACCAGTTATTACAGTAATTTTAATTTTAACTTCAATTATAAATCTATATTTTTATATTCGGATCTTTTATAACCTAATTATAATATTAATATCGTCATTAATTATTACTTTACCTTTAATCCCCTTTATTATAATTATTATATTATCAAGAATTATAATTATCATGACAATAATAATTTCAAAAAATATTTTTCAAGAAACCTTATCCCCATACGAATGTGGTTTTGATCCCTTTTCTACCCCACGAATTCCATTCTCTCTACGATTTTTTTTAATCTCAGTAATTTTCCTTATTTTTGATGTTGAAATTGCTCTTATTTTACCAATTCCAATATCTATAAATCCTTTATCTTTTTTAATAATCTTACTTTTAGGGCTATTTTATGAATGAAAGAATGGGTCTAACTTGATATTAATATTAGTCGGAGGAGATTTGATAAGATATCTATTGATAATACTATCTTTTTTTTTATTAATAATAGTGATTACGGCTAAAAATCAATTCAAAAAGATGTTTTTGTTTTTTATTCTTTTATTTTTAGTATTAAGATTTCTTTTTTTGAATTTGTTAGGATTTTATATTTCATTTGAGGCGGTTCTTGTCCCAACTGTTCTATTGATTTTAGGAATGGGTGTTCAAATGGAACGAGTTCAAGCTAGAATTTATATATTATTTTACACTGTGTTTGGTTCTTTACCTTTGTTGTTGGGACTACTTTTTAGATATCTTAATATTTTAAATTTAGGATGAGATACTAAATGGTGATTAATTTTTATATTAGCTTTTATAATAAAGTTACCTATATTTATGGTTCATTTATGGCTTCCTAAGGCTCATGTGGAGGCTCCTGTTGAAGGATCAATAATTCTTGCTGGTGTTCTATTAAAACTAGGGGGATACGGAATTTTACGTATTCTTCCGATAATTTGAATAAAATTATGTTGGTGAAGAGGATATGTGATTAGATTGGGAGTAATAGGAGGAGTTTTTACAAGATTAATTTGTTTTCGGCAGAGAGATTTAAAATCCTTAATTGCTTATTCTTCTGTTGCTCATATAGGATTAATACTATCAGGAAGAATATTATATAGAAAATTAGGTTTAAATGGTTGTCTAATAATAATATTAGGACATGGAGTATGCTCGTCTAGTTTATTTTTTTTAGTTAATTTATTTTACGAACGGTTCCATTCCCGAAGAATAATAGTTTTAAAAAGAATATTAATTTTGTTTCCTAGTTTAGCTTTTTGATGGTTCATTTTTAGTTCTATCAACATATCGGCTCCTCCATCTTTAAACTTAGTAAGAGAGATAATATTTATAATAGGTCTGTTAAGATGAGGGTATAATTTAATTTTTGGATTAGCATTAGTTTCTTTCTTTAGAGCTATATTTAGAATCTTTATATTTTCGTGTTCTCACCATGGGCCCTTAAAGCCTATTAGTGTAAAGGAATATAATATTATTCTACTGCATGGTATACCTCTAATAATATTGATTTTAAAAGTAGAAATCATTGTCTTAATAGGATTAATAAGATTATTATGGTGACGATATCATATTTTATGTATATTATTAAGATTGGAAGTTATATTAATAGGAGTTTTTTTAGAACTGTCTTCTATTTTGTTTATTTTTCTTTCTTTAATTGTATGCGAAAGAAGATTAGGACTTGGGCTTTTAGTGGGACTAAGACGAAGCCATAGAATAGATATAATTTTTTATATCCTTGTTTCCTCTTTTATTTTTTTATATTTTTTGGAAATATTTTTGGGGAGTAAAATTATATGATTAGATTATAATATTATCAAATTTGGCATATTTGATATTAAAATGGAGTTAATTTTGGATTGAGTGTCGATATCTTTTTTATCTTGTGTTCTTTTTATTTCTGGATGTGTATTTCTGTTCAGAATGGAGTATATGGAAGGGGAAAATGAAAAGCGATTTATTGTTTTAGTATTACTGTTTGTTTTATCTATGTGTTTGGTAATTTTAAGTGGTAATGTGATTTTTATTTTATTGGTATCTTTTGTTCTAGTAATTTATTACCAAAATTTTAAAGCATTTAATGCTGGAATAATCACTATTTTATCTAACCGAATTGGGGATGTTGGTTTATTATTATCAATCGGTCTTTTGGTTAAAATAGGAGATTGAAGTTTTAATTTTATAGAGATAGCCCTATTATTTTTTTTATTAATATTAGCCTGTATTACTAAAAGAGCTCAAGTTCCTTTTTCGGCATGGCTTCCTGCTGCTATAGCGGCACCAACCCCAGTTTCTGCATTAGTTCATTCCTCTACTTTAGTAACTGCAGGAGTGTATTTAATGATTCGTCTTGAGAGAAATGAGCTTATATTAATTTTATTAATTTTATCTGGGGGGACCATATTATTAGGTGGCCTATCTGCTAATTGAGAAATGGATTTTAAGAAAATTGTGGCCTTATCAACATTAAGCCAAATCGGTGTAATAATATTTTCTTGTTCTTTAGGATTATTCATAATTTCATATTTTCATTTATTAATTCATGCTTTTTTTAAATCTATAATATTTCTTTGTGTGGGGGCTCTCATTCATAGAAAAATCAGACAGGATTTACGATTTTATGGGTTAAAAATTTTTATACCTATAGTCTTTATAGGAGTTGGAATTTCAGGTTTATCCTTAATTGGTCTTCCTTTTATATCTGGATTTTATTCCAGGGACATAATTCTGGAAAAGTTTATAGAAGGAGGATTAATAGCACTTATTATTGCTATTGTATTAATCTCATTTGGAATAACTGGTTCCTATATGATACGGTTAGCGTGAATAGGAATATCCTTAGTCAATTTTGCAGGAAGAATAAACTTTAATAAAGGATTAATATCAAAGTCTATTTTTTTATTATCTTTTATAGGGGTTATATTAGGGGCTATAATAATATGAATAATAATTTCCCCTTGTTTAATTATTATTAGAGGAACGGAAAAATTTTTAGGATTGTGCTTTGTTGCTTTAGGAGTTTGGATTAGTTCCCTTTTATGATGAATAGTAACTTTTATAAAAAAGTTAGGCTTAATTATAAGTTCCCTTTGATTTTTACAGAGAATTTCTTCACTTATTAAAAATATATTTTCAGGGGATTTGATTTTTTTTATGGATCGTTCCTGGAGAGAAAAGATAGGTCCCCAAGGAATGTTTACTTCTATCTTCATACTAAGAAAGTCAGAAGTGTTTCGTTCTAAATGATTATTTTTATTATCAAGAGTAGGGTGAGGAACTACAATTTTTATAATCATAACTTTAATTTTATTTATTATATCTAATCACCCTTTTTTAATAATTTTATTGTTAATAATAATTACCTTATGAACTTCAATTTTAATCTACTACTCTCTTTTAACTTCTTGATTTTCTTATGTTCTCCTAATTATTTTATTAAGAGGAGTAATGATTATTTTTATGTATATAGCTACATTATCCCCCAATGAATCTTTTATATATAGATTTTTTCCATTAATCATTTTTCCAATAATAATCATTAATACTCCTCAGCTATGATCCATGAAACAAGTTTCATCATATTTTTATCCTCTAACTATTATCATAGTAATATTTTTATTTATAGTAATGGTAGCTATTACAAAAATCACTTTTTGACAAGGTCCTATATCACCCTTTGGTATCAGGTGCCCGAATTTAAATGATCTAAGTTGTAACAAGAAGTGAAATGCATTATAGAAATTAAAGTGATTATGTTTAATAACTGCAAAATTTAGAGCCTGTTTATCAAAAACATGGTTTTTTTAAAAAATCTACCTGCTCAATGCGTGCTAAGGTAGCATAATCATTTGTCTTTTAAATTAAGTCTAGATGAAAGGTTTGACGAAGTTAATTAGTAAAAAGGCTGATATAAATTTGAGGGACGATAAGACCCTATTAAACTTGATTATAATTTTACTGGGGCGGTAATTTAATGAAAATCTTATAAAGTTACTATAGGGATAACAGCTTAATTTTTTTTTGAAGCTCATATTAGAAAAAAGTTTAAGACCTCGATGTTGAATTAAAGTGAAAGTCTGTTCGACTTTTAAATCTTTACATGATTTGAGTTCAGATCGGCGTGAGCCAGATCGGTTTCTATCCTCAAGTACGAAAGGACCTTAATAGCAGTTATTGTGCCAGCCGCCGCGGTTAGACAAGCGGGGACTAGGATTAGATACCCTATTAAATCTGATTAGAGGAGTTTGTAGTGTACGATGTCCCCCGTTAAATTTTACTTTTTATATACCGCCGTCAGGTCAAGGTGTAGCGTATATTAAAGTATGAACTACTATTGAGGATTTAAAAGTATAGTGTTTTATTTTGAAAAATGTACATATCGCCCGTCACTCTCATTGAGATAAGTCGTAACATAGTTGAGGTACTGGAAAGTGCCTCTAG
>Liphistiidae_Liphistius_erawan
ACTAATCTATTTTCAATTTTTGACCCCTCCACGTCAAACAATCTAGCCTTAAATTGAGTAGCTCTAACTTTATTTATTTTTATTATTCCATCAAAATTCTTTCTATTAAAATCTCTTCCTTCACTACCCTTTTACAATATAATAAATACTCTATTTCTTGAATATAAATCTATTTTGCCATCTAAATACTCCGGATCCCTTTTATTCTTCACAAGAACATTTCTATTCATTATAATAATAAATATTATAGGATTGTTCCCATTCATTTTTACACCTTCTAGCCACATCCTTACTACCTTTTCCCTTAGTCTTACCCTATGATTAACTATTATTCTAAAAAATATTCTTATAAAAACTAACCTTATACTAGCCCATCTTGTTCCTCAAAGAACCCCAATACTCCTTTCATCCTTTATAGTTATTATCGAATCAGTAAGACTATTAATTCGACCTCTTACTTTGTCCATCCGTTTAACGGCTAACATGATCGCTGGCCACCTCCTTCTTTCCCTTATCAGCTCAATCGCTGATTTCTCACCTAATAATTTCTCTCTATCCATACTAACCCAAACAATAATAATTATCCTAGAAACAGCAGTCGCTTTTATTCAAGCTTTTGTATTCTCAACATTAATCCTCCTATATTCCTCCGAAGCCCCATCAATATGAATCCTCTACCTTTTTATCCTAACCATTTTATTTATTTATATAATCTTCTCATTTAACCGAAAACACCACCCATTAATAAAAATTTTTAATATATCCTTATATGATCTTCCAACCCCATCAAGAATCTCCTATATATGAAATTTTGGTTCACTCCTTGGCATTTCCCTAATCATTCAAATCCTAACAGGGCTATTTTTAACTATGCATTTCTCAGCAGACATCAATCTTTCATTCCAAAGAGTGGCTCACATTTACTATGACGTAAACTACGGTTGATTAATACGCTCTATTCATTCTAACGGGGCAAGAATTGGGATCATCATCCTATTAACAATAATAGCCACAGCATTCCTAGGATATGTATTACCATGAGGACAAATATCATTCTGAGCAGCCACTGTCATTACTAATCTTCTCTCTGCTATTCCCTCCCTAGGGCCTACATTAGTACAATGATTATGGGGAGGATTTTCAGTAAGAAACCCTACTCTAACACGATTCTTTGCTTTACACTTCATCCTACCATTTATCATTATAGCATTAGTAATTGTTCATCTCCTTTTTCTTCATCAAAAGGGTTCTAGTAACCCCTTAGGGGTTACTAGAAACGACAAATCTCCTTTTCATCCTTACTTTACAAGAAAGGATGTATTAGGATTTACAATTACAATATTGCTACTTACCTTATTTTCCCTCTACCTACCATTTGCATTAAGAGACGCAGAAAATTTTATTCCAGCAAACCCGCTGATCACCCCTCTTCATATCCAACCAGAATGATACTTTCTCTTCGCCTATGCTATCCTACGCTCTATTCCAAATAAAATTGGAGGGGTGATCTCCCTCTTTCTTTCCATTCTTATTTTCTTAACCCTTCCAATTCTACTTAATCATAAATTTCAATCAACGTTTTACCCATTAAGAAAACTTCATTTATGGAGTTTTGCAACTCTATTCATCCTCTTGACATGAATGGGGGCTCAATCGGTTCTGCGATGATTTTTTTCAACTAATCACAAAGATATTGGAACTATGTATTTAATTTTTGGGGTATGATCTGCTCTAGTGGGAACAGCATTAAGTTTATTAATCCGAGCAGAACTTGGGCAACCTGGATCACTTATTGGTGATGATCAAACATACAACGTAATTGTTACTGCTCATGCCTTTATCATAATCTTTTTCATAGTTATGCCCATTATAATTGGGGGATTTGGAAACTGGCTTGTTCCTTTAATACTAAGAGCTCCTGATATAGCTTTCCCACGCTTAAACAATTTAAGATTCTGACTCTTGCCCCCATCAATTACCCTATTGCTGACTTCATCTATAGTAGAAATAGGATCCGGCACAGGTTGAACAATCTACCCCCCTATCGCCAGAATAGAGTTTCACCCAGGAATATCAATCGATTTCACTATCTTTTCCCTTCACTTAGCAGGGGCATCCTCAATCTTGGGGGCAATTAATTTCATTACTACCATTATTAATATACGGCCAATACTATTAGAACGAATACCATTATTTGTTTGGTCAATTCTCATTACAGCGGGCTTACTCCTGCTTTCCCTCCCAGTTCTAGCCGGGGCCATTACTATACTCTTAACTGACCGAAATTTCAACACCTCATTTTTTGACCCAGCAGGAGGAGGAGACCCCATTTTATTTCAACATTTATTTTGATTCTTCGGGCACCCAGAAGTTTACATCCTCATCATCCCCGGATTTGGAATGATTTCCCATATTGTTAGCCATAGAGCAGGAAAAAAAGAACCTTTCGGTTCTTTAGGAATAGTCTATGCAATAAGTGCCATCGGCCTACTTGGTTTCGTTGTTTGAGCTCACCATATGTTTACTGTTGGCATAGATGTTGATACTCGAGCCTATTTCACTGCAGCTACTATAATCATTGCTATTCCAACCGGAATTAAAATTTTCAGATGACTAGCTACACTCCATGGCACAAACTTAACTTTAAACACCCCACTTATATGATCAATTGGATTTATTTTCTTATTTACAATTGGTGGCCTAACAGGAGTAGTCCTAGCTAACTCATCAATTGACATCGTTCTTCACGATACTTATTACGTAGTTGCTCATTTTCACTACGTCCTTTCAATAGGGGCTGTTTTTGCTATTATAGCCAGAATCGTCCATTGATTCCCCCTATTCTTCGGTCTCTCATTTAATCCTACCTTATTAAAAATTAATTTCCTATCCATATTTATTGGAGTAAACATGACTTTTTTTCCTCAACATTTCCTTGGACTTAATGGTATACCACGGCGATACTCCGATTATCCAGATGCATTCATATCATGAAACATTATTTCCTCAATAGGAAGAATTTTATCTTTCATAGCAGTAATAATATTTATTTTAATTGTTTGGGAAAGAATCATCTCGAACCGCATTATTTCTCACCCCACTCAAAGCCCTGCATCAATTGAATGAAGTCTAAACATCCCCCCTTCTCACCATACTTTTAATCAACTAAATATAATGCCAACATGAACTAATTTGTCTTTTCAAGACAGATCCTCCCCCCTGATAGAACAACTAAGATTTTTTCACGATCACACCATAATTGTCCTCATTATAATTACCATCCTAACTGGTTACATTTTAATTAACATCATTTTTACCCCCTTTTTCAATCGATTCATCCTAGAGGGGCAAGAACTAGAGAGATTTTGAACCCTAATCCCAGCTTTCCTATTAATTTTTATTGCTCTTCCTTCACTCCGAACCCTTTATCTTATAGACGAAAACATCTCACCAGAACTAACATTTAAAGCTACAGGCTATCAATGATATTGAACATACGAACTTTCAGATTTCAAAAAAACAGAAATTGAATCTTATATATTACCACCTTCAAAAATCCGTCTCCTAGAAGTAGATAATCCTCTCCCTCTCCCATTATTTACACAAGTACGAGCCATCATTACATCTAACGATGTAATCCACTCATGAACAATCCCATCAATAGGAGTGAAAGTTGATGCCACCCCTGGCCGACTTAACCAAACATCTATCTATACTAATCGAGCAGGTAAATTCTCTGGCCAATGTTCAGAAATTTGTGGTTTGCTAAACCATTATCATCCCTTCCACATAGTAGACCAAAGTCCTTGACCCCTTACAGGGGCCACAAGAGCATTTATAATAACATTAGGAATAGTAAAATGATTCCACTTATCTACCATAATATTATTTCTTTTAGGAGTATTATTTATAATATTAACTATAATTCTATGATGGCGAGACATCATCCGAGAAAGAACCTTCCAGGGGTCTCACTCAAAAACAGTTATAACAGGATTACAATGAGGAATAATCCTTTTCATTACCTCTGAAATTCTATTCTTCATTTCATTTTTTTGAGCCTTCTTCCATTCTAGTTTATCTCCTACTCCATTCATCGGTTCCTCATGACCACCAATTGGAATTTCTCCATTCAACCCATTCCAAATCCCTCTCCTTAACACTGCCATTTTACTAGCCTCAGGAATCACAGTTACCTGATGCCACCAAAGCATCCAAGAAATAAATAACAAAAAAGCCCTTTACAGACTATTCATCACCTGCTTTCTAGGGGTTTACTTTACCATACTCCAAGCCTGAGAATATACAGAAGCCTCATTTTCAATAGCTGATTCCGTCTACGGTAGAACTTTTTTTCTAGCTACAGGATTCCATGGACTTCATGTAATTGTAGGGTCCACTTTCCTTTTCGTCTGCTTATGACGAATTCAAAAGACTCACTTCTCATCAAAACACCATTTTGGATTTGAAGCCGCCGCCTGATATTGACATTTCGTAGATGTAGTATGACTATTCCTCTTTACATCAATTTACAATTTTTTGATAGTAATGTTAATAGTATTAGTTTCGGTAGCGTTTTTCACTTTAGCAGAGCGTAAGGTTTTGGGATATATTCATTGTCGTAAGGGTCCTAATAAGGTTGGTTTGGTAGGGTTATTTCAACCTTTTAGAGATGTAGTGAAATTATTTAGTAAAGAGTTTTATTTTTTAGAGACTTCTAATTTAATTTATTTTTATGGTCCTGTATTAGGTATTTTATTATCTTTATTAATATGGTTAGTAGTTCCTTTTAATTTTGGGGTGGTTGATGTAAAGTATGGGGTTTTATTATTGTTATTGTGTTCTGGGCTAGGAGTGTATTCTTTAATATTAGTAGGATGGGGGTCTAATTCTAAGTATGCCTTATTAGGAGCTTATCGTGGTGTTAGCCAAATGGTTTCTTATGAGGTTAGTTTGATATTTATTTTGTTAGGTTTAGTGGTTTTTGTTGAGAGTTATTGTGTAATAGAGGTGTATTCCCTACAAGAAATCATATGATTTCTTGTAGGGAATACACCTCTATTACTAGCTTGAATAATTACCTGTTTAGCTGAATTAAACCGCACTCCGTTTGATTTTGCTGAGGGAGAATCAGAGCTTGTTTCTGGGTTTAATGTGGAGTTTATGGGGGGGGGATTTGCAATTATTTTTATATCTGAGTACTCTAGAATTATATTATTTATAGTGTTTACTGTGATTATGTTTTTGGGGGGATTTAGATTTAAGGTTTTTCTTAGAGTAATTTTAATGGGGTTTGTTTTATGGGTTCGTGGTAGTTTCCCCCGTTTTCGGTATGATAAGTTGATAATATTAGCGTGGAAATTTTTATTAAGAGGGAGATTGTCAATTTTATTGATGAACTTTTTCTTTCTTCTTATGTTTAGAATTATTTTCGCAGTTAGATCTACCTCATGATTTCTAGTATGAGTGTCACTAGAAATCAATACAATCAGATTTCTAGCATTAATTTTTAATGAGAATAATAAATTCTCAAGAGACTCTTGCTTTAAATATTTCTTTGTCCAATCAATTGTCCTCATTTTCTCGTCTCAATACATCCCAATTCTAATAACCTTAGCCATTATTCTTAAGCTCGGAGCTGCACCATTCCATTTTTGGTTCATTTCTATAATACAAAACTCATCTTGAATTCCCTGCTTAATTCTCTCTACCCTTCAAAAATTTATCCCTTTATCATTACTTCTTATAAGAAATTTTAAATTCATAAACCTGTTTATTTTCTCCTCTGCCATTATGGGAAGAATCGGTGGCTTAAATCAAACTAACTTAAAATCTCTGCTAGCTTTCTCCTCTATTTCTCATATTGGCTGAATATTAAGAACTTTAAATACATCTTTATTACCTTTAATTTATTTATCTTTATACTCTTTTCTAATTATTTTCATTTTCAATAAATATTCACTAATTTCTTCCAAAATAATCAATAGCCTTCGGGAACAAACATTCACATTTACTTTACTTCTATCATTAGGAGGGGTTCCCCCTTTACTAGGGTTTTTCCCTAAATGAATAATAATTTATCACCTAATTCATTTTATAATCCCAATTATCTTGATCTTATCATCAATCCTAAACCTCTATTTTTACATTCGTATTACTTATGGTACCCCTCTACCAATCGCACTATCCCTTTCTTTAACTCTCCCCATCTTCCCGATTAGTCTTACAGTAACCCTATCATTTATCTTTCTCTTAATAAGCATTAGCTTCTCAAAATCCCTAGATTTTGAGAAGCTATCCCCTTATGAGTGTGGGTTCGATCCTTTCTCCAGCCCTCGTCTTCCATTCTCACTACGCTTTTTTTTAATTTCTATCATCTTCATTATTTTTGATGTAGAAATCTCCCTAATTTTGCCAGCCCCCATATCCCTAAAACCTTCATCTTTCTTAATTATCCTATTATTAAGATTATTTTTCGAGTGAAATAATGGGAGTTTCTTTATACTGTTTTTGTTTAGCTATGATCTTATAAGAAGTTTATTAGTTTTGCTTTCTTTATTTTTGGTTTTTATGTTTCTTATTATCAAAGAAAGTAAAAGGATGATGAATCTTCTGTTAATTATAACGTTCCTGGTTCTTAGATTTTCTTTTATAAGATTAATAGGTTTTTATTTGTCTTTTGAAGCTGTATTAATTCCCACTGTAATATTAATTGTAGGAATGGGGGGGAGAAAGGAACGGATTCAAGCGGGCATGTATATGCTTTTTTATACTGTGTTTGGGTCCCTCCCCCTTTTAGTTGGTTTAGTAATTTTATATTTGAATGTAAATAATATAAATTGAGAGGTGAGATGATGAGTTGTCTTTTTGTTTGCCTTTCTTATTAAATTGCCTATGTTTTTTGTTCATTTATGGCTTCCAAAAGCTCATGTTGAGGCCCCTGTAGAGGGATCTATGATTTTGGCTGGGGTCTTACTTAAACTTGGGTGCTATGGAATTTTTCGTGTTATTAGATTATTATGAGGGAAGGTAATGATATGGAGAGGGTACTTTATTAGAGTTGGTTTGGTAGGAGGATTGGTTACAAGATTAATTTGTCTTCGTCAAAATGATATGAAGTCTTTAATTGCTTATTCTTCTGTAGGTCATATGGGGTTGGTGCTAGCTGGGATGATAGTATGGTTGAAAGTTGGAGTAATGGGGGGAATTTTAATGATATTAGGTCATGGTGTTTGTTCCTCTGGTTTATTTTATTTAATTAATTTGTTTTATGAACGGTTTCATTCTCGAAGATTATTAGTTTTGAAAGGTATAATAATTATTTTCCCAAGATTAGCATTTTGGTGATTTATTTTTAGAATTATTAATATGTCTGCTCCCCCTTCTTTAAATTTGATGAGAGAGCTTCTTTTATTAATAGGGATAGTTAGATGAAGAAGGATTAGATTGTTAGGATTTATGTTAATTTCATTTTTTTGTGCTGTGTTTTGTGTAATCATGTTTTCTATTTCTCACCATGGGTTTTCTCTCCCTCTGAATTTGAAAGAGTTTAATGTTGTGTTTTTACATTTTTTTCCTTTGGTGTTTATAATTTTTAAAGTGGAAGTTGGGTTTCTCGTTGGGGTTGTTAGATTATTGTGATGACGATATCATATTTTGTGCTGTTTGCTAAGAATTGAATTAATATTATCAATAGTATTTTTAAGGTTATCTTCTGTTCTTTTAGTTTTTTTATCTATAGTAGTTTGTGAGAGAAGAGTAGGGCTTTCTTTGTTAGTAAGATTAAGACGAAGACATGGGGGTGACTCAATTTCTTTTATTGTCTTTATGTCTGGTGTTTTTGGTGTAATTAGTTATTTATTTATAGGTGGGAAGGTTTTTTGAGTCGATTATCTAATTTTTAGTTTTAGAAGAATTGATATAAGGATTGAGTTGATGTTAGATTGAATCTCTCTTTCATTCTTAAGATGTATTATGTTGATTTCAGGGTGTGTTTTTATATTTAGAGTAGAATATATAGAAGGAGAGATAGAAGATAAATTTTGTTTATTGGTTTTTTTGTTTGTGGTTTCAATGTGTTTGGTTATTATCAGAGGGAATGTAGTTTTTATTTTATTGGTTTCTTTTATTTTGGTTATTTATTATCAGAATATAAAATCTTTGAATGCTGGGTTGTTAACAATTTTCTCCAATCGGGTGGGGGACGTGGCATTGTTAATAGTGATTGGACTTATAGTTGAGTATGGAGATTGGATATTTAATTTTTGTGAAATATGGCTTATTAGAACACTTTTGATTATTGCAGCGATAACTAAAAGTGCACAAATGCCGTTTTCGGCATGGTTGCCGGCTGCTATAGCAGCCCCCACCCCAGTTTCTGCTCTTGTTCATTCTTCCACTTTGGTCACTGCAGGGGTTTACCTCTTAATCCGTGTGAATGAAGGAAGAATGATAGTAATATTGTTTATTTTGTCTGCAGTGACTATATTTATATCTGGGCTATCTGCTAATTGGGAAACAGATTTTAAAAAAGTAGTTGCTTTATCAACCTTGAGACAAATTGGAGTAATAATATTTTCTATTTCTTTAGGATGTTTTGTTATTACTTATTTTCACTTACTAATTCACGCTTTGTTTAAATCCATAATGTTTTTATGTGTAGGAGTAGTAATTCATACTAAAGTTAGTCAAGATTTTCGTTTGTATGGATGTCTAGCTTCTTTCCCAATAGTGAATGTAGGGTTAGGGGTGTCAGGGATAGCTTTAATAGGCCTTCCGTTTATATCTGGCTATTATTCAAAAGATGTGATCTTAGAAAAATTTTTAGAGGGAGGCATTATAATAATAGTAGTAATTCTAGTGTTATTCTCTTTTGGGTTAATTGCAGGATATATATTTCGATTAATCAAAGTAGGGGTTTCTTTTAGGTCTAATGTGAGATTATTTTTTCTTAAAGGAAGAATTATAGAAAAATCTATTTATGTCTTAGCTTTATTAAGAGTTGTGGCAGGAGCTTTAGTAAGATGGTTAATCCCTATTTATAGTTTGATTATCTTAGGATGGGAGGAAAGGACTATGGGCTTGATATTTATTTTTTTGGGGATTTGAGGGAGTTTCCATTTAAATTTTTTTTCAAGTTTTATAAAAGAAATAAATTTATTTATATCTAGACTTTGGTTTTTACAAATAATAAGCTGTTTGGCAGGAAAAGTAAAAGCAGGGGATAAAATATTTAATTTTGATCTTTCGTGAGGTGAAGTTCTTGGGCCTCATGGAATTAGAAATTTTTTTAAAGATATATCAGGGATTGAGACGTTTCGTTCTATATGAGTATTTTTTATTAGAATTTTTTTATGGGTGCTTAAACTACTTTTTCTTGTAACCTCTATAATATTCATGGTCTCTAATCACCCTTTCTCTATAATTTCCCTTTTAATCTTAGTATCTATTACTATTTCTATATTCACTTTTCAAATAATATCAACCTCTTGATTTTCCTACATTTTCCTCCTAATCATATTAAGAGGTATATTAATAATCTTTATATATATAGCAACTCTGTCATCAAATGAATCTTTCACTTTATCTTTAATTCCTGCTTTTCTCATAGCTATTACTGTCAAATCATCACCCCAAACCTGAACAATCAAACAAAATCTCTCTTCATTTTCTTCCTTAACTATCCTTATAGTGATATTCCTATTCGTGACAATAGTAACAGTAACTAAAATCTCCACCCTCCAAGGCCCTCTTTTTCCCTTTAGTATCAGGGTCTCGAAATTGAGTGATCTAAATTGTTGTAAGTGGTGAGATGCTTAAAAGATTTAGTAGTGGCTGTGTTTAATAACGAAGATAGGAAAGGCCTGTTTATCAAAAACATGGTTTTTTTAAAAAATTTGTCTGCTCACTGCGTGCAAAGGTAGCATAATCATTTGCCTTTTAATTAAAGGCTGGCTGAATGATTTAACGAGATTAATTGGTAAAAAGGCCATTATGAGTATGGGGGACGATAAGACCCTATTAAGCTTGATTTGAATTTTACTGGGGCGGTAAATTAATTATGATCTTATAAAGTTACTATAGGGATAACAGCTTAATTTTTTTAAAAAGTTCTTATTTAAGAAAAGTTTGTGACCTCGATGTTGAATTAAGGAGAAAGTCTGTTCGACTTTTAAATCTTTACGTGATTTGAGTTCAGATCGGCGAAAGCCAGATCGGTTTCTATCCTCAAGTACGAAAGGACCAGGGAATTTAGAAATGTGCCAGCCGCCGCGGCTAAACGAGAGGGAACTAGGATTAGATACCCTATTATATCTAGTTAGAGGAGCTTGTCTCGTATGATAATCCTCATTATTTTTTACTTTTTATATACCGCCGTCAGGTCAAGGTGTAGCTTATACTAAAGGGTGAGCTACTATTAGGGATTTAAAAGTATAGTAATTAAATTTGAAAGATGTACATATCGCCCGTCGCTCTTATTAAGATAAGTCGTAACATAGTTGGGGTACTGGAAAGTGCTCCTAG
>Liphistiidae_Songthela_sp
ATAAATTTATTCTCAATTTTTGATCCAATCTCTTCCTTTGGTCTATCATTAAATTGATTAGCAATCATATTTTTCATTCTTTTCATCCCAACTCCTTTTTATTTTGTTTTTTCGAGATCACTAATTCCCCTATTTAAAATAATTATACTTCTAAAAAAAGAATTTTACTCATTAACTTATCCAAACCATTTAGGATCCACTATATTTTTCATCAGAATTTTTATTCTAATTTTCTTTACAAATTTCATAGGCCTTTATCCTTTTATTTTTACAGTAAGAAGTCATATTTTAATAACCCTATCCATAAGAATAACAATCTGAATTACTTTTATTATATCTAGATTAATTACAAAGCCAAACCATTTCATAGCACATTTAGTACCTCAAGGTACCCCAATATTTTTATCTATTTTTATAGTAATAATTGAAACCATTAGAAATTTAATTCGTCCTATTACATTAGCAGTACGATTAGCCGCAAATATAATTGCAGGCCATTTATTAATCTCATTAGTAAGAAATATTGCATCTTTTAATATAAAAAACAGTATAATCTCTATCTTATTACAATCAATATTAATTTTATTAGAATCTGCTGTAGCTTTAATCCAAGCTTTTGTTTTTTCTATTTTATCCCTTTTATATAGTATCGAAGCACCTCTCTATTGATTTTTCTCAATTTTTATTTCAATTATTATTATCATCTTCATTTATATTAATTATTTACGTAAAAATCATCCAATTGTTAAAATTATTAATTCTTCCCTAATTGATTTACCTACCCCATCAAATGTGTCATTTATATGAAATTTTGGTTCCCTTCTAGGTTTAATTTTAATTATTCAATTAATTACTGGTCTTATGTTAACAATACATTTCTCTCCAGATATCACCTTATCTTTTAATACTATTTCTCACATTTCACAGGATGTAAATCATGGTTGATTAATACGATCACTTCATGCTAATGGCGCAAGTATCGGTGTTATTATTTTAATAATAATAATAATTACAGCTTTCCTAGGATATGTCCTTCCTTGAGGTCAAATATCATTCTGGGCTGCTACAGTAATTACTAATCTTTTATCTGCTATCCCATTATTTGGAGAAATTTTAGTTCAATGAATTTGAGGGGGATTTTCAGTAAGAAACCCCACTTTAACTCGATTTTTTGCCCTTCATTTTATTCTTCCCTTCATTCTCGTTATCTTGGTAATTACTCATTTAATATTTTTACATCATAAAGGTTCTAATAACCCCCTTGGTTCATATAACTTTGATAAATCACCTTTCCATCCATATTTTACCAGAAAAGATATTATTGGGCTAATAATTCTTATAATAATTTATTTTCCATTTTCACTTTATCTTCCTTTTATTTTAATGGATGTAGAAAATTTTATTCCGGCTAATCCTTTAGTAACACCTATCCATATCCAACCAGAGTGGTACTTCCTGTTCGCATATGCTATCCTGCGGTCAATCCCTAATAAAATAGGAGGAGTTATAGCCTTATTTTCATCCTTACTAATTCTATTCATTTTTCCAATTTCATTTATGCATAAATTCCAATCTACCTTTTACCCTTTTAGAAAAATTATATTCTGAAGATTATTATCTATTTTTTTATTATTAACCTGAATGGGGGCTCAACCAGTTCTGCGATGGCTATTTTCAACAAATCATAAGGATATTGGGACAATATATTTAATTCTTGGAATTTGGTCTTCTATGATAGGGACAGCATTAAGCTTAATTATCCGAGCTGAATTAGGGCAACCAGGATCGCTTATTGGTGATGATCAAACTTATAATATTATCGTAACATCTCATGCTTTTATTATAATTTTTTTCATAGTTATACCTATTATAATCGGGGGGTTTGGAAATTGATTAGTACCTTTAATATTAGGTGCCCCGGATATAGCTTTCCCACGTCTTAATAATTTAAGCTTTTGACTATTACCTCCTTCCCTTCTTCTTCTATTAACATCTTCATTAGTAGAAATAGGGGTAGGAACAGGATGAACAATTTATCCTCCTTTAGCAAGTTTAGAATTTCATCCTGGAGCATCAGTTGATTTAACTATTTTCTCTCTTCATTTAGCAGGTGCTTCCTCAATTTTAGGAGCAATTAATTTTATTACTACTATCATTAACATACGATCAATATTAATAGAGCGAGTCCCCCTATTTGTTTGGTCAGTATTAATTACAGCAACTCTTCTACTATTATCCCTTCCAGTTCTAGCTGGGGCTATTACTATACTTCTTACTGACCGAAACTTTAATACTTCCTTTTTTGATCCTGCTGGAGGGGGGGACCCTATCTTATTTCAACATTTATTTTGATTTTTTGGTCATCCTGAAGTTTATATTCTTATTCTTCCAGGATTTGGAATAATTTCTCATATCGTTAGACATAATGCAGGAAAAAAAGAACCCTTTGGGGCTCTAGGAATAATTTATGCCATAGCAGCTATTGGTCTTTTAGGATTTGTAGTATGAGCCCACCACATATTTACTGTAGGAATAGACGTAGACACTCGAGCTTATTTTACAGCAGCAACAATGATTATTGCTATTCCAACAGGAATTAAAATTTTTAGTTGACTAGCCACTTTACATGGTACTCATCTTACTTTAAATGCTTCATTACTTTGATCTATTGGCTTTATCTTCTTATTTACAATTGGAGGTTTAACAGGAGTTATTTTAGCTAACTCATCAATTGATATCGTTCTACATGATACCTATTATGTAGTAGCCCACTTTCATTATGTTTTATCAATAGGGGCAGTATTTGCTATTATAGCAGGAATAATTCATTGATTTCCTCTGTTCTTCAATCTATCACTTAACCCAAAATGATTAAAAATTCACTTTATATCTATATTTTTAGGAGTAAATATAACCTTTTTCCCACAACACTTTTTAGGACTAAATGGGATACCACGACGATATTCCGATTATCCTGATGCCTTCACTTCATGAAATGTAGTATCTTCCTTAGGAAGAATTTTATCTTTCTTAACAGTAATAATATTTATTATAATCGTTTGAGAAAGATTCTCTTCTCACCGTCCAATCATTTTTACACAACAATTTCCTTCTTCTATAGAGTGATCTTATAATATTCCTCCCCTTCATCACACTTTTAATCAACTTAATATATTGCCAACATGAATAAATTTATCTTTTCAAGATAGATCCTCACCATTAATAGAACAATTAAGTTTTTTCCATGATCACACTATAATTATTCTTATTATAATTACAATTTTATCAGGATATATTTTAATCAATATTATTTTAACACCTTATTTCAACCGGTACATATTAGAAGGTCAAGAATTAGAAAGATTTTGAACCTTAATCCCTGCTATCCTTTTAATTTTTATTGCTCTTCCATCACTTCGAACTTTATATTTAATAGATGAAAATATATCCCCAGAAATTACTTTAAAAGTAATAGCTTACCAATGGTATTGAACTTATGAATTATCAGATTTTAAAAATACAGAAATTGAATCTTTCATAACCCCCCCATCAGTAATTCGATTGCTTGAAGTTAATAATCCTATTCCTCTTCCATTATTCTCACAAATTCGAGTTATTGTTACATCTAATGATGTAATTCACTCCTGAGCAATCCCTTCTATAGGAGTAAAAGTAGATGCACTTCCTGGACGATTAAATCAAACTTCTATTTTTACTAGACGAGCTGGAAAATTTGTAGGTCAATGTTCTGAGATTTGTGGGTTGCAAATCCCAACCCACCCTTTTCATATAGTGAACCAAAGCCCTTGGCCAATTATTAGAGCTATTAGAGCTATCCTTATTACTAGAGGCATAGTAAAATGATTTCATTTTAATTCTCATTTTATATTTTGATTAGGAATTTTTATTCTATTAATAACAATAATTATATGATGACGTGATGTAGTACGGGAAAGTACTTATCAAGGTCTTCATACTAAATTAGTAATCAAAGGATTACAATGAGGAATAATTCTTTTTATTACTTCCGAAATCCTATTTTTTATTTCTTTTTTTTGAGCTTTTTTTCATTCAAGATTATCTCCTTCAATTGAGCTAGGAGCCTCATGACCTCCTAAAGGGCTTTTACCTTTTAATCCTTTTCAAATTCCACTTTTAAATACAGCTATTTTATTGGCATCAGGAGTAACCGTCACATGAGCACATCAGAATATTTTATCTAATTTAAATAAGAAAGCATTTCAAAGCTTAATATTAACATGCTTATTAGGAGTTTATTTTACAATTCTTCAAATTTGAGAATATTCCCAAGCACCTTTTTCAATTTCAGATTCAATTTACGGAAGAACCTTTTTTGTAGCAACAGGCTTCCATGGACTTCATGTAATTATTGGGTCTTCTTTTCTTATCATTTGTTTAATTCGTATTAACTATTCTCATTTATCATCATTACACCACTTTGGATTTGAAGCTGCCGCATGATATTGACATTTTGTAGATGTAGTTTGATTATTTCTATTTACCTTCATTTATGGAGTATTATTTATATTAGTAATAGTTTTAATTGGAGTAGCATTTTTTACTTTAATAGAACGGAAGGTTTTAGGATATATTCAATGCCGTAAAGGACCTAATAAAGTCGGATTTATAGGAATTTTCCAGCCTTTTAGTGATGCAATTAAGTTATTTAGAAAAGAATTTTTTTTTTTGGAGACATCTAATATAATTTATTTTTATGGACCTATTTTAATGATTTTTTTATCACTTATATTGTGAGTTGTTTTACCTTATAGAGAAGGAGTTTTGGATTTAAAATATGGAATTTTGTTTTTTTTTATTTGTTCAGGGATGGGAATTTTTTCTTTAATATTAGTAGGATGAGGTTCAAATTCTAAATTTTCATTATTAGGAGCATATCGAGGAGTTGCTCAGATAATTTCTTATGAAGTAAGATTTATATTTATTATTTTGGGTCTGTTAATTTTTACAAATAGCTATTTGTTAATAGATATAATGCATCTTCAAGAAGTAATATGATTTTTTTTAGGAAATTTGATTTTATTATTAATATGATTATTAGTATGCTTAGCAGAATTAAATCGTACTCCTTTTGATTTTGCTGAAGGGGAATCAGAACTTGTTTCTGGTTTTAATGTGGAATTTATAGGAAGAGGATTTGCTATCATTTTTATATCTGAATATTCAAGAATTATAATAATTAGAATCTTAAGAGTAGTATTGTTTTTTGGTAATTTTGAAGAAATAATGAGATTAGGATTATTTTTAATAATTTTGGTATTATGAGTACGTGGAAGTTTCCCACGTTTTCGTTATGATAAATTAATAATATTAGCTTGAAAATTTTTGTTGTCTGGATGTTTATTAATATTTATTTTTAATTTTTTATTTTTTTTATTTTTTAGAATATTTATAGCTATTAGTGCATCATCATGATTTATTATATGATTTAGATTAGAAATGAATACTATCTCCTTTATTTCCATAATTTATGAAAGGAACAATCAATTCTCCAGAGAATCCTGCTTTAAATATTTTTTTATTCAAGCAATTATTTTACTATTTTTTTCCCAGCCTATTTCTATTATGATTACTTTGGCTATTTTATTAAAATTAGGTGCTGCACCATTTCATTTATGATTTTTAGTTTTAATACGATCTATTAAATGAGTCCCTTGCTTAATACTCTCAACTATTCAAAAAATTATCCCACTCTCTATTTTATTTTCTATTAAATCTAGACTAATTGTTTTATTCACTTTAATTTCTGCTTTTTTAGGGAGACTAGGGGGGTTTAATCAATCTAACATAAAAACTTTATTTGCTTATTCAGCAATTGCTCACTTGAGATGAATACTTAGTTCTCTTTATTCTTATATAATTTGAATATTTTATTGAGTATGTTATTTTTTATTAATTATTTTAATTCTTAATTTTTATTCTATTTTATCCATAAAAATTATTATTCTTATACCTAAACAATTCCTTATCCTTATTATATTTTTATCTCTAGGAGGATTACCCCCTTTATTTGGATTTTTACCTAAATGATTTTTACTAAATTATCTTATTATACCCATTATCAGATTAATTTTAATTTTAACTTCAATTTTAAATTTATATTTTTATATCCGAATTTTTTATAGCATTATTTTTACAATAATTTCATCATTTACAATCTCACTTCCATTTATTCCCTTTTTTATTGTTATTTCATTATCAATTATCTTATTATTAATAGGAATAATAATTTCTAAAATTTTATACCAAGAAACTTTATCCCCCTATGAATGTGGATTTGACCCGTTTTCTACACCACGAATTCCATTTTCATTACGCTTTTTTCTAATTTCAGTAATTTTCCTAATTTTTGATGTTGAAATTACTCTTATTCTTCCAATTCCAATATCCATAAATCCTTTATCATTCTTAATAATTTTACTTTTAGGGCTATTTTATGAATGAAAAAATGGATCTAATTTATTATTGGGTTCAATTGGAGGAGATTTAATGAGAAATCTAATGGTTTTATTATCTTTTTTTTTATTAATAATAGTAATTTCAGCTAATAATCAACTGAAGAAAATATTTTTATTTATAATACTTTTCTTTTTAATATTGAGTTTTCTTTTTTTGGATTTATTGGGATTTTACATTTCATTTGAAGCAGTTCTTATTCCTACTGTAATATTAATTTTAGGAATAGGGGTACAAAAGGAACGAATTCAAGCAGGAATTTATATATTATTTTATACAGTGTTTGGTTCCTTACCCTTATTACTAGGATTAATTTTTCTATATCTTAATATTATAAATATGGGATGGGATGTTTATTGATGAATAATATTTATTATTGCATTTTTAATAAAAATACCTATATTTCTGGTTCATTTATGATTACCCAAAGCTCATGTAGAGGCCCCTGTTGAAGGCTCCATGATTCTTGCTGGGGTATTATTAAAATTAGGTGGGTATGGAATTTTACGTATTTTTCCAATAATTTGAATCAAAATATTTTGGTGAAGAGGATATTTTATAAGATTGGGCTTATTAGGAGGATTTTTTACAAGATTAATTTGTTTTCGACAGAGAGATTTAAAATCCTTAATTGCTTATTCTTCTGTTAGCCATATAGGTTTAATATTATCAGGGATAATATTGTGTAGAAGGTTAGGCTTAAACGGAAGTTTATTAATGATATTAGGTCATGGAGTTTGCTCATCAAGATTATTTTATTTAGTAAATTTATTTTATGAACGATTGTACTCTCGAAGAATAGTAGTTTTAAAGAGAATAATACTTTTATTTCCTAGTCTTTCATTTTGATGATTTCTTTTTAGATCCATTAATATATCTGCACCCCCATCCTTAAATTTAATTAGTGAGGTATTATTTATAATAGGATTATTAAGATGAGGACATTATTTAATTTTAGGCCTTGCGTTAGTATCATTTTTTTGTGCTATATTCAGAATTTTTATATTTTCTTGTACTCATCATGGATCTATTGATTTTATTAAAATTAAAGAGTTTAATATTATTTTTGTTCATGGAATTTTATTGATAACTTTAATTTTAAAAGTGGAAATTACTGTTTTTATAGGATTTATAAGATTATTATGATGGCGATTTCATATTCTTTGTATATTATTAAGTTTGGAGGTAATGATAATAGGAATTTTTTTAATATTATCTTCAATTTTATTTATTTTTCTTTCTTTAGTTGTTTGTGAAAGAAGATTGGGTTTAGGATTGTTAGTAGGTTTAAGTCGAAGTCATAAAATAGAAATAATTTCTTTTATTTTTTTTTTTTCTTTTACCTTTATATATTTTTTTTTATCATTTTTTAGAAGGGAAGTTATATGATTGGATTACTCTATTATAAAATTAATAACAGTAGGAATCAAAATAGAAATAATTTTAGACTGAATTTCATTATCCTTTCTATCATGTGTTCTTTTTATTTCTGGATGTGTATTTTTATTTAGAACAGAGTATATAGAAGGAGAAAAAAAGGATCGATTTATTATTTTAATATTACTATTTGTAATCTCAATATGCTTAGTTATTCTTAGAGGTAATATTATTTTTATTTTATTAGTATCCTTTGTTTTAGTAATTTATTATCAAAACTTCAAAGCCTTAAATGCTGGTATAATTACTATTTTATCAAATCGAATTGGGGATGTAGGTTTACTGTTATCAATTGGGCTATTAATCAAAATAGGGGATTGAAGATTTAATTTTATAGAAATAAAATTATTATTTTTTATATTAATATTAGCTTGTATTACTAAAAGAGCACAAATTCCATTTTCTGCATGGCTCCCGGCTGCTATAGCAGCCCCAACTCCTGTTTCAGCATTAGTACACTCATCAACCTTAGTTACTGCTGGGGTATTTTTAATAATCCGTCTTAATAATAATGAATTTATTTTTATTTTATTTCTCTTATCAAGAGGAACTATACTTTTAGGGGGATTGTCTGCTAATTGAGAGATAGACCTAAAAAAAATTGTAGCTTTATCTACATTAAGACAAATTGGGATGATAATATTTTCTTGCTCTTTAGGATTATTTATTATTTCGTATTTTCATTTAGTAGTTCATGCTTTTTTTAAATCTATAATATTTCTTTGTGTAGGGATTCTTATTCATAGAAAAATAAGACAAGATTTACGATTTTATGGAACTAAAGATTTATCTCCTATAGTAAATTCTGGTATTAGAATTTCAGGGTTAGCTTTAATGGGTCTTCCTTTTATATCTGGTTATTATTCTAAGGATATAATTTTAGAAAAATTTATAGAAGGAGGGATTTCTTCTATTATGATTATAATTGTATTATTTTCTTTAGGAATAACAAGTGCTTATTTAATACGAATAGTTTTGATGGGCCTATCATTAGTAAATTTTGTAAATGGATTAAATTTAAATACTGGTTTTATGATAAAGTCAGTTTTTTTTCTTTCTTTTATAGGGGTTATAAGAGGTGCTATAATAAGATGATTTATTTTATCCCCATGTGTAATTATTATTAGAAAATTGGAAAAAATTTTAGGATTAAGTTGAATTTCATTTGGGCTATGGATAAGATTAGTAATAGGGAGCTTAGGAAATTTATTAAAGAGACTTAATTCATTTATAGTATCACTTTGGTTTATACAAAGAGTTTCATCATTAATTAAAAATTCAATTACAGGTGATAATGCTTTTTTTCTAGATCGTTCTTGAGGTGAAAAAATAGGTCCTCAAGGTGTGTTTGGGGTTACATTTAAACTAAGAATATTTGATATTTTCCGTTCTAAGTGGTTATTTTTATTATCAAGTGTAGGATGAAGAATTAACATTTTTATAATTTTATGCCTAATTTTATTTTCAATATCAAATCATCCTCTATCAATAATTTTTCTTCTTATTATAATTACATTATCCTCTTCTATTTTAATTTATTATTCTCTGGTTACTTCTTGATTCTCCTATGTTCTTCTCATTATCATATTAAGAGGAATAATAATTATTTTTATATATATAGCTACATTATCACCTAATGAATTTTTTTTATATAGATTTTTTCCTATTTATCTTTTACCCTTATTTATTGTAGCACCCCCCCAATTATGATCAATAAAACAAGTCTCATCCTCTTTTTTTTCTATTACAATTTTTATGGTAACTTTCTTATTTATACTAATAGTAGCAATAACAAAAATTACCTTTTGACAAGGTCCTATGTCCTCCTTTAGTATCAGGAACTCGAATTTTGATGATCTAAATTGTAGCAAGTGGTGATATGCATTGTATAAATTAAAGTGATTATGTTTAATAACTTTACAAATTAAGGCCTGTTTATCAAAAACGTGGTTTTTTTAAAAAATCTACCTGCTCCATGCGTGCTAAGGTAGCATAATCATTTGTCTTTTTAATAAGGTCTAGATGAAAGGTTGGTCGAAGTTAGTAAGTAAAAAGGCTTATGTAAATTTGAAGGACGATAAGACCCTATTAAACTTAATTATAATTTTACTGGGGTGGTAATGTAAGAAAAATCTTATAAAGTTACTATAGGGATAACAGCTTAATTTATTTTTGAAGTTCTTATTAAAGATAAGTTTGAGACCTCGATGTTGAATTAAAGTGAAAGTCTGTTCGACTTTTAAATCTTTACATGATTTGAGTTCAGATCGGTGCAAGCCAGATCGGTTTCTATCCTCAAGTACGAAAGGACCCTAATAACGATTATTGTGCCAGCCGCCGCGGTTAAACGAGAGGAAAATAGGATTAGATACCCTATTAAATCTTATTAGAGGAGCTTGTAGTATACGATACCCCCCGATAAGTTTTACTTTTTATATACCGCCGTCAGGTCAAGGTGTAGCGAATATTAAAGAATGAGCTACTATTAAGGATTTAAAAGTATAATTTTTTATTTTGAAAAATGTACATATCGCCCGTCATTCTCATTGAGACAAGTCGTAACATAGTTGAGATACTGGAAAGTGTCTCTAG
>Lycosidae_Alopecosa_cursor
ATGAATTTGTTTTCTGTTTTTGATCCTACTTCATATTTAGGGTTGAATTTAAATTGGTTGATTATATTAATTATTTTTATATATTTTCCTGTGAAGTATTATGTTTTGGAGAGAGGTATATTGAAAATATATAAATTATTATTTTTTTCTGTTAGAAAGGTTTTTAAGGAAGTTTCTTTTCCTAATTATTTAGCTTTAAATTTTTTATGTGTAATGACTTTTATGTATTTAGTTTTTAGAAATATATTAGGTTTATTTCCTTTTATTTTTACTAGAACAGCTCATCCTGTAATTACATTAGGTTTAGGTTTGGTATTGTGAATATCTTTTTTTTTAATAGGATTTTCTTGTAAGTTTAAGGAAAGATGTGCTCATTTAGTTCCAGAGGGAAGTCCTTTTATATTATCGCCGTTAATAGTAATAATTGAAAGAGTAAGACATTTGATTCGTCCTTTTACTTTATCTATTCGGTTAGCTGCTAATATAATGGCGGGACATTTAATTATTGGATTATTATCTAGAGTAAGAATAATTAGATTATTTGGATTTTTTGGATCTTTAATATTACAAAATATATTGTTTATTTTAGAGTTTGGTGTGACGGTAATTCAAGGATTTGTATTTAGAATTTTATTATTATTATATGCTTTAGAAATACCTTTCTATTGGGTAAATTCTGTGTTTATAATTTTATATGTAATGATAACTTTAATTTTTTTTTACTTTCGGAAGGGAGATAAATTAGTGGCAATTTTAAATAATTCTCTTTTAGATTTAGCTTCTCCTTCAAGATTAAGATATTTTTGAAATTTTGGTTCTTTGTTAGGAGTTTTTTTGGTAATTCAAATTGCTTCCGGTTTGTTTTTGTCTTTTCATTTTAGAGGAGATGTTAATTTGTCGTTTGATAGAATTATTCATATAATGCGGGATGTTAATTATGGTTGGTTATTGCGAATTATTCATGCTAATGGGGCTAGAAGAGGTGTTACAATTTTGTTATTATCTATAGCTACGGCTTTTTTAGGTTATGTTTTGCCTTGGGGACAAATGTCTTTTTGAGCTGCTACAGTTATTACTAATCTTTTGTCGGCTATTCCTTATGTGGGTGTGATATTGGTAGAATGGATATGAGGAGGATTTGCGGTAGGTAATCCTACTTTAACTCGATTTTTTGCTTTTCATTTTTTATTACCTTTTGTTATTTTATTTTTTGTAATTTTACATCTTTTTTTTCTTCATGAAAAGGGATCTAATAATCCTTTGGGATTGAGAAGATATGATAAGGTTTTTTTTCATCCTTATTATAGAATTAAGGATATATATGGATTTGCTTTTTTTTTTGTGTTTTTTTTGATAATTTGTTTTTTGTTCCCTTATGTTTTTATGGATGTGGAGAATTTTATTTCTTCTAATCCTTTGGTGACTCCTGTTCATATTCAACCTGAGTGATATTTCTTATTTGCTTATACTATTTTACGTTCTATTTCTAGAAAGATTGGTGGGGTTGTTGCTTTGGTGATATCTGTAGTTATTTTATATTTTTTACCTTTTTTTTTGAAACATCGTTTTCGAAGAACTTTTTATTATTTTATAAAGTTTTTTTTTTGGGTTTTTGTAGTTAATTGAATATTGTTAACTTGGATTGGGGCTTGTGTAGTGCTGCGATGATTATATTCAACTAATCATAAGGATATTGGTACTTTATATTTAATATTAGGTGTTTGATCAGCAATGATAGGTACTGCTATATCAGTGTTAATTCGAATGGAATTAGGTAATCCTGGAAGTTTGTTAGGAGATGATCATTTGTATAATGTTATAGTTACTGCTCATGCTTTTGTTATAATTTTTTTTATAGTTATACCAATTCTTATTGGTGGTTTTGGAAATTGATTAGTTCCTTTAATGTTGGGGGCTCCTGATATATCTTTTCCTCGTATAAATAATCTTTCTTTTTGGTTATTACCTCCTTCTTTATTTTTATTATGTATATCTTCTATAGTGGAAATAGGAGTGGGAGCTGGTTGAACTGTATATCCACCTTTAGCATCAAGAGTAGGTCACATAGGAAGTTCTATGGATTTTGCTATTTTTTCTCTTCATTTAGCTGGAGCTTCTTCTATTATAGGTGCAGTTAATTTTATTTCTACAATTATTAATATACGAATGATATCAATGGAAAGGGTTCCTTTATTTGTTTGGTCTGTGTTAATTACGGCTGTTTTATTGTTACTTTCTTTACCTGTTTTAGCAGGTGCTATTACTATATTATTAACAGATCGGAATTTTAATACTTCTTTTTTCGATCCAGCAGGTGGGGGGGATCCTATTTTATTTCAACATTTATTTTGATTTTTTGGTCATCCTGAGGTTTATATTTTAATTCTTCCAGGGTTTGGAATTGTATCACATGTTATTAGTTCTTCAGTAGGAAAGCGAGAACCGTTTGGTAGATTAGGAATGATTTATGCTATAGTAGGAATTGGAGGAATAGGATTTGTGGTTTGGGCACATCATATGTTTTCTGTAGGGATAGATGTGGATACTCGTGCTTATTTTACTGCTGCTACTATAATTATTGCTGTTCCTACTGGAATTAAGGTTTTTAGATGAATAGCTACTATTCATGGTTCTTATTTTAAAATAAATACTCCTTTAATATGATGTGTTGGTTTTGTGTTTTTGTTTACTTTAGGTGGAATTACGGGAGTGGTTTTATCTAATTCATCTTTAGATGTAGTTTTACATGACACTTATTATGTTGTGGCTCATTTTCATTATGTGTTGAGAATAGGAGCAGTTTTTGCCATTTTAGCTGGAATTACATACTGATTTCCTTTATTTTTTGGAGTTGTTTTAAGAGAAAAAATAACTAAATTGCATTTTTATGTGATGTTTATTGGTGTTAATTTAACTTTTTTTCCTCAGCATTTTTTAGGGTTAAATGGAATACCCCGTCGATATTCAGATTATCCTGATGTTTTTGTTTTTTGAAATATAGTTTCTTCTATAGGTTCATTATTATCTTTATTTGGTGTTATATTTTTTGTTTATATTGTTTGGGAAGGTATAGTAATGAAATCTTTTAATTATAATGGATATTATGTATCTTCTTCTTTAGAGTGAATAAATAATATTCCCCCTTTAGATCATACTTTCAATCAGTTAAATTTGTTGTCGACATGGGGATCGATTTTATTTCAAAATGGAGTTTCTTCTGTAATAGAACATTTGATTTTTTTTCATGATCATATTATAATTGTTATAATTATAATTATAATTATAGTAGGGTATGTATTAATTAATTCTTGTATTAATAAATTTTACAATTTAAATATATTTCATGGTCAGGAATTAGAAAGTATTTGAACAGTAATTCCCGCTGTGTTTCTTTTATTTATTGCTTTTCCTTCTTTACGTTTGTTATATTTAATGGAAGAGAGAGAATTAACTGATATAACTATTAAAGTAATGGGTCATCAATGATATTGGTCGTATGAATATAGAGATTTGGGATTTAAATCTTTTGATTCTTATATATTGAGAGATAGAATTTTTCGTTTATTAAATGTAGATAATTCTTTAGTTATTCCATATAATACTAGAGTTCGTATAGTAATTTCTAGTGTTGATGTGATTCATTCTTGGACTATTCCTTCTTTGGGAGTTAAGGTTGATGCTATTCCTGGTCGTTTAAATCAATTGTCTTTAATGTTTAATCGAGTTGGATTATTTTCTGGTCAATGTTCTGAAATTTGTGGATTGGAAAAGCATTTTCATCCTTTTCATATAGTAAATATATCACCTTGGCCTTTAATTACAGGATTTGGAGCTTTATTTACGGTTATTGGAATAATTAAAATATTTGTATTTTATGATGTGAGATTAGTATTGTTTTCTTTGGTTATAGTATTTATAGTTGCTATATTATGGTGACGAGATGTAATTCGAGAAAGAACCTTTCAGGGATACCACTCTAGAATTGTATTAAAAGGGTTGATAATTGGGATAATCTTATTTATTATTAGAGAAATTTTTTTTTTTTTTTCTTTTTTTTGGGCCTTTTTTCATTCTAGTCTAAGTCCTACAGTGGAATTAGGATCTCATTGACCCCCTTTAGGGATTCATCCTTTTAATCCATTTCAAGTTCCTTTGCTTAATACAGTGATTTTATTATCATCTGGTGTAAGAATTACTTGGGCTCATCAGTTGATTTTGAGGGAAGATTGGGAAGGGGCAAAGATTTCTTTAATAATGACTTGAATATTAGGTGTTTATTTTTTAATATTGCAGGGATTTGAATATTATATGTCTTCTACTAGAATTAGAGATTCTGTTTTTGGATCTACGTTTTTTATGTCTACTGGGTTTCATGGATTTCATGTTATTGTTGGAACTTTATTTTTATTTATTATTTGAATTCGTTTTCTAAATAGTCATTTTTCTGGTAGACATCATTTTGGATTTGAAGCAGCTGCTTGATATTGGCATTTTGTTGATGTTGTTTGGTTGTTTTTGTTTTCTGTTGTTTATAATTTCATTCTAATCTCAATTAGAATTCTAATTAGAGTAGCTTTCTATACTCTCCTAGAACGAAAAATTCTAAGATATATTCAAATCCGAAAAGGACCTAACAAAGTAGGAATTATAGGAATCTTACAACCTTTTAGAGACGCTATCAAACTTTTCAATAAAAACTTATTATCTTTAGAAATAACAAACTTCACATTATCATATACACCATTTCTATCTTTGTTCATCTCTTTATGTATAATCCCTATTATTCTATATAACTCTCCACTTATAGATATCAAACATAACCTCTTAATATTTTTTATTTTATCAAGAACTAGAGTGTATTTCATTTTACTAATTGGATGATCAACTAACTCAAAATACTGTCACTTGGGTTCCATTCGAAGAGTAGCACAAATAATCTCATATGAAGTTTCATTTTTCATAATTATTTTATTTTTAGTATTAATTTCACAATCCTATTCATTTACTCAAATGGAAGAATCCCAAACAATAATATACTTTTTCATTGGAAATATAATATTATTCATAATATGATTATCTTCATGTTTAGCCGAAACTAATCGAAGACCTTTTGACTTTGCAGAAGGAGAATCAGAATTAGTTTCTGGATTTAATGTAGAATATATAGGAGGATGATTCGCCTTAATTTTTCTATCCGAATATTTAAGTATATTAATCCTAACGTTAATCTCAACTATAATATTTTTTGCTCCTATTAAAATCCTATCAATATCAATTATAACTATAATTATTTCATTAATCTGAGTACGAGGAACTTACCCTCGATTTCGATATGATATATTAATAACACTTAGATGAAAAATATTTCTTCCCATTTCAATATTTATTATTATCTTTCCATTTTTTTTAATGTATTTGGTTAGATTTCATTTGGTTATAAATAGAGATGATTGGTTTTTATTATGATTAGGTTTAGAGATTAATATGATAATTTTTATTGTTTTTATATATAAAGAGGATAGAACATTGAAAGTTGAGTCTTGTTTGAAATATTTTTTTGTTCAAAGAGTTTCGGCTGCGTTAATGATATGTTTTTATGACTTTGTAGTGTGTTTATTTTTAGGATATAAAGTTGGTGCTGGTCCTTTTTTTTTTTGATTTCCTTCGGTTTGTTCTGGTATTTCTTGAATATCTTGTTTTGTTTTAATATCGTTTCAAAAAGTTATTCCTTTAATGATTATAGGGATTTTTCTTTCTTGGGTATTGTATTTAATTGTTATTGTAAGATTATTTTTTGGTGCCTTTGGTTCATTTAATCAAAGGAATTTAAAGCAGCTTATTGCTTTTTCTTCTGTTTATCATTTAGGATGAATTATGTTATGTAATTTTTCTGATATTAATTGAATAATTTATTTATTATTGTATTCGATGATGGTAATAAGTTTTTTGAGGTTTTCTTTAGTAGAAGATTTAATAATAGTGATAAAGATAAAATATAAAGGGTGAATGATTTTGTTAATGTTAAGTATAGCTGGAATGCCTCCTTTTCTCGGTTTTTTTTTAAAATGGTTTGCTTTTATAATGATTTTTAGTTATTATTTTATAATGTTTTTAATTTTGTGTTCGGTGATTATATTTTATGTGTATTTTCGTGTTGTTTATGATGTAATAGTAAGTGTAATTGGTTTAATGGTGGGTTTTTTTGGAATTTTTTTTTTGAGATCATTAGTGTTGGTGGGTTTAGTTTATTTTTTGTTTTTGTTAATTTTTTATAAAAGTGAATCTTTTGAAACTATGAGTTGTTATGAATGTGGGTTTGATCCTTATTCTTCTACTCGGTTAGTTTTTTCATATCGTTTTTTTTTAATTTCTATTTTGTTTATTATTTTTGATGTTGAGATTTCTTTAATGCTTCCTGTTCCTTTTCTTTTGTTGGAATTAGGATTTATTTTTATTTTGTTGGTAGGATTAGTGTATGAGTATTTTTATGGTATTATTATATGTCTAAATGCATTTATATTAGATAAATTTTCAATAATCCTCATACTACTTACCTTAACAAGAACTATTTTAATTATATTTTCATCTGAAAACATAAAAGAAATTTCAAAAACACCTATCTTTATCATTCTAATACTAACATTCTCAATTACCAATATAATTTCATTTTACATCTTATTTGAATTAGTTTTAATTCCCACTATAATTTTAATTATAAAATCAGGAAAACAACCTGAACGACTACAAGCCAGAATTTACTTAATATTATATACAATTACAGCTTCTCTACCCCTTTTAATTAGAATTATTATATCATTTATTTCATCATTTATATCGATATATAGTCTAAACATACCATTACTATTTATACTAGCTTTTTTAGCTAAAATACCTATATTCTTCACTCATTTATGATTACCCAAAGCTCATGTAGAAGCTCCATTAGAAGGTTCAATAATTCTTGCAGCTATCCTGTTGAAACTAGGAGGATATGGTCTTATCCGATTTATCCCCCTATGTATCTCAAATATTAATAAAATCAACCATTGAATTATCAGAATCAGATTAATCGGAGCAACATCTACTAGACTAAATTGTATTCGACAAAAAGATCTAAAATCTTTAATTGCTTATTCATCAGTAGCACATATAGCATTAGTACTTCTAAGAATATTTACTATAAATTATATCGGATTAATAGGAGCTATAATTATAATAATCGCTCACGGATTATCCTCCTCAGCCTTATTCTTACTTACAACCGACCTATATTCCAAATATCACACCCGAAACATTTCCTGCTTCAAAGGATTAATTATTATATCTCCTAATATCACATTTTGGTGATTTATATTCATAGCTATCAATATCTCAGCTCCTCCATCAATTAATACAATCAGAGAAATTATAATTATATCAAGAATTATTTTATGAAATATTAAATCAATAATTCCAATTTTTATAATCTCCATTATAACTACATCATTCTCTATAATAATATTCCTTAATTTATCTCATAACCCATCTAATACAACAAAAATAAAAACTTACTCATCACTCTTCATTCATTTAATTCCTTTAACTACAATACTATTCAAAATAGATATAATAATTTGTGTAAGAATTATAAGAATATGTTGATGACGAAAAAGCATTATTATTATACTACTAAGATTAGAATTACTACTAATTACCATCTATTTTTCTTTAATATCTTCCTTATTAATTATATTAGTAATAATAGTAAGAGGATCTAGAATAGGATTAAGATTATTAATCTCCCTTTCACACTCCCATAATTCCACAAATTCAATCCATATTCTATCTTTATCAATCATATTCTTACTTATGATTTATATAATAATCCATAATTCATTTATTTACATTACAATTCCACTCATTAACCTATATATAATTAATATACCATTTAGATTTATTATAGATTGAATTTCATCTCTATTTCTTAGCACAGTACTAATAATCTCTAGTATAATTCTAATATTTAGAATATATTATATCCCAAGAAAAGAACATAAAAAATTTTCTTTAATATTAATTATATTCGTTCTTTCCATAATCATCTTAATTATTAGAAATAATATATTCTTATTATTATTATCCTCATACATTTTAGTAATTTATTATCAAAACAATTCCGCTTCAGGATCTGGTTCAATCACCCTTCTAAGTAATCGAATTGGTGACATTTTTATTCTCTTATCAATCGGAATAATAACATTCAACTCTCTATGAGAACTCAACAACGAATCATTCATTATAATAATCACAATATTAATACTAGCAGGATGTACTAAAAGAGCACAATTCCCATTTTCAGCTTGATTACCAATAGCAATATCAGCTCCTACTCCTATTTCAGCACTAGTTCACTCTTCAACCCTAGTTACAGCTGGAATTTACCTAATAATCCGAATTATACATCCTCTAACAATATTTATATTAATAATAATTTCATCCATAACAGCCTTATATGCTGGATTATCAGCAAACTGAGAACAAGATTTAAAAAAAATTATTGCCCTTTCAACCCTTAGACAAATAGCAATAATAATATTCGCCATCTCAATCATATCTATCTATTTAGCTTACTTTCATATAATCATCCACGCATTTTTTAAATCACTAATATTTATATGTGCAGGAATTCTAATCCACGAATCTTCCTATCAAGACATACGAATAATAAGAAACAATTTCAATATACCTATAACATCAATCATCCTAGGACTAACTAATGCAGCCTTAATAGGATTACCTTTCACCTCAGGTTTCTTTTCAAAAGATATAATTATCGAAAAAATAATTTCTTCTAAAATAGAATGCATTTTAACTTTATTTATAATTTCATCAATTGGAATAACAGCCTCATATTCAATTCGAATGATATTCTTATCTAACAAAAACCTTCTTAAACCAGATTCAAACAATCATTCTTCAACATACTCGAATATCCCTATTATTTTAATAAGACCCATAGCTATTATTATAGGATCAACTATAATATGAACCTTAAATCCGGAACAAATTTTATTCTTTCCTAACCAATACAAAAACACAATTCTTATAACACTAACATTAGGATTTCTATTAGGTATTATATTATCCTTCAAAAACAAAAAATATATCTCAATAGGTTTATATTCCATTGCTCTATGATCCATTCATTTCATATCAACAATAGTATCATTTTCCCCTATAATAAATTTATACAATAAAAACGATAAAAATTGACAAGAAACATATGGTCCTTACAAATCATTTTTAATAAATAAAAAAATACTAACAATTCCAGAATCAAAAAACCTACTAACAACCCTCTTACTAATCCTTTTAATTCCTATTATGATATTAATATTTTTATTTGGAGTTTTTTTTGTAATAAGATTACAACCTGTATTTATAGTTAGAAGATTAATTATTATTACTTTGATTTACTCTTTTTTTATTTTTAAAATAGTTGGTTCTTATTGGTTTAGATATTTATTATTGTTAGTGATATTAAGAGGTGTATTAGTTGTTTTTACTTATATAGTGAGATTAATTCCTAATGAGAGTTTTGAAATTTTTATGGTATTTATATTTTCCTTTATATTCTTTATGGAGACAAATCTTGGTTTCGTTTCTATAAGTTTGTGAGAGAGTTATTTAGGAATATTTAGCTTGTTTTTAATTAGATTTTTGTTAGTGATTATACTTTTGGTAGTTTTATTAAGAAGAATAAATGGGTCAGTTCGATCCTTTGGTATCAGGATCCCGAAATTATATGATCTATTTTATTACAAGAAATCAAACATACTTTGTAAATTATAGTATTTAAGTCTAACAACTAAAATAAGTAAAGACTGTTTAACAAAAACATTTTTATTATTAATAATAAGTCTGCTCAATGAGTGCTAAGGTAGCATAATAATTTGTCTTTTAATTAAAGACTAGACAAAAGACTTAACATCTCTTAATTGTAAAAAGACAATTATTAAAAAGAAAGACGATAAGACCCTATCGAACTTCACTTTAGTTAAACTGGGGCAGTTAATTAATTATCATTTTATTAAGTTACCGTAGGGATAACAGCGTAATAAAATTTTCAAGATCTCATTAAAATAAAGATTGCGACCTCGATGTTGATTTAATTTGGAAGTCTGTTCGACTTTTAAAAAATTACATGATTTGAGTTCAGACCGGTGTAAACCAGGTCGGTTTCTATCTTCTAGTACGAAAGGACCTAAGAATTAATATTAGTGCCAGCAATTGCGGTTATACTTTTAATAAATAGGATTAGATACCCTAGTATATCTTATTAGAGGAACCTGTTTTTTACGATAATCCACGTTAATTTTCACTTTTTATATATCGCCATTAGGTCAAGGTGTAATCTACATTAAAGTATGGGTTACATTAAGGGATTTAAATGTATAATATTTTATTATAATATGTGCACATATCGCCCGTCACCCTTATTAAGGTAAGTCGTAACATAGTTGATATTTTGGAAAAAGTATCAAG
>Lycosidae_Alopecosa_licenti
ATGAATTTATTTTCTGTTTTTGATCCCACTTCATATTTTGGACTTAATTTAAATTGATTAATTATGCTGATTATCTTTATGTTTTTTCCTGTAAAATATTATATTTTGGAAGGAGGAATATTAAAAATGTATAAGTTACTTTTTTTTTCTATTAGAAAGGTTTTTAAGGAAGTTTCTTTTCCTAATTATTTAGCTTTAAATTTTTTATGTGTAATAACTTTTATGTATTTGGTTTTTAGAAATATATTGGGTTTATTTCCTTTTATTTTTACTAGAACAGCTCATCCCGTAATCACATTAGGTTTAGGATTAGTATTATGAATATCTTTTTTTTTGATAGGTTTTTCTTGTAAATTTAAGGAAAGATGCGCTCATTTAGTTCCGGAGGGAAGTCCTTTTATATTATCTCCATTAATAGTAATAATCGAAAGAGTGAGACATTTAATTCGTCCTTTTACTTTATCTATTCGGTTGGCAGCTAATATAATAGCGGGACATTTAATTATTGGGTTGTTATCTAGAGTTAGAATAATTAGATTATTTGGATTTTTTGGGTCTTTGATATTACAAAATATATTGTTTATTTTGGAGTTTGGTGTAACAGTAATTCAGGGATTTGTATTTAGAATTTTATTATTATTATATGCTTTGGAAATACCTTTTTATTGAACAAATTCTGTGTTTATAGTTTTTTATCTACTGATAACTATAATTTTTTTTTATTTTCGAAAAAAGGATAAGTTGATAGTAATTTTAAATAATTCTCTTTTGGATTTAGCTTCTCCTTCGAGTTTGAGATATTTTTGGAATTTTGGTTCTCTGTTGGGGATTTTTTTAATAGTTCAAATTGCTTCTGGTTTATTTTTGTCTTTTCATTTTAGAGGGGATGTAAATTTATCGTTTTATAGAATTATTCATATAATACGTGATGTGAATTATGGTTGGTTGTTACGTATTATTCATGCTAATGGAGCTAGTAGTGGAGTTAGAATTTTATTATTGTCTATAGCTACAGCTTTTTTAGGGTACGTTTTACCATGAGGTCAGATGTCTTTTTGGGCTGCTACAGTTATTACTAATTTGTTATCAGCTATTCCTTATATAGGTGTAATATTAGTGGAATGAATATGAGGAGGATTTGCGGTAGGTAATCCTACTTTAACTCGGTTTTTTGCTTTTCATTTTCTATTACCTTTTGTAATTTTATTTTTTGTTATTTTGCATTTGTTTTTTCTTCATGAAAAGGGATCTAATAATCCTTTAGGATTGAGAAGATATGATAAGGTTTTTTTTCATCCTTATTATAGAGTTAAGGATATTTATGGATTTGCTTTTTTCTTTATTTTTTTTTTAATAATTTGTTTTTTGTTCCCTTATATTTTTATGGATGTGGAAAATTTTATTTCTTCTAATCCTTTAGTTACTCCTGTTCATATTCAACCTGAGTGATATTTCTTGTTTGCTTATACTATTCTACGTTCCATTTCTAGAAAGATTGGAGGGGTTGTTGCTTTGGTAATATCTGTAGTTATTTTATATTTTTTACCTTTTTTTTTAAAGCATCGTTTCCGAAGAACTTTTTATTATTTTATGAAGTTTCTTTTTTGAATTTTTGTAGTTAATTGAATGTTATTGACTTGAATTGGAGCTTGTGTAGTACTGCGATGGTTATATTCAACTAATCATAAGGATATTGGGACTTTATATTTACTGTTAGGTGTTTGATCGGCAATAATAGGTACTGCTATATCAGTGTTAATTCGAATGGAATTAGGTAATCCTGGAAGTTTGTTGGGAGATGATCATTTATATAATGTTATAGTTACTGCTCATGCTTTTGTTATGATTTTTTTTATGGTTATGCCAATTCTTATTGGTGGTTTTGGTAATTGATTAGTTCCTTTGATATTAGGAGCTCCTGATATGTCTTTTCCTCGAATAAATAATCTTTCTTTTTGATTATTACCCCCTTCTTTGTTTTTATTATGTATATCTTCTATAGTAGAAATGGGGGTGGGGGCCGGTTGAACTGTATACCCACCTTTAGCATCGAGAATAGGTCATATAGGAAGTTCTATAGATTTTGCTATTTTTTCTCTTCATTTAGCTGGAGCTTCTTCTATTATAGGTGCAGTTAATTTTATTTCTACTATTATTAATATACGAATAATATCAATGGAAAAAGTTCCTTTATTTGTTTGGTCAGTTTTAATTACAGCTGTTTTATTGTTGCTTTCTTTACCTGTTTTAGCAGGTGCTATTACTATATTGTTAACAGATCGAAACTTTAATACTTCTTTTTTTGACCCAGCGGGTGGGGGAGATCCTATTTTGTTTCAACATTTATTTTGATTTTTTGGACACCCAGAAGTTTATATTTTAATTCTTCCAGGATTTGGAATTGTATCTCATGTAATTAGTTCTTCGGTAGGTAAGCGAGAACCGTTTGGTAGATTAGGAATGATTTATGCTATGGTGGGAATTGGTGGAATAGGGTTTGTAGTTTGAGCGCATCATATGTTTTCTGTAGGAATGGATGTAGATACTCGTGCTTATTTTACTGCTGCTACTATAATTATTGCTGTTCCTACTGGAATTAAGGTTTTCAGATGGATGGCTACTATTCATGGATCTTATTTTAAAATGAATACTCCTTTAATATGGTGTATTGGTTTTGTATTTTTGTTTACTTTAGGGGGAATTACTGGGGTGGTTTTATCTAATTCGTCTTTAGATGTAGTACTACATGATACTTATTATGTTGTGGCTCATTTTCATTATGTATTGAGAATAGGGGCGGTATTTGCTATTTTAGCTGGGATTACGTATTGATTTCCTTTATTTTTTGGTGTTGTTTTGAGAGAAAAGATAACTAAATTACATTTTTATGTTATATTTATTGGTGTAAATTTGACTTTTTTTCCTCAGCATTTTTTAGGATTGAATGGTATACCTCGTCGATATTCAGATTATCCAGATGTTTTTGTTTTTTGAAATATAGTTTCTTCTATAGGTTCATTATTATCTTTATTTGGTGTAATGTTTTTTGTATATATTGTTTGAGAGGGAATGGTAATGAAGTCTTTTAATTTTAATGGATATTATGTGTCTTCTTCTTTAGAGTGAATAAATAATATTCCTCCGTTAGATCATACTTTTAATCAATTGAATTTATTGCCAACTTGAGGGTCAGTATTATTTCAAAATGGGGTTTCTTCTGTAATAGAACATTTAATTTTTTTTCATGATCATATTATAATTGTTATAATTATAATTATAGTAATAGTGGGATATGTATTAATTAATTCTTGTATTAATAAGTTTTATAATCTTAATATGTTTCATGGTCAGGAGTTAGAGAGTATTTGAACGGTAATTCCTGCTGTATTTCTTTTATTTATTGCTTTTCCTTCCTTACGTTTATTGTATTTAATAGAAGAGAGAGAGTTAACTGATATAACTATTAAAGTTATAGGTCATCAATGGTATTGGTCATATGAATATAGAGATTTAGGATTTAAATCTTTTGATTCTTATATATTAAGAGATAGTACTTTTCGTTTATTGAATGTAGATAATTCTTTAGTTATTCCATATAATACTAGAGTTCGTATGGTGATTTCTAGTGTAGATGTAATTCATTCTTGGACTATTCCTTCATTGGGAGTTAAGGTTGATGCCATTCCTGGTCGTTTAAATCAATTGTCTTTAATATTTAATCGAGTTGGATTGTTTTTTGGGCAGTGTTCTGAAATTTGTGGATTGGAAAAGCATTTTCATCCTTTTCATATAGTGAATATATCACCTTGGCCTTTAATTACAGGGTTTGGAGCTTTATTTACAGTTATTGGAATAATTAAAATATTTGTATTTTTTGATGTAAGATTATTAATATTTTCTTTAATGATAGTTTTTTTAATTGCTATATTATGGTGACGAGATGTAATTCGAGAAAGAACCTTTCAGGGATTCCATTCAAGAATTGTTTTAAAGGGGTTGATAATTGGGATAATCCTATTTATTATTAGAGAAATTTTTTTTTTTTTTTCTTTTTTTTGGGCTTTTTTTCATTCCAGTCTAAGACCTACAGTGGAATTAGGATCTCATTGACCTCCTTTTGGTATTCATACTTTTAATCCTTTTCAAGTTCCTTTACTTAATACAGTGATTTTATTGTCATCTGGTGTAAGAATTACTTGGGCTCATCAGTTGATTTTGAAGGAGGATTGAGAGGGGGCTAGGATTTCTTTAATATTGACTTGGATATTAGGTGTTTATTTTTTGATGTTGCAAGGATTTGAATATTATATGTCTTCTACTAGAATTAGAGATTCTGTGTTTGGGTCTACGTTTTTTATGTCGACTGGGTTTCATGGGTTTCATGTAATTGTTGGGACTTTATTTTTGTTTATTATTTGAATTCGTTTTTTAAATAATCATTTTTCTGGTAGACATCATTTTGGATTTGAAGCAGCTGCTTGATATTGACATTTTGTTGATGTAGTTTGGTTGTTTTTGTTTTCTGTTGTTTATAACTTCATTTTAATTTCAATTAGAATTTTAATTAGAGTAGCTTTTTATACTTTACTAGAACGAAAAATTTTAAGATACATTCAAATTCGAAAAGGACCTAATAAAGTTGGAATTATAGGAATTTTACAACCCTTTAGAGATGCTATTAAACTTTTTAATAAAAACCTATTATCCCTAGAAATAACTAACTTTACATTGTCATATACACCATTTTTATCTTTATTTATCTCATTATGTATAATCCCTATTATCTTATACAACTCACCCTTAATAGATATCAAGCATAATCTCCTAATATTCTTTATTTTATCAAGAACTAGTGTATATTTTATTTTATTAATTGGGTGATCAACTAATTCAAAATATTGTCATTTAGGGTCAATTCGAAGAGTAGCACAAATAATCTCATATGAAGTCTCATTCTTTATAATTATTTTATTTTTAGTATTGATTTCACAATCTTATTCATTTACTCAAATAGAAGAATCTCAAGTAATAATATACTTTTTCGTCGGTAATATATTATTATTTATAATATGATTAACCTCTTGTTTAGCTGAAACCAACCGAAGACCCTTCGATTTTGCAGAAGGAGAATCAGAACTAGTCTCTGGATTTAATGTAGAATACATAGGAGGATGATTTGCATTAATTTTTTTATCTGAATATTTAAGTATATTAATTCTAACATTAATTTCAACTATTATATTTTTCTCCCCTATTAGAATTTTACCAATATTTATTATAATCATAATCGTCTCATTAATTTGAGTACGAGGAACCTATCCTCGGTTTCGATATGACATATTAATAACTCTTAGATGAAAAATATTCCTCCCTATTTCAATATTTATCATTATTTTTCCATTTTTTTTAATATATCTAGTTAGATTCCATTTAGTGATGAATAGAGATGATTGATTTTTATTGTGATTAGGTTTAGAGATTAATATAATAGTTTTTGTTGTATTTATATATGGAGAGAATAGAATGTTGAAAGTTGAGTCTTGTTTAAAGTATTTTTTTGTTCAGAGAGTTTCAGCTGTGTTAATGAGATGTTTTTATGATTTTGTAGTATGTTTATTTTTAGGTTATAAAATTGGTGCTGGTCCTTTTTTTTTTTGGTTTCCTTCTGTGTGTTCTGGTATTTCTTGAATATCTTGTTTTGTTTTAATATCGTTTCAAAAAATTATTCCTTTAATAATTATAGGAATTTTTCTTTCTTGGATTATATACATAATTATTGTTGTGAGATTATTTTTTGGTGTTTTTGGTTCATTTAACCAAAGGAATTTGAAACAATTGATTGCTTTTTCTTCAGTTTATCATTTAGGGTGAATTATATTATGTAATTTTTCTGATATTAGTTGAGTAATTTATTTGGTGTTATATTCGATGATAGTAATGAGTTTTTTGAAGTTTTCTTTAGTAGAAGATTTAATAATGGTAATGAAGATAAAATATAAAGGATGAATAATTTTGTTAATGTTAAGTATGGCAGGGATACCTCCTTTTCTTGGTTTTTTTTTAAAATGATTTGCTTTTGTTATGATCTTTGAATATTATTTTATAATGTTTTTAATTATTTGTTCTGTAGTTATATTTTACGTTTATTTTCGTGTAGTTTATGATATAATGGTAAGTATTGTTGGTTTAATGATGGGTTTTTTTATATTTTTTTTTTTAAGATCTTTAGGGTTAGTGGGTTTGGTTTATTTTTTGTTTTTGGTGATTTTTTATAAAAGTGAATCTTTTGAAACCATAAGTTGTTATGAATGTGGATTTGATCCTTATTCTTCTACTCGATTGGTTTTCTCATATCGTTTTTTTTTAATTTCTATTTTGTTTATTATTTTCGATGTTGAAATTTCTTTAATGCTTCCAGTTCCTTTTCTTTTGTTGGAGTTGGGGTTTATTTTTGTTTTATTGATAGGTTTATTGTATGAGTATTTTTATGGAATTCTACTATGTATAAATACATTTAGATTAGATAAATTTTCAATAATCTTAATATTACTAACCCTGATAAGAACTATCTTAATTATATTTTCTTCCGAAAATATAAAAGAAGTTTCAAAAACACCCATCTTTATCATCTTAATATTAACATTCTCAATCATTAACATAATCTCATTTTACATTTTGTTTGAATTAGTATTAATTCCTACTATAATTTTAATTATAAAATCAGGAAAACAACCCGAACGATTACAAGCTAGAATTTACTTAATATTATATACAATCACAGCATCTTTACCTCTTTTAGTAAGCATTATTATATCATTTATTTCATCATTTATATCAATATACAACCTAAATATACCATTACTATTTATATTAGCCTTCCTAGCCAAAATACCTATATTTTTTACTCACCTATGGCTACCCAAAGCTCATGTAGAAGCTCCACTAGAAGGTTCAATAATCCTTGCAGCCATTTTACTAAAATTAGGAGGATATGGCCTTATTCGATTCATTCCTTTGTGCATCTCAAATATTAATAAAATTAATCATTGAATTATTAGAATTAGTCTAATTGGAGCAACATCTACCAGACTTAATTGCATCCGACAAAAAGATCTAAAATCTTTAATCGCTTATTCATCAGTAGCACATATAGCATTAGTTTTACTAAGAATATTTACTATAAATTATATCGGATTAATAGGAGCTATAATTATAATAATTGCTCATGGATTATCCTCTTCAGCCTTATTTCTACTTACAACTGACTTATACTCTAAATATCATACCCGAAATATTTCTTGTTTTAAAGGACTAATTATTATAACTCCTAATATTACATTTTGATGATTTATATTTATAGCTATCAATATTTCAGCCCCTCCATCAATCAATACAATTAGAGAAATTATAATTATATCTAGAATTATTATATGAAACATAAAATCAATAATTTTAATTTTCATTATTTCCATTATAACCACATCATTTTCAATAATAATATTCTTAAATTTATCTCACAATCCATCTAATTCAACAAAAATAAAAACTTATTCATCATTATTTATCCATTTAATTCCCTTAATTATAATATTATTCAAAATGGATATAATAATTTGCGTAAGAATTATAAGAATATGTTGATGACGAAAAAGAATCATCATTATATTATTAAGATTAGAATTGCTTTTAATCACTATTTACTTCTCCTTAATATCTTCCTTATTAATCATACTAACAATAATAGTAAGAGGATCTAGAGTAGGATTAAGATTATTAATTTCCCTTTCCCATTCTCATAATTCTACAAACTCAATTTACATTTTATTTCTATCAATCTTATTTTTACTTATAATCTATATAATAATTTATAATTCATTTATTTATATTACAATCCCACTTATCAACTTATTTATAATTAATATACCATTCAGATTTATTATAGATTGAATCTCATCCCTATTCCTTAGTACAGTATTAATAATTTCAAGTATAATTTTAATATTTAGAATATACTATATTCCAAGAAAAGAACATAAAAAATTTTCTTTAATACTAATTATATTCGTCGCATCTATAATCATCTTAATTATTAGAAACAATATATTAATGTTACTATTGTCTTCATATATCTTAGTAATTTATTACCAAAACAACTCCGCCTCAGGATCTGGTTCAATTACCCTTTTAAGCAATCGAATCGGTGATATTTTCATCCTTTTATCAATCGGAATAATAATATTTAACTCCTTATGAGAATTAAACAACGAATCATTTGTCATAATTATCATAATATTAATACTAGCAGGATGTACTAAAAGAGCACAATTCCCATTTTCAGCCTGATTACCAATAGCAATATCAGCCCCTACCCCTATTTCAGCATTAGTTCACTCCTCAACTCTAGTTACAGCTGGAATCTACCTTATAATTCGAATTATACATCCCTTAACAATATTTATATTAATAATGATCTCATCAATAACAGCCTTATATGCTGGGTTATCAGCAAACTGGGAACAAGATTTAAAAAAAATTATTGCTCTTTCAACTCTAAGACAAATAGCAATAATAATATTCGCTATTTCAATTATATCTATTTATCTAGCTTACTTCCATATAATTATCCACGCATTCTTTAAATCATTAATATTCATATGCGCAGGAATCTTAATTCACGAATCCTCTTATCAAGACATACGAATAATAAGAAACAATTTCAATATACCTATAACATCAATCATTTTAGGATTAACTAATGCAGCTTTAATAGGATTACCTTTCACTTCAGGTTTCTTTTCAAAAGATATAATCATCGAAAAAATAATTTCTTCTAAAATAGAATGCATTTTAACTTTATTTATAATCTCATCAATTGGAATAACAGCATCATATTCAATCCGAATAATATATTTATCTAACAAAAGTCTACTTAAACCAGACTCAAACAACCACTCTTCAATATATTCTAATATTCCTATTATTCTAATGAGACCTATAGCTATCTTAATAGGATCTACCATAATATGAATTCTAAACCCAGAACAAAATCTATTCTTTCCTAATCACTATAAAAACACAATTTTAATTACATTAATATTAGGATTTTTATTAGGTATAATACTATCCTTCAAAAACAAAAAATATATTTCAATAGGACTTTATTCCATCGCCCTATGATCAATCCACTTCATATCAACAATAGTTTCATTCTCCCCTATAATAAATCTATATAACAAAAACGATAAAAATTGACAAGAAATCTACGGGCCATATAAATCTTTCTTAATCAACAAAAAAATAACAACAATTCCAGAATCAAAAAACCTACTTACAACCCTATTACTAATCATTTTAATTCCTATCGAAATATTAATATTTTTGTTTGGAGTTCTTTTTGTAATAAGATTGCAACCTGTGTTTATAGTGAGAAGATTAATTATTATTACTTTATTATATTCTTTTTTTATTTTTAAAATAATTGGTTCTTATTGATTTAGATATTTATTATTGCTAGTTATATTAAGAGGTGTATTGGTTGTATTTACTTATATAGTGAGATTAATTCCTAATGAGAGTTTTGAAATTTTTATAGTATTTACATTTTTTTTTATACTTTTTGTAGAAATTAATATAGGATTTATTTCTATAAGATTGTGGGAAAGATATTTAGGAATGTTTAGTTTGTTTTTAGTGAGATTTTTATTGGTGATTATGTTTTTGGTGGTTTTGTTGAGAAGAATAAATGGTTCGATTCGATCCTTTGGTATCAGGATCCCGAAATTATATGATCTATCTTGTTACAAGAAATTAAACATACTTTGTAAATTATAGTATTTAAGTTTAATAACTAAAATAAGTAAAGACTGTTTAACAAAAACATTTTTATTATTAATAATAAGTCTGCTCAATGAGTGCTAAGGTAGCATAATAATTTGTCTTTTAATTAAAGACTAGACAAAAGACTTAACATCTCCTAATTGTAAAAAGACAATTATTAAAAAGAAAGACGATAAGACCCTATCGAACTTTACTTCAGTTTAACTGGGGCAGTTAATTAATTATTATTTTATCAAGTTACCGTAGGGATAACAGCACAATAAAATTTATAAGATCTTATTAAAATAAAGATTGTGACCTCGATGTTGATTTAATCCGGAAGTCTGTTCGACTTTTAAAAAATTACATGATTTGAGTTCAGACCGGTGTAAACCAGGTCGGTTTCTATCTTCTAGTACGAAAGGACCTAAGAATTAATATTAGTGCCAGCAATCGCGGTTATACTTTTAATAAATAGGATTAGATACCCTAGTATATCTTATTAGAGGAACCTGTTTTCTACGACAATCCACGTTAATTTTCACTTTTTATATACCGCCATTAGGTCAAGGTGTAATCTACATTTAAGTATGGGTTACATTAAAGGATTTAAATGTACAATATTTCACTATGATATATGTACATATCGCCCGTCACCCTTATTAAGGTAAGTCGTAACATAGTTGATATTTTGGAAAAAGTATCAAG
>Lycosidae_Halocosa_hatanensis
ATAAATTTATTTTCTGTATTTGATCCTACTTCTTATTTTGGAATTAATTTAAATTGATTAATTTTAATAATTATTTTTATAATATTTCCTTTAAAATATTATTTAATAGAAAGAGGATTAATAAAAATATATAAAATATTTTTTATGTCTTTAAGAAAAGTTTTTAAAGAAGTATCTTTTCCAGATCATTTAGCTTTGAATTTTTTATGTGTAATAACTTTTTTATATTTAGTTTTAAGAAATTTTTTAGGTTTATTTCCTTTTATTTTTACTAGAACTGCTCATCCTATTATTACTTTAGGTTTAGGAGTAGTAATATGATTATCTTTTTTTTTAATAGGATTTTTATGTAAATTTAAGGAAAGATGTGCTCATTTAGTTCCTGAAGGAAGTCCTATTTTTTTATCTCCTTTAATAGTATTAATTGAAAGAGTAAGTCATTTAATTCGTCCTTTTACTTTATCTATTCGATTAGCGGCTAATATAATAGCAGGTCATTTAATTATTGGATTATTATCAAGAATTAGAAGTTTAAGAATATTAGGATTTATAAGTTCTTTAATTTTACAAAATATTTTAATAATATTGGAGTTTGCTGTTACAGTAATTCAAGGGTTTGTATTTAGAATTTTATTATTGTTATATGCTTTAGAAATACCTTTTTATTGAGTAAATTCAGTGTTTATAGTTTTTTTTATTTTAATGACTTTAATTATTTTTTATTTTCGAAAAGAAAATAAATTAATTAAGATTTTAAATGGTTCTCTTGTTGATTTAGCTTCTCCTTCTAGATTAAGATATTTTTGAAATTTTGGTTCTTTATTAGGAGTATTTTTAATAGTTCAAATTATTTCAGGATTATTTTTATCTTTTCATTTTAGAGGTGATGTAAATTTATCTTTTTATAGAGTAATTCATATAATACGAGATATTAATTATGGATGATTATTACGAGTTATTCATGCTAATGGAGCTAGAAGAGGTGTAACTATTTTATTATTATCTATAGCTACAGCTTTTTTAGGATATGTTTTACCTTGAGGACAAATATCATTTTGAGCTGCTACTGTAATTACTAATTTACTATCTGCAGTTCCTTATGTAGGAGTATTATTAGTAGAGTGAATTTGAGGGGGTTTTGCAGTAGGAAACCCTACTTTAACTCGTTTTTTTGCTTTCCATTTTTTACTTCCTTTTGTTATTTTATTTTTTGTAATTTTACATTTATTTTTTCTTCATGAAAAAGGATCAAGAAATCCTTTAGGATTAAGAAGATTTGATAAAGTATTTTTTCATCCTTATTATAGAATTAAGGATATTTTTGGGTTTATATTTTTTTTTGTTTTTTTTTTAGTTATTTGTTTTTTATTTCCTTATATTTTTATGGATGTTGAAAATTTTATTTCTTCTAATCCTTTAGTAACTCCTGTTCATATTCAACCTGAATGATACTTTCTATTTGCTTATACTATTTTGCGGTCTGTACCTAGAAAGATTGGAGGTGTAATCGCTTTAGTTATATCTGTAATTGTTTTATATTTTTTACCTTTTTTTTTAAAGCATCGATTTCGAAGAACTTTCTATTATTTTATAAAATTTGTTTTTTGAATTTTTGTTGTAAATTGAATATTATTGACTTGAATTGGGGCTTGTGTGGTACTGCGATGATTTTATTCTACTAATCATAAAGATATTGGAACTTTATATTTAATATTTGGAATGTGATCTGCTATATCAGGTACTGCAATAAGAGTATTAATTCGAATAGAATTAGGAAATTCTGGAAGTCTTTTAGGGGATGATCATTTATATAATGTAATTGTTACTGCTCATGCTTTTGTAATGATTTTTTTTATAGTAATACCAATTTTAATTGGTGGTTTTGGAAATTGACTAGTTCCTTTAATATTAGGAGCACCTGATATATCATTTCCTCGAATGAATAATCTTTCTTTTTGATTATTACCTCCTTCATTATTTTTATTATTTATGTCTTCTATAGTAGAAATAGGAGTTGGAGCGGGATGAACGGTTTATCCCCCTTTAGCTTCTAGAGTAGGACATATAGGGAGTTCTATAGATTTTGCTATTTTTTCTCTTCATTTAGCTGGGGCTTCTTCTATTATAGGGGCGGTGAATTTTATTTCTACTATTATTAATATACGTTTAATATCTATGGAAAAAGTTCCTTTATTTGTATGATCAGTTTTTATTACTGCTATTTTATTGTTATTGTCGTTACCTGTATTAGCAGGTGCTATTACTATATTATTAACTGATCGTAATTTTAATACTTCTTTTTTTGATCCTGCTGGAGGTGGAGATCCTATTTTATTTCAACATTTATTTTGATTTTTTGGACATCCTGAAGTTTATATTTTAATTCTTCCTGGATTTGGAATTGTTTCTCATGTTATTAGTTCTTCTGTAGGAAAACGTGAACCTTTTGGGAGATTAGGAATAATTTATGCTATAGTAGGAATTGGGGGTATAGGATTTGTTGTTTGGGCTCATCATATATTTTCTGTTGGAATAGATGTTGATACTCGTGCTTATTTTACTGCTGCAACTATAATTATTGCAGTTCCTACTGGAATTAAGGTATTTAGTTGAATAGCTACTCTTCATGGATCTTATTTTAAAATAAGAACTCCTTTAATATGATGTATTGGATTTGTATTTCTATTTACTTTAGGAGGAATTACAGGTGTAGTTTTATCTAATTCTTCTTTAGATATTGTTTTACATGATACTTATTATGTTGTTGCTCATTTTCATTATGTATTGAGAATAGGGGCTGTATTTGCTATTTTAGCAGGTATTACTTATTGGTTTCCTTTATTTTTTGGGGTAGTTTTAAGAGAAAAAATAACTAAGTTACATTTTTATGTAATGTTTATTGGAGTAAATTTAACTTTTTTTCCTCAACATTTTTTAGGATTAAATGGAATACCTCGTCGGTATTCTGATTATCCAGATGCTTTTATTTTTTGAAATATGGTTTCTTCAATGGGTTCTCTTTTATCATTATTAGGTGTTATGTTTTTTATATATATTGTTTGAGAGGCTTTAGTAATAAAGCTTTCTAATTATAATGGGTATTATGTTTCTTCTTCATTAGAATGAATAAATAATATTCCTCCTTTAGATCATACTTTTAATCAATTGAATTTATTGCCAACTTGAGGGTCAATTTTATTTCAAAATGGAGTTTCTTCTGTAATAGAACATTTAATTTTTTTTCATGATCATATTATAATTGTAATAATTATAATTATAGTAATAGTAGGTTATGTATTAATTAATTCTTGTTATAATAAATTATATAATTTAAATATATTTCAAGGTCAGGAATTAGAAAGAATTTGAACGGTTATTCCTGCTATTTTTTTATTATTTATTGCTTTTCCTTCTTTACGTTTATTATATTTAATAGAAGAGAGAGAAGAGTATGATATAACTATTAAGGTAATAGGGCATCAGTGATATTGGTCTTATGAATATAGAGATTTAGGATTTAAATCTTTTGATTCTTATATGCTTAGAGATAGAATATTTCGTTTATTGAATGTGGACAATTCTTTAGTAATTCCTTATCAAACTGGAGTTCGAATAATTATTTCTAGAAGTGATGTAATTCATTCTTGAACTATTCCTTCTTTAGGAATTAAGGTTGATGCAATTCCTGGGCGTTTAAATCAATTATCATTAATATTTAATCGGGTAGGTTTATTTAGAGGTCAGTGTTCTGAAATTTGTGGGTTGGAAAAGCATTTTCATCCTTATCATATAGTAAATATATCACCTTGGCCTTTAATAGCTGGATTAGGAGCTTTATTTATAGTTATTGGAATAATTAAAATATTTGTGTTTTTTAATGCTAATTTACTATTTTTTTCTTTTTTAATTTTATTTTTTATTTCTATATTATGATGACGAGATGTAGTTCGAGAAAGAACTTTCCAAGGATTTCATTCAAGAGTTGTATTAAGAGGATTGATGATTGGTATAATTTTATTTATTGTAAGAGAAATTTTTTTTTTTTTTTCTTTTTTTTGGGCTTTTTTTCATTCTAGATTGAGACCTACGGTAGAATTAGGTTCACAGTGACCTCCTTTTGGAATTTTTCCATTTAATCCTTTTCAGGTTCCTTTATTAAATACTGTAATTTTATTGGCTTCTGGGGTAAGAGTTACTTGAGCTCATCAATTGATTTTGAAGGAAGATTGAAGGGGAGTTAAAGTTTCTTTAATATTAACTTGAGTATTAGGATTATATTTTTTAAGTTTACAAGGTTTTGAATATTATATATCTTCTACTAGAATTAGAGATTCTGTTTTTGGTTCAACCTTTTTTATATCTACGGGTTTTCATGGGTTTCACGTAATTGTTGGAACAATGTTTTTATTTATTATTTGATTTCGGTTTTTAAATAATCATTTTTCTGGAAGACATCATTTTGGATTTGAAGCTGCTGCTTGATATTGACATTTTGTTGATGTTGTTTGATTGTTTTTATTTTCTGTAGTATATAATTTCATTTTAATTAGACTAAGAATTTTAATTAGAGTAGCATTTTATACATTATTAGAACGAAAAATTTTAAGATATATTCAAATTCGAAAAGGTCCTAATAAAGTAGGAATAATAGGAATTTTACAACCTTTTAGTGATGCTATCAAACTATTTAATAAAAATCTAATATCCTTAGAATCCATAAATTTTTTTTTATCATTTACCCCTTCATTATCTTTATTCATTTCCCTATGTTTAATTTCAACTATTTTATTTAATATCCCCATTCTTGATATTAAATATAATTTATTAATATTTTTCATTTTATCAAGAATAGCTGTATATTTTATTTTATTAATTGGATGATCTACTAATTCAAAATATTGTTATTTAGGATCAATTCGAAGAGTAGCACAAATAATCTCTTATGAAGCCTCTTTTTTTATAATCATTTTATTTTTAGTATTACTATCTCAATCATATTCATTTACTCAAATAGAAGAATCTCAAAAAATTCTTCATTTTTTTTGAGGAAATTTTATACTATTTTTTATATGATTATCTTCATGTTTAGCTGAAACTAACCGAAGACCATTTGACTTCGCAGAAGGAGAATCAGAATTAGTATCAGGATTTAACGTCGAATATATAGGAGGATGATTTGCATTAATTTTCCTTTCAGAATACTTAAGAATAATTATTCTAAGAATAATCTCTGTAATAATATTTTTTGCTCCTATTAACCTATTTTCAATATTAATATTAATAATAGTAATTATATTAATTTGAGTACGAGGAACATATCCCCGATTCCGATACGATATATTAATAACTCTTAGATGAAAAATATTTCTACCAATTTCTATATTTATTATTATTTTTCCATTTGTAACAATATATGTTATTAGATTTCATTTAGTTATGAATAGAGATGATTGATTTTTGTTATGGTTAGGATTAGAAATTAATATAATAATTTTTATTTTATTAATATATAAAAGAAATAGAATAATTAGAGTTGAATCATGTTTGAAGTATTTTTTTATTCAAAGAATATCTGCAGTATTAATAAGAGTTTTTTATGATTTTTGTTTGTATTTATTATTAAGATATAAGATTGGGGCTGGACCTTTTTTTTTCTGGTTTCCATCAGTTTGTTCTGGGATTTCATGAATATCTTGTTTTGTATTAATATCGTTTCAGAAATTAATTCCTTTAATAATTATAGGAGTATTTGTTTCTTGAATTTTATATTTTATTGTGGTTGTAAGATTATTTTTTGGTGTTTTTGGGTCTTTCAATCAAGTTAATTTAAAACAGCTTATTGCTTATTCTTCTGTTTATCATTTAGGATGAATTTTATTATGTATTTCTTCTGAAATTAGATGATTAATATATTTAATTTTATATTCAATTATAGTAATTTTTTTTTTTATAAGTTTAAATATTGAAAGAATTATAATAATAATAAAAACTAAATATAAAAGTTGGTTGATCTTAATAATATTAAGAATAGCGGGAATACCTCCTTTTTTAGGATTTTTATTGAAATGATATGCTTTTATTATAATTTTTCATTATATTTTTATAATGTTTTTGATTTTTTGTTCTGTGGTTATGTTTTATGTATATTTTCGTTTAATTTATGATGATTTAATAAGAGTTTTTGGCTTAATATTTAGATTTTTAGGTGTACTTTTTTTTGAGTCTTTGTTTTTAGTAATATTAGTTTATTTTGTATTTTTAGTTATTTTTTATAAGGAGACAATAATAGAAATACTAACTTGTTATGAATGTGGATTTGAACCAAATTCTTCTACTCGTTTAGTATTTTCTTATCGTTTTTTTTTAATTTCAATTTTATTTATTATTTTTGATGTAGAGATTTCTTTAATATTACCTATTCCTTATTTGTTGTTAGAATTAGGGTTTATATTTGTATTATTAGTGGGTTTATTATATGAGTATATGTATGGTATTATTTTTATATTTTTTACATTTAGACAAGACAAATTTTCAATTATCTTACTATTACTAACAAGAATAAGAACCATTTTAATTATTTTATCTTCATCATTTTCAAAAGAAATTTCAAAAACTCCTATTTTCATCATTTTAACATTAACATTTTCCATATCTAATATAATTTTATTTTACATTTTATTTGAACTAGTTCTTATTCCAACAATAATTTTAATTATAAAATCTGGAAAACAACCAGAACGATTACAAGCAAGAATTTATTTAATAATATATACAATTACAGCATCACTACCTCTATTAGTAGGAATTATTTTATCATTTCAGACCTCATTTATCATAATAAATAAACTAAATATACCACTTCTATTTATTTTAGCTTTTCTAGCAAAAATACCAATATTTTTATTTCATTTATGATTACCAAAAGCTCACGTTGAAGCACCCCTTGAAGGATCTATAATTCTAGCAGCAATTCTTTTAAAACTAGGAGGATATGGATTAATTCGATTTATCCCACTATGTATTAACAAAATCCATTCAATAAGACATTGAATTATTAGAATTAGCCTAATAGGAGCTTTATCAACAAGATTAAACTGTATTCGACAAAAAGATTTAAAATCCTTAATTGCTTATTCTTCAGTATCACATATAGCTTTAGTACTAATAAGTTTATTTTCTTTTAATTACATTGGATTAATAGGAGCAATATTAATAATAATTGCTCATGGATTATCATCTTCAGCATTATTTCTACTTACTAATGATTTATATTTTAAATATCATTCACGAAACATTTCTAATTTTAAAGGATTAATTATTATATCTCCAAACATTACCTTTTGATGATTTATATTTATAGCTGTTAATATTTCAGCACCACCCTCTATTAATACAATTAGAGAAATTTTCATTATATCTAGAATAATTTTTTGAAATATAAAAACAATATTGTTAATTTTCCTAATCTCAATTAGAGTTACATCATTTTCAATAATAATATTTTTAAATTTATCTCATAATCCATCACCTGAAACAAAAAACAAAACATTCCTATCTTTACTTATTCATTTTATACCATTAATTTTTCTCTTACCAAAAATAGAAACAATAGTATGTTTAAGAACAATAAGAATATGTTGATGACGAAAAAATATTATTATTATATTACTTAGATTAGAATTACTAATAATCTCATTATACTTTTCATTACTCTCATCTTTAATAATTATATTAGTTATAATAGTAAGAGGTTCAAGAATAGGATTAAGCTTATTAATTTCAATATCTCATTCCCACAATTCTTCAAACTCAATTTTTATTCTAATCTCCGCTATTATTATCCTCTTTCTAATTTTCCTAATAATTAATAATACTTTTATTTACATCTCAATTCCCTTAATTTCAATTCAATTTATACAAATCCCATTTAGACTAATTTTAGATTGAATTTCTTGTATATTTTTAAGAACCGTTCTAATAATTTCTAGAATAATCTTAATATTTAGAATATATTATATTCCTAAAAACGAACACAAAAAATTTTATTTAATATTAATTATATTTGTCATATCAATAATAATCCTAATTTTAAGAAATAATATATTTTTACTATTATTATCCTCTTATATTTTAGTAATTTATTATCAAAATAACTCCTCATCAGGATCAGGTTCTATTACCTTATTAAGAAACCGAATTGGAGATATTTTTATTCTATTATCTATTGGTATAATATTATTTTCTTCTATATGAGAACTTAACAACGAATCATTTCTTTTAATCTTAATTATATTAATACTAGCAAGATGCACAAAAAGAGCACAATTTCCATTCTCTGCATGACTTCCTATAGCAATATCAGCCCCAACTCCAATTTCAGCATTAGTTCACTCTTCAACCTTAGTTACAGCCGGAATCTTTTTAATAATCCGAATTATACACCCTCATACAATATTTCTAATTATAATTATTTCATCAATAACAGCATTATATGCTGGAATATCAGCAAATTGAGAACAAGACTTAAAAAAAATTATTGCATTATCTACCTTAAGACAAATAGCAATAATAATATTTGCTATTTCTATTATATCAATTAATTTAGCTTACTTTCATATAATTATCCATGCTTTTTTCAAATCATTAATATTCATATGTGCAGGAATTATAATTCATGAATCATCTTATCAAGATATACGAATAATAAGAAACAATTCCAATATCTTTATAATTTCAACAATTCTAATTATTACAAACATAGCATTAATAGGACTTCCATTTACTTCAGGATTCTTTTCAAAAGATATAATTATCGAAAAAATAATTTCTTCTAAAATAGAATGTATTTTTACCCTTTTAATAATTTCATCAGTAGGAATAACAGCTTCATATTCCCTACGCATATTATTTTTATCAAATAAAAACTTCATAAAACCTGACTCAAATAATCATTCATCAATTTATTCTAACATTCCTACATTAATAATAAGTCCTATAGCAATTATCTTAGGATCAATTTTATTATGAATTATTAATCCAAGCCAAATATTATTCTTTCCAAACAAATTTAAAAATATTATTTTACTAACATTATTACTAGGAAGATTAATAGGATTTTTATTCTCATTTAAAAACAAAACTTATATTTTCCTAGGAATTTACTCCATTTCCTTATGATCTATCCATTTCCTATCAACAATAATTTCTTGATCTCCTATAATAAAAATATACAACTATAATGATAAAAATTGACAAGAAACCTATGGTCCTTATAAATCATTTTTAATATTAAAAAAAATACAAACAATTCCAGAATCAAAAAACCTATTAACATCCTTAATATTAATTTCCCTAATTCCAATTTTGATAATAATATTTTTATTTGGAATTTTATTTGTAATTAGATTACAACCAGTATTTATAGTTAGAAGACTAATTTTTATTACTTTTTTATATTCTTTTTTTATTTTTAAAGAAGTTGGATCTTATTGATATAGATATTTATTATTAATAGTAATATTAAGAGGAGTATTAGTGGTATTTACTTATATAATTACTTTAATTCCTAATGAAAGTTTTGAGGTGAATTTAGTATTTTTGTTTGTTTTTATAGTTTTTATATTAATGGAAATAAGTTATGTTTCTTTAAGTTTATGATTGACATATTTAGGAATATTTAATTTATTTTTAGTTAGATTTTTATTAGTATTAATACTTTTAGTAGTTTATTTAAGAGGGATAAATGGTTCTTTTCGGTCCTTTAGTATCAGGATCCCGAAATTATATGATCTATTTTATTTCAAGAAATTAAACATTTTTAGAAAATTATAGTATCTAAGTTTAATAACTAAAATAAGTATAGACTGTTTATCAAAAACATTTCTATTATTAATAGTAAATCTGCTCAATGAGTGCTAAGGTAGCATAATCATTTGTCTTTTAATTAAAGACTAGACAAAAGATTTAACATCTCTTAAATATAAAAAGATATTTATAAAAAAGAAAGACGATAAGACCCTATTGAACTTAACTTTAGTTAAACTGGGGCAGTTAATTAATTATTATTTTATCAAGTTACCATAGGGATAACAGCGTAATAATTTTTTAAAGATCTTATTAAAAAATAGATTGCGACCTCGATGTTGATTTAATTTGGAAGTCTGTTCGACTTTTAAATAATTACATGATTTGAGTTCAGACCGGTGTAAACCAGGTCGGCTTCTATCTTCTAGTACGAAAGGACCTAAGAATAAATTTTAGTGCCAGCAATTGCGGTTATTCTTTAAATAAATAGGATTAGATACCCTAGTATATCTTATTAGAGGAACCTGTTTTTTACGATAATTCACGATAATTTTTACTTTTTATATACCGCCATTAGGTCAAGGTGTAATCTATATTAAAGTTTGGGTTACCATAAAGGATTTAAAAGTATAATAATTTAATATGAAATGTGCACATATCGCCCGTCACCCTTATTAAGGTAAGTCGTAACATAGTTGATGTTTTGGAAAAAGCATCAAG
>Lycosidae_Lycosa_sinensis
ATAAATTTATTTTCTGTTTTTGATCCTACTTCATATTTTAATATAAATTTAAATTGATTAATTATAATAATTATTTTAATTTTTTTTCCTATAAAATATTATATTTTAGAAAGAGGAATATTAATAATATATAAAACTTTATATTTTTCTATTAGAAAAGTATTTAAGGAAGTTTCTTTTCCTAATTATTTAGGTTTAAATTTTTTATGTGTAATGACTTTTATATATTTAGTATGTAGAAATTTATTAGGATTGTTTCCTTTTATTTTTACTAGAACAGCTCATCCTATGATTACTCTAGGATTAGGTTTAGTATTATGAATATCTTTTTTTTTAATAGGATTTACTTGTAAATTTAAAGAGAGATGTGCTCATTTAGTACCAGAAGGTAGCCCTTTTATTTTATCTCCATTAATAGTAATGATTGAAAGAGTAAGTCATTTAATTCGACCTTTTACTTTATCAATTCGATTAGCTGCTAATATAATAGCTGGTCATTTAATTATTGGTTTATTATCTAGAATTAGAATAATTAGATTATTAGGATTTTTTGGATCATTAATATTACAAAATGTGTTATTTATTTTAGAATTTGGTGTAACTGTAATTCAAGGATTTGTATTTAGAATTTTATTATTATTATATGCTTTAGAAATACCTTTATATTGAATAAATTCAGTATTTATAATTTTCTTTGTTATTGTTAGTATAAATATTTTTTATTTTCGTAAAAGAAATAAATTAATTATTATTTTAAATAATTCTTTATTAGATTTAGCTTCTCCATCAAGATTAAGATATTTTTGGAATTTTGGATCTTTATTAGGACTTTTTCTAATAATTCAAATTATTTCTGGTTTATTTTTATCTTTTCATTTTAGAGGTGATGTTAATTTATCTTTTAGTAGAATTATTCATATAATACGAGATGTTAATTATGGTTGGTTATTTCGAGTAATTCATGCTAATGGTGCTAGAAGAGGAGTTAGAATTTTATTATTATCAATAGCTACAGCTTTTTTAGGATATGTTTTACCTTGAGGACAGATATCTTTTTGAGCTGCTACAGTAATTACTAATTTACTATCAGCTATTCCTTATATTGGAATAATATTAGTAGAGTGGATATGAGGAGGGTTTGCTGTAGGTAATCCTACTTTAACTCGATTTTTTGCTTTTCATTTTTTATTCCCTTTTTTAATTTTATTTTTTGTAATTTTACATCTTTTTTTTCTTCATGAAAAAGGTTCTAGTAATCCTTTAGGAATAAGAAGATATGATAAAATTTTTTTTCATCCTTATTATAGAATTAAAGATATTTATGGTTTTTCTTTTTTTTTTGTTTTTTTTTTATTTATTTGTTTTTTATCTCCTTATATTTTTATAGATGTTGAAAATTTTATTACTTCTAACCCATTAGTTACTCCTATTCATATTCAACCTGAATGGTATTTTTTATTTGCTTATACTATTTTACGTTCTGTTTCTAGAAAGATTGGAGGAGTTATTGCTTTAATAATATCTGTTATTATTTTGTATTTTTTACCTTTTTTTTTAAAACACCGATTCCGAAGAACTTTTTATTATTTTATGAAATTTTTATTTTGAATTTTTTTAGTTAATTGAATATTATTGACTTGAATTGGAGCTTGTGTGGTTCTGCGATGATTTTATTCTACTAATCATAAAGATATTGGAACTTTATATTTAATATTTGGTGTGTGATCTGCAATAATAGGAACTGCTATAAGTGTATTAATTCGAATAGAATTAGGAAATTCTGGAAGTTTATTAGGGGATGATCATTTATATAATGTAATTGTTACTGCTCATGCTTTTGTAATGATTTTTTTTATAGTTATACCAATTTTAATTGGTGGGTTTGGAAATTGATTAGTTCCTTTAATATTAGGAGCTCCTGATATATCTTTTCCTCGTATAAATAATCTTTCTTTTTGATTATTACCTCCTTCTTTATTTTTATTATCTATGTCTTCTATAGTGGAAATAGGAGTAGGAGCAGGATGAACTGTTTACCCTCCTTTAGCATCAAGAGTAGGTCATATAGGGTGTTCTATAGATTTTGCTATTTTTTCTCTTCATTTGGCTGGAGCCTCTTCTATTATAGGAGCAGTAAATTTTATTTCTACTATTATTAATATACGAATAATATCTATAGAAAAGGTACCTTTATTTGTCTGATCTGTTTTAATTACGGCTGTTTTATTATTACTTTCTTTACCAGTATTAGCTGGTGCTATTACTATATTATTAACAGATCGAAATTTTAATACTTCTTTTTTTGATCCTGCAGGAGGAGGTGATCCTATTTTATTTCAGCATTTATTTTGATTTTTTGGTCATCCTGAAGTTTATATTTTAATTTTACCTGGATTTGGAATTGTGTCTCATATTATTAGTTCTTCGGTAGGTAAACGGGAACCATTTGGTAGATTAGGAATGATTTATGCTATAGTTGGAATTGGGGGAATAGGATTTGTGGTTTGAGCTCATCATATATTTTCTGTAGGAATAGATGTTGATACTCGTGCTTATTTTACTGCTGCTACTATAATTATTGCGGTTCCAACTGGAATTAAAGTTTTTAGATGAATAGCTACTATTCATGGATCTTATTTTAAAATAAATACACCATTTATATGATGTATTGGCTTTGTATTTTTATTTACTTTAGGTGGAATTACGGGTGTAGTATTATCTAATTCATCTTTAGATGTAGTTTTACATGATACTTATTATGTTGTAGCTCATTTTCATTATGTATTAAGAATAGGAGCAGTGTTTGCTATTTTAGCTGGTATTACATATTGATTTCCTTTGTTTTTTGGCGTTATTCTAAGAGAAAAAATAACTAAGTTACATTTTTATGTAATATTTATTGGAGTAAATTTAACTTTTTTTCCTCAACATTTTTTAGGTTTAAATGGAATACCACGTCGGTATTCTGATTATCCAGATGTTTTTATTTTTTGAAATATAGTATCTTCAATAGGTTCATTATTATCTTTGTTTGCTGTGATATTTTTTATATACATTGTATGAGAAGCTTTAGTGATGAAGGTTTTTAATTATAATGGATATTATTTATCTTCTTCTCTAGAATGAATAAATAATATTCCTCCTTTAGATCATACTTTTAATCAATTAAATTTATTGCCAACTTGAGGTTCAATATTATTTCAAAATAGAGTTTCTTCTGTGATAGAATATTTAATTTTTTTTCATGATTATATTATAATTGTAATAATTATAATTATAATTATAGTTGGATATGTATTAATTAATTCTTGTATTAATAAATTTTATAATTTAAATATATTTCATGGACAGGAATTAGAGAGAATTTGAACAGTAATCCCTGCTATTTTTCTTTTATTTATTGCTTTTCCTTCTTTACGTTTATTGTATTTAATAGAGGAAAGAGAATTATATGATATAACTATTAAGTTAATAGGTCATCAATGATATTGATCTTATGAATATAGAGATTTAGGATTTAAATCTTTTGATTCTTATATATTAAGAGATAGAGTATTTCGTTTATTAAATGTGGATAATTCTTTAGTAATTCCTTATAATACTAGAGTTCGTATATTAATTTCTAGAATTGATGTAATTCATTCTTGAACTATTCCTTCATTAGGTATTAAAGTTGATGCTATTCCTGGACGTTTAAATCAATTGTCTTTAATATTTAATCGTGTTGGATTATTTTCTGGTCAATGTTCTGAAATTTGTGGATTGGAAAAGCATTACCATCCTTTTCATATAGTAAATATATCACCTTGACCTTTAGTTGTAGGATTTGGAGCTTTATTTATAGTTATTGGTATAATTAAAATATTTATATTTTATGATGTAAGATTATTAATATTTTCTTTAATAATATTATTTGTAGTTGCTATATTATGGTGACGAGATGTAATTCGAGAAAGAACCTTTCAAGGTTATCATTCAAGAATTGTTTTAAGAGGTTTAATAATTGGAATAATTTTATTTATTGTAAGAGAAATTTTTTTTTTTTTTTCTTTTTTTTGGGCATTTTTTCATTCTAGATTAAGACCAGCAGTTGAATTAGGGTCTTATTGACCTCCTTTTGGAATTTATCCTTTTAATCCTTTTCAAGTTCCTTTACTTAATACGGTAATTTTATTATCTTCTGGTGTTAGAGTAACTTGGGCTCATCAATTGATTTTAAAGGAGGATTGAGGTGGTGTTAAAACTTCTTTATTTATCACTTGGGTTATAGGATTATATTTTTTAATATTACAAGGATTTGAATATTATATATCATCTACTAGAATTAGTGATTCTGTTTTTGGTTCTACATTTTTTATATCTACTGGTTTTCATGGTTTTCATGTTATTGTAGGAACTTTATTTTTATTTATTATTTGAGTTCGGTTTTTAAATAATCATTTTTCTGGTAAACATCATTTTGGATTTGAAGCAGCTGCTTGATATTGGCATTTTGTTGATGTAGTTTGATTATTTTTATTTTCTGTAGTTTATAATTATATTTTAATTTGCTTTAGAATTTTAATTAGAGTAGCTTTCTACACTTTACTAGAACGAAAAATTCTAAGATATATTCAAATTCGAAAAGGACCTAATAAAGTAGGTATAATAGGAATTTTACAACCTTTTAGAGATGCTATTAAACTATTTAATAAAAATCTTTTATCTTTAGAAATTACAAATTTTACTTTATCATATACACCATTTCTATCATTATTTATTTCCTTATGTATAATCCCAATTATATTATTTAATTATCCACTTATTGATATTAAACATAATTTATTAATATTTTTTATTTTATCAAGAATAAGAGTATATTTTATTTTACTTATTGGATGATCAACTAATTCAAAATATTGTCATTTAGGCTCTATTCGAAGAGTAGCACAAATAATCTCTTATGAAGTACCATTTTTTATAATTATTTTATTTTTAGTTATTCTTTCACAATCTTACTCATTTACTCAAATAGAAGAATCTCAATATATAATATATTTTTTCTTTGGTAATATATTATTATTTATAATATGATTATCAACTTGTTTAGCTGAAACTAATCGAAGTCCATTTGATTTCGCAGAAGGAGAATCAGAATTAGTATCTGGATTTAACGTAGAATATATAGGAGGATGATTTGCTCTAATCTTTTTATCTGAATATTTAAGAATATTAATTCTAAGAATAATTTCAACTATAATATTTTTTAGTCCAATCAAATATTTATCAATAACTATTATAATTATAATTATTTTATTAATTTGAGTACGCGGTACATATCCGCGATTTCGTTACGATTTACTTATATCAATAAGATGAAAAGTATTTTTACCTTTATCAATATTTATTATTATTATTTCATTTATATTTATATATTTAATTAGATTTCATTTAGTAATAAATAGAGACGATTGATTTTTATTATGATTAGGATTGGAAATTAATATAATGACTTTTATTATATTAATATATAAAGAGAAAAGAATATTTCAGGTAGAGTCTTGTTTAAAGTATTTTTTTATTCAAAGAGTTTCAGCTATTTTAATAAGAATTTTTTATGACTTATTAATATGTTTATTATTAAGATATAAAATTGGTGCAGGTCCTTTTTTTTTTTGATTTCCTACAGTTTGTATAGGTATTTCTTGAATATCTTGTTTTATATTAATATCTTTTCAAAAAGTAATTCCTTTAATAATTATAAGAATATTTATTTCTTATGTATTATATTTAATTGTTATTGTCAGATTATTTTTTGGTGTTTTTGGTTCATTTAATCAAAAAAATTTAAAACAATTAATTGCTTTTTCTTCTATTTATCATTTAGGTTGAATTTTATTATGTTATTTTTCTGAAATAAATTGAATAATTTATTTATTATTATATACGCTTATAGTAATAAATTTTTTTAATAATTTATTAATTGAAGATTTAATAATAATAATAAAAGTTAAATACAAAAATTGAATAGTATTTTTAATAATAAGAATATCAGGTATACCACCTTTTCTTGGTTTTTTTTTAAAGTGATTTGCTTTTATTGTTATTTTTCAATTTTATTTTATATTATATTTAATTATTTGTTCTGTGGTTATGTTTTATGTATATTTTCGAGTAATTTATGATGTATTATTAAATGTAATTGGTTTATTAGCAGGTTTTTTATGTATTTTTTTTTTAGGATCTTTTATTTTGGTTTTTTTAGTTTATTTTTTATTTTTATTAATTTTTTATAAAAGAGAATTTATAGAATCTATTAGATGTTATGAATGTGGTTTTGATCCTTATTCTTCTACTCGTTTATTTTTTTCATATCGTTTTTTTTTGATTTCTATTTTATTTATTATTTTTGATGTTGAAATTTCTTTAATACTTCCAGTACCTTTTTTTTTAACAGAGATAGGTTTTATTCTAATTTTATTGTTAGGTCTAGTGTATGAATATTTTTATGGTATATTGCTATGTTTAATAATATTTAGAATAGATAAATTTTCATTAATTTTAATTCTATTAACCTTAATAAGAATTCTTTTAATTATATTTTCATCTAATAATATAAAAAAAATTTCAAAAACACCAATTTTCATTATTTTAATATTAACTTTTTCTATTTCTAATATAATTTTTTTTTATATTTTATTTGAATTAGTATTAATTCCTACTATAATTTTAGTAATAAGATCAGGAAAACAACCTGAACGACTTCAAGCTAGTTTATACTTAATAATTTACACAATTACAGCATCATTACCTTTATTAGCTAATATTATCTTATCATTTATTATTTCATTTATATTAATATATAAATTAAATATACCATTACTATTTATATTAGCCTTCTTAGCTAAAATACCTATATTCTTTATTCATTTATGATTACCTAAAGCTCATGTAGAAGCCCCTTTAGAAGGTTCAATAATTTTAGCAGCTATTTTACTAAAACTAGGAGGATATGGTTTAATTCGATTTATTCCTTTATGTATCTCAAAAATTAATAAAATTAACCATTGAATTATTAGAATCAGTTTAATTGGAGCAATCTCTACAAGATTAAACTGTATTCGACAAAAAGATTTAAAATCTTTAATCGCTTATTCATCAGTAGCACACATAGCATTAGTATTACTAAGATTGTTTACTATAAACTATATCGGATTAATAGGAGCTATTATAATAATAATTGCCCATGGATTATCTTCTTCAGCTTTATTTTTACTTTCTAATGATTTATATACTAAATTTCATACTCGAAATATTTCCTGTTTTAAAGGATTAATTATTATATCACCTAATATTACATTTTGATGATTTATATTTATAGCTATCAATATTTCAGCACCTCCTTCAATTAATACAATTAGAGAAATTATAATTATATCAAGAATTATTCTATGGGATATAAAATCAATAATAATAATCTTTATTATTTCTATTATAGTAACTTCATTTTCAATAATAATATTTATTAATTTATCTCATAATACATCTAATCAAACAACAATAAAAACCTATTCATCATTATTTATTCATATAGTACCTTTAATTATAATAATATTCAAAATAGATTTAATAATATGTATCAGCATTATAAGAATATGTTGATGACGAAAAAACATTATTATCATATTACTTAGATTAGAACTTCTTTTAATTACTATTTATTTTTCTTTAATATCCTCTTTAATAATTATATTAGTTATAATAGTAAGAGGATCTAGAATAGGATTAAGATTACTGATTTCATTATCCCATTCACATAATTCTACAAGTTCAATTTTTATTATATTTGTATCAATTATATTTTTAATTATTATTTATATAATTATTTATAATTCATTTATTTATATTTCAATTCATTTAATTAATTTTAGTATAATTAATATTCCATTTAGATTTATTATCGACTGAATCTCATCTTTATTTTTATTTACAGTACTAATAATTTCAAGAATAATTTTAATATTTAGTATTTATTATATTCCAGAAAAAGAACATAAAAAATTTTCTTTAATATTAATTATATTCGTTATATCAATAATTATTTTAATTATTAGAAATAATATACTACTTTTATTACTATCATCATATATTTTAGTAATTTATTATCAAAATAACTCTTCTTCAGGAAGAGGATCAATTACTTTACTTAGTAACCGAATAGGAGATATTTTTATTTTATTATCAATAGGAATACTAATATTTAATTCAACATGAGAACTTAATAATGAACTATTTTTAATTATTATTATATTACTTATAATAGCAAGATGTACAAAAAGAGCACAATTTCCATTTTCAGCTTGATTACCAATAGCAATATCAGCTCCTACCCCTATTTCAGCACTAGTACATTCATCAACCTTAGTTACAGCAGGAATTTATTTAATAATTCGAATCATACATCCATTTACAATACTTATTATTATAATAATTTCATCTATAACAGCTTTATATGCTGGTTTATCAGCAAATTGAGAACAAGATCTTAAAAAAATTATTGCTTTATCCACCTTAAGACAAATAGCAATAATAATATTTGCTATTTCAATTATATCAATTTATATCGCTTATTTCCACATAATCATTCACGCTTTTTTTAAATCATTAATATTTATATGTGCAGGAATATTAATTCACGAATCCTCTTACCAAGACATACGAATAATAAGAAATAACTCAAATATACCAATAATTTTAACTATTATAGGAATAACTAACGCAGCTTTAATAGGATTACCATTTACATCAGGATTCTTATCAAAAGATATAATTATTGAAAAAATAATCTCCTCAAAAATAGAATGTTTTTTAACTTTAATTATAATTTCATCTATTGGAATAACTGCATCATATTCTATTCGAATAATATTATTATCAAATAAAAATATTATTAAACCTGATTTAAATAACCATTCTTCTATTTACTCTAATATTCCTATTATATCAATAAGACCATTATCTATAATTTTAGGATCTATATTATTATGAACTTTAAATCCAGAACAAATTCTTTTATTTCCTAATAATTATAAAAATTTAATTATTATTACATTAATAATAGGAATTTTATTAGGAATTATAATATCTTTTAAAAATAAAAAATATATTTCTATAGGAATATATTCAATTGCTTTATGATCCATTCATTTTATATCAACAATAAATTATTTGTCCCCTATTATATTTTTATATAATAAGAACGATAAAAATTGACAAGAAATTTATGGACCTTATAAGTCATTCTTAATAAACAAAAAAATATTAATTATTCCTGAATCTAAAAATTTATTAATAACTTTATTATTAATTTCCATTATCCCAATTATAATGTTAATATTTTTATTTGGAATTTTATTTATAGTTAGATTACAACCTGTACTTATAGTAAGAATATTAATTATTATTACTTTATTTTATTCTTTTTTTATTTTTAAAATGATTGGTTCTTATTGATTTAGATATTTGTTAATATTAGTAATATTAAGAGGAGTATTAGTTGTTTTTACTTATATAATTAGTTTAATTCCTAATGAAAATTTTGAAGTTTATATTATAATTATATTTATAATTATATTATATATTAAAATAAATATAGGATTTGTATCTTTAACTTTATGGGAAAGTTATTTAGGAGTATTTAGATTATTTTTAATTAGATTTTTATTAATTGTAATGTTTTTAGTAGTATTATTAAGAAGAATGAATGGGTCAATTCGGTCCTTTAGTATCAGGATCCCGAAATTATATGATCTAATTTATTACAAGAAATTAAACATGTTTTGTAAATTATAGTATTTAAGTTTAATAACTAAAATAAGTAAAGATTGTTTAACAAAAACATTTTTATTATTAATAATAAATCTGCTCAATGAGTGCTAAGGTAGTATAATAATTTGTCTTTTAATTAAAGACCATACAAAAGATTTAACATTTCTTAATTGTAAAAAGACAATTATTAAAAAGAAAGACGATAAGACCCTATCGAACTTTACTTTAGTTTAACTGGGGTAGTTAGTTAATTATTACTTTATTAAGTTACCGTAGGGATAACAGCGTAATAAAATTTTTAAGAATTCATTAAAATAAAGATTGCGACCTCGATGTTGATTTAATATGGAAGTCTGTTCGACTTTTAAAAAATTACATGATTTGAGTTCAGACCGGTGTAAACCAGGTCGGTTTCTATCTTCTAGTACGAAAGGACCTAAGAATTAATTTTAGTGCCAGCAATCGCGGTTATACTTTCAATAAATAGGATTAGACACCCTAGTATATTTTATTAGAGGAACCTGTTTTTTACGATAACCCACGTTAATTTTCACTTTTTATATATCGCCATTAGGTCAAGGTGTAATCTATGTTAAAGTATGGGTTACATTAAAGGATTTAAAAGTATAATATTTTATTATGATATGTGTACATATCGCCCGTCACCCTTATTAAGGTAAGTCGTAACATAGTTGATATTTTGGAAAAAGTATCAAG
>Lycosidae_Pardosa_laura
ATAAATTTGTTTTCTGTTTTTGATCCTACTTCATATTTTAGAATTAATTTAAATTGAATAATTATATTAATTGTATTTATATATTATCCTATTAAGTATTATTTAATAGATAGAGGAATATTAATTTTTTTTAAAATGTTTTTTATATCAGTAAGAAAAGTTTTTAAGGAGGTTTCTTTTCCTAATTATTTAGCTTTAAATTTTTTATGTGTAATAACTTTTATATATTTATTTTTAAGAAATTTATTAGGGTTATTTCCTTTTATTTTTACTAGAACTGCTCATCCAGTAGTAACGTTAGGATTAGGTTTGGTATTTTGAATATCTTTTTTTACAATAGGATTTACTTGTAAATTTAAAGAAAGATGTGCTCATCTAGTTCCAGAAGGAAGACCTTTTTTATTGTCTCCTTTAATAGTATTAATTGAAAGAGTAAGTCATTTAATTCGTCCTTTTACTTTATCTATTCGATTGGCCGCTAATATAATAGCTGGTCATTTAATTATTGGATTATTATCTAGAATTAGAATAATTAGAATATTTGGATTTTTTAGTTCTTTATTATTACAAAATATATTATTTGTATTAGAATTTGGTGTAAGTGTAATTCAGGGTTTTGTATTTAGAATTTTATTATTATTATATGCTTTAGAAATACCTTTTTATTGAGTAAATTCTACTATGATAATTTTATTTATTATAATTAGTTTATTATTTTTATTTTTTCGAAAAGAAAATAAATTGGTTATAATTTTAAATAATTCTTTATTAGATTTGGCTTCTCCTTCTAGATTGAGATATTTTTGGAATTTTGGTTCTTTATTAGGGATTTTTTTAATGGTCCAAATTTTTTCTGGATTATTTTTATCTTTTCATTTTAGTGGGGATGTAAATTTGTCTTTTGATAGAGTAATTCATATAATACGAGATGTAAATTATGGATGATTATTACGAGTAATTCACGCTAATGGAGCTAGTAGAGGTGTTAGAATTTTATTACTATCTATAGCTACAGCTTTTTTAGGTTATGTATTACCTTGAGGTCAAATATCTTTTTGAGCTGCTACAGTAATTACCAATTTATTATCGGCTGTACCTTATGTAGGTGTGTTGTTGGTCGAGTGAATATGAGGAGGATTTGCAGTAGGAAATCCTACTTTAACTCGGTTTTTTGCTTTTCATTTTTTATTACCTTTTGTGATTTTATTTTTTGTAATTTTACATCTTTTTTTTCTTCATGAAAAAGGGTCTAGAAATCCTTTAGGTTTAAGAAGATATGATAAAGTATTTTTTCACCCATATTATAGAATTAAGGATGTCTTTGGATTTGTATTTTTCTTTTTCTTTTTTTTGTTTATTTGTTTTTTATTTCCTTATATTTTTATAGATGTGGAAAATTTTATTTCTTCAAATCCTTTAGTGACTCCAGTTCATATTCAACCTGAATGATATTTTTTATTTGCTTATACTATTTTGCGTTCTATTTCTAGTAAGATTGGAGGTGTTATTGCTTTAGTTATATCTGTAATTATTTTATATTTTTTACCTTTTTTTTTGAAACATCGTTTTCGAAGAACTTTTTATTATTTTATGAAATTTTTTTATTGAATTTTTGTTGTAAATTGAATATTATTAACTTGAATTGGTGCTTGTGTGGTACTGCGATGATTATATTCAACTAATCATAAGGATATTGGAACTTTATATTTAATATTTGGGGTTTGATCAGCTATAATAGGGACTGCTATAAGAGTATTAATTCGAATGGAATTAGGAAATCCTGGAAGTTTATTAGGTAATGATCATATATATAATGTTATAGTTACTGCTCATGCTTTTGTAATAATTTTTTTTATAGTAATACCAATTCTTATTGGTGGCTTTGGAAATTGGTTAGTTCCTTTAATATTAGGGGCTCCAGATATATCATTTCCTCGAATGAATAATCTTTCTTTTTGACTTTTACCTCCATCTTTGTTTTTATTATCAATATCTTCTATAGTAGAAATAGGAGTTGGTGCTGGATGAACTGTTTATCCTCCTTTAGCATCTACAGTTGGTCATATAGGAAGTTCGATAGATTTTGCTATTTTTTCTCTTCATTTAGCTGGAGCTTCTTCTATTATAGGTGCTGTAAATTTTATTTCTACTATTATTAATATACGAATAATATCTATAGAAAAAGTACCTCTTTTTGTTTGATCAGTTTTAATTACAGCAGTATTATTATTACTTTCTTTACCTGTTTTAGCAGGTGCTATTACTATATTATTAACAGATCGAAATTTTAATACTTCTTTTTTTGATCCTGCTGGTGGAGGGGATCCTATTTTATTTCAACATTTGTTTTGATTTTTTGGTCATCCAGAGGTTTATATTTTAATTCTTCCAGGATTTGGAATTGTATCTCATGTTATTAGTTCTTCGGTAGGTAAACGAGAACCATTTGGAAGATTAGGTATAATTTATGCTATAGTAGGAATTGGTGGTATAGGATTTGTAGTTTGGGCTCATCATATATTTTCTGTAGGTATAGATGTTGATACTCGTGCATATTTTACTGCTGCTACTATAATTATTGCAGTTCCTACTGGAATTAAGGTTTTTAGATGAATAGCTACAATTCATGGTTCTTATTTTAAAATAAATACTCCATTAATATGAAGAATTGGTTTTGTATTTTTATTTACTTTAGGGGGAATTACAGGGGTTGTATTATCTAATTCATCTTTAGATGTAGTATTGCATGATACATATTATGTTGTAGCTCATTTTCATTATGTATTAAGAATAGGGGCAGTTTTTGCTATTTTAGCTGGTATAACTTATTGATTTCCTTTATTTTTTGGAATTGTTTTAAGAGAAAAATTAACTAAGTTGCATTTTTATGTAATATTTATTGGGGTAAATTTAACTTTTTTTCCTCAGCATTTTTTAGGTTTAAATGGTATACCTCGTCGTTATTCAGATTATCCTGATGTATTTGTTTTTTGAAATATAGTATCTTCTATAGGATCATTATTATCTTTGTTTGCTGTAATATTTTTTATATATATTGTTTGAGAAGGAATAATCATAAAGTCCTATAATTATAATGGATACTATGTATCGTCTTCTTTAGAATGAATAAATAATATTCCTCCTTTAGATCATACTTATAATCAATTGAATTTATTGCCAACTTGAGGGTCAATTTTATTTCAAAATAGAGTTTCTTCTGTAATAGAGCATTTGATTTTTTTTCATGATCATATTATAGTTGTAATAATTATAATTATAGTGATAGTAGGTTATATTTTAATTAATTCTTGTGTAAATAAATTTTATAATTTAAATATATTTCATGGGCAAGAGTTGGAGAGAATTTGAACTGTAATTCCTGGTGTTTTTCTTTTGTTTATTGCTTTTCCTTCTTTACGATTATTGTATTTAATAGAAGAAAGAGAAGTATATGATATAACTATTAAGGTAATAGGTCATCAATGATATTGATCATATGAATATAGAGATTTAGGATTTAAATCTTTTGATTCATATATATTAAGTGATAGAATATTTCGTTTATTGAATGTAGATAATTCTTTAGTTATTCCATATAATACTAGTGTTCGAATGGTAATCTCAAGTGTTGATGTGATTCATTCTTGAACTATCCCTTCTTTAGGGGTAAAGGTTGATGCTATTCCTGGACGTTTAAATCAATTGTCTTTAATATTTAATCGAGTTGGAATATTTTCAGGTCAATGTTCTGAAATTTGTGGTTTGGAAAAGCATTTTCATCCTTTTCATATAGTAAATATATCACCTTGACCTTTAGTAGTAGGATTTGGAGCTTTATTTATAGTAATTGGGATAATTAAAATATTTATATTTTATGATGCTAGATTATTAATATTTTCATTTATTATATTATTTATAGTGGCTATACTATGATGACGAGATGTAGTTCGAGAGAGAACCTTTCAGGGATTCCATTCAAGAATTGTATTGAAAGGGTTGATAGTAGGAATAATTTTATTTATTGTAAGAGAAATTTTTTTTTTTTTTTCTTTTTTTTGGGCTTTTTTTCATTCTAGACTAAGACCAACAATTGAGTTAGGTTCTTATTGACCTCCAATGGGTATTCATCCTTTTAATCCTTTTCAGGTTCCTTTATTAAATACTGTAATTTTATTGTCTTCTGGTGTTAGTGTGACTTGGGCTCATCAACTTATTTTGAAGGAAGATTGAAATGGAGTTAAACTTTCTTTAATAGTGACTTGATTATTGGGATTATATTTTTTAATATTACAGGGGTTTGAATATTATATATCTTCAGCTAGAATTAGAGATTCTGTATTTGGGTCTACTTTTTTTATATCTACTGGTTTTCATGGATTTCATGTTATTGTGGGTACTTTATTTTTATTTATTATTTGAATTCGGTTTTTAAATAGACATTTTTCTGGGAGACATCATTTTGGTTTTGAAGCTGCTGTTTGATATTGACATTTTGTTGATGTTGTTTGGTTATTTTTATTTTCTGTTGTATATAATTTCATTATAATTTCTCTTAGAATTCTAATTAGCGTAGCTTTTTATACCCTTTTAGAACGAAAAATTTTAAGTTATATTCAAATTCGAAAAGGACCTAATAAAGTTGGTATAATAGGAATCTTACAACCCTTTAGAGATGCAATTAAATTATTTAATAAAAATCTTCTATCTTTAGAATCAATAAATTTTACATTATCTTTCACTCCTTTTATATCACTATTCATCTCATTATGTATAATTCCAATTATAATATATAATTCAACTTTAATTGATATTAAGCATAATTTATTAATATTTTTTATTTTATCAAGAATAAGAGTATATTTTATTCTTCTCATTGGATGATCTACTAACTCAAAATATTGTCACTTAGGCTCCATTCGAAGAGTAGCACAAATAATTTCTTATGAAGTCCCATTTTTCATAATTATTTTATTTTTAGTATTGTTATCACAATCCTATTCATTTACTCAAATAGAAGAAACCCAATATATACTATATTTTTTTTTTGGAAATATATTACTATTTGTAATATGATTATCCTCAGGTTTAGCCGAAACTAACCGTAGTCCATTTGACTTTGCAGAAGGAGAATCAAAATTAGTCTCCGGATTTAAGGTAAAATACATAGGAGGTTGATTTGCTTTAATTTTTCTTTCAGAATACCTAAGAATACTTATTTTAAGAATAATTTCTACTATAATATTCTTTAGCCCTATTAAAATAAATTCCATAATTATTTTAATTATAATTATTTCATTAATCTGAGTACGAGGAACATACCCGCGATTTCGTTATGATATATTAATATTAATAAGATGAAAAATATTTTTACCATTATCAATATTTATTATTATTTTCCCATTTTCTTTTATATATTTAATTAGATTTCATTTAGTAATAAATAGTGATGATTGATTTTTGTTGTGATTAGGATTAGAAATTAATATAATGATTTTTATTATATTAATATATAAAGAAAATAGAATTCTTAAAGTAGAATCATGTTTGAAGTATTTTTTTATTCAAAGAGTATCAGCTATTTTAATAGGATGTTTTTATGATTTAGCTGTTTGTTTATTATTAGGTTATAAAATTGGAGCAGGTCCATTTTTTTTTTGGTTTCCTTCGGTTTGTAGAGGATTATCTTGGATGTCTTGTTTTGTTTTAATATCTTTTCAAAAAGTTATTCCTTTGATAATTATAAAAATTTTTGTTTCTTGAATTTTATATATAATAGTTGTAGTTAGATTATTTTTTGGGGTTTTTGGTTGTTACAATCAAAGGAATCTTAAACAATTGATTGCTTATTCTTCTGTATATCATATAGGATGAATTATGTTATGTAATTTTTCTGATTTAAGTTGATTTATATATTTATTATTATATTCTTTTATAGTAATGAAGTTTTTTGAATATTTAATGTTTGAAGATTTAACTATATTAATAAAAATAAAATATAAAGGTTGAATTATTTTTATAATACTAAGAATAGCTGGAATACCTCCATTTTTAGGTTTTTTTTTAAAATTATTTGCTTTTATTATAATTTTTAGATATTATTTTATAATATTTTTGATTTTTTGTTCTGTGGTAATATTTTATATTTATTTTCGGGTGATTTATGATGTAATAATAAGTGTTTTAGGATTAATAATAGGTTTTTTTATAATTTTTTTTTTAGGATCTTTGTTTTTGGTTGGAGTAGTATATTTTTTGTTTTTGATAATTTTTTATAAAAGTGAGTATATGGAGATTTTAAGATGTTATGAATGTGGGTTTGATCCATATTCTTCTGCTCGTTTATTTTTTTCTTATCGTTTTTTTTTAATTTCTATCTTATTTATTATTTTCGATGTTGAGATTTCTTTAATGCTTCCGGTTCCTTTTTTATTTAGAGAATTAGGATTTATTTTAATTTTGTTATTAGGTCTATTATATGAATATTTTTATGGAATAGTCTTACTTATTAATACATTTATATTAGATAAATTTTCCATAATTTTAATTTTATTAACTCTTACAAGAATTTTATTAATTATATTTTCATCCCAAAACATAAATATAATTTCTAAAATACCAATTTTTATTATTTTAATACTAACTTTTATAGTTATAAATATTTTATCCTTTTACATTTTATTTGAATTAGTATTAATTCCTACAATAACTTTAGTAATAAGATGAGGAAAACAACCTGAACGTTTACAAGCAAGAATTTATTTAATATTATATACAATTACAGCTTCTCTTCCTTTATTAACAAGAATTATTTTATCCTTCATTTCATCGTTTATAATATTAAATATATTAAATATACCTCTACTATTTATAATAGCATTTCTAGTAAAAATACCAATATTTTTTACCCATTTATGACTCCCAAAAGCTCATGTAGAAGCTCCTTTAGAAGGTTCAATAATCCTTGCAGCCATTTTACTGAAACTAGGAGGATATGGATTAATTCGATTTATCCCTTTATGTATTTATAAAATCAATAAAATCAATCATTGAATTATTAGAATTAGAATAATTGGGGCTACTTGTACAAGACTAAATTGCATTCGACAAAAAGATTTAAAATCTTTAATTGCTTATTCATCAGTAGCACATATAGCATTAGTATTAATAAGAATATTTACTATAAACTACATTGGAATTATAGGAGCTATAATTATAATAATTGCCCATGGTTTATCTTCATCAGCTTTATTCTTATTAACAAACGATTTATACTTTAAATATCATACCCGAAATATTTCTTCCTTTAAAGGATTAATTTCTATAATACCTAACATTACTTTTTGATGATTTATTTTTATAGCAATCAATATTTCAGCCCCTCCATCAATCAATACAATTAGAGAAATTATAATTATATCAAGAGTTATTTTATGAAATATAAAATCAATAATTCCAATTTTCATTATTTCTATTATAACTACATCTTTTTCAATAATAATATTTCTAAATTTATCACACAACTCATCAATTCAATCAAAAATAAAATTATTTTCATCATTATTTATTCATATAATTCCATTAATTTTAATTTTATTTAAAATAGACTTAATAATTTTTATAAAAATTATAAGAATATGTTGATGACGAAAAAACATCATTATTATACTTCTCAAATTAAAACTCCTCTTAATCCCCATTTACTTTTTTTTAATATCATCCCTAATAATTATATTAATTATAATAGTAAGAGGATCAAGAATAGGATTAAGTTTACTAATTTCAACATCTCATTCACATAATTCTACAAACTCTATTTTTATAATAATCATCGCTATAATTACATTTATTTTAATTTATACAATAATTAACAATACTTTCATTTATATTTATATTCCCCTTATTAATTTAAATATAATTAATATTCCATTTAGATTTATTATAGATTGAATTTCATGTTTATTTTTAAGAGCTGTCCTAATTATTTCAAGAATAATTTTAATATTTAGAATATATTATATTCCTAAAAAAGAACATAAAAAATTCTCCTTAATATTAATTATATTTGTTTTATCTATAATCATTTTAATTATTAGAAATAATATATTTTTAGTATTATTATCATCCTATATTTTAGTAATTTATTATCAAAACAACTCTTCTTCAGGTTCAGGATCTATCACATTATTAAGAAATCGAATTGGAGATATTTTTATCTTACTATCCATTGGTATAATATTATTTAGATCAATATGAGAACTTAACAACGAATCATTTTTAATTATTATGATCATATTAATAGTAACAAGATGCACAAAAAGAGCACAATTTCCTTTTTCAGCATGACTACCAATAGCAATATCAGCTCCTACCCCTATTTCAGCCTTAGTTCATTCATCAACTCTAGTAACAGCAGGAGTTTTTTTAATAATTCGAATTTCTCATCCAATAATAATATATTTAACTATAATTATTTCTTCTATAACAGCTTTATACGCTGGATTATCAGCCAACTGAGAACAAGATTTAAAAAAAATTATCGCTTTATCAACACTTAGACAAATAGCAATAATAATATTTGCAATCTCAATTATATCCCCTTACTTAGCTTATTTTCATATAATCATCCACGCCTTTTTCAAATCCTTAATATTCATATGCGCTGGAATTATAATTCACGAAACTTCTTATCAAGACATACGAATAATAAGTAACACAATTAATATACCTATAACAACTACAATTCTAGGATTAACTAATGCAGCCTTAATAGGGTTACCCTTTACCTCAGGATTTTTTTCTAAAGATATAATTATCGAAAAAATAATTTCTTCAAAAATAGAATGTATTTTAACTTTAATTATAATTTCTACTATTGGAATAACAGCATCATATTCTATTCGAATAATACATTTATCTAATAAATTTACAATCAAATCAGACTCAAATAATCACTCTTCTTTATATTCAAATATTCCAATCTTATTAATAAGTCCTATAGCTATTTTAATAGGTTCAATTCTTTTATGAACTCTCAATCCAGAACAAATTCTTTTTTTTCCTATTTTTTATAAAAATACCATCCTATTTACATTAACAATTGGATTTATTACAGGAATAATACTTTCATTTAAAAATAAAAAATATATTAAAATAGGTTTATATTCAATTGCTCTTTGATCTATTCATTTTATATCTACAATAGTATTATTCTCCCCTTTCATAAATATCTATAACATAAATGACAAAAACTGACAAGAAACTTATGGTCCCCATAAAACATTCTTAATAAACAAAAAAATAACAAACTTACCAGAATCAAAAAATCTAATAATAACTTTATTATTAATTTCTATAATCCCAATCATAATATTAATATTTTTATTTGGGGTTTTGTTTGTAATGAGATTACAACCTGTATTTATAGTTAGTAGTTTAATTGTTATTACTTTAGTATATTCCTATTTTATTTTTAAGGTAATTGGTTCTTATTGATTTAGATATTTATTGTTATTAGTAATAATAAGAGGGGTATTAGTAGTATTTACTTATATATTAAGATTGATTCCAAATGAGAGTTTTGAAGTTTATATGGTAGTAATATTTTTTATTATGTTTTTTCTAAAAGTAAATATAGGTTTTGTTTCAGTTAATTTATGAGAAACATATTTAGGTATATTTAGTTTGTTTTTAATTGGATTTTTATTAGTAGTAATATTTTTAGTAGTAATACTAAGAAATATGAATGGTTCAGTTCGTTCCTTTAGTATCAGGATCCCGAAATTATATGATCTAATTTATTTCAAGAAATTAAACATATTTAATAAATTATAGTATTTTAGTTTAATAACTAAAATAAGTAAAGACTGTTTATCAAAAACATTTTTATTATTAATAATAAACCTGCTCCATGAGTGCTAAGGTAGCATAATAATTTGTCTTTTAATTAAAGACTAGACAAAAGGTCTAACATCTTTTAATTGTAAAAAAACAATTTTAAAAAAGAAAGACGATAAGACCCTATCGAACTTTACTTTAGTTTAACTGGGGCAGTTAATTAATTATTATTTTATCAAGTTACCGTAGGGATAACAGCGTAATATGATTTTTAAGATCTTATTAAAATAAAGATTGCGACCTCGATGTTGATTTAATAAGGAAGTCTGTTCGACTTTAAAAAAATTACATGATTTGAGTTCAGACCGGTGTAAACCAGGTCGGTTTCTATCTTCTAGTACGAAAGGACCTAAGAATTAATATTAGTGCCAGCAATCGCGGTTATACTTATAATAAATAGGATTAGATACCCTAGTATATCTTATTAAAGGAACCTGTTTTTTACGACAACCCACGTTAATTTTAACTTTTTATATACCGCCATTAGGTCAAGGTGTAATCTATGTTAAAGTATGGGTTACATTAAAGGATTTAAAAGTATAATATTTTATTATGATATGTGTACATATCGCCCGTCACCCTTATTAAGGTAAGTCGTAACATAGTTGATATTTTGGAAAAAGTATCAAG
>Lycosidae_Pardosa_sp1
ATAAATTTATTTTCTGTTTTTGATCCTACTTCATATTTTGGAATTAATTTAAATTGAATAATTATATTAATTGTATTTATATATTATCCTATAAAGTTTTATTTAATAGATAGAGGGATATTAATTATATTTAAGATGTTTTTTATATCAGTAAGAAAAGTTTTTAAGGAAGTTTCTTTTCCTAATTATTTAGCTTTAAATTTTTTATGTATAATAACTTTTATATATTTATTTTTGAGAAATTTATTAGGTTTATTTCCTTTTATTTTTACTAGAACAGCTCATCCAGTAGTAACATTAGGATTAGGTTTGGTATTTTGAATATCTTTCTTTTTGATAGGATTTACTTATAAATTTAAAGAAAGATGTGCTCATTTAGTTCCAGAAGGGAGACCTTTTTTATTATCACCTTTAATAGTATTAATTGAAAGAGTTAGTCATTTAATTCGTCCTTTTACTTTATCTATTCGATTAGCTGCTAATATAATAGCTGGTCATTTAATTATTGGTTTATTATCCAGAATTAGAATAATTGGGATGTTTGGGTTTTTTAGTTCTTTATTATTACAAAATATATTATTTGTATTGGAATTTGGTGTTAGTGTAATTCAAGGATTTGTATTTAGAATTTTATTATTATTATATGCTTTAGAAATACCTTTTTATTGAGTAAATTCTGTATTGATAATTTTATTTATTATAATTAGTTTATTATTTCTATTTTTTCGAAAAGAAAATAAATTAATTATAATTTTAAATAATTCTTTATTAGATTTAGCTTCTCCTTCTAGATTAAGATATTTTTGAAATTTTGGTTCTTTGTTAGGAATTTTTTTAATAGTTCAAATTCTTTCTGGATTGTTTTTGTCTTTTCATTTTAGAGGAGATGTAAATTTATCTTTTGATAGAGTAATTCATATAATACGTGATGTGAATTATGGGTGATTATTGCGAGTGATTCATGCTAATGGAGCTAGTAGAGGTGTAACAATTTTATTATTGTCTATAGCTACAGCTTTTTTAGGATATGTATTACCTTGAGGACAAATATCTTTTTGAGCTGCTACAGTTATTACTAACTTGTTATCTGCTGTACCTTATGTGGGTGTAATATTAGTTGAATGAATATGGGGAGGTTTTGCAGTAGGAAATCCTACTTTAACTCGATTTTTTGCTTTTCATTTTTTATTACCTTTTGTAATTTTATTTTTTGTAATTTTACATCTTTTTTTTCTTCATGAAAAAGGATCTAGAAATCCTTTAGGATTAAGAAGATATGATAAGGTATTTTTTCATCCTTATTATAGAATTAAGGATGTTTTCGGTTTTTCTTTTTTCTTTGTTTTTTTTTTATTGATTTGTTTTTTGTTCCCTTATATTTTTATAGATGTAGAAAATTTTATTACTTCGAATCCTTTAGTAACTCCAGTTCATATTCAGCCTGAGTGATATTTCTTATTTGCTTATACTATTTTACGATCTATTTCTAGTAAAATTGGTGGTGTAATTGCTTTAATTATGTCTGTAATTATTTTATATTTTTTACCTTTTTTTTTAAAACATCGTTTTCGAAGAACTTTTTATTATTTTATGAAGTTTTTTTATTGAATTTTTATTGTAAATTGAATATTGTTAACTTGAATTGGTGCTTGTGTAGTACTGCGATGATTATATTCAACTAATCATAAAGATATTGGGACTTTGTATTTAATGTTTGGAGTTTGATCGGCTATAATAGGAACTGCTATAAGAGTATTAATTCGAATGGAATTAGGGAATCCTGGAAGATTATTAGGTGATGATCATTTATATAATGTTATAGTTACTGCTCATGCTTTTGTAATAATTTTTTTTATAGTAATACCTATTCTTATTGGGGGTTTTGGAAATTGATTAGTTCCTTTAATATTAGGGGCTCCGGATATATCATTTCCTCGAATAAATAATCTTTCTTTTTGGTTATTACCTCCTTCTTTATTTTTATTATCTATGTCTTCTATAGTAGAAATAGGAGTTGGGGCTGGGTGAACTGTTTATCCTCCTTTAGCATCTACAGTTGGGCATATAGGAAGTTCAATAGATTTTGCTATTTTTTCTCTTCATTTAGCTGGAGCTTCTTCTATTATAGGGGCTGTAAATTTTATTTCTACTATTATTAATATACGAATGATATCTATAGAAAAGGTTCCTCTTTTTGTTTGATCAGTTTTAATTACAGCAGTATTATTATTACTTTCTTTACCTGTTTTAGCAGGTGCTATTACTATATTATTAACAGATCGAAATTTTAATACTTCTTTTTTTGATCCTGCTGGTGGTGGAGATCCTATTTTATTTCAACATTTATTTTGATTTTTTGGTCATCCAGAAGTTTATATTTTAATTCTTCCGGGATTTGGGATTGTATCTCATATTATTAGTTCTTCAATAGGTAAACGGGAACCGTTTGGAAGATTAGGAATAATTTATGCTATAGTTGGAATTGGAGGAATAGGATTTGTAGTCTGAGCACATCATATATTCTCTGTAGGAATAGATGTTGATACTCGTGCATATTTTACTGCTGCTACTATAATTATTGCTATTCCTACTGGAATTAAGGTTTTTAGATGAATAGCAACAATTCATGGGTCTTATTTTAAAATAAATACTCCATTAATATGAAGAATTGGATTTGTATTTTTATTTACTTTAGGAGGAATTACAGGAGTTGTATTATCTAATTCGTCTTTGGATGTAGTATTACATGATACATATTATGTTGTGGCTCATTTTCATTATGTATTGAGAATAGGGGCGGTTTTTGCTATTTTAGCTGGAATAACTTATTGATTTCCTTTATTTTTTGGTATTGTGTTAAGAGAAAAAATAACTAAATTACATTTTTATGTAATATTTATTGGAGTAAATTTAACTTTTTTTCCTCAACATTTTTTAGGTTTAAATGGTATACCTCGTCGTTATTCAGATTATCCTGATGTATTTGTTTTTTGAAATATAGTGTCTTCTATAGGGTCATTATTATCTTTATTTGCTGTTATATTTTTTATATATATTGTTTGGGAAGGGATGATCATAAAGTCTTTTAATTATAATGGGTATTATATATCTTCTTCTTTAGAATGAATAAATAATATTCCTCCTTTAGATCATACTTATAATCAATTGAATTTATTGCCAATTTGAGGGTCAATTTTATTTCAAAATAGAGTTTCTTCTGTGATGGAACATTTAATTTTTTTTCATGATCATATTATAATTGTTATAATTATAATTATAGTAATAGTAGGATATATTTTAATTAATTCTTGTGTAAATAAATTTTATAATTTAAATATATTTCATGGACAAGAGTTAGAAAGAATTTGAACTGTAATTCCTGGTATTTTTCTTTTGTTTATTGCTTTTCCTTCTTTACGATTATTATATTTGATAGAAGAAAGAGAAATATATGATATAACTATTAAAGTGATAGGTCATCAGTGATATTGGTCATATGAATATAGAGATTTAGGATTTAAATCTTTTGATTCTTATATACTAAGAGATAGAATATTTCGTTTATTAAATGTGGATAATTCATTAGTTATTCCATATAATACTAGTGTTCGTATAGTAGTCTCTAGTGTTGATGTAATTCATTCTTGAACTATCCCTTCTTTAGGGGTTAAGGTTGATGCCATTCCTGGACGGTTAAATCAATTGTCTTTTATATTTAATCGAGTAGGAGTATTTTCAGGTCAATGTTCTGAAATTTGTGGTTTGGAAAAGCATTATCATCCTTTTCATATAGTAAATATATCGCCTTGACCTTTAGTAACAGGATTTGGAGCTTTATTTATAGTAATTGGAATAATTAAGATATTTATATTTTATGATGTTAGATTATTAATATTTTCATTTATTATACTATTTATAGTAGCTATATTATGATGACGAGATGTAATTCGAGAAAGAACCTTTCAGGGATTCCATTCAAGAATTGTATTAAAAGGGTTAATAGTTGGAATAATTTTATTTATTGTAAGAGAAATTTTTTTTTTTTTTTCTTTTTTTTGGGCTTTTTTTCATTCTAGACTAAGACCTACAATTGAGTTGGGTTCTTATTGACCTCCAATAGGAATTAATACTTTTAATCCTTTTCAAGTTCCTTTATTGAATACCGTAATTTTATTATCTTCTGGTGTTAGTGTTACTTGGGCTCATCAGCTTATTTTAAAGGAGGATTGGTATGGAGTTAAAATTTCTTTAATAATGACTTGATTATTAGGATTATATTTTTTGATATTACAGGGATTTGAATATTATATATCTTCTACTAGAATTAGAGATTCTGTATTTGGATCTACTTTTTTTATGTCTACTGGTTTTCATGGATTTCATGTAATTGTGGGGACTTTATTTTTATTTATTATTTGAATTCGGTTTTTGAATAGACATTTTTCTGGGAGACATCACTTTGGATTTGAGGCTGCTGTTTGATATTGACATTTTGTTGATGTTGTTTGATTATTTTTATTTTCTGTTGTTTATAATTTCATCATCATTTCTCTTAGCATTCTAATCAGAGTAGCTTTTTACACTTTATTAGAACGAAAAATTTTAAGATATATTCAAATTCGAAAAGGTCCTAATAAAGTAGGTATAATAGGAATTTTGCAGCCTTTTAGAGATGCAATTAAATTATTTAATAAAAATCTTTTATCTTTAGAATCAATAAATTTTACATTATCATTTACTCCTTTTATATCACTATTTATTTCATTATGTTTAATCTCAATTATAATATATAATTCAACTTTAATTGATATTAAACATAATTTATTAATATTCTTTATTTTATCCAGAATAAGAGTATACTTTATTCTTCTTATTGGATGATCAACCAACTCTAAATATTGTCATTTAGGTTCTATTCGAAGAGTAGCACAAATAATCTCTTATGAAGTACCATTTTTTATAATTATTCTATTTTTAGTTTTATTATCACAATCTTATTCATTTACTCAAATAGAAGAGACTCAATATTTTTTATATTTTTTTTGAGGTAATATATTATTATTTATAATGTGATTATCTTCATGTTTAGCCGAAACTAACCGTAGACCATTTGACTTCGCAGAAGGAGAATCTGAATTAGTTTCTGGATTTAATGTAGAATACATAGGAGGCTGATTTGCTTTAATTTTTCTATCAGAATATCTAAGAATACTTATCCTAAGAATAATTTCAACTATAATATTCTTTAGCCCAATTAAAATTAGTTCAATAATTATTATAATTATAATTATTTCATTAATTTGAGTACGAGGAACATACCCCCGATTTCGTTATGATATATTAATATTAATAAGATGAAAAATATTTTTACCATTATCAATATTTATTACTATTATCCCATTTTCCTTTATATATTTAATTAGATTTCATTTAGTAATAAATAGTGATGATTGATTTTTATTATGATTAGGTTTAGAAATTAATATAATAATTTTTATTATGTTAATATATAAAGAAAATAGAGTTCTTAAGGTGGAATCTTGTTTGAAGTATTTTTTTATTCAAAGAGTGTCAGCTATTTTAATAAGATGTTTTTATGACTTAATTATTTGTTTATTATTAGGATATAAAGTTGGTGCGGGTCCTTTTTTTTTTTGGTTTCCTTCAGTTTGTGGGGGATTGTCTTGAATATCTTGTTTTGTATTAATATCTTTTCAAAAAGTAATTCCTTTAATAATTATAAGAATTTTTATTTCTTGAATTATATATATTATAGTTGTAGTTAGATTGTTTTTTGGGGTTTTTGGTTGTTATAATCAAAGGAATCTTAAACAATTAATTGCTTATTCTTCTGTATATCATATAGGTTGAATTATATTATGTAATTTTTCTGATTCAAGTTGATTTGTATATCTATTATTATATTCTTTTATAGTGGTGAAATTTTTTAGATGTTTGTTATTTGAAGATTTAACAATGTTAATGAAAATAAAATACAAAGGTTGAATTATTTTAATAATATTAAGAATAGCTGGAATACCTCCGTTTTTAGGTTTTTTTTTAAAGTTGTTCGCTTTTTCAATAATTTTTAAATATTACTTTATAGTATTTCTAATTTTTTGTTCTGTAGTAATATTTTATGTATATTTCCGGGTAATTTATGATGTAATAATAGGTATTTTAGGTTTAATAATAGGTTTTTTAGGAGTTTTTTTTTTTGGATCTTTGTTTTTGGTTGGGGTAGTATATTTTTTATTTTTATTAATTTTTTATAAGAGTGAATATATAGAAATTTTAAGATGTTATGAATGTGGTTTTGATCCATATTCTTCTACTCGTTTATTTTTTTCTTATCGTTTTTTTTTAATTTCTATTTTGTTTATTATTTTTGATGTAGAAATTTCTTTAATACTTCCGGTTCCTTTTTTATTTAGAGAGTTAGGATTTATTTTTGTTTTATTATTAGGTTTATTATATGAATATTTTTATGGGATAATCTTACTTATTAATATTTTTATAATAGATAAATTTTCTATAATTCTAATTTTATTAACACTTATAAGAATTTTATTAATTATATTTTCATCTCAAAATATAAAAACAATTGCTAAAACACCAATTTTTATTATCTTAATAATAACTTTCTCAGTAATAAACATAATAATATTTTATATTTTATTTGAATTAGTATTAATTCCCACAATAATTTTAGTAATAAAATCAGGAAAACAACCTGAACGTCTACAAGCAAGAATTTATTTAATACTATACACAATTACAGCTTCTCTCCCTTTATTAGTAAGAATTATTTTATCCTTTATTATATCATTTATAATAATAAATAAAATTAGCATACCATTACTATTTATAATAGCATTTTTAGCAAAAATACCTATATTCTTTACTCATTTATGACTTCCAAAAGCTCACGTAGAAGCTCCTTTAGAAGGTTCAATAATTCTTGCAGCTATTTTATTAAAACTAGGTGGATATGGTTTAATTCGATTTATTCCCTTATGTATTCACAAAATTAATAAAATTAATCATTGAATTATTAGAATTAGAATAATTGGAGCAACTTGTACAAGACTAAATTGCATCCGACAAAAAGACTTAAAATCTTTAATCGCTTATTCATCAGTAGCACATATAGCATTAGTACTTTTAAGCATATTTACTATAAATTATATTGGATTAATAGGAGCTATAATTATAATAATCGCCCACGGATTATCCTCATCAGCCTTATTTTTATTAACAAATGATTTATATTCCAAATATCATACTCGAAACATTTCTTCTTTTAAAGGATTAATTACTATATTTCCTAATATTACATTTTGATGATTTATCTTTATATCAATTAATATCTCAGCTCCTCCATCAATTAATACAATCAGAGAAATTATAATTATATCAAGAATTATCTTATGAAATATAAAATCAATATTATTAATTTTTATTATTTCTATTATAACTACTTCATTTTCAATAATAATATTTTTAAACTTATCTCATAATTCATCAAATCAATCAAAAATAAAATTATTCTCATCACTATTTATTCATATAATTCCATTAATTTTAATTTTATTCAAAATAGACTTAATAATTTTTATAAGAATTATAAGAATATGTTGATGACGAAAAAACATTATCATTATACTTCTTAGATTAGAACTTCTTTTAATTACTATTTATTTCTTTTTAATATCATCACTAATAGTAATATTAATTATAATAGTAAGAGGATCAAGAATAGGATTAAGACTATTAATTTCAATGTCTCATTCACATAATTCTACAAACTCAATCTTCATAATGATTATCGCAATAATCATATTTTTACTAATTTATACAATAATTAATAATACTTTCATTTATATTCTTATTCCCCTTATTAATATTAATACAATTAATATACCCTTTAGATTTATTATAGATTGAATTTCATGTTTATTTATAAGTACAGTCTTAATAATTTCAAGAATAATTCTAATATTTAGAATATACTATATTCCTAAAAAAGAACACAAAAAATTCTCTTTAATATTAATTATGTTTATATTATCTATAATTATTTTGATTATTAGAAACAATATATTTTTAGTACTACTATCATCTTACATTTTAGTTATTTATTATCAAAATAATTCTTCTTCAGGATCAGGATCTATTACTTTATTAAGAAATCGAATTGGAGATATTTTTATCTTACTATCCATTGGAATAATATTATTTAATTCAACATGAGAACTCAACAATGAATCATTTTTAATTATTATAATTATATTAATAGTAACAAGATGTACAAAAAGAGCACAATTTCCCTTCTCAGCATGATTACCAATAGCAATATCAGCACCTACTCCTATTTCAGCCTTAGTCCACTCATCAACTTTAGTAACAGCAGGAATTTTCCTAATAATCCGAATTTCTCATCCAATAATAATATATTTCACTATAATTATTTCCTCCATAACAGCATTATATGCTGGTCTATCAGCCAACTGAGAACAAGATTTAAAAAAAATCATCGCTTTATCAACACTTAGACAAATAGCAATAATAATATTTGCAATCTCAATTATATCTCCTTATTTAGCCTATTTTCATATAATTATCCACGCATTCTTTAAATCTTTAATATTTATATGTGCTGGAATTATAATTCACGAGACTTCATATCAAGACATACGAATAATAAGAAATCCGATCAATATACCTATAACAACTACAATCTTAGGTTTAACTAATGCAGCCCTAATAGGCCTTCCTTTTACCTCAGGATTTTTTTCCAAAGATATAATTATTGAAAAAATAATTTCTTCAAAAATAGAATGTATTCTAACCTTAATTATAATTTCTTCTATTGGAATAACAGCATCATATTCTATTCGAATAATATATTTATCTAATAAATTTATAATTAAACCAGATTCAAATAATCATTCTTCATTATATTCTAATATTCCAATTATATTAATAAGCCCTATAGCTATTCTAACAGGCTCAACTCTTTTATGAACCCTTAATCCAGAACAAATTCTTTTTTTTCCTAATATTTACAAAAATATTATTTTATGTACTTTAACAGCCGGATTTATTTTAGGTATAATATTATCATTTAAAAACAAAAAATATATTAGAATAGGTTTATATTCAATCGCCCTCTGATCTATCCATTTTATATCAACAACAGTATTATTTTCCCCTTTAATAAACATATATATTAAAAATGATAAAAATTGACAAGAAATTTACGGACCTTATAAAATATTCCTAATAAATAAAAAAATAACAAATTTACCAGAATCAAAAAACTTAATAACAACCTTATTACTAATCTCTATAATTCCAATTGTAATATTAATATTTTTGTTTGGAGCTTTATTTGTAATAAGATTACAACCTGTATTTATGGTTAGTAGATTAATTATTATTACTCTAGTATATTCTTATTTTATTTTTAAGGTTATTGGTTCTTATTGATTTAGATATTTATTATTATTAGTAATATTAAGAGGTGTATTAGTGGTATTTACTTATATAGTAAGATTAATTCCAAATGAAAGTTTTGAAATCTATATAGTAATAGTATTTTTTTTTATATTTTTTATAAAGATAAATATGGGGCTTATTTCTATTAATTTATGGGAAAGATATTTAGGAATATTTAGTTTATTTTTAATTAGATTTTTATTAGTAGTAATATTTATAGTAGTAATATTAAGAAATATAAATGGTTCAGTTCGTTCCTTTAGTATCAGGATCCCGAAATTATATGATCTAATTTATTTCAAGAAATTAAACATATTAAATAAATTATAGTATTTGAGTTTAATAACTAAAATAAGTAAAGACTGTTTAACAAAAACATTTTTATTATTAATAATAAACCTGCTCAATGAGTGCTAAGGTAGCATAATAATTTGTCTTTTAATTAAAGACTGGACAAAAGGTTTAACATCTTCTAATTGTAAAAAAACAATTTTAAAAAAGAAAGACGATAAGACCCTATCGAACTTTACTTTAGTTTAACTGGGGTAGTTAATTAATTATTATTTTACTAAGTTACCGTAGGGATAACAGCGTAATAAAATTTTTAAGATCTTATTAAAATAAAGATTGCGACCTCGATGTTGATTTAATATGGAAGTCTGTTCGACTTTTAAAAAATTACATGATTTGAGTTCAGACCGGTGTAAACCAGGTCGGTTTCTATCTTCTAGTACGAAAGGACCTAAGAATTAATATTAGTGCCAGCAATCGCGGTTATACTTATAATAAATAGGATTAGATACCCTAGTATATCTTATTAAAGGAACCTGTTTTTTACGACAATCCACGTTAATTTTAACTTTTTATATACCGCCATTAGGTCAAGGTGTAATCTATATTAAAGTATGGGTTACATTAAAGGATTTAAAAGTATAATATTTTATTATGATATGTGCACATATCGCCCGTCACCCTTATTAAGGTAAGTCGTAACATAGTTGATATTTTGGAAAAAGTATCAAG
>Lycosidae_Pardosa_sp2
ATAAATTTATTTTCTGTTTTTGATCCTACTTCATATTTTGGAATTAATTTAAATTGAATAATTATATTAATTGTATTTATATATTATCCTATAAAGTTTTATTTAATAGATAGAGGGATATTAATTATATTTAAGATGTTTTTTATATCAGTAAGAAAAGTTTTTAAGGAAGTTTCTTTTCCTAATTATTTAGCTTTAAATTTTTTATGTGTAATAACTTTTATATATTTATTTTTGAGAAATTTATTAGGATTATTTCCTTTTATTTTTACTAGAACAGCTCATCCAGTAGTAACATTAGGATTAGGTCTAGTATTTTGAATATCTTTTTTTTTGATAGGATTTACTTGTAAATTTAAAGAAAGATGTGCTCATTTAGTTCCAGAAGGGAGACCTTTTTTATTATCACCTTTAATAGTATTAATTGAAAGAGTTAGTCATTTAATTCGTCCTTTTACTTTATCTATTCGATTAGCTGCTAATATAATAGCTGGTCATTTAATTATTGGTTTATTATCCAGAATTAGAATAATCGGGGTGTTTGGGTTTTTTAGTTCTTTATTATTACAAAATATATTATTTGTATTGGAATTTGGTGTAAGTGTAATTCAAGGATTTGTATTTAGAATTTTATTATTATTATATGCTTTAGAAATACCTTTTTATTGAGTAAATTCTGTATTAATAATTTTATTTATTATAATTAGTTTATTATTTCTATTTTTTCGAAAAGAAAATAAATTAATTATAATTTTAAATAATTCTTTATTAGATTTAGCTTCTCCTTCTAGATTAAGATATTTTTGAAATTTTGGTTCTTTGTTAGGAATTTTTTTAATAGTTCAAATTCTTTCTGGATTGTTTTTGTCTTTTCATTTTAGAGGAGATGTAAATTTATCTTTTGATAGAGTAATTCATATAATACGTGATGTGAATTATGGGTGATTATTACGAGTGATTCATGCTAATGGAGCTAGTAGAGGTGTAACAATTTTGTTATTGTCTATAGCTACAGCTTTTTTAGGATATGTATTACCTTGAGGACAAATATCTTTTTGAGCTGCTACAGTTATTACTAACTTATTATCTGCTGTACCTTATGTGGGTGTGATATTAGTTGAATGAATATGGGGAGGTTTTGCAGTAGGAAATCCTACTTTAACTCGATTTTTTGCTTTTCATTTTTTATTACCTTTTGTAATTTTATTTTTTGTAATTTTACATCTTTTTTTTCTTCATGAAAAAGGATCTAGAAATCCTTTAGGATTAAGAAGATATGATAAGGTATTTTTTCATCCTTATTATAGAATTAAGGATGTTTTCGGTTTTTCTTTTTTCTTTGTTTTTTTTTTATTGATTTGTTTTTTGTTTCCTTATATTTTTATAGATGTAGAAAATTTTATTACTTCGAATCCTTTAGTAACTCCAGTTCATATTCAGCCTGAGTGATATTTCTTATTTGCTTATACTATTTTACGATCTATTTCTAGTAAAATTGGTGGTGTAATTGCTTTAGTTATGTCTGTAATTATTTTATATTTTTTACCTTTTTTTTTAAAACATCGTTTTCGAAGAACTTTTTATTATTTTATGAAGTTTT?????????????????????????????????????????ATTGGTGCTTGTATAGTACTGCGATGATTATATTCAACTAATCATAAGGATATTGGAACTTTGTATTTAATGTTTGGAGTTTGATCGGCTATAATAGGAACTGCTATAAGAGTATTAATTCGAATAGAATTAGGAAATCCTGGAAGATTGTTAGGTGATGATCATTTGTATAATGTTATAGTTACTGCTCATGCTTTTGTAATAATTTTTTTTATAGTAATACCTATTCTTATTGGGGGTTTTGGAAATTGATTAGTTCCTTTAATATTAGGGGCTCCGGATATATCATTTCCTCGAATAAATAATCTTTCTTTTTGACTATTACCTCCTTCTTTGTTTTTATTATCTATATCTTCTATAGTAGAAATAGGAGTTGGGGCTGGGTGAACTGTTTATCCACCTTTAGCATCTACAGTTGGGCATATAGGAAGTTCAATAGATTTTGCTATTTTTTCTCTTCATTTAGCTGGAGCTTCTTCTATTATAGGGGCTGTAAATTTTATTTCTACTATTATTAATATACGAATAATATCTATAGAAAAGGTTCCTCTTTTTGTTTGATCAGTTTTAATTACAGCAGTATTATTATTACTTTCTTTACCTGTTTTAGCAGGTGCTATTACTATATTATTAACAGATCGAAATTTTAATACTTCTTTTTTTGATCCTGCTGGTGGTGGAGATCCTATTTTATTTCAACATTTATTTTGATTTTTTGGTCATCCAGAAGTTTATATTTTAATTCTTCCGGGGTTTGGGATTGTATCTCATATTATTAGTTCTTCAATAGGTAAACGGGAACCGTTTGGGAGATTAGGGATAATTTATGCTATAGTTGGAATTGGAGGAATAGGATTTGTAGTCTGGGCACATCATATGTTTTCTGTAGGAATAGATGTTGATACTCGTGCATATTTTACTGCTGCTACTATAATTATTGCTATTCCTACTGGAATTAAGGTTTTTAGATGGATAGCAACAATTCATGGGTCTTATTTTAAAATAAATACTCCGTTAATATGAAGAATTGGATTTGTATTTTTATTTACTTTAGGAGGAATTACAGGAGTTGTATTATCTAATTCGTCTTTGGATGTAGTATTACATGATACATATTATGTTGTAGCTCATTTTCATTATGTATTGAGAATAGGGGCGGTTTTTGCTATTTTAGCTGGAATAACTTATTGATTTCCTTTATTTTTTGGTATTGTGTTAAGAGAAAAAATAACTAAATTACATTTTTATGTAATATTTATTGGAGTAAATTTAACTTTTTTTCCTCAACATTTTTTAGGTTTAAATGGTATACCTCGTCGTTATTCAGATTATCCTGATGTATTTGTTTTTTGAAATATAGTGTCTTCTATAGGATCATTATTATCTTTATTTGCTGTTATATTTTTTATGTATATTGTTTGGGAAGGGATAATCATAAAGTCTTTTAATTATAATGGATATTATATATCTTCTTCTTTAGAGTGAATAAATAATATTCCTCCTTTAGATCATACTTATAATCAATTGAATTTATTGCCAACTTGAGGATCAATTTTATTTCAAAATAGAGTTTCTTCTGTGATGGAACATTTAATTTTTTTTCATGATCATATTATAATTGTTATAATTATAATTATAGTAATAGTAGGATATATTTTAATTAATTCTTGTGTAAATAAATTTTATAACTTAAATATATTTCATGGACAAGAGTTAGAAAGAATTTGAACTGTAATTCCTGGTATTTTTCTTTTATTTATTGCTTTTCCTTCTTTACGATTATTATATTTAATAGAAGAAAGAGAAATATATGATATAACTATTAAAGTGATAGGTCATCAGTGATATTGGTCGTATGAATATAGAGATTTAGGATTTAAATCTTTTGATTCTTATATATTAAGAGATAGAATGTTTCGTTTATTAAATGTGGATAATTCATTAGTTATTCCATATAATACTAGTGTACGTATAGTAGTTTCTAGTGTTGATGTAATTCATTCTTGAACTATTCCTTCTTTAGGAGTTAAGGTTGATGCCATTCCTGGACGGTTAAATCAATTGTCTTTTATATTTAATCGAGTAGGAGTATTTTCAGGTCAATGTTCTGAAATTTGTGGTTTGGAAAAGCATTATCATCCTTTTCATATAGTAAATATATCACCTTGACCTTTAGTAACAGGATTTGGAGCTTTATTTATAGTAATTGGAATAATTAAGATATTTATATTTTATGATGTTAGACTATTAATATTTTCATTTATTATACTATTTATAGTAGCTATATTGTGATGACGAGATGTAATTCGAGAAAGAACCTTTCAGGGATTCCATTCAAGAATTGTATTAAAAGGGTTAATAGTTGGAATAATTTTATTTATTGTAAGAGAAATTTTTTTTTTTTTTTCTTTTTTTTGGGCTTTTTTTCATTCTAGACTAAGACCTACAATTGAGTTGGGTTCTTATTGACCTCCAATAGGAATTAATACTTTTAATCCTTTTCAGGTTCCTTTATTGAATACCGTAATTTTACTATCTTCTGGTGTTAGTGTTACTTGGGCTCATCAGCTTATTTTAAAGGAGGATTGGTCTGGGGTTAAAATTTCTTTAATAATAACTTGATTATTAGGATTATATTTTTTGATATTACAAGGATTTGAATATTATATATCTTCTACTAGAATTAGAGATTCTGTATTTGGATCTACTTTTTTTATGTCTACTGGCTTTCATGGGTTTCATGTAATTGTAGGGACTTTATTTTTATTTATTATTTGAATTCGGTTTTTGAATAGACATTTTTCTGGGAGACATCATTTTGGATTTGAGGCTGCTGTTTGGTATTGACATTTTGTTGATGTTGTTTGATTATTTTTATTTTCTGTTGTTTATAATTTCATCATCATTTCTCTTAGTATTTTAATCAGAGTAGCTTTTTACACTTTATTAGAACGAAAAATTTTAAGATATATTCAAATTCGAAAAGGTCCTAATAAAGTAGGTATAATAGGAATTTTACAACCTTTTAGAGATGCAATTAAATTATTTAATAAAAATCTTTTATCTTTAGAATCAATAAATTTTACATTATCATTTACTCCTTTTATATCACTATTTATTTCATTATGTTTAATCTCAATTATAATATATAATTCAACTTTAATTGATATTAAACATAATTTATTAATATTCTTTATTTTATCCAGAATAAGAGTATACTTTATTCTCCTTATTGGATGATCAACTAACTCAAAATATTGCCATCTAGGTTCTATTCGAAGAGTAGCACAAATAATCTCTTATGAAGTACCATTTTTTATAATTATTCTATTTTTAGTTTTATTATCACAATCTTATTCATTTACTCAAATAGAAGAAACTCAATATTTTTTATATTTTTTTTGAGGAAATATACTATTATTTATAATATGATTATCTTCATGTTTAGCCGAAACTAACCGTAGACCATTTGACTTCGCAGAAGGAGAATCTGAATTAGTCTCTGGATTTAATGTAGAGTATATAGGAGGCTGATTCGCTTTAATTTTTCTATCAGAATATCTAAGAATACTTATCCTAAGAATAATTTCAACTATAATATTCTTTAGCCCAATTAAAATTAGTTCAATAATTATTATAATTATAATTATCTCATTAATTTGAGTACGAGGGACATACCCCCGATTTCGTTATGATATATTAATATTAATAAGATGAAAAATATTTTTACCATTATCAATATTTATTATTATTATTCCATTTTCCTTTATATATTTAATTAGATTTCATTTAGTAATAAATAGTGATGATTGATTTTTATTATGATTAGGTTTAGAAATTAATATAATAATTTTTATTATATTAATATATAAAGAAAATAGAGTTCTTAAGGTGGAGTCTTGTTTAAAGTATTTTTTTATTCAAAGAGTGTCAGCTATTTTAATAAGATGTTTTTATGATTTAATTATTTGTTTATTACTAGGATATAAAATTGGTGCGGGTCCTTTTTTTTTTTGGTTTCCTTCAGTTTGTGGAGGATTGTCTTGAATATCTTGTTTTGTATTAATATCTTTTCAAAAAGTAATTCCTTTAATAATTATAAGAATTTTTATTTCTTGAATTATATATATTATAATTGTAGTTAGATTGTTTTTTGGGGTTTTTGGTTGTTATAATCAAAGGAATCTTAAACAATTAATTGCTTATTCTTCTGTATATCATATAGGTTGAATTATATTATGTAATTTTTCTGATTCAAGTTGATTTGTATATCTACTATTATATTCTTTTATAGTGATGAAATTTTTTAGATGTTTGTTGTTTGAAGATTTAACAATGTTAATGAAAATAAAATACAAAGGTTGAATTATTTTAATAATATTAAGAATAGCTGGAATGCCTCCGTTTTTAGGTTTTTTTTTAAAGTTGTTTGCTTTTACAATAATTTTTAAGTATTACTTTATAGTGTTTCTAATTTTTTGTTCTGTAGTAATATTTTATGTATATTTTCGGGTAATTTATGATGTAATAATAGGTATTTTAGGTTTAATAATAGGTTTTTTAGGTGTTTTTTTTTTTGGATCTTTGTTTTTGGTTGGGGTAGTATATTTTTTATTTTTATTAATTTTTTATAAGAGTGAATATATAGAAATTTTAAGATGTTATGAATGTGGTTTTGATCCATATTCTTCTGCTCGTTTATTTTTTTCTTATCGTTTTTTTTTAATTTCTATTTTGTTTATTATTTTTGATGTAGAAATTTCTTTAATACTTCCGGTTCCTTTTTTATTTAGAGAATTGGGATTTATTTTTGTTTTATTATTGGGTTTATTATATGAATATTTTTATGGAATAATTTTACTTATTAATATTTTTATAATAGATAAATTTTCTATAATTTTAATTTTATTAACACTTATAAGAATTTTATTAATTATATTTTCATCTCAAAATATAAAAACAATTACTAAAACACCAATTTTTATCATCTTAATAATAACTTTCTCAGTAATAAACATAATAATATTTTATATTTTATTTGAATTAGTATTAATTCCCACAATAATTTTAGTAATAAAATCAGGAAAACAACCTGAACGTCTACAAGCAAGAATTTATTTAATACTATACACGATTACAGCTTCTCTCCCTTTATTAGTAAGAATTATTTTATCCTTCATTATATCATTTATAATAATAAATAAAATTAGTATACCATTACTATTTATAATAGCATTTTTAGCAAAAATACCTATATTCTTTACTCATTTATGACTCCCAAAAGCTCACGTAGAAGCTCCTTTAGAAGGATCAATAATTCTTGCAGCTATTTTATTAAAACTAGGTGGATATGGATTAATTCGATTTATTCCCTTATGTATTCACAAAATTAATAAAATTAATCACTGAATTATTAGAATTAGAATAATTGGAGCAACTTGTACAAGACTAAATTGCATCCGACAAAAAGACTTAAAATCTTTAATCGCTTATTCATCAGTAGCACATATAGCATTAGTACTTTTAAGTATATTTACTATAAATTATATTGGATTAATAGGAGCTATAATTATAATAATCGCCCACGGATTATCCTCATCAGCTTTATTTTTATTAACAAACGATTTATATTCTAAATATCATACACGAAACATTTCTTCTTTCAAAGGATTAATTACTATATTTCCTAATATTACATTTTGGTGATTTATCTTTATATCAATTAATATTTCAGCTCCTCCATCAATTAATACAATCAGAGAAATTATAATTATATCAAGAATTATCTTATGAAATATAAAATCAATATTATTAATTTTTATTATTTCTATTATAACCACTTCATTTTCAATAATAATATTTTTAAACTTATCTCATAATTCATCAAATCAGTCAAAAATAAAATTATTCTCATCACTATTTATTCATATAATCCCATTAGTTTTAATTTTATTCAAAATAGACTTAATAATTTTTATAAGAATTATAAGAATATGTTGATGACGAAAAAACATTATTATTATACTTCTTAGATTAGAACTTCTTTTAATTACTATTTATTTCTTTTTAATATCATCACTAATAGTAATATTAATTATAATAGTAAGAGGTTCAAGAATAGGATTAAGACTATTAATTTCAATATCTCATTCACATAATTCTACAAACTCTATCTTCATAATGATTATCGCAATAATCATATTTTTACTAATTTATACAATAATTAATAATACTTTCATTTATATTCTTATTCCCCTTATTAATATTAATATAATTAATATACCCTTTAGATTTATTATAGATTGAATTTCATGTTTATTTATAAGTACAGTCTTAATAATTTCAAGAATAATTCTAATATTTAGAATATATTATATTCCTAAAAAAGAACACAAAAAATTCTCTTTAATATTAATTATATTTATATTATCTATAATCATTTTAATTATTAGAAACAATATATTTTTAGTGCTACTATCATCTTACATTTTAGTTATTTATTATCAAAATAATTCTTCTTCAGGATCAGGATCTATTACTTTATTAAGAAATCGAATTGGAGATATTTTTATTTTACTATCCATTGGAATAATATTATTTAATTCAACATGAGAACTCAACAATGAATCATTTTTAATTATCATAATTATATTAATAGTAACAAGATGTACAAAGAGAGCACAATTTCCCTTCTCAGCATGATTACCAATAGCAATATCAGCACCTACTCCTATTTCAGCCTTAGTCCACTCATCAACTTTAGTAACAGCAGGGATTTTCCTAATAATCCGAATTTCTCATCCAATAATAATATATTTTACTATAATTATTTCCTCCATAACAGCATTATATGCTGGCCTATCAGCCAATTGAGAACAAGATTTAAAAAAAATCATCGCTTTATCAACACTTAGACAAATAGCAATAATAATATTTGCAATTTCAATTATATCTCCTTATTTAGCTTATTTTCACATAATTATCCACGCATTCTTTAAATCTTTAATATTCATATGTGCTGGAATTATAATTCACGAGACTTCATATCAAGACATACGAATAATAAGAAATCCAATTAATATACCTATAACAACTACAATCTTAGGTTTAACTAATGCAGCCTTAATAGGACTTCCTTTTACTTCAGGATTTTTTTCCAAAGATATAATTATTGAAAAAATAATTTCTTCAAAAATAGAATGTATCCTAACCTTAATTATAATTTCTTCTATCGGAATAACAGCATCATATTCTATTCGAATAATATATTTATCTAATAAATTTATAATTAAACCAGATTCAAATAATCATTCTTCATTATATTCTAATATTCCAATTATATTAATAAGCCCAATAGCTATTTTAACAGGCTCAACTCTTTTATGAACCCTTAATCCAGAACAAATTCTTTTTTTTCCTAATATTTACAAAAATATTATTTTATGTACTTTAACAACCGGATTTATTTTAGGAATAATATTATCATTTAAAAACAAAAAATATATTAGAATAGGTTTATATTCAATCGCCCTCTGATCTATCCACTTTATATCAACAACAGTATTATTTTCCCCTTTAATAAACATATATATCAAAAATGATAAAAATTGACAAGAAATTTACGGACCTTATAAAATATTCCTAATAAATAAAAAAATAACAAATTTACCAGAATCAAAAAACTTAATAACAACTTTATTACTAATCTCTATAATTCCAATTGTAATATTAATATTTTTGTTTGGAGCTTTATTTGTAATAAGATTACAACCTGTATTTATGGTTAGTAGATTAATTATTATTACTCTAGTATATTCTTATTTTATTTTTAAGGTTATTGGTTCTTATTGATTTAGATATTTATTATTATTAGTAATATTAAGAGGCGTATTAGTGGTATTTACTTATATAGTAAGATTAATTCCAAATGAAAGTTTTGAAATTTATATAGTAATAGTATTTTTTTTTATATTTTTTATAAAGATAAATATGGGGCTTATTTCTATTAATTTATGGGAAAGATATTTAGGAATATTTAGTTTATTTTTAATTAGATTTTTATTAGTAGTAATATTTATAGTAGTAATATTAAGAAATATAAATGGTTCAGTTCGTTCCTTTAGTATCAGGATCCCGAAATTATATGATCTAATTTATTTCAAGAAATTAAACATATTAAATAAATTATAGTATTTGAGTTTAATAACTAAAATAAGTAAAGACTGTTTAACAAAAACATTTTTATTATTAATAATAAACCTGCTCAATGAGTGCTAAGGTAGCATAATAATTTGTCTTTTAATTAAAGACTGGACAAAAGGTTTAACATCTTCTAATTGTAAAAAAACAATTTTAAAAAAGAAAGACGATAAGACCCTATCGAACTTTACTTTAGTTTAACTGGGGTAGTTAATTAATTATTATTTTACTAAGTTACCGTAGGGATAACAGCGTAATAAAATTTTTAAGATCTTATTAAAATAAAGATTGCGACCTCGATGTTGATTTAATATGGAAGTCTGTTCGACTTTTAAAAAATTACATGATTTGAGTTCAGACCGGTGTAAACCAGGTCGGTTTCTATCTTCTAGTACGAAAGGACCTAAGAATTAATATTAGTGCCAGCAATCGCGGTTATACTTACAATAAATAGGATTAGATACCCTAGTATATCTTATTAAAGGAACCTGTTTTTTACGACAATCCACGTTAATTTTAACTTTTTATATACCGCCATTAGGTCAAGGTGTAATCTATATTAAAGTATGGGTTACATTAAAGGATTTAAAAGTATAATATTTTATTATGATATGTGCACATATCGCCCGTCACCCTTATTAAGGTAAGTCGTAACATAGTTGATATTTTGGAAAAAGTATCAAG
>Lycosidae_Pardosa_sp3
ATAAATTTATTTTCTGTTTTTGATCCTACTTCATATTTTGGAATTAATTTAAATTGAATAATTATATTAATTGTATTTATATACTATCCTATAAAATTTTATTTAATAGATAGAGGAATATTAATTATATTTAAGATATTTTTTATATCAGTAAGAAAAGTTTTTAAGGAAGTTTCTTTTCCTAATTATTTAGCTTTAAATTTTTTATGTGTAATAACTTTTATATATTTATTTTTGAGAAATTTATTAGGTTTATTTCCTTTTATTTTTACTAGAACAGCTCATCCAGTAGTAACATTAGGGTTAGGTTTGGTATTTTGAATATCTTTTTTTTTGATAGGCTTTACTTGTAAATTTAAAGAAAGATGTGCTCATTTAGTTCCAGAAGGAAGACCTTTTTTATTATCACCTTTAATAGTATTAATTGAAAGAGTTAGTCATTTAATTCGTCCTTTTACTTTATCTATTCGATTAGCTGCTAATATAATAGCTGGTCATTTAATTATTGGTTTATTATCTAGAATTAGAATAATTGGGGTATTTGGATTTTTTAGTTCTTTGTTGTTACAAAATATATTATTTGTGTTGGAATTTGGTGTAAGTGTGATTCAGGGATTTGTATTTAGAATTTTATTGTTATTATATGCTTTAGAAATACCTTTTTATTGAGTAAATTCTGTATTAATAATTTTATTTATTATAATTAGTTTATTATTTCTATTTTTTCGAAAAGAAAATAAATTGATTATAATTTTAAATAATTCTTTATTGGATTTAGCTTCTCCTTCTAGATTAAGATATTTTTGAAATTTTGGTTCTTTGTTAGGAATTTTTTTAATAGTTCAAATTCTTTCTGGATTATTTTTATCTTTTCATTTTAGAGGAGATGTAAACTTATCTTTTGATAGAGTAATTCATATAATACGTGATGTAAATTATGGGTGATTATTACGAGTGATTCATGCTAATGGAGCTAGTAGAGGTGTAAGAATTTTATTATTATCTATAGCTACAGCTTTTTTAGGATATGTATTACCTTGAGGGCAAATGTCTTTTTGAGCTGCTACAGTTATTACTAATTTATTATCTGCTGTACCTTATGTAGGTGTAATATTAGTTGAATGAATGTGGGGGGGTTTTGCAGTAGGAAATCCTACTTTAACTCGATTTTTTGCTTTCCATTTTTTATTACCTTTTGTGATTTTATTTTTTGTAATTTTACATCTTTTTTTTCTTCATGAAAAAGGATCTAGAAATCCTTTAGGTTTAAGAAGATATGATAAAGTGTTTTTTCATCCTTATTATAGAATTAAGGATGTTTTTGGTTTTTCTTTTTTCTTTGTTTTTTTCTTGTTGATTTGTTTTTTGTTTCCTTATATTTTTATAGATGTGGAAAATTTTATTTCTTCGAATCCTTTAGTAACTCCGGTTCATATTCAACCTGAATGATATTTTTTATTTGCCTATACTATTTTACGATCTATTTCTAGAAAAATTGGTGGTGTAATTGCTTTAGTTATATCTGTAATTATTTTATATTTTTTACCTTTTTTTTTGAAGCATCGTTTTCGAAGAACTTTTTATTATTTTATAAAGTTTTTTTATTGAATTTTTATTGTAAATTGAATATTATTAACTTGAATTGGTGCTTGTGTGGTGCTGCGATGATTATATTCAACTAATCATAAGGATATTGGGACTTTATATTTAATATTTGGAGTTTGATCGGCTATAATAGGAACTGCTATAAGAGTATTAATTCGAATGGAATTAGGAAATCCTGGAAGATTGTTAGGTGATGATCATTTATATAATGTTATAGTTACTGCTCATGCTTTTGTAATAATTTTTTTTATAGTAATACCTATTCTTATTGGAGGGTTTGGGAATTGATTAATTCCTTTAATATTAGGAGCTCCGGATATATCATTTCCTCGAATAAATAACCTTTCTTTTTGATTATTACCTCCTTCTTTGTTTTTATTATCTATGTCTTCTATAGTAGAAATAGGAGTTGGGGCTGGATGAACTGTTTATCCTCCTTTAGCATCTACAGTTGGGCATATAGGAAGTTCAATAGATTTTGCTATTTTTTCTCTTCATTTAGCTGGGGCTTCTTCTATTATAGGGGCTGTAAATTTTATTTCTACTATTATTAATATACGAATGATATCTATAGAAAAGGTTCCTCTTTTTGTTTGATCAGTTTTAATTACAGCAGTATTATTATTACTTTCTTTACCTGTTTTAGCAGGTGCTATTACTATATTATTAACGGATCGAAATTTTAATACTTCTTTTTTTGATCCTGCTGGTGGTGGAGATCCTATTTTATTTCAACATTTATTTTGATTTTTTGGTCATCCAGAAGTTTATATTTTAATTCTTCCAGGATTTGGGATTGTATCTCATATTATTAGTTCTTCAATAGGTAAACGGGAACCGTTTGGAAGATTAGGAATAATTTATGCTATAGTTGGGATTGGAGGAATAGGATTTGTAGTTTGGGCACATCATATATTTTCTGTGGGGATAGATGTTGATACTCGTGCATATTTTACTGCTGCTACTATAATTATTGCAATTCCTACTGGAATTAAGGTTTTTAGATGAATAGCAACAATTCATGGATCTTATTTTAAAATAAATACTCCATTAATATGAAGAATTGGATTTGTATTTTTATTTACTTTAGGGGGAATTACAGGAGTTGTTTTATCTAATTCATCTTTAGATGTAGTATTACATGATACATATTATGTTGTAGCTCATTTTCATTATGTATTGAGAATAGGGGCAGTTTTTGCTATTTTAGCTGGAATAACTTATTGATTTCCTTTATTTTTTGGTATTGTATTAAGAGAAAAAATGACCAAATTACATTTTTATGTAATATTTATTGGAGTAAATTTAACTTTTTTTCCTCAACATTTTTTAGGTTTAAATGGTATACCTCGTCGTTATTCGGATTATCCTGATGTATTTGTTTTTTGAAATATAGTATCTTCTATAGGGTCATTATTATCTTTATTTGCTGTTATATTTTTTATATATATTGTTTGAGAAGGAATAATTATAAAGTCTTTTAATTATAATGGATATTATATGTCTTCTTCTTTAGAGTGAATAAATAATATTCCTCCTTTAGATCATACTTATAATCAATTGAATTTATTGCCAACTTGAGGATCAATTTTATTTCAAAATAGAGTTTCTTCTGTAATGGAACATTTAATTTTTTTTCATGATCATATTATAATTGTTATAATTATAATTATAGTAATAGTAGGATATATTTTAATTAATTCTTGTGTAAATAAATTTTATAATTTGAATATATTTCATGGACAAGAGTTAGAAAGAATTTGAACTGTAATTCCTGGTATTTTTCTTTTGTTTATTGCTTTTCCTTCTTTACGATTATTATATTTAATAGAAGAAAGAGAAATATATGATATAACTATTAAAGTGATAGGTCATCAGTGATATTGATCATATGAATATAGAGATTTAGGATTTAAATCTTTTGATTCTTATATGTTAAGAGATAGAATGTTTCGTTTATTAAATGTAGATAATTCATTAGTTATCCCATATAATACTAGTGTTCGAATAGTAGTTTCTAGTGTGGATGTAATTCATTCTTGAACTATCCCTTCCTTGGGGGTTAAGGTTGATGCTATTCCTGGACGGTTAAATCAATTGTCTTTTATATTTAATCGAGTAGGAGTATTTTCAGGTCAATGTTCTGAAATTTGTGGTTTGGAAAAGCATTATCATCCTTTTCATATAGTAAATATATCACCTTGGCCTTTAGTAACAGGATTTGGAGCTTTATTTATAGTAATTGGAATGATTAAGATATTTATATTTTATGATGCTAGACTATTGATATTTTCATTTATTATATTATTTATAGTAGCTATACTATGATGACGAGATGTAATTCGAGAAAGAACCTTTCAGGGATTCCATTCAAGAATTGTATTAAAAGGATTAATAGTAGGTATAATTTTGTTTATTGTAAGAGAAATTTTTTTTTTTTTTTCTTTTTTTTGAGCTTTTTTTCACTCTAGACTAAGACCTACAATTGAGTTGGGTTCTTATTGACCTCCAATGGGAATTAATACTTTTAATCCTTTTCAAGTTCCTTTATTAAATACTGTAATTTTGTTATCTTCTGGTGTTAGTGTTACTTGGGCCCATCAACTTATTTTAAGGGAAGATTGATATGGAGTTAAAATTTCTTTAATAATAACTTGATTATTGGGATTATATTTTTTAATATTACAGGGGTTTGAATATTATATATCTTCTACTAGAATTAGAGATTCTGTATTTGGATCTACTTTTTTTATGTCTACTGGCTTTCATGGGTTTCATGTAATTGTAGGAACTTTGTTTTTATTTATTATTTGAATTCGGTTTTTAAATAGACATTTTTCTGGAAGACATCATTTTGGTTTTGAGGCTGCTGTTTGATATTGACATTTTGTTGATGTTGTATGATTATTTTTATTTTCTGTTGTTTATAATTTCATCATTATTTCTCTTAGAATTTTAATCAGAGTAGCTTTTTATACTTTATTAGAACGAAAAATTTTAAGTTATATTCAAATTCGAAAAGGTCCTAATAAAGTAGGTATAATAGGTATTTTACAACCTTTTAGAGATGCAATTAAACTATTTAATAAAAATCTTTTATCTTTAGAATCAATAAATTTTACATTATCATTTACTCCTTTTATATCGCTATTCATTTCATTATGTTTAATTTCAATTATAATATATAATTGAACTTTGATTGATATTAAGCATAATCTATTAATATTCTTTATTCTATCCAGAATAAGTGTATACTTTATTCTCCTTATTGGATGATCAACTAATTCAAAATATTGCCATTTAGGTTCTATTCGAAGAGTAGCACAAATAATTTCCTATGAAGTACCATTCTTTATAATTATCTTATTTTTAGTTTTATTATCACAATCCTATTCATTTACTCAAATAGAAGAAACTCAATATTTATTATATTTCTTTTGGGGTAATATATTATTATTTATAATATGATTATCCTCATGTTTAGCCGAAACTAACCGTAGACCATTTGACTTCGCAGAAGGAGAATCTGAATTAGTATCCGGATTTAATGTAGAATACATAGGAGGTTGATTTGCTCTGATTTTTCTTTCAGAATATCTAAGAATACTTATCCTAAGAATAATTTCAACTATAATATTCTTTAGTCCAATTAAGATTAATTCAATAATTATTATAATTATAATTATCTCATTAATTTGAGTACGAGGAACATACCCTCGATTTCGTTATGATATATTAATATTAATAAGATGAAAAATATTTTTACCATTATCAATATTTATTGTTATTATTCCATTTTCTTTTATATATTTAATTAGATTTCATTTGGTAATAAATAGTGATGATTGATTTTTATTATGGTTAGGTTTAGAAATTAATATAATAATTTTTATTATATTAATATATAAAGAAAATAGAGTTCTTAAAGTAGAATCTTGTTTAAAGTATTTTTTTATCCAAAGAGTATCAGCTATTTTAATAAGATGTTTTTATGATTTGATTATTTGTTTACTATTAGGCTATAAAATTGGTGCAGGTCCTTTTTTTTTTTGGTTTCCTTCAGTTTGTGGGGGATTGTCTTGAATATCTTGTTTTGTATTAATATCTTTTCAAAAAGTGATTCCTTTAATAATTATAAGAATTTTTATTTCTTGAGTTATATATATTATAATTGTAGTTAGATTATTTTTTGGAGTTTTTGGTTGTTATAATCAAAGGAATCTTAAGCAATTAATTGCTTATTCTTCTGTATATCATATAGGTTGAATTATATTATGTAATTTTTCTGATTCGAGTTGATTTGTATATTTATTATTATATTCTTTTATGGTGATAAAATTTTTTAGATATTTGTTATTTGAAGATTTAACAATGTTAATGAAGATAAAATATAAAGGTTGAATTATTTTAATAATATTAAGAATAGCTGGTATACCTCCTTTTTTAGGTTTTTTTTTAAAATTGTTTGCTTTTATAATAATTTTTAAGTATTATTTTATAGTATTTTTAATTTTTTGTTCTGTAGTAATATTTTATGTATATTTTCGGGTGATTTATGATGTAATAATAGGTATTTTAGGTTTAATAGTAGGTTTTTTAGGTGTTTTTTTTTTAGGATCTTTGTTTTTAGTTGGGGTGGTATATTTTTTATTTTTATTGGTTTTTTATAAAAGTGAGTATATAGAAATTTTAAGATGTTATGAATGTGGATTTGATCCATATTCTTCTGCTCGTTTATTTTTTTCTTATCGTTTTTTTTTAATTTCTATTTTGTTTATTATTTTTGATGTCGAAATTTCTTTAATACTTCCGGTTCCTTTTTTATTTAGAGAATTAGGTTTTATTTTTGTTTTATTATTAGGTTTATTATATGAATATTTTTATGGAATAATCTTACTTATTAATATTTTTATAATAGATAAATTTTCTATAATTTTAATTTTATTAACACTCATAAGAATTTTATTAATTATATTTTCATCTCAAAATATAAAAACAATTGCTAAAACACCAATTTTTATTATCTTAATAATAACTTTCTCAGTAATAAATATAATATTATTTTATATTTTATTCGAATTAGTTCTAATCCCCACAATAATTTTAGTAATAAAATCAGGAAAACAACCTGAACGTCTACAAGCAAGAATTTACTTAATATTATATACAATTACAGCCTCTCTCCCTTTATTAGTAAGAATTATTTTATCTTTTATTATATCATTTTTAACAATAAATAAAATCAATATACCATTACTATTTATAATAGCATTTTTAGCAAAAATACCTATATTCTTTACTCATTTATGACTTCCAAAAGCTCACGTAGAAGCTCCTTTAGAAGGTTCAATAATTCTTGCAGCTATTTTATTAAAATTAGGTGGGTATGGCTTAATTCGATTTATTCCTTTATGTATCCATAAAATTAATAAAATTAATTATTGAATTATTAGAATTAGAATAATCGGAGCAACTTGTACAAGACTAAACTGCATCCGACAAAAAGACTTAAAATCTTTAATCGCTTATTCATCAGTAGCACATATAGCATTAGTACTTTTAAGTATATTTACTATAAATTACATTGGATTAATAGGAGCTATAATCATAATAATTGCCCATGGATTATCTTCATCAGCCTTATTTTTGTTAACAAACGATTTATACTCTAAATATCACACTCGAAATATTTCTTCTTTTAAAGGATTAATTACTATATTTCCTAATATTACATTCTGATGATTTATCTTTATATCAATTAATATCTCAGCTCCTCCATCAATTAATACAATCAGAGAAATTATAATTATATCAAGAATTATTTTATGAAACATAAAATCAATAATATTAATTTTCATTATCTCCATTATAACTACTTCATTTTCAATAATAATATTTCTAAACCTATCTCATAATTCATCAAATCAATCAAAAATAAAATTATTTTCATCATTATTTATCCATGTAATTCCATTAATTTTAATTTTATTTAAAATAGACTTAATAATTTTTATAAGAATCATAAGAATATGTTGATGACGAAAAAACATTATTATTATACTTCTTAGATTAGAACTTCTTTTAATTACTATTTATTTCTTCTTAATATCATCATTAATAATTATATTAATTATAATAGTAAGAGGTTCAAGAATAGGATTAAGATTATTAATTTCAATATCTCATTCACATAATTCTACAAATTCTATCTTCATAATGATTATTGCAATAATCATGTTTGTATTAATTTATACAATAATCAATAACACTTTTATTTATATTCTTATTCCCCTTATTAATATTAATACAATTAATATACCTTTTAGATTTATCATAGATTGAATCTCATGCCTATTTTTAAGTACAGTCTTAATAATTTCAAGAATAATTCTAATATTTAGAATATATTATATCCCTAAAAAAGAACATAAAAAATTCTCTTTAATATTAATTATATTCATATTATCTATAATTATTTTAATTATTAGAAACAACATATTTTTAGTATTATTATCATCCTACATTTTAGTAATTTATTACCAAAACAATTCTTCTTCAGGATCAGGATCTATTACTTTATTAAGAAATCGAATTGGAGATATTTTTATTTTATTATCTATTGGAATAATATTATTTAATTCAACATGAGAACTCAACAACGAATCATTCTTAATCATTATAATTATATTAATAGTAACAAGATGTACAAAAAGAGCACAATTTCCTTTTTCAGCATGATTGCCAATAGCAATATCAGCACCCACTCCTATTTCAGCCTTAGTACATTCATCAACTTTAGTAACAGCAGGAGTTTTCTTAATAATTCGAATTTCCCACCCAATAATAATATATCTTACTATAATTATTTCTTCCATAACAGCATTATATGCTGGTCTATCAGCCAATTGAGAACAAGATTTAAAAAAAATCATCGCTTTATCAACACTTAGACAAATAGCAATAATAATATTTGCAATTTCAATTATATCCCCTTATTTAGCTTATTTTCATATAATTATCCACGCATTCTTTAAATCTTTAATATTTATATGTGCTGGAATTATAATTCACGAAACTTCATATCAAGATATACGAATAATAAGAAATCCAATTAACATACCTATAACAACCACAATTTTAGGATTAACTAATGCAGCCTTAATAGGACTTCCTTTCACCTCAGGATTCTTTTCTAAAGATATAATTATTGAAAAAATAATTTCTTCAAAAATAGAATGTATCTTAACCTTAATTATAATCTCTTCTATTGGAATAACAGCATCATATTCTATTCGAATAATATATTTATCTAATAAATTTATAATTAAACCAGATTCAAATAACCATTCTTCACTATATTCTAATATCCCAATCATATTAATAAGCCCGATAGCTATTCTAACAGGTTCAACTCTTTTATGAACTCTTAATCCAGAACAAATTCTTTTTTTTCCTAATATTTACAAAAATATTATTTTATGTACTTTAACAATTGGATTTATTTTAGGAATAATATTATCATTCAAAAACAAAAAATATATTAGAATAGGTTTATATTCAATCGCTCTTTGATCTATCCACTTTATATCAACAACAGTATTATTTTCCCCCTTAATAAATATATACAACAAAAATGATAAAAATTGACAAGAAATTTATGGTCCTTATAAAATATTTTTGATAAATAAAAAAATAACAAATTTACCAGAATCAAAAAACTTAATAACAACCTTATTATTAATTTCTATAATTCCGATTGTAATATTAATATTTTTGTTTGGAGCTTTATTTGTAATAAGATTACAACCTGTATTTATAGTTAGTAGATTAATTATTATTACTTTAGTGTATTCTTATTTTATTTTTAAGGTTATTGGTTCTTATTGATTTAGATATTTATTATTATTAGTGATATTAAGAGGTGTATTAGTGGTATTTACTTATATAGTAAGATTAATTCCAAATGAAAGTTTTGAAATTTATATAGTAATGGTATTTTTTTTTATATTTTTTATAAAGATTAATATAGGATTTATTTCTATTAATTTATGGGAAAGATATTTAGGAATATTTAGTTTATTTTTAATTAGATTTTTGTTAGTAATAATATTTATAGTAGTAATATTGAGAAATATAAATGGTTCGGTTCGTTCCTTTAGTATCAGGATCCCGAAATTATATGATCTAATTTATTTCAAGAAATTAAACATATTAAATAAATTATAGTATTTAAGTTTAATAACTAAAATAAGTAAAGACTGTTTAACAAAAACATTTTTATTATTAATAATAAACCTGCTCAATGAGTGCTAAGGTAGCATAATAATTTGTCTTTTAATTAAAGACTGGACAAAAGGTTTAACATCTTTTAATTGTAAAAAAACAATTTTAAAAAAGAAAGACGATAAGACCCTATCGAACTTTACTTTAGTTTAACTGGGGTAGTTAATTAATTATTATTTTACTAAGTTACCGTAGGGATAACAGCGTAATAAAATTTTTAAGATCTTATTAAAATAAAGATTGCGACCTCGATGTTGATTTAATATGGAAGTCTGTTCGACTTTTAAAAAATTACATGATTTGAGTTCAGACCGGTGTAAACCAGGTCGGTTTCTATCTTCTAGTACGAAAGGACCTAAGAATTAATGTTAGTGCCAGCAATCGCGGTTATACTTACAATAAATAGGATTAGATACCCTAGTATATCTTATTAAAGGAACCTGTTTTTTACGACAATCCACGTTAATTTTAACTTTTTATATACCGCCATTAGGTCAAGGTGTAATCTATATTAAAGTATGGGTTACATTAAAGGATTTAAAAGTATAATATTTTATTATGATATGTGCACATATCGCCCGTCACCCTTATTAAGGTAAGTCGTAACATAGTTGATATTTTGGAAAAAGTATCAAG
>Lycosidae_Pirata_subpiraticus
ATAAATTTGTTTTCTGTTTTTGGTCCTACTTCATATTTTGGTATTAATTTAAATTGAATAATTATGATAATTGTATTTATATATTTTCCTATAAAGTACTATTTAATGGAAAGAGGAATATTAAGAATATATAAAATATTTTATATATCAGTTAGAAAAATTTTTAAGGAAGTTTCTTTTCCTAATTATTTAGCTTTAAATTTTTTATGTGTTATAACTTTTATATACTTATTTTTAAGAAATTTATTAGGGTTATTTCCTTTTATTTTTACTAGAACAGCACATCCTGTAATTACTTTAGGATTAGGATTGGTATTTTGAATATCTTTTTTTTTAATGGGTTTTACTTGTAAATTTAAGGAAAGATGTGCTCATTTAGTTCCAGAAGGAAGACCTTTTTTATTATCACCGTTAATAGTATTAATTGAGAGAGTGAGTCATTTAATTCGTCCTTTTACATTATCTATTCGATTAGCAGCTAATATAATAGCAGGTCATTTAATTATTGGATTATTATCAAGAATTAGAATAATTGGAGTATTGGGATTTTTTAGTTCTTTGTTATTACAAAATATATTATTTGTATTAGAATTTGGTGTAAGAATTATTCAGGGATTTGTGTTTAGAATTTTATTATTATTGTATGCTTTAGAAATGCCTTTTTATTGAATAAATTCTGTATTAATAGTTTTATTTATCTTAATGAGTTTATTAATTCTTTTTTTTCGAAAAGAAAATAAATTGATTATAATTTTAAATAATTCTTTATTGGATTTGGCTTCTCCTTCTAGATTAAGATATTTTTGAAATTTTGGTTCTTTGTTAGGAATTTTTTTAATAGTTCAGATTGCTTCTGGTTTATTTTTGTCTTTTCATTTTAGTGGTGATGTTAATTTATCTTTTAATAGAGTAATTCATATAATACGAGATGTTAATTATGGATGATTATTACGAGTAATTCATGCTAATGGAGCCAGAAGAGGTGTAAGAATTTTATTGTTATCTATAGCTACAGCTTTTTTAGGATATGTATTACCTTGAGGTCAAATGTCTTTTTGAGCTGCTACGGTAATTACTAATTTATTATCAGCTATTCCTTATGTGGGGGTAATATTAGTAGAATGGATATGAGGGGGTTTTGCAGTAGGTAATCCTACTTTAACTCGGTTTTTTGCTTTTCATTTTTTGTTACCTTTTTTAATTTTATTTTTTGTTATTTTACATCTTTTTTTTCTTCATGAAAAAGGATCAAGAAATCCTTTAGGATTAAGAAGATATGATAAGATTTTTTTTCATCCTTATTATAGAATTAAGGATATTTTTGGGTTTGCTTTCTTTTTTGTTTTTTTTTTGTTTATTTGTTTTTTATTTCCATATATTTTTATAGATGTTGAAAATTTTATTTCTTCAAATCCTTTAGTAACTCCTGTTCATATTCAACCTGAGTGATATTTTTTATTTGCTTATACTATTTTACGTTCTATTTCTAGAAAAATTGGGGGTGTAATTGCTTTAGTAATATCTGTAGTTATTTTATATTTTTTACCTTTTTTTTTAAAGCATCGTTTTCGGAGAACTTTTTATTATTTTATGAAGTTTTTTTATTGAATTTTTGTTGTAAATTGAATATTATTAACTTGGATTGGTGCTTGTGTAGTGCTGCGATGATTGTATTCAACTAATCATAAGGATATTGGAACTTTATATTTAATGTTTGGAGTTTGATCGGCTATGATAGGAACTGCTATAAGAGTATTGATTCGAATGGAATTAGGAAATCCTGGTAGATTATTAGGTGATGATCATTTATATAATGTAATAGTTACTGCTCATGCTTTTGTGATGATTTTTTTTATAGTAATACCAATTCTTATTGGTGGTTTTGGAAATTGATTAGTTCCTTTAATATTAGGGGCTCCTGACATATCTTTTCCTCGAATAAATAATCTTTCTTTTTGGTTATTACCACCCTCTTTATTTTTATTATCTATATCTTCTATAGTAGAAATAGGGGTTGGTGCTGGTTGAACTGTTTATCCACCGTTAGCGTCTACGGTGGGTCACATAGGAAGTTCGATGGATTTTGCTATTTTTTCTCTTCATTTGGCTGGGGCTTCTTCTATTATGGGAGCTGTAAATTTTATTTCTACTATTATTAATATACGGGTGATATCAATAGAAAAGGTTCCTCTTTTTGTTTGATCAGTTTTAATTACTGCAGTTTTATTATTACTTTCTTTACCTGTTTTAGCAGGAGCTATTACTATATTATTAACGGATCGAAATTTTAATACTTCTTTTTTTGATCCTGCTGGTGGAGGGGATCCAATTTTATTTCAACATTTGTTTTGATTTTTTGGACATCCTGAGGTTTATATTTTAATTCTTCCAGGATTTGGAATTGTTTCACATGTAATTAGTTCTTCAGTGGGAAAGCGAGAACCATTTGGTAGATTAGGTATAATTTATGCTATAGTAGGAATTGGGGGAATAGGATTTGTAGTTTGGGCACATCATATATTTTCTGTAGGAATAGATGTTGATACTCGTGCATATTTTACTGCTGCTACTATAATTATTGCAATTCCTACTGGAATTAAGGTCTTTAGATGAATAGCTACAATTCATGGATCTTATTTTAAAATAAATACTCCATTGATATGAAGTATTGGTTTTGTATTTTTATTTACTTTAGGAGGGATTACGGGAGTTGTTTTGTCTAATTCATCTTTGGATGTAGTATTACATGATACATATTATGTTGTAGCTCATTTTCATTATGTGTTAAGAATAGGAGCTGTATTTGCTATTTTAGCTGGAATAACTTATTGATTTCCTTTGTTTTTTGGAATTGTATTGAGAGAAAAGATAACTAATATACAATTTCTATGTATATTTATTGGAGTAAATTTAACTTTTTTTCCTCAACATTTTTTAGGATTAAATGGGATACCTCGTCGGTATTCAGATTATCCTGATGTTTTTATTTTTTGAAATATAGTATCTTCTATAGGATCATTGTTATCTTTATTTGCTGTTGTGTTTTTTATGTATATTGTTTGAGAAGGAATAGTAATGAAGTCTTTTAATTATAATGGATATTATGTATCTTCTTCTTTAGAATGAATGAATAATATTCCTCCTTTAGATCATACTTATAATCAGCTGAATTTATTGCCAACTTGAGGATCAATTTTATTTCAAAATGGAGTTTCTTCTGTTATAGAACATTTAATTTTTTTTCATGATCATATTATGATTGTAATAATTATAATTATAGTTATAGTTGGGTATGTATTAGTAAATTCTTGTATTAATAAATTTTATAATTTAAATATATTTCATGGGCAAGAGTTAGAGAGAATTTGAACTGTAATTCCTGCTGTTTTTCTTTTATTTATTGCTTTTCCTTCTTTACGGTTATTATATTTGATAGAGGAGAGAGAAATATATGATATAACTATTAAGGTTATAGGACATCAGTGGTATTGATCATATGAATATAGAGATTTAGGATTTAAGTCTTTTGATTCTTATATATTAAGAGATAGAATGTTTCGTTTGTTAAATGTTGATAATTCTTTAGTTATTCCTTATAATACTGGTGTTCGAATAGTAATTTCGAGTGTTGATGTAATTCATTCTTGAACAATTCCTTCTTTAGGTGTTAAGGTGGATGCTATTCCTGGGCGTTTAAATCAATTATCTTTAATATTTAATCGAGTAGGGGTATTTTCAGGTCAATGTTCTGAAATTTGTGGTTTGGAAAAGCATTATCATCCTTTTCATATAGTAAATATATCACCTTGACCTTTAGTAACAGGATTTGGAGCATTATTTATAGTTATTGGAATAATTAAAATATTTATATTTTATGATGTTAGATTATTATTATTTTCTTTTGTTATATTATTTGTAGTAGCTATATTATGGTGACGAGATGTAATTCGAGAAAGAACCTTTCAGGGATTCCATTCAAGAATTGTATTAAAAGGGTTGATAGTAGGTATAGTTTTATTTATTGTAAGAGAAATTTTTTTCTTTTTTTCTTTTTTTTGGGCCTTTTTTCATTCTAGACTAAGACCTACAATTGAATTAGGGTCTTATTGACCTCCAATGGGAATTCATACTTTTAATCCTTTTCAGGTTCCTTTATTAAATACTGTAATTTTATTGTCCTCAGGGGTAAGAGTAACTTGGGCTCATCAGCTTATTTTAAGGGAAGATTGATATGGAGTTGAGATTTCTTTAATAATAACTTGATTGTTAGGATTATATTTTTTAATATTACAAGGGTTTGAATATTATATATCTTCTGTTAGAATTAGAGATTCTGTTTTTGGATCTACTTTTTTTATGTCTACTGGTTTTCATGGATTTCATGTTATTGTTGGTACTTTATTTTTGTTTATTATTTGAATTCGTTTTTTAAATAGACATTTTTCTGGGGGGCATCACTTTGGATTTGAGGCTGCTGTATGATATTGACATTTTGTAGATGTAGTATGATTATTTTTATTTTCTGTTGTTTACAACTTTATTATAATTTCCCTTAGAATCTTAATTAGAGTAGCCTTTTACACGCTTTTAGAACGAAAAATTCTAAGATACATTCAAATTCGAAAAGGACCTAATAAAGTAGGAATAATAGGAATCTTACAACCCTTTAGAGATGCTATTAAGCTATTTAATAAAAATCTTTTATCATTAGAATCAATAAACTTCACATTATCATTTACTCCTTTCATATCTCTATTCATCTCACTATGTATAATCCCACTTATAATATATAACTCAACTCTAATTGATATTAAACATAACTTATTAATATTTTTCATTTTATCAAGAATAGGAGTATATTTTATCCTTCTGATTGGATGATCAAGTAACTCAAAATATTGTTATTTAGGTTCCATTCGAAGAGTCGCACAAATAATCTCTTATGAAGTTCCATTTTTTATAATTATTTTATTTTTAGTATTATTATCTCAATCATTCTCATTTACTCAAATAGAAGAATCCCAATATATACTATATTATTTTTTTGGAAATATTATATTATTTATAATATGATTATCATCTTGTTTAGCAGAAACCAATCGTAGACCATTTGATTTTGCAGAAGGAGAATCAGAATTAGTTTCTGGATTCAACGTAGAATACATAGGAGGATGATTTGCTTTAATTTTTTTATCTGAATACTTAAGAATATTAATTCTAAGAATAATCTCAACTATAATATTTTTTAGCCCAATCAAAATAATTTCAATATGTATTATAATTCTAATTATTTCATTAATTTGAGTACGAGGAACATATCCACGATTTCGATATGATATATTAATATTAATAAGATGAAAAATATTTCTACCTTTATCTATATTTATTATTATTATCCCATTTTCTTTTATATATTTAATTAGATTTCATTTAGTAATAAATAGAGATGATTGATTTTTATTATGGTTGGGATTGGAAATTAATATAATAATTTTTATTATATTAATATATAACGAAAATAGAATACTTAAGATTGAATCTTGTTTGAAATATTTTTTTATTCAAAGAGTATCAGCTATTTTAATAAGATGTTTTTATGATCTTGTTGTATGTTTATTATTAGGATATAAGATTGGAGCGGGACCTTTTTTTTATTGGTTTCCTTCAGTTTGTTCTGGATTATCTTGGATATCTTGTTTTGTGTTAATATCTTTTCAAAAGGTAATTCCTTTAATAATTATGGGAATTTTTGTTTCTTGAATTATTTATATTATAATTGTAATTAGATTGTTTTTTGGGATTTTTGGTTGTTTTAATCAAACAAATATTAAACAATTAATTGCTTATTCTTCTGTATATCATATAGGGTGAATTATATTATGTAATTTTTCTGATTTGAATTGATTTGTATATTTAGTAATTTATTCTTTAATGGTGATGAAGTTTTTTAGTTCTATTTTTTCAGAGGATTTTTTAATATTAATGAAGGTTAAGTATAAAGGTTGAATTATTCTAATGGTATTAAGAATAGCCGGGATACCCCCTTTTCTTGGTTTTTTTTTAAAATTGTTTGCTTTTATGATGATTTTTAATTATTATTTTATAATGTTTTTAATTATCTGTTCGGTAGTAATATTCTATATTTATTTTCGTATAATTTATGATGTGATGATGAGTATTTTAGGCTTAATAGTGGGATTTTTAGGAATTTTTTTTATTGTTTCTTTGTTAGTGGTGTTAGTGGTATGTATATCATTTTATGTTGTTTCAATAAAAAAATTAGAGATAGAAAATATATCAGTATATGAATGTGGGTTTGAGGGAGGAGTATCTAGACGAGTAATATTTTCATATCGATTTTTTTTAATTTCAATTTTATTCCTTGTTTTTGATGTTGAGGTTGTTCTATTAATCCCTTTTACTTTTTCTGTGGGGCATAAAGAATTTATTTTCATTTTATTGGTGGGGTTAATTTACAAATTAATCTATGGAACAATATTATTTACTAATTCATTCATATTAGATAAATTCTCTATAATCTTAATTTTATTAACCCTAATAAGAATCTTATTAATTATATTTTCTTCTCAAAATATAAATATAATCTCTAATATACCAATTTTCATAATTTTAATATTAACTTTTTCAGTTATAAATATATTATCATTTTATATTCTATTTGAATTAGTATTAATTCCTACAATAATTTTAGTAATAAAATCAGGAAAACAACCTGAACGCTTACAAGCCAGAATTTACTTAATATTATATACCATTACAGCTTCACTCCCTCTCTTAGTTAGTATTATTTTATCATTCATTATATCATTCATAATAATAAATAAATTAAATATACCTTTACTATTTATATTAGCATTTTTAGCAAAAATACCAATATTTTTCACTCATTTATGATTACCAAAAGCTCATGTAGAAGCTCCCGTAGAAGGGTCAATAATTCTCGCAGCAGTTTTATTAAAACTCGGCGGATATGGACTGATTCGATTTAGACCTCTTCTTTATGCCAAAACTATCCCATTAAACTTCTGAATTTCTAGAATCAGTTTAATTGGAGCAATTATAACAAGAATAAATTGTATCCGACAAAAAGATTTAAAATCTCTAATTGCTTACTCTTCAGTTGCCCATATAGGTCTAGTTCTAGCTAGAATTATAACCCTAAATTTCATCGGATTTTACGGAGCAATCTTAATAATAGTAGCCCATGGTCTATCCTCATCAGCCTTATTCCTAATAGTTAATATAATTTATACTAAACATCATACACGAAACATTATTTCATTTAAGGGTTTATGAAATTCTTTTCCTAATATTACTTTTTGATGATTTGTCTTCATTGCAGCTAATATTTCCGCACCTCCTTCAATTAACTTAGCCGGAGAAATTTTTATTTTAATAAGTCTTATTAATTTAAATATTCTAATTCTAATCCCTTTTATTTTCATTTCATTAATAACTTCTATCTTTTCAATTACATTATTTTTAAACACAGTACATAACTTAGCTTCCTCTTCTTCTAATAAATTATATTTATGTTTATTCCTTCATTTATTTCCATTAATTGCAATTATTTCAAAACTTGATATCATAATCTTTATAAGAATCATAAGGATATGATGATGACGAAAAAATATTATTATTATACTTCTTAGATTAGAACTTCTCTTAATTACTATTTATTTTTCATTAATATCATCTTTAATAATTATATTAATTATAATAGTAAGAGGATCAAGAATAGGATTAAGCTTACTAATTTCTATATCACACTCACATAATTCTACTAATTCAATCTTTATATTACTATTTGCGTTACCCCCATTAACAGCCCTCTACATACTTTACTATTCCATTTTTATCTCTATTGAATTCCCTTTAATTTCTATCTTTTCATTTAATATTCCAATTAGATTCCTTTTAGATTGAACATCACTTTTATTTTTATTTACAGTCATATTTATTTCTGGAATAATTTTACTTTTTAGAATGGAATATATCCCTCCCCTAGAGCATAAACAATTCTCTTTAATACTATTATCCTTCGTTCTATCTATATCATTTTTAATTCTTTCAGACAACATCATTTTTATTCTTTTATCATCTTATATCCTAGTGATTTTATACCAAAATCCAAAATCAGGGGCATCCGGATCTATTACTATGCTATCTAATCGAGTGGGGGATGCTTTAATTATTATCTCCATTTCATTAATTCTAATATCCTCATCCTGGTCTTTTTTTATTAGAAAAAATAAATTAATCTTAATTTTAATATTAATAGCCTCCTGCACTAAAAGTGCCCAATTCCCATTTTCAGCTTGATTACCTGCGGCAATAGCAGCTCCAACCCCTATTTCCGCTTTAGTCCATTCATCAACCTTAGTAACTGCAGGAGTATTTTTAATAATTCGATTAACAAGAATTAATACTATTATTATCTTAATAATGTTATCTTCTGCTACTGCAATTTATGCAAGAATAACAGCATGCTGGGAACAAGACATAAAAAAAATTATTGCCTACTCTACCCTTAGTCAAATTGCTATAATAATATTTATTACATCACTATCAAATCCTAATATTGCATATTTTCATTTAGTCACTCATGCTTTATTTAAATCCATAATATTTATAACAGCAGGAATTATCATTATAAATTCCTCATATCAAGATATACGATCTATAGGAATAATAAAAAATTCTCCTATCGTATCCTCATCCCTAGGAATTTCAATAATAGCCCTAATAGGACTTCCATTTATATCAGGATTTTTTTCTAAAGATATTATTTTAGAAATAATAATAAAATCACATTTCATTCAATTTATATCTATTTTAATAATCTCATCTGTGGGGATAACTGTAACATATTCCCTTCGCACCACAATATTAACCTTTAAAATAATAATTAAACTGTTCGCCTCTTCCCCCTCCATTTTAAATATAGAAATTCCATTAATAATTATAGCTCCTATATCAATTATTACTGGTGCAATATTATCATGAATAATATTTTGTCCCCAAAATACTATTTTACCTTTAAAAATAAAACTAATTATCTCTACAATTTTATTAATTAGAATTTCTTTCTCATTAAATATAAAGTTCTTATCCTTAAACTTTTTAAGAATAGGAAAACCAGCAATCTCAATTTGATTTATTCATATTCTAAGATCACCTAATAAACCTTTATTACCCATTATAAAAATCTTAAACTTTGATAAAAACTGACAAGAAATATATGGGCCTTTTAATATATATATAACTTATAAAAATATTTTTCTAGCAAAATATCCTCTTATAACTTTTATAATACTAATTTTATCAATTCCATTATTAATCGTAATATTAATATTTTTATTTGGGACTTTGTTTGTAATAAGATTACAACCTGTATTTATAGTGAGAAGTTTAATTATTATTACTTTAGTATATTCTTATTTTATTTTTAAAATAATTGGTTCTTATTGATTTAGATATTTATTGTTATTAGTAATATTAAGAGGAGTTCTTGTTGTATTTACTTATATAGTTAGTTTAATTCCTAATGAAAGTTTTGAGGTTTATATGGTGGTAGTGTTTTTTTTTATATTCTTTATAAAAGTAAATATAGGTTTTGTTTCTATTAATTTATGAGAAAGATATTTAGGAATATTTAGATTGTTTTTAATTAGATTTTTATTGGTAGTTATATTTTTGGTAGTAATATTAAGAAATATAAATGGGTCAGTTCGGTCCTTTAGTATCAGGATCCCGAAATTATATGATCTAATTTATTTCAAGAAATTAAACATATTTAATAAATTATAGTATTTAAGTTTAATAACTAAAATAAGTAAAGACTGTTTAACAAAAACATTTTTATTATTAATAATAAGTCTGCTCAATGAGTGCTAAGGTAGCATAATAATTTGTCTTTTAATTAAAGACTAGACAAAAGACTTAACATCTTTTAATTGTAAAAAAACAATTTTAAAAAAGAAAGACGATAAGACCCTATCGAACTTTACTTTAGTTAAACTGGGGCAGTTAATTAATTAATATTTTATTAAGTTACCGTAGGGATAACAGCGTAATAAATTTTTTAAGATCTTATTAAAAAAAAGATTGCGACCTCGATGTTGATTTAATTTGGAAGTCTGTTCGACTTTTAAAAAATTACATGATTTGAGTTCAGACCGGTGTAAACCAGGTCGGTTTCTATCTTCTAGTACGAAAGGACCTAAGAATTAATATTAGTGCCAGCAGTTGCGGTTATACTTATAATAAATAGGATTAGATACCCTAGTATATCTTATTAAAGGAACCTGTTTTTTACGACAACCCACGTTAATTTTAACTTTTTATATACCGCCATTAGGTCAAGGTGTAATCTATATTAAAGCATGGGTTACATTAAAGGATTTAAAAGTATAATATTTCATTATGATATGTGCACATATCGCCCGTCACCCTTATTAAGGTAAGTCGTAACATAGTTGATATTTTGGAAAAAGTATCAAG
>Lycosidae_Wadicosa_fidelis
ATAAATTTGTTTTCTGTATTTGACCCTACTTCATATTTTGGTATTAATTTAAATTGAGTAATTATATTAATTGTATTTATATTTTTTCCTATAAAGTATTATTTAGTAGAGAGAGGCTTATTAAGAATATATAAAACATTATTTATATCGGTAAGAAAAGTTTTTAAGGAAGTTTCTTTTCCTAATTATTTAGCTTTAAATTTTTTATGTGTTATAACTTTTATATATTTGTTTTTAAGTAACTTATTAGGATTGTTTCCTTTTATTTTTACTAGAACAGCTCATCCGTTTATTACATTAGGTTTAGGATTAGTATTTTGAATATCTTTTTTTTTAATAGGATTTACTTGTAAATTTAAGGAGAGATGTGCTCACTTAGTTCCGGAAGGTAGACCTTTTTTATTATCTCCTTTAATAGTAATAATTGAAAGAGTAAGACATTTAATTCGTCCTTTTACTTTATCCATTCGATTAGCAGCTAATATAATAGCAGGACATTTAATTATTGGTTTGTTATCTAGAATTAGAATAATTAGTGTATTTGGTTTTTTTGGTTCTTTATTATTACAAAATATGTTATTTGTATTAGAATTTGGTGTAAGAATTATTCAGGGATTTGTATTTAGAATTTTATTATTATTGTATGCTTTAGAAATACCTTTTTATTGAGTTGGTTCTGTATTAATAATTGTATTTATTTTGATTAGTTTGTTAATTTTGTTTTTTCGGAAAGAAAATAAATTGATTATAATTTTGAATAATTCTTTATTAGATTTAGCTTCTCCTTCTAGATTAAGATATTTTTGGAATTTTGGTTCTTTATTAGGAGTTTTTTTAATAGTTCAAATTGCATCTGGTTTATTTTTATCTTTTCATTTTAGTGGAGATGTAAATTTATCGTTTGATAGAGTAATTCATATAATACGGGATGTCAATTATGGTTGAATATTACGAGTAATTCATGCTAATGGAGCAAGAAGAGGAGTTAGAATTTTATTGTTATCTATAGCTACAGCTTTTTTAGGATATGTATTACCTTGAGGTCAAATGTCTTTTTGGGCGGCTACTGTAATTACTAATTTATTGTCAGCTGTTCCGTATGTTGGAGTAATGTTGGTGGAATGAATGTGAGGGGGTTTTGCAGTAGGTAATCCTACTTTGACTCGATTTTTTGCTTTTCATTTTTTGTTGCCTTTTGTAATTTTATTTTTTGTGATTTTACATCTTTTTTTTCTTCATGAAAAGGGTTCAAGAAATCCTTTAGGATTAAGAAGATATGATAAGATTTTTTTTCATCCATATTATAGAATTAAGGATATTTTTGGATTTGCTTTTTTTTTTGTTTTTTTCTTGTTTATTTGTTTTTTATTTCCTTATATTTTTATGGATGTAGAAAATTTTATTTCTTCTAATCCTTTGGTTACTCCTGTTCATATTCAACCTGAGTGATATTTTTTATTTGCTTATACTATTTTGCGTTCTATTTCTAGAAAAATTGGGGGGGTTATTGCTTTGGTTATATCAGTAGTTATTTTATATTTTTTACCTTTTTTTTTGAAACATCGTTTTCGAAGAACTTTTTATTATTTTATAAAGTTTATATATTGGGTTTTTGTTGTAAATTGAATATTATTAACGTGAATTGGTGCATGTGTTGTACTGCGATGGTTATATTCAACTAATCATAAGGACATTGGAACGTTATATTTAATATTTGGTGTTTGATCGGCTATAATGGGAACTGCTATAAGAGTTTTGATTCGAATGGAATTAGGAAATCCTGGTAGATTATTAGGTAATGATCATATATATAATGTTATAGTTACTGCTCATGCTTTTGTAATAATTTTTTTTATAGTAATACCAATTCTTATTGGAGGGTTTGGAAATTGATTGGTACCTTTAATATTAGGAGCTCCTGATATATCTTTTCCTCGAATGAATAATCTTTCTTTTTGATTATTACCTCCTTCTTTGTTTTTATTATCTATATCTTCTATAGTGGAAATAGGAGTTGGTGCTGGATGAACTGTTTATCCTCCCTTAGCATCAACGGTTGGTCATATAGGAAGTTCTATAGATTTTGCTATTTTTTCTTTACATTTAGCTGGAGCTTCTTCTATTATAGGAGCTGCTAATTTTATTTCTACTATTATTAATATACGAGTGATATCTATAGAAAAGGTTCCTCTTTTTGTTTGATCAGTTTTGATTACAGCAGTTTTATTATTACTTTCTTTACCTGTATTAGCAGGTGCTATTACTATACTATTAACCGATCGTAATTTTAATACTTCTTTTTTTGACCCTGCGGGAGGTGGAGATCCTATTTTATTTCAACATTTATTTTGATTTTTTGGACACCCAGAAGTTTATATTTTAATTTTACCAGGATTTGGAATTGTTTCTCATGTTATTAGTTCTTCAGTAGGTAAGCGAGAGCCTTTTGGTAGATTAGGAATAATTTATGCTATATTGGGAATTGGAGGAATGGGATTTGTAGTTTGGGCTCATCATATATTTTCTGTGGGAATAGATGTTGATACTCGTGCATATTTTACTGCTGCTACTATAATTATTGCAATTCCTACTGGAATTAAGGTTTTTAGATGAATAGCTACTATTCATGGTTCTTATTTTAAGATAAATACTCCTTTGATATGAAGTATTGGTTTTGTGTTTTTATTTACTTTAGGAGGAATTACGGGAGTTGTATTATCTAATTCGTCTTTGGATGTAGTATTACATGATACATATTATGTTGTAGCTCACTTTCATTATGTATTAAGAATAGGAGCTGTTTTTGCTATTTTAGCTGGTATAACTTATTGATTTCCTTTATTTTTTGGAGTTATTTTAAGGGAAAAAATGACTAAGTTACATTTTTATGTAATGTTTATTGGGGTGAATTTAACTTTTTTTCCTCAACATTTTTTAGGATTAAATGGTATACCGCGTCGGTATTCTGATTATCCAGATGTTTTTGTTTTTTGAAATATAGTATCTTCTATAGGATCTTTATTATCTTTATTTGCAGTTATATTCTTTATATATATTGTTTGAGAAGGAATAGTGATAAAATCTTTTAATTATAATGGATATTATGTTTCTTCTTCTTTGGAATGAATAAATAATATTCCTCCTTTAGATCATACTTATAATCAATTGAATTTATTGCCAACTTGAGGAACAGTTTTATTTCAAAATGGAGTTTCTTCTGTAATAGAATATTTGATTTTTTTTCATGATCATATTATAATTGTGATAATTATAATTATAGTAATGGTTGGGTATGTACTAGTGAATTCTTGTATTAATAAATTTTATAATCTAAATATATTTCATGGACAAGAGTTAGAGAGAATTTGAACTGTAATTCCTGCTGTTTTTCTTTTGTTTATTGCTTTTCCTTCTTTACGATTATTATATTTGATAGAAGAAAGAGAAATGTATGATATAACTATTAGGGTAATAGGACATCAGTGATATTGATCTTATGAATATAGAGATTTAGGATTTAAGTCTTTTGATTCATATATATTGGAAGATAGTACATTTCGTTTATTGAATGTTGATAATTCTTTAGTAATTCCTTATAATACTAGAGTTCGGATAGTAGTTTCAAGTGTGGATGTTATTCATTCTTGAACTATTCCTTCTTTAGGAGTTAAGGTTGATGCTATTCCTGGACGTTTAAATCAATTATCTTTAATATTTAATCGAGTAGGATTATTTTCAGGTCAGTGTTCTGAAATTTGTGGATTGGAAAAGCATTTTCATCCTTTTCATATAGTAAATATATCTCCTTGACCATTAGTAGTAGGATTTGGGGCTTTATTTATAGTAGTTGGAATAATTAAAATGTTTATATTTTATGATGTAAGTTTATTAATATTGTCTTTTGTAATATTATTTGTGGTAGCTATATTATGGTGGCGAGATGTAATTCGAGAAAGAACCTTTCAGGGATTCCACTCAAGAGTGGTATTGAAGGGATTGATAGTTGGTATAATTTTATTTATTGTAAGAGAAATTTTTTTTTTTTTTTCTTTTTTTTGAGCTTTTTTTCATTCTAGACTTAGTCCTACAATTGAATTAGGGTCTTATTGACCTCCTATAGGTATTCATCCTTTTAATCCTTTTCAAGTGCCTTTATTAAATACTGTAATTTTACTTTCTTCAGGTGTTAGAGTAACTTGGGCTCATCAGCTTATTTTAAGGGAAGATTGGTATGGGGTTAAGATTTCTTTAATGATGACTTGATTATTGGGATTATATTTTTTAATATTACAAGGATTTGAATATTATATATCTTCTACTGGAATTAGAGATTCTGTTTTTGGATCTACTTTTTTTATATCTACTGGTTTTCATGGGTTTCATGTTATTGTTGGTACTTTATTTTTATTTATTATTTGAATTCGTTTTTTAGGTGGGCATTTTTCTGGCAGACATCATTTTGGATTTGAAGCTGCGGTTTGATATTGACATTTTGTAGATGTAGTATGATTATTTTTATTTTCTGTTGTTTATGATTTTATTTTGATTTCCCTTAGAATTCTAATTAGAGTAGCTTTTTACACATTACTAGAACGAAAAATTTTAAGATATATTCAAATTCGAAAAGGACCTAATAAAGTGGGTATTATAGGAATTCTCCAACCCTTTAGAGACGCTATTAAACTTTTTAATAAAAATTTATTATCTCTAGAGTCCATAAACTTTACATTATCATTTACTCCTTTTCTTTCCTTATTTATCTCCTTATGTATAATCCCATTAATAATATATAACTCAACCTTAATCGATATCAAACACAATTTATTAATATTTTTTATTTTATCAAGAATAGGGGTATATTTCATTTTACTTATTGGATGATCAACTAATTCAAAATATTGTCATTTAGGATCCATTCGAAGAGTCGCACAAATAATTTCCTATGAAGTACCATTTTTCATAATTATTTTATTTTTAGTTTTACTATCTCAATCTTATTCATTTACTCAAATAGAAGAATCCCAGTATATACTATACTTTTTTTTTGGAAACATTCTTCTATTTATTATATGATTATCTTCTTGTCTAGCAGAAACTAATCGCAGACCATTTGATTTCGCAGAAGGAGAATCTGAATTAGTATCAGGATTTAATGTAGAATACATAGGAGGATGATTTGCTTTAATTTTCTTATCAGAATATTTAAGAATACTTATTTTAAGAATAATTTCAACTATAATATTCTTTAGTCCTATTAAAATTATTTCAATAATAATTATAATTATAATTATTATATTAATTTGAGTACGAGGAACATATCCTCGATTTCGATATGATATATTAATATTAATAAGATGAAAAATATTTTTACCTTTATCAATATTTATTATCATACTACCATTTTCTTTTATATATATTATTAGATTTCATTTAGTTATAAATAGAGATGATTGGTTTTTGTTGTGATTAGGATTGGAAATTAATATAATAATTTTTATTATGTTAATATATAAAGAAAGAAGTATGTTGAAGATTGAATCTTGTTTAAGGTATTTTTTTATTCAGAGAATATCAGCTATTTTAATAAGATGTTTTTATGATTTTGTTGTTTGTTTATTATTAGGTTATAAGATTGGTGCAGGTCCTTTTTTTTTTTGGCTTCCTTCGGTTTGTTCTGGTTTATCATGAATGTCTTGTTTTATATTAATATCTTTTCAAAAATTGATTCCTTTAATAATTATAAGAATTTTTGTTTCTTATGTTATTTATATAATGGTAGTAGTTAGACTATTTTTTGGAGTTTTTGGATGTTATAATCAAAAGAATTTTAAGCAGTTGATTGCTTATTCATCTGTATATCATATAGGTTGAATTATATTATGTAATTTTTCTGATTTGAGTTGATTTGTGTATTTATTATTATATTCTTTAATGGTTATGAAGTTTTTTAGATTTTTATTATTTGAGGATTTTACAATATTGATAAAAATAAAATATAAGGGTTGGTTAATTTTAATAGTGTTAAGAATAGCTGGAATACCTCCTTTATTAGGATTTTTTTTAAAGTTGTTTGCTTTTGTAATGATTTTCAAATACTATTTTATAATGTTTTTAATTTTTTGTTCTGTAGTGATATTTTATGTATATTTTCGTATGATTTATGATATTATGATTAATGTTATAGGATTAATGATAGGATTTTTAATTGTTTTTTTTTTTGTGATCTTATTTTTAGTTGGTGTAGTATATTTTTTATTTTTAGTTGTTTTTTATAAAAGAGATTATATAGAGATTTTGAGATGTTATGAGTGTGGTTTTGATCCTCATTCATCTACTCGGTTATTTTTTTCTTATCGTTTTTTTTTAATTTCTATTTTATTTATTATTTTTGATGTTGAAATTTCTTTAATACTTCCTGTTCCTTTTTTGTTTAGAGAAATAGGTTTTATTTTTATTTTGTTGTTGGGGTTAATATATGAATATTTTTATGGCACAATTCTACTTATTAACACATTTATAATAGACAAATTTTCTATAATTTTAATTTTATTAACTCTAACAAGAATCCTACTAATTATATTCTCCTCTCAAAACATAAAAACAATTTCAAAAACACCAATCTTCATTATTTTAATACTAACTTTCTCAGTTATAAGTATAATATTATTTTATATTTTATTTGAATTAGTATTAATTCCAACTATAATTTTAGTAATAAAATCAGGAAAACAACCTGAACGTCTACAAGCTAGAATTTATTTAATAGTATACACCATTACAGCCTCATTACCTTTATTAGTCAGAATCATTCTATCTTTCATTATATCTTTTATAACAATAAACAAATTAAACATACCTATTCTATTTATATTGGCATTTTTAACAAAAATACCTATATTCTTTATACATCTTTGACTTCCCAAAGCTCATGTAGAAGCTCCCCTAGAAGGTTCAATAATTCTAGCAGCTATTTTATTAAAACTAGGAGGATATGGTTTAATACGATTTATTCCCTTATGTATTTCCAAAATTAATAAAATCAACCATTGAATTATTAGAATTAGAATAATTGGTGCAACATGTACAAGACTTAACTGTATTCGACAAAAAGATTTAAAATCCTTAATTGCCTATTCATCAGTAGCTCATATAGCTCTAGTCTTACTAAGTATATTTACATTAAATTACATCGGATTAATAGGAGCTGTAATAATAATAATTGCCCATGGACTATCCTCATCCGCTTTATTCCTCCTAACAAATGACTTATACTCCAAATATCATACTCGTAACATCTCCTCCTTTAAAGGATTAATTAATTTATCTCCTAACATTACATTCTGATGATTTATATTTATAGCTATTAGTATCTCTGCTCCTCCATCAATTAATACAATTAGAGAAATTATAATTATATCAAGAATCATTTTATGAAATATGAAATCAATACTTTTAATTTTTATTATTTCCATCATAACTACCTCATTCTCAATAATAATATACTTAAACTTATCTCATAATCCATCTAATCAATCATCAATAAAACTATTTACATCTTTATTCATTCATATAATTCCTTTAATCTTAATTCTATTCAAAATGGATTTAATAATTTTTATAAGAATTATAAGAATATGCTGATGACGAAAAAATATCATCATTGTACTTCTTAGATTAGAACTTCTTTTAATCACTATCTATTTCTCTTTAATATCTTCTCTAATAATTATATTGATCATAATAGTAAGAGGATCAAGAATAGGATTAAGCTTATTAATTTCTATATCACACTCTCACAACTCTACAAATTCAATTTTCATAATATTTTTAGCAATCACATTCTTTATTACAATTTATATAATAATCAATAATACATTTATCTACATTTCAATTCCTCTTATTAATATAAATACAATCAATATACCATTTAGATTTATTATAGATTGAATTTCTTGTTTATTTTTAAGAACAGTATTAATAATTTCAAGAATAATTCTTATATTTAGAATTTATTATATTCCTAAAAAAGAACATAAAAAATTTTCTTTAATACTTATAATGTTTGTAATATCAATAGTCATTTTAATTATTAGAAATAATATATTATTAGTACTATTATCATCTTACATTTTAGTAATTTATTATCAAGATAATTCTTCCTCAGGTTCAGGATCTATTACCCTTCTAAGAAACCGAATTGGAGATATTTTCATTCTATTATCAATTGGAATAATATTAATTAATTCAATATGAGAACTAAATAACGAATCATTCTTAATTATTATAATTATACTAATATTAACTAGTTGTACAAAAAGGGCACAATTTCCATTCTCAGCTTGATTACCCATAGCAATATCAGCTCCCACTCCTATTTCAGCATTAGTACATTCATCAACTCTAGTAACAGCTGGGGTATTTTTAATAATTCGAATTTCACATCCAACAACAATATACCTAACCATAATTATTTCATCATTAACAGCTCTATACGCTGGACTATCAGCCAATTGAGAACAAGACTTAAAAAAAATTATTGCCTTATCTACACTAAGACAAATAGCAATAATAATATTTGCTATCTCAATTATATCTCCATTATTAGCTTATTTTCATATAATTATCCATGCTTTTTTTAAATCTCTTATATTTATATGTGCTGGAATTATAATTCACGAAGCCTCATATCAAGATATACGAATAATAAGAAATAGAAATAGTATACCCATAACAACCACAATTATAGGTTTAACTAATGCTGCTTTAATAGGCTTACCCTTTACATCAGGATTTTTTTCAAAAGACATGATTATCGAAAAAATAATTTCTTCAAAAATAGAATGCATCTTAACTCTAATCATAATTTCCTCAGTTGGAATAACAGCATCTTATTCAATTCGTATAATAAATTTATCAAACAAATTCATAAACAAACCAGACCTAAATAATCACTGCTCTATATATTCAAATATCCCTATCTTAATAATAAGACCTATAGCTGTTTCAATAGGATCATTACTATTATGAATAATAAATCCAGAACAAATATTATTCTTTCCAAATATATATATTAGAATCATTTTAGTCACTCTACTAACTGGATTCTTAATAGGAATATTACTTACATTTAAAAATAAATTGTATATCTTCTTAGGATTATATTCTATTGCTTTATGATCTATTCACTTTATATCAACAACAGTCCTATTTTCCCCTTTAATAAATATATACAATAAAAATGACAAAAATTGACAAGAAATTTATGGTCCTTATAACTTATTTTTAACAAATAAAAAAATAACAAAATTACCAGAATCAAAAAACCTATTAACAACCCTATTATTAATCTCAATAATTCCCATTATAATATTAATATTTTTATTTGGAGTTTTATTTGTAATAAGATTACAACCTGTATTTATGGTTAGAAGTTTAATTATTATTACTTTAATTTATTCTTATTTTATTTTTAAAGTAATTGGCTCTTATTGGTTTAGATATTTGTTGTTGTTAGTAATATTAAGAGGAGTATTGGTTGTATTTACTTATATAGTGAGTTTAATTCCTAATGAGGTTTTTGAAATTTATGTAGTATTGGTTTTTTTTCTTTTATTTCTTAAAAAGATAAATATAGGTTTTGTTTCTGTTAATTTATGAGAAAGATATTTAGGGATATTTAGATTGTTTTTAATTAGATTTTTATTGGTAGTAATGTTTTTAGTGGTGTTATTAAGAAATATAAATGGATCAGTTCGTTCCTTTGGTATCAGGATCCCGAAATTATATGATCTAATTTATTTCAAGAAATTAAACATATTTAATAAATTATGGTATTTAAGTATAATAACTTATATAAGTAAAGACTGTTTAACAAAAACATTTTTATTATTAATAATAAGTCTGCTCAATGAGTGCTAAGGTAGCATAATCATTTGTCTTTTAATTAAAGACTAGACAAAAGACTTAACATCTTTTAATTGTAAAAAAACAATTTTTAAAAAGAAAGACGATAAGACCCTATCGAACTTCACTTCAGTTTAACTGGGGCAGTTAATTAATTATTACCTTATTAAGTTACCGTAGGGATAACAGTGTAATAAAATTTTTAAGATCTTATTAAAATAAAGATTGCAACCTCGATGTTGATTTAATATGAAAGTCTGTTCGACTTTTAAAAAATTACATGATTTGAGTTCAGACCGGTGTAAACCAGGTCGGTTTCTATCTTCTAGTACGAAAGGACCTAAGAATTAATATTAGTGCCAGCAATCGCGGTTATACTTGTAATAAATAGGATTAGATACCCTAGTATATCTTATTAGAGGAACCTGTTTTTTACGACAATCCACGTTAATTTTAACTTTTTATATACCGCCATTAGGTCAAGGTGTAATCAATATTAAAGTATGGGTTACTTTAAAGGATTTAAAAGTATAATATTTTTATATGATATGTGCACATATCGCCCGTCACCCTTATTAAGGTAAGTCGTAACATAGTTGATATTTTGGAAAAAGTATCAAG
>Miturgidae_Cheiracanthium_erraticum
ATAAGCTTGTTTTCTGTATTTGATCCTACGTCTTATTTTATAATTTCTATTAATTGAATTATTTTAGGTTTAGTACTAATATATTATCCTACTAAGTATTATCTTACTGAGAGAGGATTTTTTTTAGTATTTAAATCTGTATTTTTAGGTGTTAGAAAGGTTTTTAAGGAAGTATCAATACCTAATTATATAGGACTAAATTTTATTGTTACTATAACTTTTATATATTTGATAATTAATAATTTATTAGGATTATTTCCTTTTATTTTTACTGGAACAGCTCATTTAATTATTAATCTTGGGTTTGGGGTTGTATTATGACTTTCTTTTTTTATTATAGGATGGTCTAAAAATTTTATTAATAGAGCTGCTCATTTAGTTCCAGAAGGAGCACCTATTATATTAGCACCTTTAATAGTATTAATTGAATCTATTAGACATATTATTCGTCCATTTACTTTATCTGTTCGTTTAACTGCTAATATAATAGCTGGTCATTTAATTGTAGGATTACTTTCTAGAGTTAGAACAATTAGATTATTTGGATTTTCTAGTTCTTTATTACTTCAAAGAATTTTATTAGTTTTAGAATTTGGTGTAGCAGTAATTCAGGCTTTTGTTTTTAGAATCTTATTATTATTATACGCATTAGAAATACCTATATATTGGGTTTTTTCAATTTTTATAATTATTTTATTAGTATTAGTAATTTTAGATTTATTTTATCGTAAGAAGGATAAATTATTAAATATTGTTAGTGGATCTCTTGTTGATTTACCATCACCTTCTAGATTGAGATATTTCTGGAATTTTGGATCGTTATTAGGATTATTTTTAATAATTCAAATTTTATCTGGTTTATTTTTATCTTTTCATTTTAGAGGGGATGTAAATTTATCTTTTGATGTAATTATTCATATAATGCGGGATGTAAATTATGGATGATTGATTCGTAGAATTCATGCTAATGGGGCTAGCAGAGGAGTTACTATTTTATTATTATCAATGGCGGCTGCTTTTTTGGGATATGTATTACCTTGAGGTCAAATATCATTTTGAGCTGCTACTGTTATTACTAATTTATTATCTGCAATTCCTTATGTAGGAACAATATTAGTAGAATGAATTTGAGGTGGATTTGCTGTAGGAAATCCTACTTTAACACGGTTTTTTGCTTTTCATTTTATTTTACCTTTTATTATTTTGTTTATAGTTATTTTACACTTATTCTTTCTTCATGAAACAGGATCAAATAATCCTACAGGATTATCTAGATATGATAAGGTATATTTTCATCCTTATTTTTCAATTAAGGATATTTTTGGATTTTTGTTTTTTTTTATGTTCTTTTTTTTATTATGTATATTATATCCTTATATATTTATGGATGTAGAAAATTTTATTATATCTGATCCTTTAGTTACTCCTGTTCATATTCAGCCTGAATGATATTTTTTATTTGCTTATACTATTTTACGTTCAATTCCCAGAAAGGTAGGAGGGGTATTTGCTTTAGTAATATCCGTAATAATTTTATATTTTATTCCTTTTTTTCTTGTTCATAAGTTTCGAAGAATAATATATTATTATATAAAGTATTTATTTTGATTATATGTAATTAATTGATTATTATTGACTTGAATTGGAGCTTGTGTTGTTCTGCGATGATTGTATTCTACTAATCATAAGGATATTGGGACTTTATATTTTATGTTTGGAGCTTGATCAGCTATAGCTGGGACTGCTATAAGTATTATAATTCGAATGGAATTAGGACAAGTTGGATCTTTTTTAGGAGATGATCAGTTATATAATGTTGTAGTAACTGCTCATGCTTTTGTTATAATTTTTTTTATAGTAATACCAATTCTTATTGGGGGTTTTGGAAATTGAATAGTTCCTTTAATATTAGGGGCTCCTGATATAGCTTTCCCTCGAATAAATAATTTAAGTTTTTGATTATTACCTCCGTCTTTATTTTTATTATTTATTTCTTCTATAGTTGAAATAGGGGTTGGGGCTGGATGAACAGTTTATCCTCCATTGGCTTCTGTTATGGGTCATGCAGGAAGTTCTGTTGATTTTGCTATTTTTTCTTTACATTTAGCTGGAATTTCTTCAATTATAGGAGCTATTAATTTTATTTCTACTATTATTAATATACGGTTAATAACTATAGAAAAAGTGCCATTATTTGTATGATCTGTATTAATTACTGCTGTATTGTTATTATTATCATTACCAGTATTAGCTGGTGCTATTACTATATTATTAACTGATCGAAATTTTAATACATCTTTTTTTGATCCTGCTGGAGGAGGAGATCCTATTTTATTTCAACATTTATTTTGGTTTTTTGGACATCCTGAAGTATATATTTTAATCTTACCTGGATTTGGGATTATTTCTCATATTATTAGTTCGTCAGTAGGTAAGCGAGAACCTTTTGGTGCTTTAGGAATGATTTATGCTATGGTAGGAATTGGAGGAATAGGATTTGTTGTGTGAGCACATCATATATTTTCTGTTGGAATAGATGTTGATACTCGTGCTTATTTTACTGCTGCAACTATAATTATTGCAGTTCCAACTGGAATTAAGGTATTTAGCTGAATAGCTACTCTTCATGGTTCATATTTTAAGATTAATACATCAATATTATGAAGAATTGGATTTGTATTTTTATTTACATTAGGTGGAATTACAGGGGTTGTATTATCTAATTCTTCATTAGATATTGTATTGCATGATACTTATTATGTTGTTGCCCATTTTCATTATGTTTTAAGAATGGGTGCAGTATTTGCTATTTTAGCTGGAATTACTTATTGATTTCCATTATTTTTTGGGACTTATTTAGATGAAAAGAAGTCTCAACTTCAATTTTATATTATATTTATTGGAGTTAATATAACTTTTTTCCCTCAACATTTTTTAGGTTTAAATGGAATACCACGTCGATATTCGGATTATCCTGATGTATATTTATTTTGAAATATGATTTCATCTTTAGGGTCTTTATTATCTTTATTTGGAGTAATAATATTTATTTATATTATTTGGGAAAGATTAGTTATAAAGTATTCTTTATATAATAGATATTCTGTTACTTCATCATTAGAATGAATTAATAATATTCCTCCTATTAGTCATACTTTTAATCAGTTAAATTTATTGTCTGTTTGAGGTTCGTTATATTTTCAGAATGGTGTTTCTCCAGTAATAGAATATTTAATTTTTTTTCATGATTATACTATAATAATTATAATTATAATTATAATTATTGTTGGTTATATATTAGTTAGTTCTTGTTTAAATAGATTTTTTAATTTAAAGTTATTTGAGGGTCAAGAATTAGAAAGAATTTGAACTGTATTACCAGCAATTTTTTTATTATTTATTGCTTTTCCATCTTTACGTTTATTATATTTAATAGAAGAATCTAGAGATTATGATTTAACTGTTAAAGTTATAGGTCATCAATGATATTGATCATATGAATATAGAAATTTCGATTTTAATATATTTGATTCTTATATAAAAAGAGATAGAATATTTCGACTTTTAAATGTTGATAATTGTTTAGCTGTTCCTTATAAAAGTGTTATTCGAATAATTGTAGCAAGTAGAGATGTAATTCATTCTTGAACAATCCCTTCTTTAGGGGTAAAGGCTGATGCTGTACCAGGTCGTTTAAATCAGTTAATATTGTTATTTAATCGAGTAGGTGTATTTTCTGGTCAATGTTCAGAGATTTGTGGGTTGGAAAAGTTTTATCATCCTTATCATATAGTAAATATATCTCCTTGACCATTATTAGCTGGGTTTGGGGCTTTAGGCGTAATAATAAGAATAATTAAAATATTTTCTTTTTTTGAAGCAGATATATTTTTTATATCAATTTTAATAATAATATTTGTTTCTATATTTTGATGACGAGATGTTATTCGAGAAAGAACATATCAAGGTAATCATTCATCTGTAGTTTTAAGAGGTTTAATAATTGGAATAATTTTATTTATTATTAGAGAAATCTTTTTTTTTGTTTCATTTTTCTGAGCTTTTTTTCATTCTAGATTAAGTCCTAGAATAGAATTAGGAGTATACTGGCCTCCTTGTGGAATTGTAGCTTTTAATCCTTTTCAAGTTCCTTTATTAAATACTGTAATTTTATTAGCATCAGGTGTTTCAATTACTTGGTGTCATCAAGCAATTTTAAATAATAATTTTTTAATTGCAAAAAAATCTTTAATATTAACTTGAATATTGGGATTATATTTTTTAATATTACAATGATTTGAATATAATATGGCTTCATTCAGAATTTCTGATTCTGTTTATGGTTCAATTTTTTTTATAGCAACTGGATTTCATGGTTTTCATGTTATTGTAGGAACATTATTTTTATTTATAATATGATTACGAATATTAAAATCTCAAATATCTAGATCTCACCATTTTGGATTTGAAGCTGCAGCTTGATATTGACATTTTGTGGATGTAGTTTGATTATTTTTATTTTCTGTAGTATATAACTTTATTTTAATCACTATTAGAATTTTAATTAGAGTAGCTTTTTATACAATCCTAGAACGAAAAATTCTAAGATATATACAAACTCGAAAAGGTCCAAATAAAGTAGGATTTATAGGACTTTTACAGCCTTTCAGAGATGCCTTAAAATTATTTAATAAAAATTTATCTATTACAGAAATAACTAATGTAATACTTTCTATAATACCAGCTCTTTCATTATTTATTTCAATTTTAATTATTCCTATCATCAATTTTAATTTTTCAATATATGATAACAAGCATAATATTTTGTTATTCTTCATCATTTCAAGAATAGCTGTATATGTTATTTTAATCATTGGTTGATCTGCAAATTCCAAATATAGAAATTTAGGATCAATTCGAAGAGTAGCTCAAATAATCTCCTATGAAGTATCATTTTTTATAATTTTACTATTCATCTCAATCTTATCATTTTCCTATTCCTTTTACGAAATAATAATATCTCAAAATTTTTTAATTTTTTTTTTAGGAAATACTACTCTATTTATAATATGAATTACCTCTTGCCTTGCAGAAACCAATCGAGCACCATTTGATTTTGCAGAAGGTGAATCTGAATTAGTATCAGGCTTCAATGTAGAATATATAGGGGGATGATTTGCTTTAATTTTTTTAGCAGAATATATAAGTATAATTATTCTAAGAATAATTACAACCATTATATTTTTTTCATTTCCTAAACTAATCTCTCCTTTAATTCTTATTATAATTATTATTTTATTATGAGTACGAGCAACCTACCCACGATTTCGATACGATTTATTAATAAATTTAAGATGAAAATTATTCTTACCAACATCTTTGTTTATTATTATTCTATCATTTTTAGTTTTATACTTAGTTAGATTTTTTTTGGTAATGAGATGTAATGATTGATTTTTATTATGATTAAGATTGGAAATTAATATAATTTCATTTATTATATTAATTTATAAACGTTATGATTTATATAATTTAGAGTCTTGTTATAAATATTTTTTTATTCAAAGAATATCTGCTTTTTTTTTAAGATTGTTATTTGATTTTTTGGTATTAATAATATTAAGATTAAAGGTTGGTGCAGGACCTTTTTTTTTTTGATTTCCTTCTGTGATTAAAGGTATTAATTGAATTTCAGGATTTTTATTAATAACTTTTCAGAAAATTATCCCTTTATTAGTAATAATAATGTTTATTAGCTCAGTTTTATGAATAATTGGTATTATAAGTTTATTAATTGGGGTATTTGGATCTTTTAATCAAGTTAATATTAAAGAGTTATTAGCTTATTCATCTGTTCATCATTTAGGATGAATTATTAGTTGTATAGAGATTGATTTATTTTGATTAATATATCTTTTTATTTATGCAATAGTAATTATTTATGTATTAATTGATGAAGAAATTATTACATTAACTATAATTAATCGTATGAAGGGTAAATGATGATTTTTATTGGGAATATTAAGTATAGGTGGAATACCCCCTTTACTTGGTTTTTTTTTAAAAATAGTAGCTTTATATTATATTTTTATGATTTTTTATGTAATGTTTCTATTAATAGTTTCGGTTATTATATTTTATGTTTATATACGTATATTATATGATGATTTTTTTTCATTTATTGGAATGTTAATAATAATATTTGGAATATTAATATTTTGTTCATTATTTTTGGTAGTCGTAGTATATTTATTATTTGGGATAATGTATTATAAAAAGTTAGATATAGAAATAATAAGATCATACGAATGTGGTTTTGATTTTAATTCTTTAACTCGATTCATATTTTCATATCGATTTTTTTTAATTTCAATTTTATTTATTATTTTTGATGTTGAAATTTCATTAATAATTCCGATTCCATTTTTATTAGAAGAATTAGGGTTTGTATTTATTTTAATTGTTGGATTATTATATGAATATATGTATGGTACTTTTTTTAATACTAGTATATTATCAACTGATATAATTTCAACAATTATACTATTATTATCTATTATTACTACAATACTAATTATTATATCCTCATCTAAATTTAAAAATATTACATCAACCCCCATATTTCTAATATTAATAATAATATTTATAATAAGAAATGTATTAAACTTTTATATACTATTTGAATTAATCCTAATTCCAACCCTAATTCTTATTACAATACAAGGAATACAATCTGAACGTCTCCAAGCAAGAATCTATTTAATGATTTATACAATTACAGCCTCTCTTCCTTTACTAGCTAGAATCATTTTAACATTTATAATCATAAATATTCTTTTATTTAAATTTAATATAATTATCTTTTTCATATTAGCATTTTTAATTAAATCTCCTATATACTTATTTCATCTATGACTTCCAAAAGCCCATGTAGAAGCACCATTAGAAGGTTCTATAGTATTAGCAGCAATTTTACTAAAAATAGGAGGATATGGATTAATTCGATTTATACCTATTTGTATTAAATCAATTAACAAAATAAATTATTGAATTATCAGTATTTCACTTATTGGAGCCACAACCACAAGAATAAGATGTATTCGACAACAAGACATAAAAGCTTTAATTGCTTATTCATCAGTAGCCCATATAGGATTTGTACTAATAGGAATTTTTTCAATAAATTATAATGGAATAGTTGGGGCAATTATTATAATAGTAGCTCATGGATTATCATCATCAGCACTCTTTTTCCTAGTAAATGATATATATTATAAATATCATACCCGAAATCTAATATTATTTAAGGGATTACTAATAATTTTTCCTAATATAGTATTTTGATGATCCTTATTCATAGCTATTAATATTTCAGCACCTCCAACAATCAATACATTTAGAGAAATCTTATTAATAGCCTCAATATTAATATGATCGAACCAAACTATCTTAATAATATTTATTATATCTTTAGCAACTGCCTCATTTTCATTATCACTATTTATTAATATTAATCACAATTCTTTTTTCAATTCAAACCAAAAAACATTCTTATCCTTATTCATACACATAACACCACTAATTATTTTAATTCCAAAAATAGAGTTAATAATTATTTTTAGAATAATAAGAATATGTTGATGACGAAAAAATATAATTATAATACTACTAAGACTGGAACTTTTAATCTTATCTTTATTTTCAATAATTAATTCATCATTATTAATTATACTAGTAATTATAATTAGAGGCTCAACAATAGGATTAGCTTTAATAATTTCAATATCACATTCACATAAATCATCAAATTCTATATATATTATATTTTCCTCAATAATATCATTCTTAACTTTATTCATACTTAATAATAATACATTTATTATATTAATAATCCCGATCATAAAAACCAATTCAATTTCCTTATCCGCTGATATTATACTAGATTGAATTTCAATATTATTCATAAGAACAGTTACTATAATTTCAAGATTAATTTTACTATTTAGAATTTATTATATTAATCAAAAAGAACAATATAAATTCATATTAATAATAATATTATTTGTTCTATCAATAATTATTCTAATTTTAAGAAATAATCTATTCTTATTACTACTATCCTCATACATTCTAGTAATTTATTATCAAAACTATTCATCAGCTGCTTCAGGAACAATCACCTTAATCAGAAATCGTATTGGTGATATTTTAATCCTCTTATCAATAGGAATAAATATAATTATAATAAACTGAAGATTCTATAAAAAAGAATTTTACTTACCCATATTATTTATAATACTAGCAGCCTGTTCAAAAAGAGCTCAATTTCCATTTTCTGCATGATTACCTATAGCAATAGCTGCACCAACACCTATTTCAGCCTTAGTACATTCATCAACTTTAGTTACAGCTGGAGTTTACATAATATTACGAATCCTACACGTAAATTTATCAATTATACTAATAATTATTGCAAGAATAACAACTATTTATGCTAGACTAACAGCATGTTGAGAACAAGATCTTAAAAAAATCATTGCTTATTCAACACTTAGACAAATTGCAATAATAATATTTGCTATTTCAATAAATGCACACACCTTAGCATTTATCCATTTAATTATCCATGCTCTATTCAAATCAACCATATTTTTATGTGCAGGAACTATAATTCATGAATCAATATATCAAGATATACGAATAATAGGAAGAATAATAATACTATCAATTCCCTCTTCAACTATAGGAATTACATCTATAGCCTTAATAGGAACACCATTTATATCTGGATTTTTTTCAAAAGATTCCATTATTGAAAATATAATTTCATCAAATATCAATTGCATAATATCTCTTTTAATAATTATTTCCATTGGAATAACTGCATCATATTCAATTCGAATAATTTACTTTTCAAATAAATGAACAATAAAACCAAATCTATCTAATCATATTAATATTCAATCAACCTTACCTATAATAATTATAAGACCAATATCTATTTCAACAGGATCAATACTAACATGATTATTAATCCCAGAACAAATTTTTCTAATAAGTCCTTTATTCAAAATATTAATTCTATCTACATTAGTTTCAGGAATGTTATTAGGAATATTATTATCCTTCAATAATAAAAATTTTATAAAAATAGGATTCACAGCTATTACAATTTGATTCATTCATATCCTATCAGTTAAAAAAATAACTTCAAACCCTATAGCAATTTTTCTAAAAAATGACAAAAAATGAATAGAAAATTATGGTCCTAATAATATATATCTATTAATAAAAAATTTATCAACAATTTCATTATCAAAAAAAAGACTTTTATTTTTTATATTCATAATTTTAATCCCAACAGAAATAATATTATTTATATTAGGATTTATATTTGTTATTACAATACAACCTATATTTATAGTAACTATTTTAATAATTATTGTAATTTTATATTCTTTAATATTATATAATATATTATCTGGATATTGGTTTAGATACTTGTTAATAATAGTAATGTTAAGAGGAATAATAGTAGTATTTACATATATAGTAAGATTAATTCCAAATGAAAGATTTGAAGTATATGTTATTTATGTATTATTGATTTTAATATTAATATCTTATAATTTTTTTCACTTTAGATTATCTTTGTGGGTTTCTTATTTTAGAATATTTACTATTTTTATAGTAGTATTATTATTAATAATAATATTAGTAGTAGTATGATTGAGATCAATAGATGGATCTATTCGTTCCTTTAGTATCAGGAACTCGAAAAGAAATGATCTAGTTTTTTTCAAGTTACCAAACATCTATAGTAAACAATAGTATTCATGTTTAATAACTAATATAAATAAAGACTGTTTATCAAAAACATTTCTAATATTATTAGTACATCTGCTCAATGAGTGCTAAGGTAGCATAATCATTTGTCTTTTAAATAAAGACTAGATAAAAGATTTTACATTTTTTAGATGTAAAAAAACATTTATAAAATAGAAAGACAATAAGACCCCTTTGAATTTAATTAAAATTTAACTGGGGCAGTTAAAAAATTAAAATTTTATCAAATTACCATGGGGATAACAGCATAATAAATTTCTAAAGACCTTATTAAAAATTAGATTATGACCTCGATGTTGAATTAATAAGGAAGTCTGTTCGACTTTTCAAAAATTACATGATTTGAGTTCAGACCGGTGTAAACCAGGTCGGTTTATATCTTCTAGTACGAAAGGACCTAAGAATTAATATTAGTGCCAGCAGTTGCGGTTATACTTTATATAAATAGGATTAGATACCCTAGTATCTCTTATTAGAGGAATCTGTTTTTTACGAAAATACACGATATATTTTACTTTTTATATATCACCATTAGGTCAAGGTTTAATCTATAAATAAGCCTGGATTACAATAAAGGATTTATAAGTATATTATTATTTCATGAAAAGTGCACATATCGCCCGTCACCCTTATTAAGGTAAGTCGTAACATAGTTAATGTTTTGGAAAAAGCATTAAG
>Miturgidae_Cheiracanthium_triviale
ATAAGTTTATTTTCTGTATTTGATCCTACTTCATATTTTATACTTCCTTTAAATTGAATAATCATATTATTTGTATTAATCTTTTTCCCTATAAAATATTATCTTATTGAGAGTGGATTTTTTTTAATATTTAAATCTGTATTTGTAGGGGTTAGAAAAGTATTTAAGGATGTCTCGATACCTAATTATATTGGATTAAATTTTGTTGTTACTATAACTTTTTTATATTTAGTTATTAATAATTTATTAGGATTATTTCCATTTGTATTTACTGGAACTGCACATCCTGTTATTAATCTTGGATTTGGAGTTGTATTATGAATATCTTTTTTTATTATAGGTTGAACGAAAAATTTTATAAATAGAGCTGCTCATTTGGTTCCTGAAGGTGCTCCAATAATATTAGCTCCATTAATAGTTATTATTGAATCTATTAGACATTTAATTCGTCCTTTTACATTATCTATTCGATTAGCTGCTAATATAATAGCAGGTCATTTAATTGTTGGATTATTATCTAGTATTAGAACAATTAGTTTTTTAGGATTTTCTAGATCTTTAATTTTACAAAATATTTTATTAGTATTAGAATTTGGTGTAGCAGTAATTCAAGGCTTTGTATTTAGAATCTTATTATTATTATATGCATTAGAAATACCATTATATTGAGTTATTTCAACATTTATAGTATTATTATTAATAATAATTGTTATAAATATCTTTTATCGTAAAAAAGATAAATTATTAAATATTGTAAATGGTTCTTTGGTAGATTTACCTTCTCCTTCAAGATTAAGATATTTATGAAATTTTGGCTCATTATTAGGAGTATTTTTAATAATTCAAATTTTATCTGGATTATTTTTATCTTTTCATTTTAGAGGAGATGTTGATTTATCTTTTGATGTAATTATTCATATAATGCGAGATGTAAATTATGGATGGTTAATTCGTGTAATTCATGCTAATGGAGCAAGTAGTGGGGTTACTATTTTTTTATTATCAATAGCTGCAGCATTTTTGGGTTATGTATTACCTTGAGGTCAAATGTCTTTTTGAGCAGCTACTGTTATTACTAATTTATTATCAGCTATTCCTTATGTTGGAGTACTATTAGTGGAATGAGTTTGAGGTGGTTTTGCTGTAGGTAATCCTACTTTAACTCGATTTTTTGCTTTTCATTTTGTTTTACCTTTTATTATTTTATTTTTAGTGGTTTTACATTTATTATTTCTTCATGAAACTGGTTCCAATAATCCAACAGGTTTATTAAGATTTGATAAAATTTGATTTCATCCTTATTTTAGAATTAAGGATATTTTTGGATTTTTTATATTTTTTATATTTTTCTTTTTTTTATGTATATGTTATCCTTATGTTTTTATAGATGTGGAAAATTTTATTACTTCTGATCCTTTAGTTACTCCTGTTCATATTCAACCTGAATGATATTTTTTGTTTGCTTATACTATTTTGCGTTCTATTCCTAGAAAGATTGGAGGAGTATTTGCATTAATTATATCTGTTATAATTCTTTATTTTGTTCCTTTTTTTTTAATTCATAAGTTTCGAAGTATAATATATTATTATATGAAATATATATTCTGGCTATATATTGTGAATTGGTTATTGTTAACTTGAATTGGTGCTTGTGTGGTTCTGCGATGATTATATTCTACAAATCATAAAGATATTGGAACTTTATATTTTATTTTTGGAGCTTGATCAGCTATAGCTGGAAGAGCAATAAGAGTATTAATTCGAATGGAATTAGGACAAGTAGGTTCTTTTTTAGGAGATGATCAGTTATATAATGTGGTTGTTACTGCTCATGCATTTGTTATAATCTTTTTTATAGTAATACCTATTTTAATTGGAGGATTTGGAAATTGATTAGTTCCTTTGATATTAGGAGCTCCTGATATAGCTTTTCCTCGTATAAATAATTTGAGATTTTGATTATTACCTCCTTCTTTATTTTTATTATTTATATCATCTATAGTAGAAATAGGGGTTGGTGCTGGGTGAACTGTTTATCCCCCTTTATCTTCATTAATAGGACATGCTGGTAGTTCAGTAGATTTTGCTATTTTTTCTTTACATTTAGCTGGTGTATCCTCAATTATAGGAGCTATTAATTTTATTTCTACAATTATTAATATACGTCTAATAAGAATGGAAAAGGTTCCTTTATTTGTATGATCTGTATTAATTACTGCTGTATTATTATTATTATCATTACCTGTACTTGCAGGGGCAATTACTATATTATTAACTGATCGAAATTTTAATACTTCTTTTTTTGATCCTGCTGGAGGGGGTGATCCTATTTTATTTCAACATTTATTTTGATTTTTTGGTCATCCAGAGGTTTATATTTTAATTTTACCAGGGTTTGGAATTATTTCTCATATTATTAGTTCTTCTGTAGGAAAGCGTGAACCATTTGGCTCACTAGGTATAATTTATGCTATAGTTGGAATTGGTGGTATAGGATTTGTTGTGTGAGCTCATCATATATTTTCTGTTGGAATAGATGTAGATACTCGTGCTTATTTTACTGCTGCTACTATAATTATTGCAGTTCCAACTGGAATTAAGGTTTTTAGTTGAATAGCTACATTGCATGGCTCTTATTTTAAAATCAATACTTCTATATTATGAAGAATTGGATTTGTATTTTTGTTTACTTTAGGTGGTGTTACAGGTGTTGTATTATCAAATTCATCTTTAGATATTGTATTACATGATACTTATTATGTAGTTGCTCATTTTCATTACGTATTAAGAATGGGAGCAGTATTTGCTATTTTAGCTGGAATTACTTATTGATTTCCTTTATTCTTTGGTACATTTTTAAATGAGAAAAAGTCTCAACTTCAGTTTTATATTATATTTATTGGAGTAAATATAACTTTTTTTCCTCAACATTTTTTAGGATTGAATGGGATACCTCGTCGTTATTCTGATTATCCTGATGTATATTTATTTTGAAATATAATTTCTTCTATAGGTTCTTTATTATCATTGTTTGCAGTAGTAATATTTATTTATATTATTTGGGAAGGATTTGTTATAAAATATTCTTTATATAATAGATATTCAGTAAGTTCTTCTTTGGAGTGAATTAATAATGTTCCTCCCATTAATCATACATTTAATCAATTAAATTTATTGTCTGTTTGAGGATCATTATACTTTCAAAATAGAGTCTCTCCTGTAATAGAATATTTAATTTTTTTCCATGATTATACAATAATAATTATAATTTTAATTATGATTTTAGTTGGATATATATTGTTTAGATCTTGTGTTAATAAATTTTTTAATTTAAAGATATTTGAAGGTCAAGAATTAGAAAGAATTTGAACAATTTTACCTGGAGTATTTTTATTATTTATTGCATTTCCTTCTTTACGTTTATTATATTTAATGGAAGAATCTGGAGATTATGATTTAACAATTAAAGTTTTAGGTCATCAATGATATTGATCTTATGAATATAGAAACTTTAATTTAAATATTTTTGATTCTTATATAAAGGAAGATAGAATTTTTCGTCTTTTAAATGTAGATAATTGTCTAGCAGTTCCTTATAAAACAATAATTCGAATAATTGTAGCTAGAAATGATGTTATTCATTCTTGAACAATTCCATCTTTAGGTGTGAGGGCAGATGCAGTTCCTGGTCGTCTAAATCAATTAATATTATTATTTAGACGTGTTGGGTTATTTTCAGGTCAATGTTCCGAAATTTGTGGTTTGGAAAAGTTTTATCATCCTTATCATATAGTAAATATATCTCCTTGACCATTAATAGCTGGATTTGGAATTTTGAGAATTATAATAAGTATAATTAAAATATTTTCTTTTTTTGAAATAGATATATTTTTAATATCTATAGTTACAATAATTTTTGTATCAATGTTTTGATGACGTGATGTAATTCGAGAAAGAACGTATCAGGGTCATCATTCTAGAGTAGTATTAAATGGGTTAATAGTTGGTATAATTCTATTTATTGTTAGAGAAGTATTTTTTTTTATTTCATTTTTTTGAACATTTTTTCATTCTAGTTTAGGACCTAATATTGAGTTAGGTGCTTTATGACCTCCTGCAGGAATTATTGCATTTAATCCTTTTCAAGTTCCTTTATTAAATACTGTAATTTTATTGGCTTCGGGGGTTTCAATTACTTGATGTCATCAGGCAATTTTAAAAAATGATATAATAGTTGCTAAAAATTCTTTAATAATTACTTGAATATTAGGATTATATTTTTTAATGTTGCAGTGATTTGAATATAAGATAGCATCATTTGGGATTAGAGATTCAGTTTATGGCTCTATTTTTTTTATAGCTACGGGATTTCATGGATTTCATGTTATTGTAGGAACATTATTTTTATTTTTAATATGACTTCGAATATTAAATTCTGAATTTTCTAATTCTCATCATTTTGGATTTGAAGCAGCTGCTTGATATTGACATTTTGTAGATGTAGTTTGATTATTCTTATTTTCAATAGTATATAACTTCCTATTAATTACAATTAGAATCTTAGTAAGAGTAGCATTCTACACAATTTTAGAACGAAAAATTTTAAGATATATACAAATTCGAAAAGGTCCTAACAAAGTTGGATTAATAGGAATTCTTCAACCATTTAGAGATGCTTTAAAACTTTTTAATAAAAACTTAACCTATTCAGAAATAATAAATAGAATTTTAAATTTTATCAATTTCCACCCCTTATTTATTTCTATTTTACTAATTCCAATCATTAATTTTAATTTTTCATTATATGATAATAAACATAATATTCTTTTATTTTTTATTATTTCTAGAATAGCTGTATACGTAATATTAATAATTGGATGATCAGCCAATTCTAAATATAGAAATTTAGGATCAATCCGAAGAGTAGCACAAATAATTTCATACGAAGTATCTTTATTTATAATTATTTTATTTATTTCAATCATATCATTCTCTTACTCATTTTACGAAATTATAATTTCACAAAGAATATTATTATTCATTTCAGGAAACTTAATTTTATTTATAATATGAATTATATCTTGTTTAGCCGAAACAAATCGAGCCCCATTTGATTTCGCAGAAGGAGAATCAGAATTAGTATCAGGATTTAATGTAGAATATATAGGAGGATGATTTGCACTAATCTTTTTAGCTGAATATATAAGAATGTTAATTTTAAGAATAATTACATCTATTATATTTTTTTCATTCCCCATAGTAATCTCTCCCTTAATTATAATTATAATTATTATTTTATTATGAGTTCGAGCAACCTACCCACGATTCCGATACGATATATTAATAAATATAAGCTGAAAAATATTTTTACCAGTTTCCTTATTTATTATTGTAATCCCATTTTTATTTATATATATTATTAGATTTGTTTTAGTATTAAGATGTAATGATTGATTTATTTTATGATTAGGTTTAGAAATAAATATAATTTGTTATATTATACTTATTTATAAACGATATAATCTTATAAATTTAGAATCATGTTATAAATATTTTTTTTTACAAAGATTATCAGCTTTTTTTCTAATATTATTATTTAATGTTTTAGTATTGATAATATTAATGTTAAAGATAGGAGCTGGTCCTTTTTATTTTTGATTTCCTTCAGTAGTTAATGGAATAAATTGAGTTTCAGGATTTTTATTAATGAGAATTCAAAAGTTTATACCTTTATTAATTGTAGCAATATTTATTGAACCTATTTTATGAAAAATTGGGTTAATTAGATTATTTATTGGGATATATGGTTCTTTTAATCAAATTAACATTAAGATGTTAATAGCTTATTCTTCTATTCATCATTTAGGATGAATGTTAGTATGTATAATAGTTAATTTATATTGATTATTGTATTTATTTATTTATAGTTTGTTAATTATTTATTTGTTAATTGATGAAGAGATTATTAGAATTATAATAGTTTATAAAATAAAAAATAAATGATGGTTTGTAACAGGTATATTAAGAATAGCTGGAATACCTCCTTTGTTAGGATTTTTTTTAAAAATGTTAACGTTACATTATATTTTTATAATTTTTTATGTAATTTTATTATTATTAATATCTGTTGTAATATTTTATATTTATATTCGTTTATTATATATAGATGTTTTTAGACTATTAGGTATATTAATTTTAATAATTGGGTTAATATTATTAGGATCTATAATATTAGTAATGGTTGTTTATTTATTATTTTTAATAATTTATTATAAAAAATTTGATATAGAAATAATAAGAGCTTATGAATGTGGATTTGATTATAATTCTTTAACTCGTTATATATTTTCTTATCGATTTTTTTTAATTTCAATTTTATTTATTATTTTTGATGTAGAAATTTCTTTAATAATTCCTGTTCCATTTTTAATAGAAGAGATTGGATTTATATTAGTTTTAATTGTTGGTTTATTATATGAATATAGCTATGGGATAACTTATAATATTAGAAATTCTTCAACTGATATAATTTCAATAATTATACTTATCCTTACTATTATTAGAATTATATTAATTACTTTATCATCATCTAACTTCAATATAATTACTAACAAACCAATCCTTATTATTTTAATCTTAACATTTATAATACCAAGAACCTTAAGATTTTATATTATATTTGAAATTGTATTAATTCCAACTTTAATTTTAATTACAATACAAGGAGCACAAGCAGAACGATTACAAGCTAGAATCTATTTAGTAATTTACACTATTACAGCATCATTACCTTTATTAGCAAGAATTATTGTTTCATTTATTATTATAAATACTTTAATATTTAAATTTAACTTAATTATTTTTTTAATAATAGCATTTTTAGTAAAATCACCAATATATTTAACCCATTTATGACTACCAAAAGCTCACGTAGAAGCTCCATTAGAAGGATCTATAATTTTAGCAGCAATTCTATTAAAATTAGGAGGATATGGACTTATTCGATTTATACCATTATGTATTAAAAATATTAATAAAGCAAACTATTGAATTATTAGAATTTCACTAATTGGAGCTTCTGCTACTAGAATAAATTGTATTCGACAACAAGATATAAAAGCTCTCATTGCATACTCATCCGTAGCTCATATAGGCTTTGTTTTATTAGGACTATTCTCATTTAATTCTAATGGATTAACAGGTGCAATTATAATAATAGTTGCTCATGGATTATCTTCCTCTGCACTTTTCTTTTTAGTAAATGATATTTACAACAAGTATCATTCTCGGAATATCATAATATTTAAAGGATTATTAATCATTTTTCCAAACATTATTTTTTGATGATCAATTTTTATAGCTATTAACATCTCAGCACCACCAACAATTAATACATTTAGAGAAATTTTATTAATATCATCAATAATTATATGATCAAATCATACAATCTTAATAATTTTTATTATATCTTTAGCAGCAGCTTCCTTTTCATTATCTTTATTTATTAACTTATCTCATAATGCAATTCCCAATTCTAACCAAAAATCTTTTATCTCTTTATTTTGTCATAGAATCCCTCTTATTATTTTAATTTTAAAAATGGATATAATAATATTATTAGGAATAATAAGAATATGTTGATGACGAAAAAATATTATTATTATATTAATAAGTTTAGAATTAATAATTTTATCACTATTTTTATCTTTAAACACCTCACTATTAATTATATTAGTTCTAATAGTAAGAGGATCAAGAATAGGATTAGCATTAATAGTATCAATATCTCACTCTCACAAATCTTCTAATTCAATATACATTTTAATAATTTCAATAACTTCTATATTATTATTATTTATACTAGCGAATAACATTTATATTATTACAAAAATTCCATTAATCAAATTTAATCAAATATTAATATCCGCAGATATTATACTTGATTGAATTTCAATAATATTTATAAGAACCGTAATATTAATTTCAGGATTAATCCTAATATTTAGAATTTATTACATTACTAAAAAAGAACAGTATAAATTTATATTAATAATATTATTATTCGTATTATCCATAGGAATTCTGATTATTAGAAATAATATATTTCTCTTACTATTATCATCTTATGTACTAGTAATTTATTACCAAAACTACACATCAGCTGCATCAGGTTCCATCACACTAATTAGAAACCGAATTGGAGATATTATAATCCTTATAGCAATAGGAATAAATATAATAATTATAAATTGAAGCTTTTCTAAAATAGAATTTTATTCTTCAATAATACTATTAATATTAGCCGCATGCTCAAAAAGAGCTCAACTTCCATTCTCAGCATGATTACCAATAGCAATAGCAGCACCCACTCCTATCTCAGCTCTAGTACATTCCTCAACACTAGTAACAGCAGGAGTATTTATCTCATTACGAATAATACAATCAAATATTTCTAATATTATAATAATTATTACAAGACTTACAGCTATTTATGCAAGAATAACTGCTTGTTGAGAAAATGATATAAAAAAAATTATTGCTTACTCCACATTAAGACAGATTGCTATAATAATATTTGCAATTTCTATAAATGCACATATACTAGCATTTTTACATTTAATTATCCATGCATTATTTAAATCAACCATATTTATATGTGCAGGAACCATAATTCACGAATCTTCATATCAAGATATACGAATAATAGGAAATATAAATATATTATTAATTCCATCAATTACACTAGGTATTACATCTATAGCATTAATAGGAGCCCCATTTAGCTCAGGATTTTTCTCAAAAGATTCAATTATTGAAAACTTAATAATAATTAAACTAGACTCCCTAATAACTATTATAATAATTATATCAATCGGAATAACAGCTTCATATTCTATTCGAATAATTTCTATATCTAATAAATGATTAATAAAACCTAACTTATCTAATCATTTAAATTGACAATCAATCATTCCTCTAATTATTATATCTCCACTATCTATCTCAATAGGATCTTTAATATCCTGAATTATAATTCCAGACCAAATATTTATATTAAGACTACAATTTAAAATATATATTATTTCAATTTTGATACTAGGAATTCTAACAGGAATAATATTATCCTATAAAAATTATAATTTAATAAAAATAGGATTATCTGCTATTTCCATCTGATTTCTACATATTATATCAGTAAAAAAAATCTTATCTCCTTCAATAATAATTTTTTTAAAAAATGATAAAGAATGACAAGAAAATTATGGTCCATATAAAATTCATTATTCAAATATTATAATATCAAATATCCTAAATATAAAAAAAAGAATATTATTTATACTTATAACTATTATAATTCCAACTAGAATAATATTAGTTATATTAGGGATTCTTTTTGTAGTAAGAGTACAACCTATATTCATAATAAGAACTTTAATCTTTATTATTATTTTATATTCTGCTGTTATATATAATATATTAATAGGATATTGATTTAGATATTTACTTATAATAGTAATATTAAGTGGAGTTATAGTATTATTTACTTATATAGTTAGTTTAGTTCCTAATGAGTGGTTTGAAGGTTATATAATATATATATTAATATTTATGTTATTAGTTTTTAATGGTGAATTTTATATGTCTTTATTTTTATGATCATCTTTTTTAAGAATTTTTACTATTTCTTTGGTAATTTTTTTATTAGTAATAATATTGATAGTGGTATGATTAAGTCAAATGAATGGATCTCTTCGTTCCTTTAGTATCAGGAACTCGAAAAAAAATGAATTAATTTTTTATAAGTTATTAAACATTTATAATAATTAACAGTATTCAAGTTTAAAAACCAATATAAATAAAGACTGTTTATCAAAAACATTTTTAATATTATTAATAAATCTGCTCAATGAGTGCTAAGGTAGCGAAATCATTTGTCTTTTAAATAAAGACCAGATAAAAGATATTACATTTCTTAAATGTAAAAAGACATTTATTTCAAAAAAAGACAATAAGACCCTATTGAATTTTATTATAATTTAACTGGGGCAGTTAATTAAATATTATTTTATCAAATTACCTTAGGGATAACAGCATAATAAAATTTCAAAGATCTTATAAAAATTTAGATTATGACCTCGATGTTGAATTAATAAGGAAGTCTGTTCGACTTTTAAATAATTACATGATTTGAGTTCAGACCGGTGTAAGCCAGGTCGGTTTATATCTTTTAGTACGAAAGGACCTAAGAATTAATATTAGTGCCAGCAGTTGCGGTTAAACTTTATATAAATAGGATTAGATACCCTAGTATTTCTTATTAGAGGAATCTGTTTTATACGAAAATACACGATAATTTTTACTTTTTATATACCACCATTAGGTCAAGGTTTAATCTACATATAAGACTGGATTACATTAAAGGATCTATTAGTATAGTATTATAAATTGAAAAGTGCACATATCGCCCGTCACCCTAATTTAGGTAAGTCGTAACATAGTTGATATTTTGGAAAAAGTATCAAG
>Oxyopidae_Oxyopes_hupingensis
ATAAATTTATTTTCTGTATTTGATCCTACTTCTTATTTTGGAGTTTCTTTAAATTGAATTATTATTTTTTTAATTTTTTTATATTTTCCAGGAAAATATTATTTAGTTGAAAGAGGTTTAAATAAGATTTTTAAAATCTTATTTATGGAAGTAAGAAAGGTTTTTAAGGAAGTTTCTATTCCTAATCATATAGCTTTAAATTTTTTATCTGTAATAACATTTTTATATTTAGTATTTAGAAATATATTAGGTTTATTTCCTTTTATTTTTACTAGAACAGCTCATCCTTTAATTACTTTAGGTTTAGGGATTGTTTTTTGAATATCTTTTTTTTTAATAGGATTTTCTTTTAATTTTAAAAAAAGATGTGCTCATCTTGTTCCGGAGGGAAGACCAATAATATTAGCTCCTTTGATAGTTCTTATTGAAAGAATTAGTCATTTAATTCGTCCTTTTACTCTTTCTATTCGATTAGCGGCTAATATAATAGCTGGACATTTAATTATAGGTTTACTTTCTAGAATTAGTTTAATTAGAATATTTGGAACGATTGGTTCGTTAATTTTACAAAATATTTTATTAGTATTAGAATTTGGAGTAACAATTATTCAGGGTTTTGTATTTAGAATTTTATTATTATTATATGCTTTAGAAATACCTTTTTATTGAAAAAATAGAGTTTTTATAATTTTTATATTATTAATAGTTTTAGTGATTTTTTACAATCGAAAAGATAATAAATTAATTTTAATTGGAAATAATTCTTTAGTTGATTTACCTTCTCCTTCTAGATTAAGATATTTTTGGAATTTAGGATCTTTATTAGGGTTATTTTTGATAGTTCAGATTTTATCTGGTTTATTTTTATCTTTTCATTTTAGAGGAGATGTAAGTCTGTCTTTTTTTAGTATTATTCATATAATGCGGGATGTAAATTATGGTTGATTATTACGAGCTATTCATGCAAATGGGGCTAGAAGAGGAGTTTCAATTTTTTTGTTATCTATAGCTACTGCTTTTTTAGGATATGTTTTACCTTGAGGTCAAATATCCTTTTGAGCAGCTACAGTAATTACTAATTTATTATCGGCAGTTCCTTATATTGGGGTTTTGTTAGTTGAATGAATTTGAGGGGGATTTTCAGTAGGTAATCCTACTTTAACTCGATTTTTTGCTTTTCATTTTATTTTGCCTTTTATTATTTTGTTTTTTGTAATTTTACATCTATTTTTTTTACATGAGAAAGGATCTAGAAATCCTTTAGGATTAATAAATGGTGATAAAATTATATTTTATCCTTATTATGTGTTTAAAGATATTTTTGGATTTTCTTTTTTTTTTATGTTTTTTATAATGATTTGTTTTTTATATCCTTATATTTTTATAGATGTAGAAAATTTTATATCTTCTAATCCTTTAGTTACTCCTATTCATATTCAACCTGAATGATATTTTTTGTTTGCTTATACAATTCTTCGTTCAGTTCCTAGAAAGATTGGAGGAGTTATTGCTTTAGTTATATCTGTATTAATTTTATATACTCTACCTTTTTTTCTAAAACATCGTTTTCGGAGAACTTTTTATTTTTTTATGAAATTTTTTTTTTGAATGTTCTTTATTAATTGAGTTTTATTAACATGGATTGGAGCTTGTATTGTGCTGCGATGATTTTATTCTACAAATCATAAAGATATTGGGACTTTATATTTAATTTTTGGGGCTTGGTCTGCTATAGTGGGGACAGCTATAAGAGTATTGATTCGAATTGAATTAGGACAACCGGGAAGATATTTAGGGGATGATCATTTATATAATGTAATTGTTACTGCTCATGCTTTTATTATAATTTTTTTTATAGTTATACCGATTTTAATTGGAGGGTTTGGAAATTGATTGGTTCCTTTAATATTAGGGGCTCCTGATATAGCCTTTCCTCGTATGAATAATTTAAGTTTTTGATTATTACCCCCTTCTTTATTATTATTATTTATTTCTTCAATGGTGGAAATAGGGGTTGGAGCTGGTTGAACTGTTTATCCCCCTTTGGCTTCCACTATTGGCCATGCTGGTAGATCAGTAGATTTTGCTATTTTTTCTTTACATTTAGCTGGGGCTTCTTCTATTATAGGGGCTATTAATTTTATTTCTACTATCTTTAATATACGTTCAATGAGAATAGAAAAAGTTCCTTTATTTGTATGATCTGTTTTAATTACTGCTGTTTTGCTTTTATTATCTTTACCTGTGTTGGCTGGTGCTATTACAATATTGTTAACTGATCGAAATTTTAATACGTCTTTTTTTGATCCTGCTGGAGGTGGGGATCCTATTTTGTTTCAACATTTATTTTGATTTTTTGGGCATCCTGAAGTTTATATTTTGATTTTACCTGGTTTTGGGATTGTTTCGCATATTATTAGTTCTTCTGTAGGAAAACGTGAACCATTTGGGAGTTTGGGGATAATTTATGCTATATTAGGAATTGGGGGGATGGGTTTTGTTGTTTGAGCTCATCATATATTTTCGGTAGGAATAGATGTTGATACTCGAGCTTATTTTACGGCGGCTACTATAATTATTGCTGTTCCTACTGGTATTAAAATTTTTAGATGAATGGCTACTTTGCATGGTTCTTATTTTAAAATTGATGTTCCTTTAATATGGTGTATTGGTTTTGTTTTTTTATTTACTTTAGGGGGGATTACAGGGGTGGTGCTTTCTTATTCTTCTCTTGATATTGTTTTACATGATACTTATTATGTAGTAGCTCATTTTCATTATGTATTAAGAATGGGGGCTGTTTTTGCTATTTTAGCTGGAATTACTTATTGATTTTCTTTATTTTTTGGGGTGGTTCTTAGAGAGAAAAAATCTAAGTTGCAATTTTATATTATATTTTTAGGGGTAAATATAACTTTTTTTCCTCAGCATTTTTTAGGTTTGAATGGCATACCTCGTCGTTATTCTGATTATCCGGATGTATTTATTTTTTGGAATATAGTTTCTTCTTTAGGGTCTCTTTTATCTTTAATTGGGGTTGTATTTTTTCTTTTTATTGTTTGGGAGAGTTTGGTTCTTAAGTATTCTATTAATAATCCTTATTTTGTAAGTTCATCTTTAGAATGAATTAATAATATTCCCCCTTTAGATCATACTTTTAATCAACTTAATATGTTGCCAACTTGAAGTATATTATTGTTTCAAGATGGGGTTTCTCCGGTTATAGAACATTTAATTTTTTTTCATGACCATATTATAATAGTAATAATTATAATTATAATTATAGTAGGTTATGTATTGATTAATTCTTGTTTAAATAAATTTTTTAATTTAGGGTTATTTCATGGACAAGGTTTAGAAAGAATTTGAACAGCTATACCTGCTGTTTTTTTATTACTAATTGCATTTCCTTCTCTTCATTTACTTTATTTAATAGAAGAGACAGCTGATTATGATATTACTGTAAAAGTAATGGGTCATCAATGATACTGGTCATATGAATATAGAGATTTAGGATTTAAATCTTTTGATTCTTATATATTATCTGAACCTATATTTCGTTTATTAAATGTAGATAATTCTTTAGTAATTCCTTATATAAGTAATATTCGTATAATTATTTCTAGAATAGATGTAATTCATTCTTGAACAATCCCTTCTTTAGGAGTTAAAGCTGATGCTGTTCCTGGGCGTTTAAATCAATTATTTTATATTTTTAATCGTATAGGAATTTTTAGAGGTCAATGTTCTGAGATTTGTGGGTTGGAAAAGTTTTTTCATCCTTTTCATATAGTTAATATATCTCCTTGACCTTTAATGAGAGGTTTTGGAGCTTTTGCTCTAGTAACTGGATTAATTAAGCTTTTTGTATTTATAGAAAGAGATTTGTTTTTTATATCATTTTATTTATTAATTTTTATTGCTTTATTATGATGACGAGATGTAATTCGTGAAAGAACCTTTCAAGGTTTTCATTCAAGTGTGGTTTTAAAAGGACTTATATTAGGTATAATTTTATTTATTGTTAGAGAAGTTTTTTTTTTTTTTTCTTTTTTTTGAGCTTTTTTTCATTCTAGATTGAGTCCTACGGTAGAATTAGGTTCGGAGTGACCTCCATTAGGAGTATTTCCTTTTAATCCTTTTCAAGTTCCTTTATTAAATACGGTAATTTTACTAGGCTCTGGAGTTAGTGTAACTTGAGCTCATCAGATAATTTTAAAGGAGAATTGAAAAGGGGCTAAAATTTCTTTAATAATTACTTGAATATTAGGAATTTATTTCTTAATATTTCAAGGTTTTGAATATTATATATCTTCTTTTGGTATTAGTGATTCTGTTTTCGGATCTACTTTTTTTATAGCTACTGGATTTCATGGATTTCATGTAATAATTGGGAGATTATTTTTATTTATTATTTGATATCGTTTTTTGAAGTATCATTTTTCTAAAAGACATCATTTTGGGTTTGAGGCTGCTGCTTGATATTGACATTTTGTAGATGTAGTTTGGTTATTTTTATTTTCAGTAGTATATAATTTCATTTTAATTTCAATTAGAATTTTAATTAGAGTAGCTTTTTATACTATTTTAGAACGAAAAATCCTTAGTTACATACAAATTCGAAAAGGACCTAATAAAGTCGGATATTTAGGTTTATTACAACCTTTTAGAGATGCTATTAAACTATTTAATAAAAACTTAATTTCATTAGAATCCATAAATTTTTCTTTATCTTATACCCCCTCATTATCTTTATTAACAATAATTATTATAATCCCAATTATTTCATTTAATTATTCTCTTATAGATAATAAACATAATATACTTTACTTTTTTATTTTATCAAGAATAGGAGTTTATTTTATTCTCTTAATCGGTTGATCCTCTAATTCAAAATACTGTCACTTAGGATCAATTCGAAGTGTAGCACAAATAATTTCTTACGAAGTATCTTTTTTTATAATTATTTTATTTATTGTTATCCTTTCTCAATCTTATTTATTTTCTCAAATAGAAGAATCACAAATACTAATATATTTTTTTTGAGGAAATTGATTCATGCTTTTTATATGACTTATATCTTGTTTAGCTGAAACAAACCGAAGACCTTTCGACTTTGCAGAAGGTGAATCCGAATTAGTTTCAGGATTTAATGTAGAATATATAGGAGGATGATTTGCATTAATTTTCTTAGCAGAATACATAAGAATATTGATTTTAAGAATAATTTCAACAATTATATTTTTCAAAACAATAAAAATTATTTCAATAATAATTCTTCTTATAATTATTATTTTAATTTGAGTTCGAAGAACATTTCCCCGATTTCGATATGATATATTAATAAAATTAAGATGAAAAATCTTTCTACCTTTATCTATAATTTTAATCATTTTTCCCTTTATTATTATATATTTAATTAGATTTCATTTAGTAATAAGAGGGGATGATTGGTTTTTAATTTGGATAGGTTTAGAAGTTAATATAATAATATTTATTATACTTGTATATGAGCGATATAGAATTTATAATATTGAGTCTTGTTTAAAATATTTTTTTATTCAAAGAATATCAGCTTTATTAATAGGAATTTTTTATAATGAATTAATATGTTTAGTAATAAGTTATAAAATTGGGGCTGGACCTTTTTTTTTTTGGTTTCCTTCAATTTGTAATGGAATTTCTTGGATATCTTGTTTTGTTTTAATATGTTTACAGAAAATTATTCCTTTTATTTTATTAACTTTATTTTTATCTTTTTGTTTATTTTTTGTAATTATTGTAAGATTATTTTTTGGGGTTTTTGGGAGATTTAATCAAAAAGATTTAAAACAGTTAATTGCTTATTCTTCTGTTTATCATTTAGGTTGGATAATAATAAGAATAATATCTAATATATTTTGAATAGTGTATTTGATTTTTTATATAATATTATTAGTATATTTTTTTGGTAAAGTGAAAGTAGATTCTTTACTTGATGTAATTAAAATAAAATATAAAAAATGATTTGTTTTAGTAATATTAAGAATAGCAGGGATACCTCCTTTTTTAGGTTTTTTTTTAAAATGGTTTGCTTTTATTAGAATTTTTATTTATTTTTTTTGGTTAGTATTAGTTTTTAGATCCATTGTAATATTTTATATTTATTATCGTGTGATTTATGATGATACAATGAGAATTATTGGTTTTATTGTAGGAATAATAATTATATTAATTATAGAATCTTTATTTTTAGTTGTTTTAGTTTATTTTTTGTTTTTATTATTATATTTAAAATTAGATTTTTATGAGATAATAAGATGTTATGAATGTGGTTTTGATGTTAATTCTGTTTCTCGTGTTGTATTTTCTTATCGTTTTTTTTTACTTTCTATTTTATTTATTATTTTTGATGTAAAAATTTCTTTAATATTACCTATTCCTTATGTAATAGTTTTTATAGGATTTATTTTTGTTTTAATAATAGGATTTTTTTATGAGTATTTTTATGGTTTAATAATAATTTTAAATATAATATTCCAAGATAAATTATCATTCATTTTAATAATACTTTCCTTAATTAGAGTAATACTTATTATTATTTCATCATCTAATTTAAAAAACATCTTCACTACTCCTATTTTAATTATTCTAATATTAACTTTTCTAATCTCTAATATTATTATATTTTATATTTTATTTGAACTAGTCTTAATTCCAACAATAATATTAATTATAAAAATAAGTAAACAACAAGAACGTTTACAAGCTAGAATCTACTTAATAATATACACTATTACAGCTTCTCTTCCACTTTTAATTAATATAATTTTATCATTTTCCACTTTAAATATTTCTATATTAAAACTTAATATAATTATTATATTTATACTAGCTTTCTTAGTAAAAACACCAATATTCTTTACTCATCTTTGATTACCTAAAGCTCACGTAGAAGCCCCATTAGAAGGATCAATAATTTTAGCTGCAATATTATTAAAACTAGGGGGATATGGATTAATTCGTTTCCTACCAATATGTATTAAAAAAATAAATTCATTAAGAAACTGAATTATTAGAATTAGTTTTATTGGAGCATGTATAACAAGTATAAACTGTATTCGACAAAAAGATTTAAAATCCTTAATTGCTTATTCCTCCGTAGCTCATATAGGATTTGTTTTATTAGGATTATTTTCAATAATAAAAATAGGATTAATAGGAGCAATTCTTATAATAATCGCCCATGGCTTATCATCCTCAGCTCTTTTTTTACTTACTAATGACTTATATTTCAAACATCACTCACGAAACATTATATTATTCAAAGGAATAATTTCCATCTCTCCTAATATTACATTTTGATGATTTATATTTTCAATAATTAATATTTCAGCTCCTCCTACAATCAACACCATAAGAGAAATCTTTATTATAATAAGAACTCTTATTTGAAATAAAATAACATTAATTATAATTTTTATTTCATCAATTATAGTTACTTCTTTTTCTATAATAATATATTTAAACATCTCACATAATTTTTTAATTCAAACTCCTCATAAAATTTTTCTATCTTTATTTATTCATTTAACACCTCTAATTATTTTAATTATAAAAATAGAAATAATAATTACCTTAAGAATTTTAAGAATATGTTGATGACGAAAAAACATCTTAATTATAATTCTTAGATTAGAAATATTATTAATCTCATTATTTTTTCATATTCTTCCTTCATTAATAATTATATTAACAATGATAGTTAGAGGATCAAGAATAAGATTAAGAATACTAATTTCTTTATCAAATTCACATAAATCTTCAAACTCAATTTTCATTTTAATTTTATCAATAGCTTTATTATTATTAACATTTATATTATTTAATAATATTTTTATCTATTTTACTTTACCTATCGAAATTATAATTTCCTTCCAAATACAAATTAGAACAATACTAGATTGAATATCATGTATATTCATAAGAACTGTACTAATAATCTCAAGAATAATCCTAATATATAGAATATATTATATCCCTAACAAAGAACATAAACAATTTTTCCTTATATTAATAATATTTATTTTATCAATAATAATTTTAATTCTAAGAAACAATATTTTATTAATGTTATTATCTTCATATATTCTAGTAATTTACTACCAAAATTATTCTACAGCTAGATGTGGTTCAATTACCCTTTTAAGAAACCGTATCGGGGATATTATAATTCTATTATCTATTAGAATACTTTTATCTTTAATAAACTGAGAATTAAATAACGAATCATTTCTTCTAATTTTAATCATATTAATATTAGCTAGATGCACAAAAAGAGCACAATTTCCATTTTCAGCCTGACTTCCAATAGCAATATCTGCTCCTACTCCTATTTCAGCCTTAGTCCATTCCTCAACATTAGTTACAGCAGGTATTTATTTAATAATTCGAATATCTCATCCTATAATATTAATTTCCCTTATAATAATTTCTTCAATCACAGCTTTATATGCTGGAATATCAGCTAACTGAGAACAAGATATAAAAAAAATTATTGCTTTATCCACTCTTAGCCAAATAGCCATAATAATATTTGCAGTATCAATAAAATCAAGACCACTGAGATATTTTCATTTAATTATTCATGCATATTTTAAATCTCTAATATTTATATGTGCTGGAATTATAATTCATGAATCATCATATCAAGATATACGTATAATAAAGAATTCAAATTTTAATCCTTCAATTAATTCAATCTTAGGAATTTCCAATATAGCCTTAATAGGATTACCATTCACTTCAGGATTTTTTTCAAAAGACTCTATTATTGAAAACATGATTTCATCAAAACTAGAATCTTTATTAACATTAATAATAATTATATCAATCGGAATAACCTCATCATATTCCCTTCGAATAATATATTTATCAAACAAATCATTAATTAAACCAGATTCTATTAATCATACTAATATTTATTCTAATAACCCTATTATCTTAATAAGAACAACTCCTATTATTTTAGGAACTTTAATACTATGAATAATGAATCCACAACACATATTTATATTTCCAAACTATTATAAAATATTAATTATTATAACTTTAATTACAGGTTTTCTAATCGGAATATTACTTTCTTTCAAAAGATATTTATATAAATCATTAGGACAATCATCAATCTCATTATGATTTACCCACTTTTTATCTACATCTACATCATTTTACCCTTTAATAAATATCTCATTTGAAAATGATAAAAACTGACAAGAAAATTATGGTCCTAATAAATCTTTCAATAAAACTTCAAAAATATCTTTATTTCCAGAAACTTCAAAATCTTTATTAACTCTTATAATAATTTGTTTACTTCCTATAATAAGTTTGATTTTTTTATTAGGTGTATTTTTTTTGGTTAGATTGCAACCTGTATTTATGGTTAGAATTTTAATTTTTATAACTTTATTTTATTCTTATTTGATTTATGAAGTAATTGGAAGATTTTGATTTAGATATATATTATTAATAGTTATATTAAGAGGAGTATTAGTAATTTTTACATATATAGTTAGTTTGATTCCTAATGAAAGTTTTGAAATTTATTTAATAGTTTTATTGAGATTTATAATAGTTTTTATTATAGATATGAGAGTAATTAGAATAGATTTATGGGTTTCTTATTTAGGTTTGTTTAGTTTTTTTTTAGTATCTTTTTTGTTAGGTATTATATTATTAGTGGTGGTAATAAGATATATAAGTGGTTCTTTTCGTTCTTCTAGTATCAAGATCCCGAATTTTTGAGATCTAAATTTATTACAGAAATTAAACGTTTTTTATAAGTTAAAGTATTCAAGTTTTAAAACTAAAATTAGTAAAGACTGTTTAACAAAAACATTTCCATTATTAATGGTAAATCTGCTCAATGAGTGCTAAGGTAGCATAATCATTTGTCTTTTAATTAAAGACTAGATAAAAGATTTAACATTTCTTAAAAATAAAAAGACTTTTATAAAAAAGAAAGACGATAAGACCCTATTGAATTTTACTAAAGTTTAACTGGGGCAGTAAATCAATTATTATTTTAACAAATTACCTTAGGGATAACAGCGTAATAAAATTTTTAAGATCTTATTAAAATAAAGATTGCGACCTCGATGTTGATTTAATATGAAAGTCTGTTCGACTTTTAAATAATTACATGATTTGAGTTCAGACCGGTGTAAACCAGGTCGGTTTCTATCTTCTAGTACGAAAGGACCTAAGATTTTAAAATAGTGCCAGCAGTTGCGGTTATCCTTTTAGTAAATAGGATTAGAAACCCTAGTATATTTTATTAGAGGAACTTGTTTCATACGATAAACCCCGATCAATTTTACTTTTTATATATCGCCATTAGGTCAAGGTGTAATTCACATTAAAGAATGAGTTACATTAAAGGATTTAAAAGTATAATATTTATCCTTGAAATGTGCACATATCGCCCGTCACCCTTATTAAGGTAAGTCGTAACACAGTTGATATTTTGGAAAAAGTATCAAG
>Oxyopidae_Oxyopes_licenti
ATAAGTTTATTTTCAGTATTTGATCCAACTTCTTATTTTGGTATAAGATTAAATTGATTAATTGTTTTTATAATTTTATTATATTTTCCTATAAAGTTTTATTTAATTGAAAGTGGATTAATATCTATTTTTAAAATTTTATTTATAAGAGTAAGAAAAGTTTTTAAAGAAGTTTCAATTCCAAATCATATAGCGTTGAATTTTTTATGTGTAATAACATTTATTTATTTAGTTTTTAGAAATATATTAGGATTATTTCCATTTATTTTTACTATAACAGCTCATCCTTTAATTACATTAGGATTAGGAGTTGTTTTTTGAATATCATTTTTTTTAATAGGATTTTCGTTTAGTTTTAAAAATAGATGTGCTCATCTAGTTCCAGAAGGAAGTCCTATAATTTTAGCTCCTTTAATAGTATTAATTGAAAGAATTAGTCATTTAATTCGACCTTTTACACTTTCTATTCGATTAGCTGCTAATATAATGGCAGGACATTTAATTATAGGATTATTATCTAGAATTAGAATAGTAAGTGTAATTGGTTTTGTTAGATCTTTAATTTTACAAAATATTCTTTTAATCTTAGAATTTGGAGTTACAGTTATTCAAGGATTTGTATTTAGAATTTTATTGTTATTATACGCGTTAGAAATACCTATATTTTGAAAAAGTTCTATTTTAATGAGTTTTATATTATTGTTAGTTTTAATTATTTTTTATAATCGTAAAGAAAATAAATTATTAATAATTATAAATAATTCTTTAGTTGATTTACCTTCTCCTTCTAGTTTAAGATATTTTTGAAATTTTGGTTCTTTGTTAGGTGTATTTTTAATAGTTCAGATTTTATCTGGCTTATTTTTATCTTTTCATTTTAGAGGGGATGTAAATTTGTCTTTTTTTAGAATTATTCATATAATGCGAGATGTAAATTATGGATGATTATTACGAGTAATTCATGCTAATGGTGCTAGAAGAGGTGTGAGAATTTTATTATTGTCTATGGCTACTGCTTTCTTAGGATATGTTTTACCTTGAGGGCAAATATCTTTTTGGGCTGCTACTGTAATTACTAATTTACTATCAGCGATTCCTTATGTAGGAGTATTATTAGTAGAATGAATTTGAGGTGGATTTTCGGTTAGTAATCCTACTTTAACTCGATTTTTTGCTTTTCATTTTATTTTACCTTTTGTTATTCTTTTTTTTGTTATTTTACATTTGTTTTTTCTTCATGAAAAAGGGTCTAGAAATCCTCTAGGATTAATAGGAAGAGATAAAATTATATTCCATCCTTATTATGTTTTTAAGGATATTTTTGGATTTAGATTTTTTTTTATATTTTTTATAATAATTTGTTTATTATATCCTTATATTTTTATGGATGTAGAAAATTTTATTTCTTCTAATCCTCTAGTTACTCCTGTTCATATTCAACCTGAATGATACTTTTTATTTGCTTATACTATTCTTCGTTCAGTTCCTAGAAAAATTGGGGGAGTTGTTGCATTAGTTATATCAGTATTAATTTTATACTTTTTACCTTTTTTTTTAAAACATCGTTTTCGAAGAACATTTTATTTTTTTATAAAATTTATGTTTTGAATTTTTTTTGTTAATTGATTACTTTTGACTTGAATTGGAGCTTGTGTAGTTCTGCGATGGTTTTATTCAACTAATCATAAAGATATTGGAACTTTATATTTAATATTTGGAGTTTGGTCAGCTATAGTAGGAACAGCAATAAGAGTTTTAATTCGTATAGAATTAGGTCATTCTGGAAGAATATTAGGAGATGATCATTTATATAATGTTATTGTTACTGCTCATGCTTTTGTAATAATTTTTTTTATAGTTATACCAATTTTGATTGGTGGATTTGGAAATTGATTAGTTCCTTTAATATTAGGGGCTCCTGATATATCATTTCCTCGAATAAATAATTTATCATTTTGATTACTTCCTCCTTCTTTATTTTTATTATTTATATCTTCTATGGTTGAAACAGGGGTAGGAGCCGGGTGAACAGTGTATCCTCCTTTGGCTTCTAGTACTGGTCATATAGGAAGATCAATAGATTTTGCTATTTTTTCTTTACATTTAGCTGGTGCTTCTTCTATTATAGGAGCTGTAAATTTTATTTCTACTATTATTAATATACGGTTAATGAGAATAGAAAAAGTTCCTTTATTTGTGTGATCTGTTTTTATTACTGCCATTTTATTATTATTATCTTTACCTGTTTTAGCAGGAGCTATTACTATATTATTGACTGATCGAAATTTTAATACTTCTTTTTTTGATCCTGCTGGGGGAGGAGATCCTATTTTATTTCAACATTTATTTTGATTTTTTGGTCATCCTGAAGTATACATTTTAATTTTACCTGGATTTGGAATTGTGTCTCATGTAATTAGATCTTCTGTTGGAAAGCGAGAACCATTTGGAAGATTAGGAATGATTTATGCTATAGTAGGTATTGGAGGAATAGGATTTGTTGTGTGAGCACATCATATATTTTCAGTAGGTATAGATGTTGATACTCGAGCTTATTTTACTGCAGCTACTATAATTATTGCTGTTCCTACTGGAATTAAGGTTTTTAGTTGAATAGCTACTATTCATGGTTCTTATTTTAAAATAAGAACTCCTATAATATGAAGTATTGGATTTGTATTTTTATTTACTTTAGGAGGGATTACTGGAGTTGTTTTATCTAATTCATCGTTAGATGTAGTATTACATGATACATATTATGTAGTGGCTCACTTTCATTATGTTTTAAGAATAGGAGCTGTATTTGCTATTTTAGCTGGAATTACTTATTGATTTCCTTTGTTTTTTGGAATAGTTTTAGGAGAGAAAATAACTAAGCTTCATTTTTTTGTAATATTTTTAGGTGTAAATTTAACATTTTTTCCTCAACATTTTTTAGGATTAAATGGAATACCTCGTCGTTATTCAGATTATCCTGATGCTTTTATTTTTTGAAATATAATTTCATCTATAGGTTCTATTTTATCTTTATTTGCAGTAATATTATTTATATATATTGTTTGAGAGGCTATAGTTTTAAAGTTATTTGGTAGTAATGAGTATCATGTTAATTCATCTTTAGAATGAATTAATAACATTCCACCTTTAGATCATACTTTTAATCAATTGAATTTATTGCCAACTTGAAGATCTTTATTATTTCAAGATGGGGTTTCTCCAGTAATAGAGCATTTAATTTTTTTTCATGATCATATTATAATAGTAATAATTATAATTATAATTATAGTGGGTTATGTACTTGTTAATTCTTGTTTTAATAAGTTTTATAATTTAGGAATATTTCAGGGACAGGGACTTGAAAGAATTTGAACTGCAATACCTGCTATTTTTTTATTGTTTATTGCCTTTCCTTCTTTACATTTATTATATTTAATGGAAGAAAGATCAGATTATGATATTACAATTAAGGTAATAGGTCATCAATGATATTGATCTTATGAATATAGAGATTTAGGATTTAAATCATTTGATTCTTATATATTGTCAAGTGCAATATTTCGATTATTAAATGTAGATAACTCTTTAGTTATTCCTTTTAATAGAAATATTCGAATAATTATTTCAAGAATAGATGTAATTCATTCTTGAACTATTCCTTCATTAGGTGTAAAGGCAGATGCTGTACCTGGTCGACTAAATCAATTATTTTATGTATTTAATCGAATAGGTTTATTTAGTGGACAGTGTTCTGAAATTTGTGGTTTGGAAAAGCATTATCATCCTTTTCATATAGTAAATATATCTCCTTGACCTTTAATAAGAGGATTAGGAGCTTTGGTATTAGTTGTAGGTTTAATTAAGCTTTTTGTTTTTTTTGAAAGAGATTTAATATTTAGATCATTTTATTTATTAATTTTAGTAACAATAATATGATGACGTGATGTAATTCGAGAAAGTACCTTTCAAGGATTTCATTCAAGTGTGGTGTTAAAAGGACTTATATTAGGTATAATTTTATTTATTGTAAGAGAAATTTTTTTTTTTTTTTCTTTTTTTTGGGCTTTTTTCCATTCTAGATTGAGACCGTCAGTAGAATTAGGAATTCAATGACCTCCAATAGGAGTATTTCCTTTTAATCCTTTTCAGGTTCCTTTATTAAATACTGTTATTTTATTAAGATCTGGAGTTAGAGTTACTTGAGCTCATCAGATAATCTTGAAAGAAGATTGAGAAGGTGCTAAAATTTCGTTAATAGTTACATGAATATTAGGTGGATATTTTTTAATTTTACAAGGATTTGAGTATTATATATCTTCTTTTGGAATTAGAGATTCTGTATTTGGGTCTACTTTTTTTATAGCTACGGGATTTCATGGATTTCATGTTATTGTTGGAAGAGTATTTTTATTTATTATTTGATATCGTTTCTTAAATTATCATTTTTCTAAAAGTCATCATTTTGGGTTTGAAGCTGCTGCATGATATTGACATTTTGTTGATGTTGTTTGGTTATTTTTATTTTCTGTAGTGTATAATTTTATCTTAATTTCAATTAGAATTTTAGTAGCTGTAGCTTTTTATACTATTTTAGAACGAAAAATTCTTAGATATACTCAAATTCGAAAAGGACCTAATAAAGTAGGATTAATTGGACTCCTTCAACCATTTAGAGATGCTATTAAATTATTTAATAAAAACCTAATTTCTATAGAATCAATAAACTTTATATTATCATATACCCCATCACTATCATTACTTATTATAATTATAATAATTCCAATTATTCTATTTAATAACTCATTAATAGATAATAAACATAATATATTATACTTTTTTATTTTATCAAGATTAGGAGTATACTTTATTTTATTAGTAGGATGATCATCAAATTCTAAGTATTCATATCTAGGAGCAATTCGAAGAGTTGCTCAAATAATTTCTTATGAAGTATCATTTTTCATAATTATTTTATTTATTGTTATTTTATCACAATCTTATGCATTTACTCAAATAGAAGAATCACAAAAATTATTACATTTTTTTTGGGGAAATATATTTATTATATTTATATGATTAACATCCTGTTTAGCAGAAACAAATCGAAGTCCTTTTGACTTTGCAGAAGGAGAATCAGAATTAGTTTCCGGATTTAATGTAGAATACATAGGAGGTTGATTTGCATTAATTTTTTTAGCAGAATATATAAGTATATTAATTTTAAGAATAATTACTACTATTATATTTTTTAAAAGCATCAAAATCTTCTCAATATTAATTTTAATAATTATCATTATTTTAATTTGAGTTCGAAGAACATTTCCTCGATTTCGATATGATATATTAATAAAATTAAGATGAAAAATCTTTTTACCAATATCTATATTAACAATTATTATACCATTTTTAATTATATATTTTATTAGATTTCATTTAGTAATAAGATCTGATGATTGATTTTTGATTTGATTAGGATTAGAAATTAATATAATAATATTTATTATAATTATTTATGAACGATATAGAATATTTAACATTGAATCTTGTATAAAATATTTTTTCATTCAAAGAATATCTGCTATTTTATTAAGTTTGTTTTATAAAGAAGTAGTTTGTTTAGTTATAAGATATAAGGTTGGAGCTGGACCTTTCTTTTTTTGATTTCCTTCTCTTTGTAGAGGAATTTCATGGATATCTTGTTTTATTTTAATGTGTTTTCAAAAAATTATTCCTTTTATTTTATTAAGAATATTTTTATCTGGTTTGGTTTTTTATATAATTATATTAAGTTTATTTTTTGGTATCATAGGAAGATTTAATCAGAGAGATTTAAAGCAATTAATTGCTTATTCTTCAGTATATCATTTAGGATGAATATTATTAAGATTAATATCTAATGAATTTTGAATAATTTATTTGATTTTATATGGAATATTAATTATTTATTTTTTTTATATAAAAAAAATAAATAATTTGTTTGATGTAATTAAAATGAAGCATAAAAAGTGATTTGTAATAATGATGTTAAGAATAGCAGGAATACCTCCTTTATTAGGATTTTTTTTAAAATGATTTGCTTTTATTACAATTTTTATATCTTTTTTTTGATTTATTTTAGTTTTAAGTTCTGTAGTGATATTTTATGTATATTATCGAGTTATTTATGATGATTTTATTACAATTGTTGGAATTGTTATTGGATCTGTAATTATATTTTTATTTGAATCTATTTTATTAGTATTTTTGGTTTATTTTTTATTTTTATTGGTCTGTTTAAGGTTAAGATTAATAGAAGTTATAAGATCATATGAATGCGGGTTTGATATTAATTCTTTAGTTCGATTTGTGTTTTCCTATCGGTTTTTTTTATTAGCTATTTTGTTTATTATTTTTGATGTAGAAATTTCTTTAATGTTACCTATTCCGTATTTAATAATTTTGATGGGTTTTATATTGGTTTTAATAGTTGGATTATTATATGAATACTTTTTTGGAATAATTACCTTAATAAAAATTATATTTCAAGATAAATCATCCTATATTTTAATTATATTATCGCTAATAAGAGTAATATTAATTATTTTATCATCATTTAATTTAAAAAGTATTTTTATAACTCCTATTTTATTAATTCTTATTTTAACTTTTTCAATTTCAAACTTAATTATATTTTATATTTTGTTTGAACTAGTTTTAATTCCAACCATAATATTAATTATAAAAATAAGAAAACAACAAGAACGTCTTCAAGCTAGAATTTACTTAATAATATATACTATTACAGCATCTCTTCCATTACTTATTAATATTATTATTTCATTCAATATACTTAATATTTCATTATTCAAATTAAATATAATTATTATATTTATAATAGCTTTTCTAGCCAAAACTCCAATATTCTTTACCCATATTTGATTACCAAAAGCTCATGTTGAAGCACCTCTTGAAGGATCAATAATCTTAGCTGCTATATTATTAAAATTAGGAGGATATGGTTTAATTCGATTTATTCCTTTATGTATTAAAAAAATAAATTCAATTAATAACTGAATTATTAGAATTAGATTAATAGGAGCTACTTTAACTAGACTAAATTGCATTCGACAAAAAGATCTTAAATCATTAATTGCTTATTCTTCAGTAGCCCATATAGGATTTGTATTGTTAGGATTATTTTCAATAATAAAACTAGGAATAATAGGAGCAATTTTAATAATAATTGCTCATGGATTATCATCGTCAGCTTTATTTTTATTAACAAATGATTTATATTTAAAATATCATTCTCGAAGAATCGTTTTATTTAAAAGATTAATTTCAATTTCTCCTAATATTACCTTTTGATGATTTATATTTACCATAGTAAATATTTCAGCCCCTCCTACTATTAATACAGTAAGAGAAATTTTTATTATAATAAGAACATTAATATGAAATAAAATAACAATAATTATAATTTTTTTATCTTCTATTGTAGTAACTTCATTTTCAATAATAATGTTTTTAAATATTTCTCATAACCCTTTAATCAATACTCCATATAAAATTTATTTGTCTTTATTTATCCATTTAATTCCATTAATTATTTTGCTTATAAAAATAGAAATAATAATTATAATTAGAATTTTAAGAATATGCTGATGACGAAAAAACATTTTAATTATACTATTAAGATTAGAATTATTGTTAATTTCATTATTCTTTTTTATTTTTCCATCAATAATAATTATACTTACAATAATAGTAAGAGGATCCAGCATAAGATTAAGTATATTAATTTCATTATCAAATTCACATAATTCTTCTAGTTCAATTTTTATTATTTCAATTTCTTTAATTCTTTTTTTAATATTATATTTATTATTTTATAATACCTTTCTATATTTTACAATTCCATTAGAAGCTATAATATCATTACAAATCCAATTAACAACAATACTAGATTGAATATCCTGTTTATTTATAAGAACAGTGTTAATAATTTCAAGAATAATTATAATTTTTAGAATATATTATATCCCAAAGAATGAATATAAACAATTTCATTTAATGTTAATAATATTTATTTTATCAATAATAATTTTAATTTTAAGAAACAATTTATTTTTAATATTATTATCTTCTTATATTTTAGTAATCTACTATCAAAATTGATCTACAGCTAGCTGTGGGTCAATTACACTTCTTACAAATCGTACTGGAGATATTTTAATTCTTTTATCAATTAGAATATTATTATCAACATTAAATTGAGAATTGAATAATGAAATATTTTTAATAATTCTATTTATATTAATATTAGCTGCATGTACTAAAAGAGCTCAATTTCCTTTTTCAGCTTGATTACCTATAGCAATATCCGCCCCCACTCCTATTTCAGCATTAGTTCATTCCTCCACTTTAGTAACAGCAGGAATTTATTTAATAATTCGAATTACACATCCTTACATTTTAATTTCTTTAATATTTATTTCCTCAATTACAGCATTATATGCTGGACTTTCAGCTAATTGAGAACAAGATCTAAAAAAAATTATTGCATTATCTACTTTAAGACAAATAGCAATAATAATATTTGCAATTTCAATTAAATCAAATTCATTAAGATATTTTCACCTTATTATTCATGCTTATTTTAAATCATTGATATTTATATGTGCAGGAATTTTAATTCATGAATCATCATATCAAGATATACGCTTAATAACTAATTCAAATAATAATCCAGCAATTAATTCCACATTAGCTTTAACTAATATAGCTTTAATAGGACTCCCTTTTACATCTGGATTTTTTTCTAAAGATAACATTATTGAATTCATAATTACCACAAAACTAGAATCAGTTTTGTCATTTATAATAATTTTATCAATTGGAATAACTTCATCATACTCTTTACGAATAATATATTTATCAAGTAAAATTCTAATTAAATCAGACTCTTTCAATCATACTTCATTTTATTCTAATTTTCCATTAATAATTATAAGAATTACTCCTTTAGTTTTAGGAACTTTAATATTATGAATCATAAAACCCCAAAGCATATTTATTTTCCCAAATTATTATAAATTTTCAATTATAACTTCACTTATATTAGGATTCACCTTAGGAATAATATTATCTTTCAAGAGATTTTTTTATAAATCAATAGGACAATTTTCACTTTCATTATGATTTACTCATTTTATTTCAACATTTAATTACTGATTTCCTTTAATGGTAATCTCATTTAATAATGATAAAAATTGACAAGAAATGTATGGACCAAACAATTCATTTAAACAAACAATAAAAATATCTATAATTCCAGAATCCTCAAAATCATTAATAATATTGTTAATAATTTCTTTAATTCCATTAGTAAATTTAATTTTTTTGTTAGGGGTATTATTTATTATTAGATTACAACCGGTATTTATAGTTAGAATTTTAATTTTTATTACTCTTCTTTATTCTTATTTAATTTATAAAGTAATTGGTACTTTTTGATTTAGATATATATTATTAATAGTTATGTTAAGAGGAGTATTAGTAATTTTTACATACATAGTAAGATTAGTTCCTAATGAAAGTTTTGAAGTAGTTTTAGTTATTTTATTAAGATTTATAAGAATATTTTTAAATGATATAGGTATTATAAGAATAGATTTATGAGCTTCATATTTAGGTAGATTTAGATTATTTTTAGTTATTTTCTTATTAGCAGTTATATTATTAGTAGTTGTAGTAAGATGTATAACTGGAAGTTTTCGGTCCTTTAGTATCAGGATCCCGAAATTTTAAGATCTAAACTCATTATTGAAATTAAACGTTTTTTGTAAGTTATAATATTCAAGTTTAATAACTTAAATAAGTAAAGACTGTTTAACAAAAACATCTCTATTATTAATAGTAAATCTGCTCAATGAGTGCTAAGGTAGCATAATCATTTGTCTTTTAATTAAAGACTAGACAAAAGATTTAACATTTCTTAAAAGTAAAAAGACTTTTATAAAATAGAAAGACGATAAGACCCTATTGAATTTTACTTTAGTTTAACTGGGGCAGTTAATTAATAAATATTTTATTAAATTACCGTAGGGATAACAGCGTAATAAAATTTTAAAGATCTTATAAAAATAATAATTGCGACCTCGATGTTGATTTAATATGAAAGTCTGTTCGACTTTTAAAAAATTACATGATTTGAGTTCAGACCGGTGCAAACCAGGTCGGTTTCTATCTTCTAGTACGAGAGGACCTAAGAATTCATGAAAGTGCCAGCAGTTGCGGTTATCCTTTTAGTAAATAGGATTAGAAACCCTAGTATATTTTACTAGAGGAACTTGTTTATTACGACAACCCCCGATAATTTTTACTTTTTATATACCGCCATTAGGTCAAGGTGTAATTTACATTAAAGAATGAGTTACATTAAAGGATTTAGAAGTATAATATTAAAATTTGAAATGTGCACATATCGCCCGTCACCCTTATTAAGGTAAGTCGTAACATAGTTGATATTTTGGAAAAAGTATCAAG
>Oxyopidae_Oxyopes_sertatus
ATAAGTTTATTTTCGGTATTTGATCCTACTTCTTATTTTGGCTTAAGATTAAATTGATTAATTGTTTTTATAATTTTATTGTATTTTCCTATAAAGTTTTATTTAATTGAAAGTGGATTAATATTAATTTTTAAAATTTTATTTGTTAGAGTAAGTAAGGTTTTTAAAGAAGTTTCTATTCCAAATCATATAGCATTAAATTTTTTATGTGTAATAACGTTTATATATTTAGTGTTTAGTAATATACTAGGTTTATTTCCATTTATTTTTACTATAACGGCTCATCCATTAATTACATTAGGATTAGGAGTTGTTTTTTGGTTGTCATTTTTTTTAATAGGATTTTCATTTAGATTTAAAAATAGATGTGCTCATCTAGTACCAGAAGGTAGTCCTATAGTTTTAGCTCCTTTAATAGTATTAATTGAGAGAATCAGTCATTTAATTCGACCTTTTACTCTTTCTATTCGATTAGCGGCTAATATAATGGCGGGCCATTTAATTATAGGATTATTATCTAGAATTAGAATGATTAGTGTATTTGGTTTTACTAGATCTTTAATTTTACAAAATATTCTTTTGGTGTTAGAATTTGGAGTAACAGTTATTCAAGGATTTGTTTTTAGAATTTTATTATTATTATATGCATTGGAAATACCAATATTTTGAAAAAGATCTGTTTTTATAGGTTTTATATTATTATTAGTAATAGTAGTCTTCTATTTTCGAAAGGAAAATAAGTTATTGATAATTATAAATAATTCTTTAGTTGATTTACCTTCTCCATCTAGTTTAAGATATTTTTGAAATTTTGGTTCTTTGTTAGGTGTATTTTTAATGGTGCAGATTTTATCTGGTTTATTTTTATCTTTTCATTTTAGAGGAGATGTAAATTTGTCTTTTTTTAGTATTATTCATATAATACGAGATGTAAATTATGGATGATTGTTACGAGCTATTCATGCTAATGGTGCTAGAAGAGGGGTTAGAATTTTATTATTATCTATGGCTACGGCTTTTTTAGGGTATGTTTTGCCTTGGGGGCAAATGTCTTTTTGAGCTGCTACAGTGATTACTAATTTATTATCGGCTATTCCTTATGTAGGAGTATTATTGGTAGAGTGAATTTGAGGGGGATTTTCGGTAGGAAATCCTACTCTGACTCGATTTTTTGCTTTTCATTTTATTTTACCTTTTGTAATTTTGTTTTTTGTTATTCTGCATTTGTTTTTTCTTCATGAGAAAGGATCTAGAAATCCTTTAGGATTAATGGGTAGAGATAAAATTATATTTCATCCTTATTATGTTTTTAAGGATATTTTTGGATTTAGTTTTTTTTTCATGTTTTTTATAGTGATTTGTTTGTTGTATCCTTATATTTTTATGGATGTGGAAAATTTTATTTCTTCTAATCCTTTAGTTACGCCTGTTCATATTCAACCTGAATGATATTTTTTGTTTGCTTATACTATTCTTCGTTCTGTACCAAGAAAGATTGGGGGAGTTGTTGCGTTGGTGATATCAGTATTAGTTTTGTATTTTTTGCCTTTTTTTTTAAAACATCGTTTTCGAAGAACTTTTTATTTTTTAATAAAATTTTTATTTTGAATTTTTTTTGTAAATTGAGTGCTTTTAACTTGAATTGGGGCTTGTGTAGTTCTGCGATGATTTTATTCAACTAATCATAAGGATATTGGAACTTTATATTTAATATTTGGGGTTTGATCGGCTATAGTTGGAACGGCAATAAGAGTATTGATTCGGATGGAATTAGGGCATTCTGGGAGAATATTAGGGGATGATCATTTATATAATGTGATTGTTACTGCTCATGCTTTTGTAATAATTTTTTTTATAGTTATACCAATTTTAATTGGTGGGTTTGGAAATTGATTGGTTCCTTTGATATTAGGGGCTCCTGATATGTCTTTCCCTCGAATAAATAATTTATCGTTTTGATTACTTCCTCCTTCTTTGTTTTTATTATTTATATCTTCTATGGTTGAAACTGGGGTTGGAGCAGGATGAACGGTTTATCCTCCTTTAGCTTCGACTACTGGTCATATAGGAAGATCAATAGATTTTGCTATTTTTTCTTTACATTTAGCTGGTGCTTCTTCTATTATAGGGGCTGTAAATTTTATTTCTACTATTATTAATATACGATTAATAAGAATGGAAAAGGTTCCTTTGTTTGTCTGATCTGTTTTTATTACTGCTATTTTATTGTTGTTATCTTTACCAGTATTAGCTGGAGCTATTACTATGTTATTAACTGATCGAAATTTTAATACTTCATTTTTTGATCCTGCAGGGGGGGGAGATCCTATTTTATTTCAACATTTATTTTGATTTTTTGGACATCCAGAAGTATATATTTTAATTTTACCTGGATTTGGAATTGTTTCTCATGTAATTAGATCTTCTGTGGGAAAGCGAGAACCGTTTGGAAGATTAGGAATAATTTATGCTATAGTAGGAATTGGGGGTATAGGATTTGTTGTTTGAGCACATCATATATTTTCGGTAGGAATAGATGTAGATACTCGAGCTTATTTTACTGCGGCTACTATAATTATTGCTGTCCCAACTGGGATTAAGGTTTTTAGTTGAATAGCAACAATTCATGGTTCTTATTTTAAAATAAGAACTTCTATAATATGATGTATTGGGTTTGTATTTTTATTTACTTTAGGTGGTATTACTGGGGTTGTTTTATCTAATTCATCGTTAGATGTAGTATTACATGATACATATTATGTAGTAGCTCATTTTCATTATGTATTAAGAATAGGAGCTGTATTTGCTATTTTAGCTGGAATTACTTATTGATTTCCTTTATTTTTTGGAGTAGTTTTGAAGGAGAAAATGACTAAGCTTCATTTCTTTGTTATGTTTTTAGGAGTAAATTTGACATTCTTTCCTCAACATTTTTTAGGATTAAATGGGATACCACGTCGATATTCAGATTATCCTGATGCTTTTATTTTTTGAAATATAGTTTCTTCTATAGGTTCTATTTTATCTTTATTTGCTGTTATACTATTTATATATATTGTTTGAGAAGCTATAATTTTAAAATTATTTGGGAATAATGAATATTTTGTGAGTTCTTCGTTAGAATGAATTAATAATATTCCTCCTTTAGATCATACTTTTAATCAATTGAATTTATTGCCAACTTGAAGATCTTTGTTGTTTCAAGATGGAGTTTCTCCAGTAATAGAACATTTAATTTTTTTTCATGATCATATTATAATAGTAATAATTATAATTATAATTATGGTAGGATATGTATTAGTGAATTCTTGTTTTAATAAATTTTATAATTTAGGAATGTTTCAAGGTCAGGGGCTTGAAAGAATTTGAACAGCAATACCTGCTGTATTTTTGTTATTTATTGCTTTTCCTTCTTTACATTTGTTATATTTGATGGAAGAAGGAGCTTCTTATGATATTACGGTTAAGGTTATAGGACACCAATGGTATTGGTCTTATGAATATAGAGATTTAGGATTTAAGTCTTTTGATTCATATATATTATCAGGTGTAATATTTCGATTGTTAAATGTTGATAATTCATTAGTTATTCCTTATAATAGAAATGTTCGAATAATTATTTCAAGAATAGATGTAATTCATTCTTGAACTATTCCTTCTTTAGGTGTAAAGGCTGATGCCGTACCTGGTCGATTAAATCAATTGTTTTATATTTTTAATCGTGTAGGATTATTTAGTGGACAATGTTCAGAAATTTGTGGTTTGGAAAAGCATTATCATCCTTTTCATATAGTAAATATATCTCCTTGACCTTTGATAAGAGGATTTGGAGCGTTGGCTTTAGTAGTTGGATTAATTAAACTTTTTGTTTTTTTTGAAAGAGATTTATTATTTAGATCATTTTATTTATTAGTATTAGTAGCGTTATTATGATGACGTGATGTTATTCGGGAAAGTACCTTTCAAGGTTTTCATTCTAGTGTGGTGTTGAAAGGACTTATATTAGGGATAATTCTATTTATTGTAAGAGAAATTTTTTTTTTTTTTTCTTTTTTTTGAGCTTTTTTTCATTCTAGATTGAGACCGGCAGTAGAATTAGGAGTTCAGTGACCACCTATGGGTGTGTTTCCTTTTAATCCTTTTCAAGTTCCTTTATTAAATACGGTTATTTTATTAAGATCTGGTGTGAGAGTTACTTGAGCTCATCAAATGATTTTAAAGGAGGATTGAGAAAGAGCTAAGATGTCTTTAATAGTTACGTGAATATTGGGTTTATATTTTCTTATGTTGCAAGGTTTTGAGTATTATATATCTTCTTTTGGAATTAGAGATTCTGTATTTGGTTCTACTTTTTTTATAGCGACTGGATTTCATGGATTTCATGTAATTGTGGGAAGAGTGTTTTTATTTATTATTTGATATCGGTTTTTAAATTATCATTTTTCTAAAAGTCATCATTTTGGGTTTGAAGCTGCTGCTTGATATTGACATTTTGTGGATGTGGTTTGGTTGTTTTTGTTTTCTGTAGTATATAACTTTATTCTAATTTCAATTAGAATTTTAGTAGCAGTAGCTTTTTACACTATTTTAGAACGAAAAATCCTTAGATATACTCAAATCCGAAAAGGTCCAAATAAAGTAGGACTAATTGGATTACTTCAACCATTCAGAGACGCAATTAAACTTTTTAATAAAAATTTAATCTCCTTAGAATCAATAAATTTTATACTATCATATACCCCATCATTATCCTTACTCATTATAATAATAATAGTCCCTATTATTTTATACAATAATTCATTAATAGACAATAAACACAACATATTATACTTCTTTATTTTATCAAGACTAGGAGTATATTTCATTTTATTAGTAGGATGATCATCTAATTCAAAATATTCATATCTTGGGGCAATTCGAAGAATTGCTCAAATAATTTCTTACGAAGTATCTTTTTTTATAATTATCTTATTTATTGTTATTATATCACAGTCTTATTCATTTACTCAAATAGAAGAATCACAAAAACTCTTACATTTTTTCTGAGGAAACATATTTCTTATATTTATATGATTAACTTCTTGTTTAGCAGAAACCAACCGAAGTCCTTTCGATTTCGCAGAAGGAGAATCAGAATTAGTATCAGGATTTAATGTAGAATATATAGGAGGTTGATTCGCACTAATTTTCTTAGCTGAATATATAAGTATACTTCTTTTAAGAATAATTTCTACTATTATATTTTTTAAAAATATTAAAATATTTTCAATATTTATCTTATTAGTTATTGTTATTTTAATTTGAGTACGAAGAACATTTCCCCGATTCCGATATGATATATTAATAAAACTAAGATGAAAAATCTTTTTACCTATATCTATACTAACAATTATTATCCCTTTTGTATTTATATATTTAATAAGATTTCATTTAGTAATAAGATCTGATGATTGATTTTTAGTTTGATTAGGATTAGAAATTAATATAATGATATTTATTATAATTGTTTATGAACGGTATAGAGTATTAAATATTGAGTCTTGTATAAAATATTTTTTTATCCAAAGAATATCTGCTATTTTATTGAGTTTATTTTATAAGGAAGTAGTTTGTTTAGTAATAAGATATAAAGTTGGAGCAGGACCCTTTTTTTTTTGGTTTCCTTCTATTTGTGGTGGGATTTCTTGATTATCTTGTTTTATTTTAATATGTTTTCAAAAGATTATTCCTTTTATTTTATTAAGAATGTTTGTATCTGGTTTGATATTTTTTGTAATTATACTTAGTTTGGCTTTTGGAATTATAGGAAGATTTAATCAAAATGATTTAAAGCAATTAATTGCTTTTTCTTCAGTGTATCATTTAGGATGAATAATATTAAGATTAATATCTGATGAATTTTGGGTAATTTATTTAATTATATATAGATTATTAATAATTCTTTTTTTTAAAAGAAAGATAATAATTAGATTAATAGATGTAGTTAGGATAAAATATAAAAAGTGATTTGTAATAATGATATTAAGAATAGCAGGCATACCTCCCTTATTAGGATTTTTTTTAAAGTGATTTGCTTTTATTACGATTTTTTTATATTTTTTTTGATTAATTTTAATGATGAGTTCTGTGGTAATGTTTTATGTATATTATCGTGTTATTTATGATGATTTAGTAACTATTTTTGGTATAGTTATAGGTTCGGTAATTATATTATTTTTTGAATCTATCTTTTTAGTGTTTGTGGTTTATTTTTTGTTTTTAATAGTTTTTTTAAAATTAAGATTAGTGGAAGTAATAAGATCATATGAGTGTGGATTTGATATTAATTCTTTAGCACGTATTGTGTTTTCTTATCGATTTTTTTTATTAGCTATTTTGTTTATTATTTTTGATGTAGAAATTTCTTTGATATTGCCGGTTCCCTATTTGATAGTTTACATAGGGTTTATATTTATTCTGTTATTAGGTTTAATATATGAATATTTTTTTGGACTAATTATTTTAATAAAAATAATATTTCAGGACAAATCATCCTATATTTTAATTATACTATCATTAATAAGAGTGATATTAATTATTCTATCCTCATTAAATCTAAAAGACATTTTTACAACACCAATTCTTTTAATCTTAATTTTAACTTTCTCCACCTCTAATTTAATTTCATTTTATATTCTATTTGAATTAGTATTAATTCCTACTATAATATTAATCTTAAAAATAAGAAAACAACAAGAACGACTCCAAGCCAGAATCTATCTAATAATATATACAATCACAGCATCCTTACCTCTCCTTATCAATATAATTCTATCATTTAATATTATAAACATTTTTTTATTTAAATTAAATATAATTATTATATTTATAATAGCTTTTCTCGTAAAAACCCCAATATTTTTTACCCATTTATGATTACCAAAAGCCCATGTAGAAGCACCCCTAGAAGGATCAATAATTTTAGCAGCTATATTATTAAAATTAGGAGGATATGGATTAATTCGATTTATTCCATTATGTATTAAAAAAATAAATTCAATTAACAATTGAATTATTAGAATCAGATTAATCGGTGCTTCCTTAACAAGATTAAACTGTATTCGCCAAAAAGATCTTAAATCATTAATTGCTTACTCCTCAGTGGCCCATATAGGATTCGTTCTACTAGGATTATTTTCGATAACAAAACTAGGAATATTTGGAGCAATTTTGATAATAATCGCTCATGGTTTATCATCATCAGCATTATTTTTATTAACAAATGACTTATATTTAAAATACCATTCCCGAAGAATCATTTTATTTAAAAGAATAATTACAATTACCCCTAACATTACTTTTTGATGATTTATATTTACTATAGTAAATATTTCAGCTCCCCCTACTATCAATACAATTAGAGAAATTTTTATTATAATAAGAACATTAATATGAAACAAAATAACAATAATTATAATTTTTATTTCTTCAATCGCAGTAACCGCATTTTCAATAATAATATTTCTCAATATCTCTCATAATCCTTTAATTCACACACCTTACAAAATCTACTTATCATTATTTATCCATTTAATTCCACTTATTATATTATTAACAAAAATAGAAATCATAGTTATTATCAGAATCTTAAGAATATGTTGATGACGAAAAAATATTTTAATTATACTTCTAAGATTAGAATTATTATTAATTTCTTTATTTTCATTCATTTTTCCATCAATAATAATTATACTTACATTAATAGTAAGAGGTTCAAGAATAAGACTAAGAATATTAGTATCACTATCAAATTTACACAATTCTTCCAACTCAGTTTTTATTATATCAATTTCTTTAATTTTACTTTCAATCATATTTATATTATTTAATAATACATTTTTGTATTTTACAATCCCTATAGAAAACATATTATCATTTCAAGTACAATTATCTTCAATACTAGATTGAATATCCTGTCTATTCATAAGAACAGTACTTATAATTTCAAGTATAATTATAGTATTTAGAATATATTATATCCCTAAAAATGAACACAAACAATTTCATTTAATACTATTAATATTCATCTTATCCATAATAATCTTAATTTTAAGAAACAATCTATTTTTAATATTATTATCTTCTTATATTTTAGTAATCTATTATCAAAACTGATCCACAGCTAGATGTGGTTCAATTACACTCCTCACAAATCGAATCGGAGACATTATAATTCTTTTATCAATTAGAATATTAATATTAACATTAAGATGGGAACTAAACAATGAAATATTTTTACTTATTTTAATCATATTAATACTAGCTAGATGCACTAAAAGTGCTCAATTTCCTTTCTCAGCTTGACTTCCCATAGCAATATCAGCTCCAACTCCTATTTCAGCACTAGTTCATTCCTCCACTCTTGTAACTGCAGGAATTTATTTGATAATCCGAATTACACACCCTTTTATTTTAATTTCCTTAATATTCATTTCTTCAATTACAGCATTATATGCTGGACTTTCAGCTAACTGGGAACAAGATTTAAAAAAAATTATTGCTTTATCCACCCTAAGACAAATAGCAATAATAATATTTGCAATTTCCATTAAATCAAGTTCTCTAAGATATTTCCACCTTATTATTCACGCTTATTTCAAATCACTAATATTTATATGTGCTGGAATTTTAATTCATGAATCTTCCTATCAAGATATACGCCTAATATCTAATTCAAATTATAATCCATCTATTAATTCCACATTAGCTTTAACTAATATAGCTCTAATAGGACTTCCATTTACCTCAGGATTCTTTTCTAAAGATAATATTATTGAATTTATAATTAATTCAAAATTAGAAACAACATTATCATTAATAATAATTTTATCTATCGGAATAACTTCATCGTACTCCTTACGAATAATATATCTTTCAAGTAAACTTTTAATTAAACCAGATTCTTTTAATCACACTTCAATTTATTCAAATTCCCCAATAATAATAATAAGAATTATACCTTTAATTTTAGGAACCTCAATATTATGAATAATAAAACCCCAAAATATATTCATTTTCCCAAACCATTATAAATTTTTAATTACAATTACATTAATTATAGGTTTTATAACAGGAATATTACTATCTTTTAAAAGATTTATCTACAAATCAATAGGTCAATTTTCTTTATCATTATGATTCACCCATATTATTTCAACATTTAACCGTTGATTTCCAATAATAATCATCTCATTTAATAACGACAAAAACTGACAAGAAATATATGGTCCAAATAACTCATTCAAACAAACAATAAAAAGAATTATAATTCCAGAATCTACAAAATCATTAATAATATTATTAATAATTTCATTAATTCCAATTGTGAATTTGATTTTTTTATTGGGTGTATTCTTTGTAGTTAGATTACAACCGGTATTTATGGTAAGAATTTTAATTTTTATTACTTTATTTTATTCTTATTTGATTTATAAGGTAATTGGAACATTTTGGTTTAGATATATGTTATTGATAGTAATATTAAGAGGGGTTTTAGTAATTTTTACTTATATAGTAAGATTAGTTCCTAATGAGAGTTTTGAAGTTGTTTTAGTGATTTTATTAAGATTTATAAGTATATTTGTTGGAGATATAGGAATTATAAGAATGGATTTGTGAATTTCGTATTTAGGAGGTTTTAGATTGTTTTTGGTTGTTTTTCTTTTGGTAATTATATTGTTAGTGGTGGTAGTGAGATGTATGAGTGGAAGTTTTCGATCCTTTAGTATCAGGATCCCGAAATTTTAAGATCTAAATTCATTATCGAAATTAGACGTTTTTTGTAAATTATAATATTCAAGTTTAATAACTTAAATAAGTAAAGACTGTTTAACAAAAACATTTCTATTATTAATAGTAAATCTGCTCAATGAGTGCTAAGGTAGCATAATCATTTGTCTTTTAATTAAAGACTAGACAAAAGATTTAACACTTCTTAAAAGTAAAAAGCCTTTTATATAACAGAAAGACGATAAGACCCTATTGAATTTTACTTTAGTTTAACTGGGGCAGTTAATTAATTAATATTTTACCAAATTACCGTAGGGATAACAGCGTAATAAAATTTAAAAGATCTTATTAAAAAAATGATTGCGACCTCGATGTTGATTTAATATGAAAGTCTGTTCGACTCTTAAAAAATTACATGATTTGAGTTCAGACCGGTGTAAACCAGGTCGGTTTCTATCTTCTAGTACGAAAGGACCTAAGAATTAATACAAGTGCCAGCAGTTGCGGTTATTCTTTTAGTAAATAGGATTAGAAACCCTAGTATATTTTTCTAGAGGAACTTGTTTATTACGACAACCCCCGATAAATTTTACTTTTTATATACCGCCATTAGGTCAAGGTGTAATTAATGTTAAAGAATGAGTTACATTAAAGGATTTAGAAGTATAATATTTAAATTTGAAATGTGCACATATCGCCCGTCACCCTTATTAAGGTAAGTCGTAACACAGTTGGTATTTTGGAAAAAGTATCAAG
>Oxyopidae_Peucetia_latikae
ATAAGTTTATTTTCTGTATTTGATCCAACTTCTTATTTTGGTTTATCTTTGAATTGAGTTATTATTATAATAGTATTTATATTTTATCCAGTAAAATATTATTTAGTAGAAAGAAAGTTATTAATAGTTTTTCAGATTTTATTTGTTCAAGTTAGAAAGGTGTTTAAGGATGTTTCTATCCCTAATCATTTAGCATTGAATTTTGTTTGTGTAATAACTTTTATTTACTTAGTTTTAAGAAATTTATTAGGATTGTTTCCTTTCGTTTTTACTAGTACAGCTCATCCTGTTATTACTTTAGGATTAGGATTTATTTTATGATTTTCTTTTTTTTTAATAGGATTTTCTTTTAATTTTAAAGAAAGATGTGCTCATTTGGTTCCGGAAGGAAGTCCATTAGTATTATCTCCTTTAATAGTATTAATTGAAAGAATTAGACATTTAATTCGTCCTTTTACTTTATCTATTCGTTTAGCTGCAAATATAATGGCAGGTCATTTAATTATTGGTTTATTGTCAAGTATTAGAATGATTAATTTGTTTGGTATATTTAGTTCATTAATTTTACAAAATATTTTATTAATTTTGGAATTTGGTGTAACGGTGATTCAAGGATTTGTGTTTAGAATTTTATTATTGTTATATGCTTTAGAAATACCATTTTATTGATCGTTATCTGTATTTATAAGTAGTCTACTTTTGTTATCATATCTTTTCCTTTTTTATCGAAAAAGTGATAAATTAGTGTTAATTATTAATAATTCGTTGATCGATCTACCTTCTCCTTCGAGACTTACTTATTTTTGGAATTTTGGTTCTTTATTAGGATTATTTTTAATGGTACAAATTGTTTCTGGTTTATTTTTAGCTTTTCATTTTAGAGGTGATGTTAATTTATCTTTTTACAGAATTATTCATATAATGCGGGATGTTAATTATGGTTGATTGCTTCGTGTGATTCATGCAAATGGAGCAAGAAGTGGAGTATCTATTTTATTATTATCAATAGCGACTGCTTTTTTAGGATATGTTTTGCCTTGAGGTCAAATATCTTTTTGAGCTGCTACAGTAATTACTAATTTATTATCTTCTATTCCTTATGTAGGGGTTATATTAGTAGAATGAATTTGAGGAGGTTTCTCTGTAAGAAATCCTACTTTAACTCGTTTTTTTGCTTTTCATTTTATTTTACCTTTTGTTATTTTGTTTTTTGTGATTTTACATTTATTTTTTCTTCATGAAAAGGGTTCTAGAAATCCGTTAGGATTGGTTTCAAATGATAAGATTATGTTTCATCCTTATTATTCTTTAAAGGATATTTATGGTTTTATGTTTTTTATAATTTTTTATATTGTAATTTGTTTGTTATATCCTTATATTTTTATGGATGTGGAAAATTTTATTTTATCAAATCCTTTAGTTACTCCTGTTCATATTCAACCGGAGTGATATTTTTTATTTGCTTATACGGTTTTGCGATCAATTCCTAGAAAGATTGGGGGTGTTATTGCTTTGGTAATGAGAGTGGTTGTTTTATATTTTTTACCATTTTTTATGAAACATCGGTTTCGGAGAACATTTTATTATTTAATGAAATTTGTTTTTTGAGTATTTATAATTAATTGAGTATTATTGACTTGGATTGGAGCTTGTGCTGTGCTGCGATGATTATATTCAACAAATCATAAGGATATTGGAACTTTATATTTACTTTTTGGAGTTTGATCAGCCATAGTTGGTACGGCTATGAGTGTTTTAATTCGGATGGAATTAGGTCGTCCTGGTAGATTTTTAGGTAATGATCATTTATATAATGTGATAGTGACTGCTCATGCTTTTGTAATAATTTTCTTTATAGTTATACCAATTTTGATTGGGGGGTTTGGAAATTGATTAGTTCCTTTAATATTAGGTGCACCAGATATATCATTTCCTCGAATGAATAATTTATCTTTTTGGTTACTGCCTCCTTCTTTGTTTTTATTGTTTATTTCTTCAATGGTTGAAGTGGGAGTAGGAGCCGGTTGAACGGTATATCCCCCATTAGCTTCAACTGTAGGGCATATGGGGAGATCAATAGATTTTGCTATTTTTTCTCTTCATTTAGCTGGAGCTTCATCAATTATAGGAGCTATTAACTTTATTTCTACTATTATTAATATACGGTCTATAACAATGGAGAAAGTTCCTTTATTTGTTTGGTCAGTATTTATTACTGCTATTTTATTATTATTATCCTTACCGGTGTTAGCTGGTGCTATTACTATATTATTGACTGATCGAAATTTTAATACTTCTTTTTTTGATCCTGCTGGGGGTGGAGATCCAATTTTATTTCAACATTTGTTTTGATTTTTTGGGCATCCTGAGGTTTATATTTTGATTTTACCTGGTTTTGGAATTGTTTCTCATATCATTAGATCTTCTGTTGGTAAACGAGAGCCTTTTGGGGTTTTAGGAATGATTTATGCTATGGCGGGAATTGGGGCTATAGGGTTTGTTGTTTGAGCTCATCACATGTTTTCTGTTGGAATAGATGTTGATACTCGGGCGTATTTTACAGCAGCTACTATAATTATTGCAGTTCCTACTGGAATTAAGGTTTTTAGTTGAATAGCTACATTACATGGTTCTTATTTTAAAATAAGTACTCCTTTAATGTGGTGTATTGGATTTGTATTTTTGTTTACTTTAGGAGGAATTACTGGTGTAGTTTTATCTAACTCTTCGTTAGATATTGTTTTACATGATACTTATTATGTAGTTGCTCATTTTCATTATGTTTTAAGAATGGGGGCTGTGTTTGCAATTTTAGCTGGGATTACATATTGATTTCCTTTATTTTTTGGAGTAGTATTAAAGGAAAAGTTTACAAAGCTTCAGTTTTTTATAATGTTTTTAGGGGTAAATATAACTTTTTTTCCTCAACATTTTTTAGGGTTAAATGGAATACCTCGTCGATATGCTGATTATCCAGATGTTTTTATTTTTTGGAATATAATTTCGTCTATGGGATCAATTTTGTCATTATTTTCTGTTATATTATTTATATATATCGTTTGGGAAGCTTTAATTATAAAATCTTTTGGAACAAATGAGTATAATATTAGTTCATCATTAGAATGAATAAATAATATTCCTCCTTTGGATCACACTTTTAATCAGTTGAATTTATTGCCAACTTGAGGTTCGTTATTATTTCAAAACGGAGTTTCTCCTGTAATAGAACATTTAATTTTTTTTCATGATCATATTATGATAGTTATAATTATAATTTTAATTATAGTTGGGTATGTTTTGATGAATTCTTGTTTTAATAAATTTTATAACTTAGGATTATTTCATGGGCAGAGTTTAGAGAGAATTTGAACTTTATTACCGGCAGTATTTTTATTAATAATTGCTTTTCCTTCCTTACGATTATTATATTTAATAGAAGAAGTAGGAGATTATGATATAACTATTAAAGTTATAGGGCATCAATGATACTGATCATATGAATATAGAGATTTAGGGTTCAATTCATTTGATTCTTATATAATTTCAAGAAGAACGTTTCGTTTATTAAATGTTGATAATTCTTTATTAATTCCGTTAAATAGAAGTGTTCGAGTAATTATATCTAGAACTGATGTTATTCATTCTTGAACAATCCCTTCTTTAGGGGTTAAGGTGGATGCAATTCCTGGGCGGTTAAATCAGTTATCATTTATTTTTAATCGAGTAGGATTATTTAGAGGACAGTGTTCTGAAATTTGTGGTTTGGAAAAGCATTATCATCCTTTTCATATAGTAAATATGTCTCCTTGACCACTAATAACGGGATTTAGTGCTTTAGTAATAATAATTGGAATAATTAAAATGTTTGTATATTTTGAACAAGATTTATTTTTTATATCGTTTATATTACTTTTATTTATTGCTTTTTTATGATGACGGGATGTAGTTCGAGAAAGAACCTTTCAAGGTTATCATTCTAGCGTGGTTCTTCAAGGATTGATCTTTGGGATAATTTTATTTATTGTAAGAGAAGTTTTTTTTTTTTTTTCTTTTTTTTGGGCCTTTTTTCATTCTAGTTTAAGACCAACAATAGAGTTAGGTTTACAGTGGCCACCTTGTGGTATTTTTTCTTTCAATCCTTTTCAAGTTCCTTTATTAAATACTTTGATTTTACTTTCTTCTGGAGTTAGAATTACTTTATGTCATCAGATAATTTTAAGGGAAAATTGAAGGGATGCTAAGATATCATTATTAATAACTTGAATGTTAGGTGTATATTTTTTATTTTTGCAGGGATTTGAATATTATATAGCTTCTTTTAGAATAAGAGATTCTGTATTTGGTTCGGTGTTTTTTATGGCTACAGGTTTTCATGGTTTTCATGTTTTAGTAGGTTCATTATTTTTGTTTGTCATTTGGTGGCGATATTTATGTAATCATTTTTCTAGAGGACATCATTTTGGGTTTGAAGCGGCTGCTTGATATTGACATTTTGTTGATGTAGTTTGATTGTTTTTGTTTTCTGTTGTTTATAACTTTATTCTTATTTCAATTAGTATTTTAATTAGTGTAGCCTTCTATACTATTTTAGAACGAAAAATTTTAAGATATATACAAATTCGAAAAGGACCTAACAAAGTAGGATTCCTAGGAATCCTACAACCTTTCAGAGATGCCTTAAAATTATTTAATAAAAATTTATTATCATTAGAAATAATGAATTCTTCATTATCTTTCACCCCTATGTTATCTCTCTTTATTATATTAACTTTAACTCCCATTATTTCTTATAATTTCCCCCTATTTGATATTAAACACAGAATTTTAATATTTTTCATTTTATCAACAATAAGAGTTTATTTTATTTTACTAATTGGATGATCATCAAATTCAAAATATTGTCACCTAGGGTCCATCCGTAGAGTAGCCCAAATAATCTCTTATGAAATTTCCTTTTTTATAATCATCCTATTTATCGTTATTATATCTCAATCATATTCATTTACTCAAATTCAAGAATCACAATATATAATATATTTTTTTTGAGGAAACATTATTATATTTTTAATATGAATTATATCATGCTTAGCAGAAACAAACCGAAGACCATTCGATTTCGCAGAAGGAGAATCAGAATTAGTTTCAGGATTTAATGTAGAATACATAGGAGGATGATTCGCTCTAATCTTTTTAAGTGAATACATAGGAATACTCATCCTATCAATAATTTCCACTATTATATTCTTCAAAAACCCTAAAATTTTCCCTATACTAATTTTAATCTTTATTATTATCTTAATCTGAGTCCGAAGAACTTTACCCCGATTCCGATATGACATATTAATAAATTTAAGATGAAAAATTTTCCTTTCTATTTCCTTATTTATTATTATATTTCCATTTCTTTTTATGTATTTAATAAGTTTTATATTAGTAATAAATAGAGATGATTGATTTTTAATTTGATTAGGTTTAGAAATTAATATAATAATATTTATTGTTATTGTATATGAACGTTGTAATATTTTTAATATTGAATCTTGCTTAAAATATTTTTTTATTCAAAGAATATCAGCAATCTTAATAAGTTTTTTATATGATATAATGGTTTGTTTAATTATGACATATAAAATTGGAGGAGGTCCATTCTTTTTTTGGTTTCCATCCCTTTGCAAGGGAATTTCATGGATATCTTGTTTTATTTTAATATGTTTTCAAAAAATTATTCCTTTAATTTTGGTAAGTCTATTCATATCTTTCATTATGTTTTTAATGGTTTTAGTAAGTTTGTTTTTTGGGGTGTTAGGAAGTTTTAATCAAAAAGATTTGAGGGAATTAATTGCTTATTCGTCAGTTTATCATTTGGGATGATTATTTTTATTAAGAATATCTGATATTTTTTGAATGTTTTATTTATTAATATATATAATAATAGTTGTATTTTTTTTTAATAAAGGTTTAGTTAATAATTTGTTAGGAGTGGTTAAGGTTAGGAGTAAAAAATGTTTTTTAGTGTGTATATTAAGAATAGCAGGAATACCTCCTTTTTTAGGATTTTTTTTGAAGTGATTTGCTTTTCTAAATATTTTTCAATTTTTTTTTAGATTGTTGTTGGTTTTTTCTTCAGTTGTAATATTTTATGTATATTTTCGAGTAATTTATGATGATATAATGTCTGTATTAGGAGTAATTTTAGGGTTATTAGTTATAATATGTATAGAATCTATTTTTTTAGTGGGTTTGGTTTATTTAATTTTTTTAATTCTTTTTATTAGGAATGATTATTTTGATATATTAGTATCATATGAGTGTGGATTTGATTCTAGTTGTTTAACGCGGTTAATTTTTTCTTATCGGTTTTTTTTGATTTCTATTTTATTTATTGTTTTTGATGTAGAGGTTTCTCTAATAATTCCTATTCCTTATTTAATGGCGTTAATGGGATTTATTTTTGTTTTAATTTTTGGTTTAATGTATGAATATTTTTATGGATCAATAACAATCACGAAAATAGTAATACAAGATACTCTTTCAATAATCTTAATAGCATTAACACTAATTAGAGTAACTTTAATTTTCCTATCATCATACAACTTTAAAGAAATCAACTGAACAACAATTTTTATCATTTTAATAATAACATTTTCCACTAGAAATATAATCATTTTTTATATCCTATTCGAACTAGTTCTAATCCCGACTATAATTCTTATTATAAAATCTGGAAAACAACAAGAACGATTACAAGCTAGAATTTATCTAATAATATATACAATTACAGCATCGTTGCCCCTCCTTATCAATATCATTCTATCATTCTTTATTTCACAAATTCTAATATTCAAAATTAACATAGTAATATTTATAATTCTAGCCTTTTTAATTAAAACACCTATATTTTTCTCTCACCTTTGACTACCTAAAGCTCACGTAGAAGCCCCCCTCGAAGGATCAATAATCCTAGCATCAGTCTTGTTAAAATTAGGAGGATATGGTTTAATTCGATTTATCCCATTATGCATTAATAAAATCAATAAAATTAATAACTGAATCATCAGAATTAGATTAATAGGAGCCATTTTAACAAGAATAAACTGTATTCGACAAAAAGATTTAAAATCACTTATTGCTTATTCATCAGTAGGTCACATAGGTTTCGTTTTAATAGCATTATTTTCCATAAACCATATTGGTATAATAGGGGCTATCTTTATAATAATTGCCCACGGATTAGTTTCTTCAGCCTTATTTCTACTAGTAAATGATTTATATTTAAAATTTCATTCACGAAACATTAATAAATTCAAAGGAATCTTATCAATTTCCCCAAACTTAATCTTCTGATGATTCATTTTCATAGCAATAAACATTTCAGCCCCACCAACAATTAACACCTTCAGAGAAATCTTTATCATAATAAGAATAATTTTCTGAAATAAAACTACAATAATAATAATCTTCATTTCATCAATAATAATAACATCATTTTCTATAATAATATTTTTAAATATCTCACACAACCCAACAAATCAAACCTCACATAAAACTTTTAACTCTCTATTTATCCATTCAATCCCCTTAATTCTAATTCTATTAAAAATAGAAATCATAATTAGTTTAAGAATTATAAGAATATGTTGATGACGAAAAAATATTATTATTATACTAATAAGATTAGAACTTCTTTTAATCTCTTTATATTTTTACATATTACCATCATTAATAATTATATTATTAATAATAGCAAGAGGATCAAGAATTGGCTTAAGCCTATTAATCTCTTTATCAAATTCCCACAACTCATTACATTCAAACTTTATTATAATTATTTCCCTTATTACATTCCTTACATCTTATCTTCTGTATTATAATATATTCATTTACATTAAAATTCCTATACTTATAAATCTATATTTACAAATCCCTATCAGCTTAATCATTGATTGAATATCATGTATATTTATCAGAACTGTTTCCATAATCTCTTCAATAATTCTTTTATTTAGAATATACTACATTCAAAAAAAAGAACACAAACAATTCTCAATATTATTAATAATATTCGTATTATCAATAATAATCTTAATTATTAGAAATAACCTATTTTTAATATTATTATCCTCCTATATCTTAGTAATTTATTACCAAAACCATTTATCAGGATCATCAGGATCTATCACCCTCCTAACTAACCGAATCGGAGATATTATAATTCTCTTATCAATTAGAAGACTAATTCACCTAATAAATTGAGAACTAAATAATGAAAAATTTTTCCTAGTTATAATACTACTGCTACTAGCAAGATGTACTAAAAGTGCACAATTTCCATTCTCAGCATGACTCCCTATAGCCATATCAGCCCCTACTCCAATTTCAGCTTTAGTTCATTCATCAACCCTAGTAACAGCTGGAATTTACCTAATAATTCGAACAATACACCCTTTAACCATATTAACCCTAATAATAATTTCATCATTAACAGCCTTATACGCTGGAATATCAGCCAACTGAGAACAAGACATAAAAAAAATTATTGCTTTGTCAACTTTAAGACAAATAGCAATAATAATATTCTCAATTTCAATTAAATCTATCCCATTAGCATTTTTTCATCTAATTATCCATGCATACTTTAAATCCTTAATATTTATATGCGCAGGAATCATAATTCATGAATCTTCCTATCAAGACATACGAATAATAAATTCAACTCACTATAATCCCCTTACCAATTCAATTTTAGGACTAACTAATATAGCCCTAATAGGCTTTCCATTCACATCAGGTTTTCTATCAAAAGACATAATCATTGAAAAAATAATTTCATCTAAAATAGAATGCATTCTAACACTCCTAATGATCTTATCTATCGGAATAACCTCAAGTTACTCAATTCGAATAATTTTTCTTTCAAATAAGTACTCAATCAAACCTGATTTAACAAATCATACTACACTATTTTCAAACATACCCATCACACTTATAAGACCTACAACCATAATAATAGGAGCATGCTTACTTTGAATAACAAATCCCGAACAAATTATATTAATACCAAAAGTTATAAAATTCTCTATTATTATTATATTAATTATAGGATTACTATTAGGAACAATATTATCCTTTAAAAGATTCTTATATAAATCATTAGGAAAAATATCCCTTACCCTATGATTTATTCATACCCTTTCAACATCAATTTTTCTATACCCTTATTTCAAAAACTATATTATAAATGACAAACACTGACAAGAAAATTATGGCCCTAATATATTGTTTATAATAACAATAAAAACATCTTCAATCCCCGAATTATCAAAATCATTAATACTTCTAATAATAATTAGTTTATTACCATTAATAAATTTAATTTTTTTAATAGGGGTATTTTTTTTAGTAAGAATGCAACCTGTTTTTATGATAGGGGTGTTAATTGTAATAACTTTTTTATATTCCTTGAAAATTTATGAATATTTGAGAAGATATTGGTTTAGTTATATTTTATTAATGGTTATGTTAAGAGGGGTGTTAGTAGTTTTTACGTATATGGCTAGATTAACTCCTAATGAAAGATTTGAGATTTATATTGTGATTTTTTTGTTTTTAATAAGATTGTTAGTAAGAGATGTAAGAATGTTGAGAGTAGGTTTATGAAGAAGATATTTAGGTGTATTTAGTTTGTTTTTAGTTAGATTTTTGTTAGGAGTTATGTTGATAGTAGTTATTTTAAGATATATAAATGGGTCGGTTCGTTCCTTTAGTATCAGGATCCCGAAATTAAAAGATCTAATTTATTACAAGAAATTAAACATTATATATAAATAATAGTTTCTTAGTATAWAAACTAAAACAAGTAAAGACTGTTTAACAAAAACATTTTTATTATTAATAGTAAGTCTGCTCAATGAGTGCTAAGGTAGCATAATAATTTGTCTTTTAATTAAAGACTAGACAAAAGACCTAACTTTTCTTAAACGTAAAAAGACGTTTATACAAAAGAAAGACGATAAGACCCTATCGAACTTTACTATAGTTAAACTGGGGCAGTAAATTAATTAATATTTTACCAAGTTACCGTAGGGATAACAGCATAATTTTTTTCCAAAGCTCTTATTAAAAAAATGATTGTGACCTCGATGTTGATTTAATTTGGAAGTCTGTTCGACTTTTTAAAAATTACATGATTTGAGTTCAGACCGGTGTAAGCCAGGTCGGTTTCTATCTTCTAGTACGAAAGGACCTAAGAATTAATTTCTGTGCCAGCAGTTGCGGTTATACTTAAAACAAATAGGATTAGATACCCTAGTATATCTAATTAAAGGAACTTGTTAATTACGACAACCCGCGATAAATTTCACTTTTTATATACCGCCATTAGGTCAAGGTGTAATCAATATTAAAGATTGAGTTACATTAATGGATCTAAAAGTATAATTCTTATCATTGAAATGTGTACATATCGCCCGTCACCCTTATTAAGGTAAGTCGTAACAAAGTTGATATTTTGGAAAAAGTATCAAG
>Philodromidae_Philodromus_cespitum
ATTAGTTTATTTTCAGTATTTGATCCTACATCATACTTTGGATTATCTTTGAATTGGATTATTATGCTTTTAATTATTTTATATTTTCCTGTTAAATTTTATTTAATTAATAGTGGTTTTTTTTTAATATTTAAAAGTGTATTTTTAGGTGTAAGAAAAGTTTTTGGAGAAGTTAGAATTCCTAATCATATAGGATTAAATTTTTTATGTGTTATAACATTTATATATTTGATGTTGTTAAACTTATTAAGTCTATTTCCTTTTATTTTTACAGGAACAGCACATCCTGTTATCACCTTAGGTTTTGGGTTAGTATTATGGATTTCCTTTTTTATAATAGGATGAACAAAAAGATTTAAAGAAAGTGCAGCTCATTTAGTTCCTGAAGGAGCTCCGCTTATATTAGCCCCTTTAATAGTAATTATTGAAAGAATTAGTCATGTTATTCGTCCTTTTACACTTTCTATCCGATTAGCTGCTAATATAATAGCAGGTCATTTAATTGTTGGATTATTATCAAGAATTAGAACTATTAATATATTTGGCTTTATTAATTCATATTTTTTACAAAGATTATTATTAGTACTAGAGTTTGGGGTTTCAGTAATTCAGGCATTTGTATTTAGCATTTTATTACTATTATATGCTTTAGAAATACCGTTAATATGAATTATATCTATTTTTATAGTTAGTTTAATTTTGATAGTAATAGTTGATTTATTTTTTCGTAAAAATAATAAGCTTATTAATATTTTAAATATATCTTTAGTTGATTTACCCTCTCCTGCTAGTTTAAGCTATTTTTGAAATTTTGGATCTCTTTTAGGAGTTTTTTTAGGAGTTCAAATTTTATCTGGTTTATTTTTATCTTTTCATTTTAGAGGAGATGTTAATCTATCATTTGATAGAATTGTTCATATAATACGTGATATCAACTATGGATGATTTTTGCGAGTAGTTCATGCTAATGGTGCCAGTAGAGGTGTAACTATTTTATTATTATCCATAGCAACAGCTTTTTTAGGTTATGTGTTACCTTGAGGTCAAATATCTTTTTGAGCTGCCACTGTAATTACTAATTTATTATCTGCTATTCCATATGTAGGAAGAATTTTAGTTGAATGACTTTGAGGAGGATTTTCTGTTGGAAATCCGACTTTAACTCGATTTTTTGCATTTCATTTTATCTTACCTTTTATTATTTTATTTTTAGTAATTTTTCATTTATTTTTTTTACATGAAACAGGATCTAATAATCCTGTAGGAATTTCTAGCTGTGATAAAGTATCCTTTCATCCTTATTATAGAATAAAAGATATTTATGGATTTGGTATTTTTTTTATATTTTTTATATTAATTTGTTTATTAAGTCCTTATATTTTTATGGATGTAGAAAATTTTATTAATTCAGATCCGTTAGTTACACCAGTTCATATTCAACCAGAATGATATTTTTTATTTGCATATACTATTCTTCGATCTGTTCCTAATAAAGTTGGAGGAGTTATCGCTTTAATTATATCAGTAATTGTATTATATATTTTACCTATTTTATTAAATCATAAATTTCGAAGAAATTTTTATTATTTAATAAAATTTATATTTTGATTTTTTGTATGCAATTGACTACTATTAACGTGAATTGGAGCTTGCATTGTACTGCGATGATTATATTCAACAAATCATAAAGATATTGGGACATTATATTTAATTTTTGGAGCATGAGCAGCAATGGTTGGAACGGCAATAAGTGTATTAATTCGAATAGAATTAGGTCAAGTAGGTAAGTTTTTAGGTGATGATCATTTATATAATGTTATTGTAACTGCACATGCATTTGTAATAATCTTTTTTATAGTAATACCTATTTTAATTGGAGGGTTTGGAAATTGATTGGTACCTTTAATATTAGGTGCTCCGGATATAGCTTTCCCTCGAATAAATAATTTAAGTTTTTGACTGCTTCCTCCATCATTATTATTATTATTTATTTCTTCTATAGTAGAAATAGGAGTCGGAACTGGTTGAACAGTTTATCCTCCTTTAGCATCAATAACAGGACATGCAGGTAGTGCAGTTGATTTTGCTATTTTTTCATTACATTTAGCAGGTGCATCTTCTATTATAGGTTCTATTAATTTTATTTCTACTATTATTAATATACGATCTATGAAAATAGATAAAGTTCCTCTATTTGTATGATCGGTTATAATTACTACTGTTTTATTACTTTTATCATTACCTGTATTAGCAGGGGCTATTACTATACTTTTAACAGATCGAAATTTTAATACATCATTTTTTGATCCTGCTGGAGGAGGAGATCCTATTTTATTTCAACATTTATTTTGATTTTTTGGTCACCCAGAAGTTTATATTTTAATTTTACCTGGATTTGGAATTGTATCACATATTATCAGTTCTTCTGTAGGAAAGCGAGAACCATTTGGTTCATTAGGAATAATTTATGCAATAGTTGGAATTGGAGGGATGGGATTTGTTGTTTGAGCTCATCATATATTTTCGGTCGGTATAGATGTAGATACACGTGCATATTTTACAGCAGCAACTATAATTATTGCTGTTCCTACAGGAATTAAGGTATTTAGATGAATAGCAACTTTACAAGGTTCTTATTTTAAAATAAGTGCACCATTAATATGATGCATTGGTTTTGTATTTTTATTTACATTAGGAGGAATTACTGGAGTTGTTTTATCAAATTCATCACTTGATATTATTTTACATGATACATATTATGTAGTAGCTCATTTTCATTATGTTTTAAGAATAGGAGCTGTATTTGCAATATTAGCTGGGATTACTTATTGATTTCCTTTATTTTTTGGTGTTGTATTAGATGAAAGGAAAACTAAACTTCATTTTTATGTAATATTTTTAGGAGTTAATATAACTTTTTTTCCTCAACATTTTTTAGGTTTAAATGGTATACCACGACGGTACGCTGATTATCCTGATAGTTTTTTATTTTGAAATATAGTATCTTCATTAGGATCATTATTATCATTATTTGCTGTTTTATTGTTTGTATATATTGTTTGAGAGGCTTTGGTTTTAAAATATTCATTTGAAGGTAATTATTTTGTAACATCATCTATAGAATGAATGAATAATGTTCCTCCTTTAGATCATACATTTAATCAATTAAATATATTGCCAATTTGAGGTTCTTTATATTTTCAAAATGGAGTATCCCCAGTTATAGAACAGTTAATTTTTTTTCATGATTATACTATAATTATTATATTAGTAGTAATAGTATTAGTAGGGTATATATTAATTAGTTCATGTATTAATTTATTTTATAATATAATAATATTTGAGGGTCAAGAGTTGGAGAGAATTTGAACAGTTCTTCCTGCTATTTTTCTTTTATTTATTGCTTTTCCTTCATTACGATTATTATATTTAATAGAGGAGTTTGATTGTTATGATATAACAATTAAAGTATTAGGACATCAATGATTTTGAAGTTATGAATATAGAGATTTTGAATATGTTTCTTTTGATTCATATATAAAACAGGATAGATTATATCGTTTATTAAATGTTGATAATTGTTTAGTTATCCCTTATAATTCTATGGTTCGAATTATTGTTTCAGGTGTAGATGTAATTCATTCTTGAACAGTTCCTGCTTTAGGAGTTAAAGTTGATGCAGTTCCTGGACGATTAAATCAAATTTCTTTAATATTTAATCGAGTGGGATTATTTAGTGGACAATGTTCAGAAATTTGTGGTCATTTGGAAAATTATCACCCATATCATATTGTTAATATTTCACCTTGACCATTGATAGTAGGATTTGGTACAATAGGAGCTGTAATTGGTTTAATTAAATTATTTAATTATTCATCATTGGATTTATTTATATTATCTATTTTAACTATTATTATATTAGCAATAATATGATGACGAGATGTTGTTCGAGAAAGAACCTATCAAGGGTTTCATTCTAGAATAGTCTTAAATGGTTTAATAATTGGTATATTACTATTTATTATTAGTGAAATTTTTTTTTTTATCTCTTTTTTTTGAGCTTTTTTTCATTCAAGATTAAGTCCAACGATTGAATTAGGATCATTATGACCTCCAATTGGTATTTTACCATTTAACCCATTTCAGGTACCTTTTTTAAATACTGTAATTTTATTAGCATCTGGTGTTACAGTTACATGATCTCATCAATATATTTTAAATAATAATTGAAATAAAGCTAAAAAATCTTTGTGTATAACATGAATATTAGGTTTATATTTTTTATTTTTACAAGGATTTGAATATTTTATAGCATCTTTTGGTATTTCTGATAGAATTTATGGTTCTACTTTTTTTATATCAACAGGATTTCATGGATTTCATGTAATTGTTGGTACATTATTTTTATTTATTGTATGATTTCGATTGATCTTAAATCAAATAACTTCAAGTCATCATTTTGGATTTGAAGCAGCTGCTTGGTATTGACATTTTGTTGATGTTGTTTGATTATTTTTATTTTCTGTAGTTTATAATTATATCTTAATTTCATTAAGAATACTTGTAAGAGTAGCTTTTTATACTATTTTAGAACGTAAAATTTTAGGATATATCCAAATTCGAAAGGGGCCAAATAAAGTAGGATTAATAGGTATTTTACAACCTTTTAGTGATGCAATTAAACTTTTTAATAAAAATTTAATTAATCATGAGACAATAAATTCATTAGTAGCATCTACACCTGCACTATCATTATTTTTATCAATTTTAATTATTCCTATTATTTCATTTAACTATCCTTTATTTGATAATAAACATAATATTTTATTATTCTTTATTCTAAGTAGAATAGCTGTTTACTTTATAATATTAATTGGTTGGTCAGCTAATTCAAAATATAGTATATTAGGATCTATTCGAAGAGTAGCACAAATAATTTCATATGAAGTATCTTTTTTTTTAATTATTTTATTTATTGTATTAATAAGATATTCTTATTCATTTACTGAAATTTCAATATCACAAACAATATTATCATTTATTTGAGGAAATTTATTATTATTCATAATATGAATTATATCTTGTTTAGCTGAAACTAATCGAAGCCCTTTTGATTTTGCTGAAGGTGAATCAGAATTAGTATCTGGATTTAATGTTGAATATATAGGAGGTTGATTTGCCCTCATTTTTTTAGCAGAATATTTAAGCATGATTATTATTAGATTAATTTCTACAAATATATTTTTTATAACCCCTTTTATATTTTCATTTAATATTATAATTATAATTATTATTTTATTATGAATTCGAGGTGCATATCCTCGTTATCGATATGATATCCTTATAAAATTAAGATGAAAAATTTTTTTACCTGTAATTTTACTATTATGTCCTTTATCTTTTCTTGTTGTATATATTATTAGTTTTATTTATGTATTAAGAATTGATGATTGAATTATAATCTGGTTGGGGTTAGAACTCAATATAATATCATATATTGTTTTGATTTATAAAAAATACGATATACAAATTATGGAATCATGTTTAAAATATTTTTTGATTCAGAGTTTATCTGCATTTTTATTATCATCATTTTATTATATTTTAATTATTATATTACTTAGATATAAATTAGGAGCTGGTCCATTTTTTTATTGATTTCCATCAGTTTGTACTGGATTAGGTTGATTATCTTGTTATGTGTTAATAACTTTTCAAAAAATTATACCTTTATTTTTAATATCTAGATTTTTGAATTGAATTATATGATATATAATTATTATCTCATTGGTTGTAGGTGTTTGTGGTTCAATGAATCAGACTAATATTAAAAATTTATTTGCATATTCTTCTATTCATCATATTGGTTGATTAATTTCTTGTATATTTAGAGATTTATTTTGATTATGATATTTAATAATTTATTCTGTAATATTAATTTATTATTTAATATTACATGATATTAATAATTTTTATATATTAGGTAAATGTAAAAATAAAGGTTGGTTTATAATTGGATTTATAAGAATAGGAGGTTTACCTCCATTATTAGGGTTTTTTTTAAAATGAGCTGCACTTTTACATATTTTATTTTATCTTTTTGTAATATTTTTATTACTAATATCTGTTATTATATTATATATTTATATACGTGTAATTTATGATGATTATTTAAACTTATTTGGATTATTTATTGGATTAATAGGATTAATACTTTTAATTAATATAGTATTAATTGGAGTTGTTTATTTTTTATTTTTATTAATATTTTATAAAAGAATAGAGATAGAAAGAATTAGTTCATATGAATGTGGATTTAATCCAAGAGCATCAACTCGGCTTGAATTTTCTTATCGATTTTTTTTGATTTCAATTTTATTTATTATTTTTGATGTTGAAATTGCATTATTATTACCTGTACCATTTGTATCTGTAATAATTATATTTATAATAATTTTAGTATGTGGATTATTATATGAAAATATATGAGGGTTAATTATGATATTTAAAATTCTAATATTTGATGGATTAAGATTAGTAATATTACTTTTAACTTTAATAAGAGTAATATTAATTATTTTATCATCCTCTATTATTAAAAAAATTAAAATGACACCTATTTTAATAATTTTAATATTAACTTTTACATCTAATAATTTATTTATATTCTATGTAATATTTGAACTAGTTTTAATTCCTACTTTATTATTAATTACAATACAAGGAAATCAACCTGAACGATTACAAGCAAGAATTTACTTATTAATATATACAATTATAGCATCTCTACCATTATTAGTAAGAATTATTTATTCTTTTATAATTATAATAATAACAATAATAAAATTTAATTTAATTTTATTTATATCCTTAGCTTTTTTAGTAAAAATACCAATATATTTTTCTCATCTTTGGTTACCAAAAGCTCATGTAGAAGCACCTCTTGAAGGTTCAATAATTTTAGCAGCAATTTTACTAAAATTAGGAGGTTACGGACTTATCCGTATAATACCATTATTTAATAAAAATATTAATAAAATTAATATTTGAATTATTAGAATTAGATTAATAGGTGCATGTTTTACAAGTTTAAATTGTATTCAACAAAAAGATATAAAAGAATTAATCGCTTACTCATCAGTAGCACACATAGGATTTGTTTTAACTGGTTTATTTTCATCACTTAAAATAGGATTATACGGTGCTATTATAATAATATTTGCCCATGGATTATCTTCCTCAGCATTATTTTTACTAGTAACTGATTTATATAATAAATATCACTCACGAAATATTTTAAATATTAAAGGATTAATAACCACTATACCTAATATTACTTTTTGATGATTTATTTTTATAGCTGCTAATATTTCAGCTCCTCCTTCAATTAATACAGTTAGAGAAATCTTATTAATATCTAACTTATTAATATGAAATATATGATCTATATTTATTATTATGTTAAGATCATTTATAACAACTACTTTCTCAGTAATCTTATTTTTAAACATTATTCATAATATATCAAAATTAACAGAGCATAAAATTTTTTTATCATTATTTATCCATATAATTATTATGATTATTTTACTTGTTAAAATAGAAATTATAATAATTATTAGAATTTCAAGCATATGTTGATGACGGAAAAATATAATTTTAATTTTATTAAGATTAGAAATATTAATTTTATCTATTTTTACTACTGTAATATTTAACCTTTTAATTATAATAACAGTAATGGTTAGAGGTTCAACTATAGGATTAGGATTATTAGTATCAATAGTAAATTCACATAATTCTTCATCTTCAGCTTATATAATTTTTATATTTACTATCCCATTATTAACTTTAATATTATTAATAAATAATTCATTTATTATAACAAATTTATCATTAGTAAATTTTATATCTTTTAATTTATCTATTAATATTATAATTGATTGAATATCAATATTTTTTTTATCAACTGTAATATTCATTTCTAGAATAATTATTACATTTAGTTATTATTATATTCCAAAATTTGAACATAAACAATTTTTAATATTATTAATAATATTTGTTATATCAATAAGAATTTTAATTTTAAGAAATAATTTATTTTTAATATTATTAACATCCTATGTATTAGTAATTTATTATCAAAATTTTAATTCAGCAGCATCAGGTACTATTACATTATTAAGAAACCGAATTGGTGATATTATAATTCTTTTAGTAATTAGAATTATAATGTTATATATAAATTGAAATTTTAATAATTTTAATTATTTAATTATTCTAATTTTATTAACAATCGCCGCTCTTAGAAAAAGTGCTCAATTTCCTTTTTCAGCATGATTACCTATAGCAATAGCAGCCCCAACACCCATTTCTGCATTAGTTCATTCATCAACTTTAGTAACTGCCGGTGTTTATTTAGGTTTACGATTAATACATCCATATATAATATTATTACTAATAACTATTGCAAGAAGAACTGCAATTTATGCAAGAATATCAGCAAATTGAGAACAAGACATTAAAAAAATTATTGCATTATCAACACTTAGCCAGATTGCTATAATAATATTTGCTTTAAGAATTAATATAATTATTATTACATTTGCTCATTTAATTATTCATGCTTTATTTAAATCTACTATATTTCTTTGTGCAGGTACAATAATTCATGAATCAAATTATCAAGATATACGAATAATAGGAAATAAATTAATAATACCTATTACTAACTCAACATTAGGACTAACTACAATAGCACTTATAGGAATTCCTTTTATATCGGGGTTTTTTTCAAAAGATGCTATTATTGAATCATTAATTTCATCTAAATTAACTACTATCAATTCAATAATAATAATTATATCAATTGGTATAACTACCTCGTATTCTTTACGAATAATTTCATTAGCTAATAATAATTATTTAAAACCGATATTAAGATATCACATTAATATTTACTCTCATCTTCCTTTGATAATAATAAGCCCTCTAGCCATTACTTCAGGTTCATGAATTTCATGACTTACAATACCAGAACAAAATTTTTATATAAATACATTTTTTAAAACTATAATTATTTATATCCTATTATTAGGAGTATTAATAGGATTTACTTTATCATTTAAAAATAAAAAATTTATTAATATAGGATATTCATCAATTAGTTTATGATTTATAAATTTTTTATCTATTACAAAGCCTATTTATCCTCTAATATGAAATTATATAAATAATGATAAAAAATGACAAGAATCATATGGTCCACAAAAATCATATAATAATATTAAATTAATATCTAAAATTACAGAGATCCATAAATCAATAATATTTTTAGTTTTAATATCTTTAATACCATTAGTAATATTAATATTAATTATAGGAGCATTTTTAGTTAGAAGACTTCAACCTATAATCATAATTACTATAATAATCATAATTGTTTTTATATATTCATATTTTGTGTATATATCAGTAATAGGATATTGATTTAGATATATTTTAATAATAATTATATTGAGAGGAGTACTAGTTGTTTTTACATATATAATTAGCCTTATTCCTAATGAGATATTTGAAAATTATATTATATATATATATCTATTTTTAATGAGAATTATAGAAATAAATGAATTAATTAGATTAATAATTTGAATATCTTGATATGGATTACTAAATGTTTTTATAGTATCTTTTTTATTTATAGTTATATTAATAATTGTTTGATTTAGTTATAGTAATGGAGCAATTCGTTCCTTTAGTATCAGTAACCCGAAAAATAAAGATCTATTATGTTTCAAGAAATTAGACGTATTTTATGTATAATAGTATCTAGGTTTAAAAACTTTTATTTATAGAGACTGTTTAACAAAAACATTTTTATTATTAATAATAAATCTGCTCAATGAGTGCTAAGGTAGCATAATCATTTGTCTTTTAAATGAAGACCAGACAAAAGATTTAACATTTCTTAAAAGTAAAAAGACTTTTATTAACTAGAAAGACGACAAGACCCTATTGAACTTAACTGTTGTTAAACTGGGGAAGTTGATAAATTATTATTTTATTAAGTTACCATAGGGATAACAGCGTGATTTAATTTTAAAGATCTTATTTAAAATATGTTTACGACCTCGATGTTGAATTAATAAGGAAGTCTGTTCGACTTTTAAAAAATTACATGATTTGAGTTCAGACCGGTGTAAGCCAGGTCGGTTTCTATCTTCTAGTACGAAAGGACCTAAAAATTTATAATAGTGCCAGCAGTTGCGGTTATACTTATTATAAATAGGATTAGAAACCCTAGTATATCTTATTAGAGGAATCTGTTTAGTACGACAATCCACGATAATTTTTACTTTTTATATATCGCCATTAGGTCAAGGTGTAATCTATATTCAAGATTGGATTACATTTAAGAATTTAATTGTAAAATATTTATATATGGAAAGTGTACATATCGCCCGTCACCCTTATTAAGGCAAGTCGTAACATAGTTGATATTTTGGAAAAAGTATCAAG
>Philodromidae_Philodromus_histrios
AATAATTTATTTTCCGTTTTTGATCCTACATCATATTTTGGTATCCCTTTTAATTGAATAATTATGTTATTAGTATTTTTATATTTTCCTGTTAAATATTATTTAATTAGTAGAGGTTTTTTTTTAATATTTAAGAGTGTATTTTTAGGGGTTAGAAAAGTATTTGGAGAAGTTGCTGTTCCTTTTAGAATAGGGTTGAATTTCTTATGTGTAATAACTTTTTTATATTTAATAATATTAAACTTACTAAGTTTGTTTCCTTTTATTTTTACTGGTTCTGCTCATCCTATAATTACAATAGGGTTTGGGGTTGTTTTATGGATTTCTTTTTTTATAATAGGTTGATCTAAGAGATTTAAGGAAAGTGCAGCTCATTTGGTTCCAATAGGAGCTCCTATTGGAATAGCTCCATTAATAGTATTAATTGAAAGAGTAAGTCATATTATCCGTCCATTTACATTATCTATTCGATTGGCAGCTAATATAATAGCTGGTCATTTAATTGTTGGATTGCTGTCTAGAATTAGAACAATAAGTTTTTTTGGTTTAATTAATTCTTATTTATTACAAAGTATTTTATTAGTATTAGAATTTGGGGTTTCAGTTATTCAAGCATTTGTATTTAGAATTTTATTATTGTTATATGCTTTGGAAATACCATTATTTTGAGTTATATCTATATTTATATTTATTTTTATTTTAATTACTATAATTGATATATTTTTCCGTAAAGGTAATAAATTAATAAGAATTTTGAATGGGGCTTTAGTTGATTTACCTTCTCCTTCTAGTTTAAGTTATTTTTGGAATTTTGGATCTCTTTTAGGTGTTTTTTTGATAGTTCAAATTTTATCTGGTCTATTTTTGTCTTTCCACTTTAGAGGTGATGTAAATTTATCATTTAATAGAATTATCCATTTAATACGAGATGTAAACTATGGATGATTACTTCGTGTAATTCATGCTAATGGTGCTAGTAGAGGGGTTACAATTTTATTGTTATCTATAGCTACGGCTTTTTTAGGTTATGTTTTACCCTGAGGGCAAATATCTTTTTGGGCAGCTACTGTTATTACTAATTTACTGTCAGCTATTCCATATGTTGGTATTTTTTTAGTAGAATGAATTTGAGGTGGATTTTCAGTAGGAAATCCCACTTTAACTCGATTTTTTTCATTTCATTTTATTTTACCTTTTATTATTTTAATATTTGTTATTTTTCATTTATTTTTTTTACATGAAACAGGATCTAATAATCCTATTGGTATTTCTAGATGTGATAAAGTTACATTTCATCCTTATTATAGAATTAAGGATATTTATGGTTTTGGAATATTTTTTATATTTTTTATATTAGTGTGTTTAATAAGTCCTTATATTTTTATAGATGTTGAAAATTTTTTGAGTTCCGACCCATTGGTCACTCCTGTTCATATTCAGCCGGAGTGGTATTTTTTGTTTGCATATACTATTTTGCGATCAGTTCCTAATAAGATTGGTGGGGTATTAGCATTAGTTATGTCGGTATTAATTTTATATACTGTACCTATTTTATTAAATCATAAGTTTCGAAGTAATTTTTATTATTTTATAAAATATATATTTTGGATATTTGTAGTTAATTGATTATTACTTACATGAATTGGGGCTTGTGTTGTTCTGCGATGATTGTATTCAACTAATCATAAGGATATTGGAACAATATATTTGATTTTTGGAGCTTGAGCTGCTATAGTAGGAACTGCAATAAGTGTTTTAATTCGAATGGAGTTAGGTCAAGTTGGTAGTTTTTTAGGCAATGATCATTTGTACAACGTAATTGTTACTGCTCATGCGTTTGTAATAATTTTTTTTATAGTAATGCCTATTTTAATTGGTGGTTTTGGAAATTGATTAGTTCCCCTAATATTAGGAGCACCAGATATGGCATTTCCGCGAATAAATAATCTTAGTTTTTGATTATTGCCTCCATCATTAATATTATTATTTATTTCATCTATAGTTGAAATAGGGGTGGGTACTGGATGAACTGTTTATCCTCCTCTAGCATCAACAGTTGGTCATGCAGGAAGTGCAGTTGATTTTGCAATTTTTTCTTTACATTTAGCCGGGGCATCTTCTATTATAGGATCAATTAATTTTATTTCTACTATTATTAATATACGATCAATAGGGATAGATAAAATTTCTTTATTTGTATGATCAGTAGTAATTACTACAGTATTATTATTATTGTCTCTTCCTGTTTTAGCTGGAGCTATTACTATACTTTTAACTGATCGAAATTTTAATACATCTTTTTTTGACCCTGCAGGGGGAGGAGACCCTATTTTATTTCAACATTTATTTTGATTTTTCGGACATCCTGAAGTATATATTTTAATTTTGCCAGGATTTGGAATTGTTTCTCATGTTATTAGTGCATCAGTGGGAAAGCGTGAACCGTTTGGTTCGCTAGGAATAATTTATGCTATAGTTGGTATCGGGATTATAGGATTTGTTGTATGGGCACATCACATATTTTCGGTTGGAATGGATGTTGATACTCGTGCGTACTTTACTGCTGCTACAATAATTATTGCGGTTCCTACTGGAATTAAGGTTTTTAGATGAATAGCTACTCTTCAGGGTAGTTATTTTAAAATAACTACCCCAATATTGTGGTGTATTGGATTTATTTTTTTATTTACATTAGGAGGAATTACTGGGGTTGTTTTATCTAATTCCTCATTAGATATTGTATTGCATGATACTTATTATGTTGTAGCTCATTTTCATTATGTATTAAGTATGGGGGCTGTATTTGCTATATTAGCAGGAATTACTTATTGATTTTCTTTGTTTTTTGGAGTAGTTTTGGATGAAAAAAAGACAAAACTTCATTTTTATGTTATGTTTTTAGGAATTAACTTAACTTTTTTTCCTCAACATTTTTTGGGATTAAATGGTATACCACGTCGCTATGTTGATTATCCTGATATATTTTTTTTTTGAAACATAGTGTCATCTATAGGTTCTTTATTATCTATGTTTGCTATTTTATTTTTTATTTATATTATTTGAGAAGCATTGGTACTTAAATATTCTTTTGAAGGAAATTATTTTGTTAGTTCATCTTTAGAATGAATAAATAGAATCCCCCCTTTAGATCATACTTTTAATCAGTTGAATTTGTTGCCAATATGAGGGTCTTTATATTTTCAAAATAGTGCGTCTCCTGTAATAGAACAGTTAATTTTTTTTCATGATTATACTATAATTATTATAATTATTATTATAGTATTAGTCGGATATATATTGGTAAGTTCATGTATTAATCTATATTATAATATAATATTATTTGAAGGTCAAGAATTAGAGAGAATTTGAACTGTATTACCAGCTATTTTATTAGTATTAATTGCGTTCCCTTCATTGCGTTTATTATATTTAATAGAGGAATTTGATGAGTATGATATAACTATTAGGGTAATAGGGCATCAGTGATATTGAAGTTATGAATATAGTGATTTTGATATTATTTGTTTTGATTCTTATATAACTCAAGAAAGAATTTTTCGATTGCTTAATGTGGATAATTGTTTAGTAATTCCATATAATACTATAGTTCGAATAATTGTATCAGGTGCGGATGTCATTCATTCTTGAACAATCCCTGCATTAGGGGTGAAGGTTGATGCAGTACCAGGTCGACTAAATCAAATTTCTCTTATGTTTAATCGAATGGGCTTATTTAGAGGACAATGTTCGGAAATTTGTGGGCATTTGAAAAATTATCATCCATATCATATTGTTGATATTTCTCCTTGACCTTTATTAGTAGGAGTTGGGGTAATAAGTGCTGTAATTGGATTAATTAAACTCTTTATATTTTCAGAATTTAATTTATTTCTTTTATCTTGTTTAACAGTTTTTATATTAGCATTATTATGATGGCGAGATGTAATTCGTGAAAGAACATATCAAGGATTTCATTCAAGAAATGTATTAAATGGATTAATATATGGGATAATATTATTTATTGTTAGAGAAATTTTTTTTTTTATTTCTTTTTTTTGGGCTTTTTTTCATTCAAGATTAAGTCCTTCTGTTGAATTAGGTTCTATTTGACCTCCTATAGGACTTTTTCCTTTTAATCCGTTTCAAGTACCTTTTCTTAATACTGTTATTTTACTAGCGTCTGGAGTAACAATTACTTGAAGACATCAATATATTTTATGTAATAATTGAGTAAAGGCTAAAATAACTCTAGCCATAACTTGGATGTTAGGTTTATATTTTTTGAATTTACAGATGTTTGAATATTATATGGCATCTTTTAGAATCTCTGATTCAGTATACGGATCTACTTTTTTTATATCAACTGGTTTTCATGGATTTCATGTAATTGTAGGAACTTTATTTTTATTAACTGTTTGATTTCGAATATTAAGTGATGAATTAACTTCAGCTCATCACTTTGGGTTTGAAGCTAGAGCATGATATTGACATTTTGTGGATGTTGTGTGATTATTTTTATTTTCAGTAGTTTATAATTTTACTATAATTTCACTGAGAATTCTAATTAGTGTAGCTTTTTATACCATTCTAGAACGAAAATTCTTAGGATATATTCAAATTCGAAAAGGTCCAAATAAAGTTGGACTTTTAGGAATCCTACAACCAATTAGAGATGCTGTAAAACTATTTAATAAGAACTTAATTAATCAAGAAACAATAAATATAATATTATCATCTACCCCTGCCGTAGCTTTATTTTTATCAATTTTAATAGTTCCTATTATATTATTTAACTATTCATTGTTTGATAATAAACACAATATCTTATTTTTCTTTATTTTAAGTAGAATATCTGTATATGTATTAATACTAATCGGATGATCAGCTAATTCCAAATATAGAATATTAGGTTCTATTCGAAGAGTAGCTCAAATAATTTCATATGAAGTTTCATTTTTTTTAATTATATTATCAATTGCCTTAATTAGAATATCCTATTCTTTTCACGAATTAATAAAATCACAAATAATATTATACTTTTTTTGAGGAAATATAATTATCTTCATATTATGAATATTATCTTGTTTAGCAGAAACAAATCGAAGCCCTTTTGATTTCGCTGAAGGAGAATCAGAATTAGTATCAGGTTTTAATGTAGAATATATAGGAGGCTGATTCGCCTTAATTTTTTTAGCCGAATATATAATAATAATTATAATAAGACTAATATCAAGAATCTTTTTCTTTAAAACACCATATATAATATCATTCACTATTATAATTTTAATTATAACAATATTATGAGTTCGTGGAACTTTCCCACGTTATCGATATGACATCTTAATAAAAATAAGATGAAAAATTATACTTCCAACCATACTATTTATATGCTCTTTCCCATTTATTTTAATTTACTTTTTAAGTTTTATGTATGTACTATGTATTGATGATTGAATTTTAGTGTGATTTGGAATAGAACTTAATATAATATCATATATTGTTTTAATTTACAAACGGTATAGAATTCTAGTAATAGAATCATGTTTAAAATATTTTATTATTCAAAGATTATCAGCTATTTTTTTAATAATAATTTATGTTAGTTTAGTTAGATTTATTCTTAGATATAAATTAGGAGTAGGTCCTTTCTATTATTGATTTCCATCCTTGTGTTCAGGTTTAAATTGGATTGCCTGTTTTTATTTAATGACTATTCAAAAAATTATTCCTTTATTTTTATTATCAATATTTACTAATAAATTTATATGATTTATTATTATTATTTCTTTGTTAGTTGGGATTTTTGGTGCATTTAATCAAGTTGACATTAAGCAATTACTGGCTTATTCTTCAATTCATCATGTAGGGTGAATTATATATCTTTTCTATAGAGATATATTATGAATGTGATATTTATTGATTTATTTTATAATCATTTTTATTTTTCTTATAAAGTATGATATTTTCATTATTAGTATTTTAATAAGATGTAAAAATATTTTTTGATTTATAGTCGGAATCCTAAGCTTAGGAGGTTTGCCCCCTTTTTTGGGGTTTTTTCTTAAATGAATTGCTTTTTATTATATTATTGACTTATTAATTATAGTGTTTTTGATTTTTATTTCTGTAGGGATATTATATATCTATATGCGAATATTGTACGATGATTGTTTAAATATATTTGGATTTGTTTTGGGAATATTGAGTTTATTAATTATAATTAGATTATTATTAGTGAGTTTAGTTTATGCTATATTTATATTACTTTTTTATAAAAGTAAATATATAGATAGAGTAATTCCTTATGAATGTGGATTTAATCCATCATCATCAACTCGGTTAACTTTTTCATATCGATTTTTTTTAATCTCAATTTTATTTATTATTTTTGATGTTGAAATTGTGTTATTATTACCTGTTCCATTTGGGGGCGGTATTTTATTATTTATATTGATTTTAATTATAGGGTTATTATATGAATATGTTTGGGGTATAATTATTATAATAAAAATATTTATAATAGATAAATTATCATTTATTATACTATTACTAACTATATTAAGAACTAGATTAATTTTACTATCATCATCAACTTTTAATAAAATTAAAAATATACCAATTTTTATTATTTTAATACTTACATTTACAGCAAATAACATATTCAATTTTTATATTTTATTTGAATTGGTATTAATTCCTACATTTTTATTAATTACTATACATGGTAATCAACCTGAACGATTACAAGCAAGAATTTATCTATTAATCTATACTATTTTAGCCTCACTGCCCCTATTAATTAGAATTATCTACTCATTTCTATTAATAACAATTAATATAACTAAATTTAATCTAATTATATTTATAATACTAGCCTTTTTAGTAAAAATACCTATATATTTTATACATCTATGATTACCTAAAGCACATGTAGAAGCACCTATAGAAGGATCTATAATCTTAGCTGCTATTTTACTTAAATTGGGAGGATATGGATTAATTCGATTAATACCAATTTTTAATAAATCAATTAATAAAATTAATTTATGAATTATTAGAATTAGATTATTAGGTACATGCTATACATGTTTAAATTGCATTCAACAAAAAGATATAAAAGAACTAATTGCTTATTCATCAGTAGCACATATAGGATTAGTTCTTACAGGAGTTTTTTCTTATTTAAATATAGGAATAAATGGATCAATTATAATAATATTTGCTCATGGTTTATCCTCATCAGCATTATTTATACTAGTAACTAATCTATACAATAAGTATCATTCGCGAAATATTATAAATATTAAAGGACTATTAACCATTATACCCAATATAACATTTTGATGATTTATCCTTATAGCAACAAATATATCTGCTCCACCATCTATTAATACAATAAGAGAAATTTTATTAATATCTAACTTAATTATATGAAATATATCATCAATAATTATAATCATAATTATTACTTTAATAACTACCTCATTTTCAATGCTTCTATTTACAAACTTAATTCATAATTTTTCAAAATCAACCTATCACAAAATTTTTTTATCATTATTCATTCATACAATTATAATAATAATAATACTTTTTAAAATAGAAATCATATCAATTATTAGAACAATTAGAATAATATGATGACGAAAAAGAATTATTATAATATTACTAAGATTGGAATTACTAATTACATCAATTTTTACAATATTATTATATATTTTATTAATTATATTAGTAATAATAGTGAGAGCTTCAGCTATAGGATTAGCATTATTAGTATCTATAACTATATCTCATAATTCATCATCTACAATATTTATTTTTTCTCTATCTTTAATCCCTTTAATACTAATCATGTTTATAATTAACAATATCTTCATTATAATAGATGTACCCTTAATACTCTTTATATCTTGTAAAATTTCAGTAAATATCATATTAGACTGAATATCCCTATTATTTTCCTCAACGGTAATATTTATTTCTAGTATAATTATTATATTTAGATACTATTACATATCAAAAACTCAATTAAATCAATTTCTTACCCTAATATTAATATTTATTATCTCAATACAAATTTTAATTTTAAGAAATAATTTATTTTTAATATTATTAACCTCATATATTCTAGTTATTTATTATCAAGATTTTAAATCAGCAGCATCAGGGACAATTACTATTTTAAGAAATCGAATTGGAGATATTACAATTCTAATAGCAATTAGTCTTATAATAATAACAATAAATTGAAATTTAATAAATTCACAATATAAGATTACAATAATTCTTTTAATAATTGCTGCATGTAGAAAAAGTGCACAATTCCCCTTCTCAGCATGATTACCTATAGCTATAGCCGCTCCTACACCAATTTCCGCACTAGTACATTCTTCAACACTAGTTACTGCAGGTGTATTTATAGGATTACGAGTAATACACCCCTCAATTATATTAATAATTATAACTATTGCAAGAAGTACCGCAATTTACGCAAGAATATCTGCAAACTGAGAACAAGATATTAAAAAAATTATTGCTCTATCAACTTTAAGACAAATTGCTATAATAATATTTGCATTAAGAATTATAATAATCATAATTGCTTTTTTACATTTAATCATCCACGCTTTATTTAAATCCACCATATTCTTATGTGCAGGACTAATAATTCATGAATCAAAATATCAAGATATACGTATAATAGGAAATATATATTCAAATCCTATCACAAATTCAACACTAGGAATTACTACCATAGCATTAATAGGAATTCCATTTATATCAGGATTTTTCTCGAAAGATGCTATTATTGAATCAATAATTTCGACAAAAATAACCACTTTCAATTCAATTTTAATAATTATATCAATTGGAATAACAACTTCATATTCATTACGAATAATTTATTTATCCAATAAAAATTATATTAAACCTCTATCAAAAAATCATTCATCACTATATTCAAATGGTCCATTATTAATTATAACCCCTCTTACAATTATATCGGGATCTTTAATATCATGAATAATAATATCAGAACAATTATTCTATTTAAATAATATATTTAAAATTCTAATTACAATTACATTAATATTAGGAATATTAATTGGGTTTAATCTTTCTAACAAAAACAAAAATATTATTAATTTAGGAAAAAGAGCAATTAGACTATGATTTATTAATTTTTTATCAATAGCTAAAATTCTATATCCAACAACATGAAATTATATTAAAAATGATAAAAATTGACAAGAAAAATATGGACCACAAAAATTATATAATATTAATACAAATATATCTAAAATTCCAGAAATAATAAAAATAATAATATTTATTATAATAATTACAATTATTCCTCTAGTAATATTTTTATTATTGACGGGAATATTTTTAATTAGAAGAATACAACCTATATTTATAATTACTATAATAATTATAATTGTTATTGTATATTCTTATTATATTTATTTATCTATAATAAGATATTGATTTAGCTATATTTTAGTAATGGTTATATTAAGAGGAGTTTTAGTGGTATTTACATATATAATTACTTTAATTCCTAATGAAGTTTTTGAAAATTATTTATTATATATATGTATATTTATTTTTGGTTTTATTTTTAGGAATGAAGTTGTTGGGTTAATTATTTGAAATTCTTTACTCGGGTTTTTAAATATTTTTGTTTTGGTATTTTTATTTTTGATTATATTAATAGTAGTGTGATTTAGATATTTAAGTGGGGCTGTTCGGTTCTTTTGTATCAGCAACCCGAAAAATTAAGATCTATTATGTTTCAAGTAATTATACGTTTTTTATATATAAAAGTTTTCAAGTTTAATAACTTTTATATGTAGAGACTGTTTATCAAAAACATTTTTATTATTAATAATAAATCTGCTCAATGAGTGCTAAGGTAGCATAATCATTTGTCTTTTAAATGAAGACTAGACAAACGATTTAACATTTCTTAAAAGTTAAAAGACTTTTATATAAAAGAAAGACGACAAGACCCTATTGAACTTTACTAATGTTTAGCTGGGGCAGCTAATAAATTATTATTTTATCAAGTTACCATAGGGATAACAGCGTAATATTTTTCTAAAGACCTTATTAAAAATAAGATTACGACCTCGATGTTGAATTAATAAGGATGTCTGTTCGACTTTTAAATAATTACATGATTTGAGTTCAGACCGGCGTAAGCCAGGTCGGTTTCTATCTTCTAGTACGAAAGGACCAAAAAATTAATATTAGTGCCAGCAGTTGCGGTTATACTTATTATAAATAGGATTAGAAACCCTAGTATATTTTATTAGAGGAACCTGTTCAATAAGATACTACACAATTATTTTCACTTTTTACATATCGCCATTAGGTCAAGGTGTAATCTATATTAATAGATGGGTTACATTTAAGGATTTAAATGCAAATCATATACATATGAAAAGTGTACATATCGCCCGTCACCCTTATTAAGGTAAGTCGTAACATAGTTGTTATTTTGGAAAAAGTATCAAG
>Pisauridae_Dolomedes_angustivirgatus
ATAAATCTTTTTTCTGTATTTGATCCTACTTCTTATTTTGGTTTGTCTTTAAATTGATTAATTCTTGTTATTATTTTTTTGTTTTTTCCAGTGAAATATTACTTAATAGAGAGAGGGTTAATTAAGGTTTTTAAAATTTTATTTATTCAAGTAAGAAAAGTATTTAAAGAGGTTTCTTTTCCTAATCATTTAGCTTTGAATTTTATTTGTGTAATAACTTTTATATATCTAGTGGTGAGAAATTTATTAGGATTATTTCCTTTTATTTTTACTAGAACAGCTCATCCTTTTATTACTTTAGGATTTGGAGTTGTATTTTGGTTATCGTTTTTTTTAATAGGTTTTTCTTGTAATTTTAAAAATAGTTGTGCTCATTTAGTACCTGAAGGTAGACCTTTTTTTCTTTCCCCTTTAATAGTATTAATTGAAAGAGTGAGTCATTTAATTCGACCATTTACTTTATCTATTCGATTAGCAGCTAATATAATAGCTGGTCATTTAATTATTGGTTTATTATCTAGAATTAGATTAATTAGTGTTATAGGGTTTTTTAGTTCTTTATTATTACAAAATGTTTTATTTGTATTAGAATTTGGTGTAACAGTTATTCAAGGTTTTGTATTTAGAATTTTATTATTGTTATATGCTTTAGAAATACCTTTTTATTGAATTAATTCTGTTTTCATAGTTTTTATAGTAATATTTACTCTTGTAATTTTTTATTACCGTAAAAGTAATAAATTAATTGGTATTGTAAATGGTTCTCTTGTAGATTTACCGTCTCCTTCTAGATTAAGCTATTTTTGAAACTTTGGTTCATTGTTAGGAGTATTTTTAATAGTACAGATTATTTCTGGTTTATTTTTATCTTTTCATTTTAGAGGTGATGTTAATTTGTCTTTTAATAGAATTATTCATACGATGCGTGATGTTAATTATGGGTGATTATTGCGGGTGATCCATGCTAATGGTGCTAGAAGTGGAGTAACTATTTTATTGTTGTCTATAGCTACAGCTTTTTTAGGTTATGTATTACCTTGAGGACAGATATCATTTTGAGCTGCTACTGTTATTACTAATTTATTGTCAGCAGTTCCTTATATTGGAGTAATATTAGTAGAATGAGTATGGGGGGGATTTGCGGTAGGTAATCCTACTTTAACTCGATTTTTTGCTTTTCGTTTTATTTTACCTTTTATTATTTTGTTCTTTGTTATTTTACATCTATTTTTTCTTCATGAAAAAGGGTCTAATAATCCTTTAGGATTAAGAAGATATGATAAAATTTCATTTCACCCTTATTATAGAATGAAGGATGTTTATGGGTTTTCTTTATTTTTTGTTTTTTTTGTAGGGATTTGTTTATTGTTTCCTTATATTTTTATGGATGTTGAAAATTTTATTTCTTCCAATCCTTTAGTTACTCCTATTCATATTCAACCAGAATGATATTTTTTGTTTGCTTATACTATTTTGCGTTCGGTTCCTAGAAAAATTGGGGGAGTAATTGCTTTAGTTATATCAGTATTAGTTTTATATTTTTTACCTTTTTTTTTAAAACATCGTTTTCGAAGAACTTTTTATTATTTAATAAAATTTATATTTTGATTTTTTGTAGTAAATTGAATATTGCTTACTTGAATTGGTGCTTGTGTAGTTCTGCGATGATTATATTCTACTAATCATAAAGATATTGGGACTTTATATTTTATATTTGGGGTATGATCTGCTATAGTAGGTACAGCTATAAGAGTATTAATTCGAATGGAATTAGGTAATCCTGGAAGTCTTTTAGGTGATGATCATTTATATAATGTTATAGTTACTGCTCATGCTTTTGTTATGATTTTTTTTATAGTAATACCAATTTTACTTGGTGGTTTTGGTAATTGATTAGTTCCTTTAATGTTAGGTGCTCCTGATATATCGTTTCCTCGAATAAATAATTTATCTTTTTGATTATTACCTCCTTCTTTGTTTTTATTATTTATATCATCTATGGTTGAAATAGGAGTGGGTGCAGGATGAACTGTTTATCCTCCTTTAGCTTCTAGAGTTGGTCATATAGGAAGATCTATAGATTTTGCTATTTTTTCTTTACACTTAGCTGGGGCTTCTTCTATTATAGGAGCAGTAAATTTTATTTCTACTATTATTAATATACGTTTAATAACTATAGAGAAAGTTCCTTTATTTGTTTGATCTGTTTTTATTACTGCTATTTTATTACTATTGTCTTTACCTGTATTAGCAGGTGCTATTACTATATTATTAACAGATCGAAATTTTAATACTTCTTTTTTTGACCCAGCAGGTGGAGGAGATCCAATTTTATTTCAACATTTATTTTGATTTTTTGGACACCCAGAAGTTTATATTTTAATTTTACCAGGATTTGGTATTGTATCTCATGTAATTAGTTCTTCTGTTGGTAAGCGAGAGCCTTTTGGAAGATTAGGAATAATTTATGCTATAGTGGGAATTGGTGGAATAGGATTTGTTGTCTGAGCTCATCATATATTTTCTGTTGGAATAGATGTTGATACTCGGGCTTATTTTACTGCTGCTACTATAATTATTGCTGTTCCTACTGGGATTAAGGTGTTTAGTTGAATAGCTACTATTCATGGTTCTTATTTTAAAATAAGAACTGCATTAATATGAAGAGTAGGTTTTGTATTTTTATTTACTTTAGGGGGGATTACTGGAGTAGTATTATCTAATTCATCTTTAGGTGTGGTTTTACATGATACTTATTATGTAGTGGCTCATTTTCATTATGTATTAAGAATAGGAGCTGTATTTGCTATTTTGGCTGGAATAACTTATTGATTTCCTTTATTTTTTGGTGTAGCTTTAAGAGAGAAAATAACTAAGCTTAATTTTTATTTAATATTTATTGGAGTTAATATAACTTTTTCTCCACAACATTTTTTAGGTTTAAATGGTATACCTCGTCGGTATTCTGATTATCCGGATGTTTTTATTTTTTGAAATATAGTTTCTTCTATAGGGTCATTATTGTCTTTGTTTGGTGTAATATTGTTTATATATATTGTATGAGAAGCGATAGTTATAAAATTACCTAATTTTAATGGATATTATATTAGTTCTTCATTAGAATGAATAAATAATATTCCTCCAATAGATCATACTTTTAACCAATTGAATTTATTGCCAACTTGAGGTTCAATTTTATTTCAAAATAGAGTTTCTCCAGTAATAGAACATTTAATTTTTTTTCATGATCATATTATAATAGTAATAATTATAATTATAGTAATAGTAGGTTATGTATTAGTTAACTCTTGTATTAATAAATATTATAATTTAAATATATTTCAAGGTCAGGAATTAGAAAGAGTATGAACTGTAATTCCTGCGGTGTTTCTTTTGTTTATTGCTTTTCCTTCTTTACGTCTTTTGTATTTAATGGAAGAAAGAGATTTGTATGATATAACTATTAAGGTAATAGGTCATCAATGGTATTGATCTTATGAATATAGTGATTTAGGATTTAAATCTTTTGATTCTTATATATTATCAGATAGAGTTTTTCGTTTATTGAATGTTGATAATTGTTTAGTAATTCCTTATAATACTAATATTCGTATAGTTGTTTCAAGAATAGATGTAATTCATTCTTGAACTATCCCTTCTTTAGGGGTAAAGGTTGATGCTATTCCTGGACGTTTAAATCAGTTATCTTTAATTTTTAATCGGGTAGGGTTATTTAGTGGTCAATGTTCTGAAATTTGTGGTTTGGAAAAGCATTATCATCCTTTTCATATAGTGAATATATCACCTTGACCATTAATTTCTGGATTTGGAGCTTTATTTACAGTTATTGGAATAATTAAAATATTTGTATATTTTGATGTAAGTTTATTAATTATATCTCTTACTTTAATGTTTTTTGTAGCTATATTATGATGACGAGATGTAGTTCGTGAGAGAACTTACCAAGGATACCATTCTAGTGTGGTATTTAAAGGATTGATAGTGGGTATAATTCTATTTATTGTAAGAGAAATTTTTTTTTTTTTTTCTTTTTTTTGAGCTTTTTTTCATTCTAGATTGAGACCAACAGTAGAATTAGGTTCTCAGTGGCCTCCTGTGGGAATTTTTACTTTTAATCCTTTTCAGGTTCCTTTATTAAATACTGTAATTTTATTAGCTTCGGGAGTTAGTGTTACTTGAGCTCATCAATTGATTTTGAAGGAAGATTGGGAAGGTGTTAAGATTTCTTTAATAGTAACTTGGATATTAGGTATTTATTTTTTAATATTACAAGGGTTTGAGTATTTTATATCTTCTACTAGAATTAGAGATTCTGTATTTGGATCTACTTTTTTTATAGCTACTGGATTTCATGGATTTCATGTAATTATTGGAACATTATTTTTGTTTATTATTTGAATTCGATTTTTAAATAATCATTTTTCTAAAAGTCATCATTTTGGGTTTGAAGCGGCTGCTTGATACTGACATTTTGTAGATGTAGTATGATTGTTTTTATTTTCTGTAGTGTATAATTTTATTCTAATTGTAATTAGAATTTTAATTAGAGTAGCTTTTTATACTCTTTTAGAACGAAAGATTTTAAGATATATTCAAATTCGAAAAGGACCTAATAAAGTTGGATTTATAGGAATTTTACAACCCTTTAGTGATGCTATTAAATTATTTAATAAAAATTTAATCTCACTAGAATCAATAAATTTTATATTATCTTATACCCCATCCTTATCACTGTTCATTTCAATTTGTATAATTCCTATTATTTTATTTAATAACTCCCTTATCGATATTAAACATAATATTTTAATATTCTTTATTTTATCAAGAATAGGAGTATATTTTATTTTACTAATTGGATGATCAAGTAATTCTAAATACTCATATTTAGGATCAATTCGAAGAGTAGCTCAAATAATTTCATATGAAGTATCATTTTTCATGATCATCCTATTTATTGTTTTAATATCACAATCATATTCATTTACTCAAATAGAAGAGTCACAAAAAATACTTCATTTCTTTTGAGGTAACATATTATTATTCATAATATGATTAACCTCTTGTCTAGCTGAAACTAATCGAAGTCCATTTGATTTCGCTGAAGGAGAATCAGAATTAGTATCAGGATTTAATGTTGAATATATAGGAGGCTGATTTGCCTTAATTTTCTTATCAGAATATTTAAGCATATTAATTTTAAGAATAATTTCAACTATTATATTTTTTTCCCCTATTAAAATTCTTTCCTTTATTATTATAATTATTATTATTTCTTTAATTTGAGTACGAGGAACATATCCTCGATTTCGGTATGATATATTAATAAACCTAAGATGAAAAATCTTTCTACCTTTATCTTTATTAATTATCATTTTACCTTTTATATTTATATATATTATAAGATTTCATTTAGTTATAAATAGAGATGATTGATTTATGGTGTGATTTGGACTGGAAATTAATATAATAGTTTTTATTATTTTTATATATAATTATAATAGAATAATAAGAATTGAATCTTGTTTAAAGTATTTTTTTATTCAAGGGTTATCAGCTATTTTTATAAGAGTATTTTATAGAATGATTCTATGTATGTTGTTAAGTTATAAAATTGGAGCTGGTCCTTTTTTTTTTTGATTTCCTTCAGTGTGTTCTGGGATTTCTTGGATTTCTTGTTATGTTTTAATAACTTTACAGAAGGTTATTCCATTAATATTAATAAGAATTTTTATATCTTGAGTTATATATTTAATTGTTATTGTTAGATTGTCTTTTGGTGTATTAGGATCTTTTAATCAAAGCGATTTAAAGCAGTTGATTGCTTATTCTTCTGTGTATCATTTAGGGTGGATTTTATTATGTAATTTATCTGATATTTTTTGATTAAATTATTTATTAATATATATATTGATAGTAGTTAATCTATTAAGATGATTAAATATTTCTAATTTAATTAGAATTATGAAGATAAAATATAAAAAGTGATTTATTGTATTAATATTAAGAATATCTGGAATACCACCTTTTCTTGGTTTTTTTTTAAAGTGATTTGCTTTTGTTAGTATTTTTAAATTTTCTTTTATAATGTTTTTAATTATTTGTTCGGTAGTAATATTTTATGTTTATTTTCGCGTTATTTATGATGATCTAGTAGGTAGAGTAGGCTTAATATTAGGTTTTTTTAGATTTTTTTTTATAGGATCTATTGTGTTAGTAATAATAGTTTATTTATTATTTTTTTTTATTTTTTATAAATGTGAGGGGATAGAGATTATAAGAAGTTATGAGTGTGGTTTTGATCCTAGTTCTTTTACTCGATTAGTATTTTCTTATCGATTTTTTCTTATTTCGATTTTGTTTATTATTTTTGATGTGGAAATTTCTTTAATGCTTCCTATTCCTTTTTTAATGTCATTAATAGGATTTATTTTTGTTTTATTGGTGGGTTTAATTTATGAATATTTTTATGGGTCAGTTTTATTATTAAACATTTTCATTCAAGATAAATTTTCAATTGTATTAATTATTTTAACTTTAATTAGAACACTATTAATTATTTTATCAACATCAAATGTAAAAGAAACCGTAAAAACACCAATCTTCGTTATTCTTATCATAACATTTTCTATATTAAATACAATTATATTTTACATTATATTTGAATTAGTATTAATTCCAACAATAATTCTAATTATAAAATCAGGAAAACAACCTGAACGATTACAAGCAAGAATTTATTTAATAATTTATACTATTTCAGCATCTCTTCCTTTACTTATTAATATTATTTTATCATTTTCAATACTTTATACTCTAACAACAAAATTAAATATAATTTTACTATTTACATTAGCCTTTTTAGCTAAAATACCAATATTTTTATTCCATTTATGACTTCCTAAAGCTCATGTAGAAGCTCCATTAGAAGGATCAATAATCTTAGCAGCAGTATTACTAAAATTAGGAGGCTATGGATTAATTCGATTTCTACCATTATGTATTTCAAAAGTCAATAAATTAAATAATTGAATTATTAGAATCAGATTAATTGGAGCTATATCAACAAGATTAAATTGCATTCGACAAAAAGATCTAAAATCCCTAATTGCTTACTCTTCAGTAGCTCATATAAGATTCGTTTTAATAGGAATATTTTCAATAAATTATATTGGTTTAATAGGAGCATTATTAATAATGATTGCTCATGGATTATCCTCATCAGCACTTTTCTTCTTAGTAAACGACTTATATTTTAAATACCATTCACGAAACATTTCATCCTTTAAAGGATTAATTACAATCTCCCCAAACATTACATTTTGATGATTTATATTTATAGCTATTAATATTTCAGCTCCACCTACAATTAATACAATTAGAGAAATCTTCATTATATCAAGAATAATTTTATGAAATAATATTACAATAATCTTTATTTTCATAATTTCTATTATAGTTACTTCATTCTCTATAATAATATTCCTTAATCTTTCACATAATTCATCAACACAAACCAACTTTAAAAGATATATTTCTTTATTTATTCATATAGTACCATTAATTCTAGTATTATCAAAAATAGATATAATATTATGTTTAAGAATTATAAGAGTATGTTGATGACGAAAAAACATTATCATTATACTTTTAAGATTAGAACTTTTATTAATTTCATTATACTTCTCTTTAATATCTTCCCTTTTAATTATACTAGTTATAATAGTAAGAGGATCAAGAATAGGATTAAGATTATTAATTTCAATATCTAACTCTCACAACTCCTCAAGCTCTATTCCCGTTATAAGAATTTCATTAATTGGATTAACAATAATATTTATAATATTCAACAACACTTTCATTTATATTTCAATCCCACTAATTAATACTCAATTTATTAATATACCCTTTAGATTAATTTTAGATTGAATTTCATGTATATTTTTAAGAACAGTTTTAATAATTTCTAGCATAATTATTATATTTAGAATCTATTACATTACAAAAAAAGAACATACCAAATTTCTATTAATACTATTAATATTCGTTTTATCAATAAGAATCTTAATTTTAAGAAATAATATATTTCTAATATTATTATCTTCTTATATTTTAGTAATTTATTACCAAGATAATTCAACATCAGGGTGTGGATCTATTACATTACTTAGAAACCGTATTGGAGATATTTTCATTTTATTATCAATAAGAATAATATTATTCAATTCAATTTGAGAATTAAATAACGAAACATTTATAATTATATTATTAATACTAATATTAGCAGGATGTACAAAAAGAGCCCAATTCCCATTCTCAGCTTGACTCCCTATAGCTATATCAGCTCCTACCCCAATTTCATCTTTAGTACATTCATCTACTTTAGTAACTGCAGGAATTTTCTTAATAATTCGAATTTTACACCCAATAATTTTATTAGTACTAATAATTATTTCTTCAATAACAGCCATATACGCTAGAATATCAGCTAATTGACAACAAGATATAAAAAAAATTATTGCCTTGTCTACACTTAGACAAATAGCTATAATAATATTTGCTATTTCAATTGAATCAGTACACTTAGCCTATTTCCATATAATTATCCACGCTTTTTTTAAATCATTAATATTCTTATGTGCTGGGATAATAATTCACGAATCATCTTATCAAGATATACGAATAATAAGAAGATATTTAAACATTCCAATAATCACAATTACTCTAGGGATTACAAACGCAGCTTTAATAGGATTACCATTTACATCAGGATTTTTTTCAAAAGATATAATTATCGAAAAAATAATCTCATCAAAATTAGAATGTTTATTAACTCTAATAATAATCTCATCAATTGGAATAACAGCATCATATTCACTCCGAATATTAAATTTATCTAATAATATAATGATTAAACCAGATATAATAAATCACTCTTCTATATATAGAAACATTCCAATTTTTATAATAACGCCTATAGCAATCTTCCTAGGATCAATTTTACTATGAACTTTAAACCCAGAACAAATATTATTTTTTCCTAGTAACTATAAATTTATTATCCTATCTACATTATTCTTAGGAATAAGATTAGGAATCCTACTTTCCTTTAAAAATAAAACATATATAAAAATAGGATTATCCGCAATTTCATTATGATTTATTCATTTATTATCAACAATAAATTTATTCTCTCCTTTAATAAATCTTTTTCAAAAAAATGATAAAAACTGACAAGAATCATACGGACCTTATAAATCCTATATAATCACAAGAAAACCAATCATAATACCAGAAAAAAGAAAATCGCTTATAACTTTACTAATAATCTCAATTTTACCAATAACGATATTGATTTTTTTATTTGGAATTTTATTTATAATTAGTTTGCAACCAGTATTTATAGTTAGAAGATTAATTTTGATTACTTTTTTTTATTCATTTTTTATTTATAAGGAGGTTGGAACTTATTGGTTTAGATATATATTATTGTTGGTTATATTGAGAGGGGTATTGGTAGTTTTTACATATATAGTAACTTTAATTCCTAATGAAAGTTTTGAAGCTTATTTAGTTATGGTTTTTATATTAATAATATTATTAATGAAAGATATGGGGCTTGTTACTTTAAATTTATGGATAACTTATTTAGGAATGCTTAGTATATTTTTAGTAAGATTTTTATTAATTATTATATTGTTAGTTGTTTTTTTGAGAAATATAAATGGGGCTCTTCGTTCCTTTAGTATCAGGATCTCGAAATTATATGATCTATCTTTTTTCAAGAAACTATACATATTTTGTAATTTACAGTATCTAAGTATAAAAACTAAAATAAATAAAGACTGTTTAACAAAAACATTTCTATTATTAATAGTAAATCTGCTCAATGAGTGCTAAGGTAGCATAATCATTTGTCTTTTAATTAAAGACTAGATAAAAGATTTAACTTTTCTTAAATGTAAAAAGACATTTATATATTAGAAAGACGATAAGACCCTATCGAACTTTACTTCAGTTAAACTGGGGCAGTTAATTAATTATTATTTTATCAAGTTACCGTAGGGATAACAGCGTAATAAAATTTTTAAGATCTTATTAAAATAAAGATTGCGACCTCGATGTTGATTTAATAAGGAAGTCTGTTCGACTTTTAAAAAATTACATGATTTGAGTTCAGACCGGTGTAAACCAGGTCGGTTTCTATCTTCTAGTACGAAAGGACCTAAGAATTAATATTAGTGCCAGCAGTCGCGGTTATTCTTATAATAAATAGGATTAGATACCCTAGTATATCTTATTAGAGGAACTTGTTTTTTACGATAATCCACGATAACTTTCACTTTTTATATACCGCCATTAGGTCAAGGTGTAATCAATATTAAAGTTTGAGTTACATTAAAGGATTTAAAAGTATAATAATATATTATGAAATGTGCACATATCGCCCGTCACCCTTGTTAAGGTAAGTCGTAACATAGTTGATATTTTGGAAAAAGTATCAAG
>Pisauridae_Pisaura_bicornis
ATAAATCTTTTTTCTGTTTTTGATCCTACTTCTTACTTTGGTTTAACATTAAATTGAATAATTTTAATTATAATTATTATATATTTTCCTGTAAAATACTACTTAATGGAAAGAGGATTAGTTTTAATTTATAAAAATATATTTACTCAAATAAGAAAAATTTTTAAAGAGGTTTCTTTTCCTAATCATTTAGCTTTAAATTTTTTATCAGTAATAACTTTTATATATTTAGTTTTTAGAAATATATTAGGATTATTTCCTTTTATTTTTACTAGAACTGCACATCCTGTGGTTACTTTAAGAATAGGAATTGTTTTTTGAATATCTTTTTTTTTTATAGGCTTTTTTTGTAATTTCAAAAAAAGCTGTGCTCATTTAGTTCCGGAAGGAAGTCCTTTAGCTTTATCTCCTTTAATAGTTTTAATTGAAAGAATCAGTCATTTAATTCGTCCATTTACTTTATCAATTCGATTAGCAGCTAATATAATAGCTGGACATTTAATTGTTGGATTATTATCTAGAATTAGAATAATTAGAATAATAGGTTTTATTAGATCTTTATTATTACAAAATTTATTATTTGTATTAGAATTTGGTGTTGCTGTTATTCAAAGATTTGTTTTTAGAATTTTATTACTTCTTTATGCTTTAGAAATACCTTTTTTTTGAATAATATTTTTATTTATAATAGCTTTTATTTTATTTACTTTAATTTTTTTTTATTTTCGAAAAAAAGATAAATTATTGAATATTTTAAGTGGTTCTTTTATTGATCTTCCTTTACCGTCTAGATTGACGTATTTTTGAAATTTTGGATCTTTATTAGGTTTATTTTTAATAATTCAAATTGTTTCTGGATTATTTTTATCTTTTCATTTTAGAGGTGATGTAAATTTGTCTTTTAGAAGAATTATTCATATAATGCGAGATGTGAATTATGGATGGCTCTTTCGAGTAATTCATGCTAATGGAGCTAGAAGAGGTGTGAGAATTTTTTTATTATCTATGGCAACTGCTTTTTTAGGTTATGTATTACCTTGAGGCCAAATATCTTTTTGAGCTGCTACGGTAATTACTAATTTATTATCTGCTATTCCTTATGTGGGAAAGGATTTGGTAGAGTGAATTTGAGGAGGTTTTGCTGTTAGAAATCCTACTTTAATTCGTTTTTTTTCTTTTCATTTTTTATTGCCTTTTGTAATTGTTTTTTTTGTGATTTTACATATGTTTTTTCTTCATGAAGGTGGTTCTAGAAATCCTTTAGGATTTTCTAGATTTGATAAAATTAGTTTTCATCCTTATTATAGAGTTAAGGATTTTTTTGGTTTTATTATTTTCTTTATTTTTTTTTTATTTGTGTGTTTAGTGTTTCCTATAATTTTTATAGATGTAGAAAATTTTATTTATTCTAATCCTTTAGTTACGCCAATTCATATTCAACCAGAATGATATTTTTTGTTTGCTTACGCAATTTTACGTTCAGTACCTAGAAAAGTTGGTGGAGTTATTGCTTTATTAATATCAGTATTGATTTTATATTTATTACCTTATTTTTTAGAGCATCGTTTTCGAAGAACTTTTTATAAATTTATAAAATTAATATATTGAATATATGTGGTAAATTGATTATTATTAACTTGAATTGGAGCTTGTGTAGTACTGCGATGATTGTATTCTACTAATCATAAGGATATTGGAACTTTGTATTTATTGTTTGGAGTTTGGTCAGCTATAGCTGGAACAGCTATAAGAGTGTTAATTCGAATGGAATTAGGAAATTCTGGAAGATTTTTAGGTGATGATCATTTATATAATGTTGTAGTTACTGCTCATGCTTTTGTAATAATTTTTTTTATAGTAATGCCAATTATAATTGGTGGTTTTGGTAATTGATTGATTCCTTTAATATTAGGAGCTCCCGATATATCATTTCCTCGAATAAATAATTTGTCTTTTTGGCTTTTACCTCCTTCTTTATTTTTGTTATTTATATCTTCTATAGTAGAAATAGGTGTGGGTGCTGGATGAACAGTTTATCCTCCTTTAGCTTCTACAGTTGGACATATAGGAAGATCAATAGATTTTGCTATTTTTTCTTTGCATTTAGCTGGAGCATCTTCTATTATAGGTGCTGTAAATTTTATTTCTACAATTATTAATATACGTTCAATATCAATAGAAAAAGTTCCTTTATTTGTATGGTCTGTATTTATTACTGCTATTTTACTTTTGTTGTCTTTACCTGTATTAGCTGGTGCTATTACTATATTGTTGACTGATCGAAATTTTAATACTTCTTTTTTTGATCCAGCTGGAGGAGGAGATCCTATTTTATTTCAACATTTATTTTGATTTTTTGGTCATCCAGAAGTATATATTTTAATTTTACCTGGATTTGGAATTGTTTCTCATGTAATTAGATCTTCTGTAGGAAAGCGTGAACCTTTTGGTAGATTGGGAATAATTTATGCTATAGTAGGAATTGGAGGAATAGGGTTTGTAGTTTGAGCTCATCATATGTTTTCTGTAGGGATAGATGTAGATACTCGTGCTTATTTTACTGCAGCAACTATAATTATTGCTGTTCCAACAGGAATTAAGATTTTTAGTTGAATAGCTACTCTTCATGGTTCTTATTTTAAATTAGATACTCCTTTAATATGATGTATTGGATTTGTTTTTTTATTTACTTTAGGTGGAATTACTGGAGTGGTTCTTTCTAATTCATCTTTAGATGTGGTATTACATGATACTTATTATGTAGTAGCCCATTTTCATTATGTTTTGAGAATAGGTGCTGTATTTGCTATTTTAGCTGGTATTACTTATTGGTTTCCTTTATTTTTGGGAATTGCTTTAAATGAAAAAATATCTAAACTTCATTTTTATTTAATATTTGTGGGAGTTAATTTGACTTTTTTTCCTCAACATTTTTTAGGTTTAAATGGAATACCACGTCGATATTCTGATTATCCAGATGCTTTTATTTTTTGAAATATAGTTTCTTCTATAGGATCTATTTTATCATTGTTTGCTGTTATATTATTTATATATATTGTTTGAGAAAGTTTAGTTATAAAATTATCAAATTATAATGGATATTTTGTTAGATCTTCTTTAGAATGAATTAATAATATTCCACCTTTAGATCACACTTTTAATCAATTGAATTTATTGCCAACTTGGGGTATAATTTTATTTCAAAATGGAATTTCTCCTGTAATAGAACATTTAATTTTTTTTCATGATCATATTATAATTATTATAATTATAATTACAGTAATAGTGGGTTATATTTTATTTAATTCTTGTTTTAATAGTTTTTATAATTTAAATATATTTAGAGGACAGGGATTAGAAATAATTTGAACTATAATTCCTGCTGTATTTCTTTTATTTATTGCTTTTCCATCTTTACGTTTATTATATTTAATAGAAGAAAGAGATTTATATGATATAACAATTAAGGTAATAGGACATCAATGATTTTGATCATATGAATATAGAGATTTGAATTTTAAATCTTTTGATTCTTATATGTTATCTGATAGAATTTTTCGATTATTAAACGTGGATAATTCTTTATTAATTCCTTATAAAACTAATATTCGAATAGTAGTATCAAGATTGGATGTGATTCATTCTTGAACAATTCCTTCCTTGGGTGTAAAGGTAGACGCTATTCCTGGGCGATTAAATTCATTATCTTTTATTTTTAATCGAATAGGTATATTAACAGGACAATGTTCTGAAATTTGTGGATTGGAAAAGCATTTTCATTCTTTTCATATAGTTAATATATCCCCTTGACCTTTATTGGTTGGTTTTACAGTTTTTTTTATAATAGTAGGAATAATTAAAATATTTTCATTATGTGATTTAAATTTATTATTAAGAGCTTTTATATTATTATTTATTATTTCTATATTATGATGACGTGATATTACTCGAGAAAGTACCTTTCAGGGATACCATTCAAGAGTGGTTCTTCAAGGTTTAATATTTGGAATAGTTTTATTTATTATTAGAGAAATTTTTTTTTTTTTTTCTTTTTTTTGAGCATTTTTTCATTCTAGTTTGAGTCCAACTGTGGAATTAGGTTCTCAGTGACCACCTTGTGGTATTTGTACTTTTAATCCTTTTCAAGTTCCTTTATTAAATACTGTAATTTTATTAGCTTCTGGGGTGAGAGTTACTTGGGCTCATCAAATAATTTTAAAAGAAGATTGGGATAAAATGAAGGCTTCTTTAATGTTAACTTGAATATTGGGTTTATATTTTTTAATATTGCAGGGCTTTGAATATTATATGTCTTCTGTTGGGATTGCAGATTCTGTCTTTGGATCTTCTTTTTTTATAGCTACTGGATTTCATGGATTTCATGTTATAGTAGGTACTTTATTTTTATTAATTATTTGAATACGATCTTTGGGGGCTCATTTTTCTAGAAGTCATCATTTTGGATTTGAAGCTGCTGCTTGGTATTGACATTTTGTAGATGTTGTATGATTGTTTTTATTTTCTGTTGTGTACAATTTTATTTTAATTACCTTAAGAATTTTAATTAGAGTAGCTTTTTATACGCTTTTAGAACGAAAAATTTTAAGATATATTCAAATTCGGAAAGGACCTAATAAAGTAGGTCTTATAGGACTTCTCCAACCTTTCAGAGATGCTATTAAATTATTTAATAAAAATTTAGTTTCATTAGAATTAACAAATAATTTTTTATCTTTTACACCTTCTTTATCCTTATTTATTTCAATTATAATAATTATTTTAATTCCATTTAACCATCCCATTTTAGATATTAAACACAATTTATTAATATTTTTTATTATTTCAAGAATAGGAGTATATTTTATTTTATTAGTAGGTTGATCAACTAACTCAAAATACTGTTATTTAGGTTCTATTCGTAGTGTAGCTCAAATAATTTCTTATGAAGTTTCTTTTTTCATAATTATTCTATTTATTGTTCTTTTATCTCAATCATATTCATTTACTCAAATAGAAGAGTCCCAAAAAATAATTTATTTTTTTTTTGGGAATATAATTTTATTTTTTATATGATTAACATCCTGTTTAGCAGAAACAAACCGGAGACCATTTGATTTTGCAGAAGGAGAATCAGAATTAGTTTCAGGTTTTAATGTAGAATATATAGGAGGATGATTTGCATTAATCTTCTTAGCTGAATATTTAAGAATAATTATTTTATCAATAATTTCTACTATAATATTTTTTAGATCTTTAAATATTCTTTCTTTAATCATTATAATTATTATTATTTCTTTAATTTGAATTCGAGCAACTTTTCCACGATTTCGATATGATATATTAATAAATTTAAACTGAAAAATTTTTCTTCCAATATCTTTATTTATTATTACTACCCCTTTTATTTTAATATATATTATTAGTTTTCATTTAGTAATAAATGGAGATGATTGATTTATAGTTTGATTAGGACTTGAAATTAATATATTAGTTTTTATTGTTATGATATATCAAAAAGATAGAATTATTAGAATAGAATCATGTTTAAAATATTTTTTTATTCAGAGTTTATCAGCTGTTTTTATAATTCTTTTTTTTAATTTTATTTTATGTTTGTTGTTAAGATATAAAATAGGAGCTGGTCCTTTTTTTTTTTGATTTCCTTCGGTTTGTAGAGGGATTTCATGAATATCATGTTTTATTTTAATAACTTTCCAGAAAGTTATACCTTTAATATTGATTAGTATATTTATATGTAATATATTATATTTTATAATTATTATAAGATTAATTTTTGGAATTTTTGGATCTTTTAATCAAGTAGATTTAAAGCAATTAATTGCTTATTCTTCTTTATATCATTTAGGATGAATTTTATTAAGTGAAATAATTGATGTATTTTGAATTAATTATTTATTAGTATATACATTTATATTGATAATTTTATTTGGATTATTAAAATTTAGTAATTTAATTGAAGTAGTTAAAATAAAGTATAAAAATTGATTTATTTTTTTAATATTAAGAATATCTGGTATACCTCCTTTTTTAGGATTTTTTTTAAAATGATTTGCTTTTATTGTAATTTTTAATTTTTTTTTTATAATATTTTTAATTTTATGTTCTTTAGTAATGTTTTATGTGTATTTTCGTGTGATTTTTAATGATTTAATATGTACATTAAGATTTTCTTTGGGAATGTTAATAATTTTTATAATAATTTCTTTTATTTTAGTTGTATTGGTTTATTTTTTATTTTTAGTAATTTTTTATAAATTTGAGTCTTTTGAGGTTTTAAGATGTTATGAATGTGGTTTTGATCCTAATTCTTTTACTCGAATAGTTTTTTCTTATCGTTTTTTTTTAATTTCTATTTTATTTATTGTTTTTGATGTAGAAATTTCTTTAATACTTCCTATTCCTTTTTTAATGATATATTTAGGATTTGTATTTATTTTATTATTAGGATTGCTTTATGAATATTTTTATGGTATAATTATTCATTTTAATTTAATTTTTCAAGATAAATTTTCTTCTATTTTAATTATACTTACAATCTTTAGAACTCTTTTAATTTTACTTTCATCTTATTCAATAAAAAATATTACAAATACTCCTATTATAATTATTTTATCTATTATTTTTTCAATAACTAATATAATTATATTTTATATTACATTTGAACTAGTATTAATTCCCACAATAATATTAATTATAAAATCAGGAAAACAACCTGAACGATTACAAGCAAGAATTTATTTAATAATATATACTATTATAGCATCTCTTCCTTTATTAATCAATATTATTTTAATCTTTCCTATATCTTTTATCTTAACTTTAAAACTTAATATAATTCTATTTTTTCTTTTAGCATTTTTAGTAAAAATGCCAATCTTTTTTTTTCATTTATGATTACCTAAAGCTCACGTAGAAGCTCCTTTAGAAGGATCAATAATTTTAGCTGCTGTACTATTAAAACTAGGAGGATACGGTTTAATTCGTTTTCTTCCCATATGTATTCATAAAATTTACAAAATAAATAATTGAATCATTAGAATTAGATTAATTGGAGCAATATCAACAAGATTAAACTGTATTCGACAAAAAGATTTAAAATCTCTTATTGCTTATTCATCTGTAGCTCATATAGCATTTACTTTAATAGGACTATTCTCAATAAATTATATTGGATTAATAGGAGCTATAATTATAATAATTGCCCATGGCTTATCATCCTCCGCTCTTTTCTTATTAAGAAACGATCTTTATTTAAAATATCATACTCGAAATATTTCAAACTTTAAAGGATTAATTACAATATCTCCAAACCTAACATTCTGATGATTTATATTTATAGCTATTAATATTTCAGCTCCTCCAACAATTAATACAATTAGAGAAATTTTTATTATATCAAGAATAATTCATTGAAATATAATTACAATAATCTTTATTTTTCTAATTTCAATTTCAGTAACATCATTTTCTATAATAATATTTTTAAATTTATCTCACAATCCTTCTAATCAAACTAATTTTAAAATATTTACTTCCCTAACAATTCATATTTCACCACTAATTTTAATATTATTAAAAATAGAAATAATAATTTTACTAAGAATAATTAGATTATGTTGATGACGAAAAAACATTATTATTATATTATTAAGAATAGAACTAATATTAATTACTCTATTTTTCTCTATACTTTCCTCTTTATTAATTATATTAATAATAATAGTAAGAGGATCTAGTTTAGGATTAAGATTACTAATCTCCTCCTCTCATTCTCACAATTCATCTAACTCAATTTTTATTACACTTATCTCAACATTATTCTTAATATTAATTATTATATTATTTAATAATACATTTATTTATATTTCTATTCCCCTTATCAACCTATATTTTATCCAAATTCCAATTAGATTAATTTTAGACTGAATTTCCTGTATATTTTTAAGAACAGTTCTCATAATTTCCAGAATAATTTTAATATTTAGAATATATTACATTAATAAAAAAGAACATAAAAAATTTTCTTTAATATTAATTATATTTGTTATATCAATAAGAATTTTAATTTTAAGAAATAATATATTTCTTATACTATTATCTTCATATATTTTAGTAATCTATTATCAAAATAATTCATCATCAGGATCAGGATCAATCACCCTTTTAAGTAACCGAATAGGAGATATTTTTATCTTATTATCAATCGGATTAATAATATTTATTCCCATATGAGAGATCAATAATAAATCCTTTTTATTAATCCTTTCATTATTATTACTAGCAAGATGTACAAAAAGAGCCCAATTTCCATTTTCAGCTTGACTCCCAATAGCTATATCAGCACCCACACCTATTTCAGCATTAGTTCATTCGTCCACCCTAGTAACAGCTGGTATTTTTTTAATAATTCGAATTATACATCCAAATACTTTATTCTTATTAATAACTATTTCATCAATAACAGCATTATACGCTGGAATATCAGCTAACTGAGAACAAGATATAAAAAAAATCATCGCTTTATCCACATTAAGACAAATAGCAATAATAATATTTGCCATTTCAATCTCATCAATATTTTTAGCCTATTTTCATATAATCACACATGCATTTTTTAAATCTTTAATATTTATATGCGCTGGAGTAATAATTCACGAATCATCTTATCAAGATATACGAATAATAAGAAATAATATAAATATTCCTATAATCTCAACAACATTAGGAACATCAAGTATAGCTTTAATAGGACTACCATTTACTTCAGGATTTTTATCAAAAGATATAATCATCGAAAAAATAATTTCTTCAAAATTAGAATGTTTCCTCACATTAATAATAATCTCATCAATTGGAATAACAGCTTCCTATTCTATTCGAATAATCAAAATATCTAATAAATTTTTCATTAAACCAGACATTAACAATCACACCAACTTTTACTGCAATATTCCTATTATTTTAATAAGTCCAATAGCAATTACTTTAGGAATAATTATTTTATGAATAATTAATCCAGAAAACTTATTATTTTTTCCAAATTCATTCAAAAATTCAATCATAATTACATTATTCATAGGCATAATTTTAGGATTTTTACTATCATTCAAAAACAAAATTTACATAAAATTAGGTTTATCATCAATCTCATTATGATTTATTCATCAAATATCAACATCAACAATTTTTTCCTTCTTAATAAATTTATATAAAAAAAACGATAAAACTTGACAAGAAATATATGGACCTTATAATTTATTCAACTTTAATAAAAAAATAATTACAATAACTGAAATTAAAAACTCTATAATAACTTTAATTATAATTTCAATTATCCCAATTATAAGTTTAATTTTTTTATTTGGAGTTTTTTTTGTAATTAGATTACAACCTGTATTAATAGTGAGAAGATTAATTATTATTAGATTGTTTTATTCTTTTTATATTTATAAAAGAATAGGAATTTATTGATTTAGATATGTATTATTAATAGTAATATTAAGAGGAGTTTTAGTTGTATTTACTTATATAGTTACTTTAATTCCGAATGAAAGATTTGAAATTTTTTTAATGATTATATTTATATATATAATGTTTATAGTAGAAGATATGAGATTTGTTACTCTTAATTTGTGAATAACTTATTTAGGTATATTTAATTTATTTTTAATGAGATTTTTGTTAGTAGTAATATTGTTGGTAGTTTTTTTAAGAAATATAAATGGAGCTCTTCGGTCCTTTAGTATCAGGATCCCGAAATTATATGATCTACTTTATTTCAAGAAATTAAACATATTTTTTAATTTATAGTATCTTAGTATAATTACTAAAATTAGTAAAGACTGTTTATCAAAAACATTTCTATTATTAATAGTAAATCTGCTCAATGAGTGCTAAGGTAGCATAATCATTTGTCTTTTAATTAAAGACTAGATAAAAGATTTAACATTTTTTAAATGTAAAAATACATTTATTAAAAAGAAAGACGATAAGACCCTATTGAACTTTACTTTAGTTAAACTGGGGAAGTTAATTAATTATTATTTTATCAAGTTACCATAGGGATAACAGCGTAATAAAATTTTTAAGATCTTATTAAAATTAAGATTGCGACCTCGATGTTGATTTAATAAGGAAGTCTGTTCGACTTTTAAAAAATTACATGATTTGAGTTCAGACCGGTGTAAACCAGGTCGGTTTCTATCTTCTAGTACGAAAGGACCTAAGATTTAATATTAGTGCCAGCAATTGCGGTTATACTTAAAATAAATAGGATCAGATACCCTAGTATATCTTATTAGAGGAACCTATTTTTTACGATAATCCACGTTAAATTTTACTTTTTATATATCGCCATTAGGTCAAGGTGTAATCCACATTAAAGATCGGGTTACATTAAAGGATTTATAAGTATAATAATTTAATATGAAATGTGCACATATCGCCCGTCGCCCTTATTAAGGTAAGTCGTAACATAGTTGATGTTTTGGAAAAAGCATCAAG
>Salticidae_Asemonea_sichuanensis
ATAAATTTATTTTCTGTATTTGATCCTACTTCTTATTTTGGTTTTTCTTTAAATTGAATAGTTATAATATTAATTTTTATTTTTATTCCTATTAAGTATTATTTAATTAATGGAAATATATTTATATTTTTTATTGAAATTTTTATAAAAATTTATAGTTTATTTAAAAGTGTATCTATTCCTAATTATATAGCTATATCTTTTATATGTGTAATGATATTTATTTATTTAGCTTTTAGAAATTTATTTGGACTTTTTCCTTTTATTTTTACTAGAACAGCTCATCCTTTTATAACTTTAGGTATTGGTTTTATTATATGATATAGCTTTTTCCTTATAGGGTGATTTATAAACTTTAAAATATCAGCTGCTCACTTGGTTCCAGAAGGAAGTCCTATAGGATTAGCACCATTAATGGTTATTATTGAAAGAATTAGTCATTTAATTCGGCCTTTTACTTTATCTATTCGTTTAGCGGCTAATATAATAGCAGGTCATTTAATTATTGGATTAATTTCTAGAATTAGAGGATTAGGAATTTTATTTTTTGGATCCTCTATTTTTCTTCAGGTAATTTTGTTAATTTTAGAATTTGGGGTAGCTATTATTCAAGGTTTTGTATTTAGAATTTTATTATTATTGTATGCTTTAGAAATACCATTAATTTGATTTATATCTGTATTTATAAGTTCATATATTGTATTTACATTAATTGATATATTTCATCGTATTAAAGATAAGTTGTTAAAAATTGTGAGAGGATCGTTAGTTGATCTTCCATCACCATCAAGATTAAGATATTTTTGAAATTTTGGTTCTTTATTAGGATTATTTTTAATGGTTCAGATTTTGTCAGGTTTATTTTTGTCATTCCATTTTAGAGGAGATGTAAATTTATCTTTTGATTCTGTAATTCATATGATACGAGATGTAAATTATGGATGGTTTCTTCGTGTTATTCATGCTAATGGAGCTAGTAGAGGGGTTACTATTTTATTATTATCAATAGCTGCAGCTTTTTTAGGATATGTTTTGCCTTGAGGACAAATATCTTTTTGAGCTGCAACGGTTATTACTAATTTATTATCAGCAATTCCATATATAGGAGTAATATTAGTTGAATGAGTATGAGGGGGCTTTGCTGTTAGAAATCCGACTCTTACTCGGTTTTTTGCTTTTCATTTTGTTATTCCTTTTGTAATTATGTTTATAGTAATTTTTCATTTATTTTTTCTTCATGAAACTGGTTCTGGAAATCCTATAGGATTAAGTAGATGTGATAGGATTTTATTTCATCCTTATTATAGAATTAAGGATTTATTTGGATTTGTAATATTTTTATTATTTTATATAATAATTTGTATATTAAGACCATATATTTTTATGGATGTAGAAAATTTTTTATCTTCAGATCCATTAGTAACTCCTATTCATATTCAACCTGAATGATATTTTTTGTTTGCTTATACTATTTTACGATCAATTCCTAGAAAAATTGGAGGGGTTATTGCATTAATAATATCAGTAGTTGTGATATATTTTGTTCCTTTTTTTATATCTCATAAGTTTCGTAATACGTTTTATATTTTTGTAAAATATTTATTTTGAGTTTTTGTAACTAATTGGTTATTATTAACTTGGATTGGAGCTTGTGTGGTACTGCGATGATTATATTCAACTAATCATAGGGATATTGGAACTTTATATTTAATTTTTGGTGCATGGTCAGCTATAGTAGGAACAGCAATAAGAGTTTTGATTCGAATGGAATTAGGACAAATTGGAAGATTTTTAGGAAATGATCATTTATATAATGTTGTAGTTACTGCTCATGCTTTTATTATAATTTTTTTTATAGTAATACCAATTTTAATTGGTGGATTTGGAAATTGGTTAGTTCCTTTAATGTTAGGGGCACCAGATATAGCTTTTCCTCGAATAAATAATTTAAGTTTTTGATTATTGCCCCCTTCATTAATATTATTATTTATTTCTTCTATAATTGAAATAGGGGTAGGAACAGGATGAACAGTTTATCCTCCCTTAGCGTCTTTGGTAGGACATGGAGGTAGATCAGTAGATTTTGCAATTTTTTCTTTACATTTAGCAGGAGTATCTTCTATTATAGGGGCTATCAATTTTATTACTACTATCATTAATATACGATCTATATCTTTAGATAAAATTTCATTATTTGTGTGATCGGTTTTTATTACTGCTGTATTATTACTTTTATCATTACCTGTTTTAGCAGGTGCTATTACTATATTATTAACTGATCGTAATTTTAATACTTCTTTTTTTGATCCTGCAGGAGGAGGAGATCCTATTTTGTTTCAACATTTATTTTGATTTTTTGGGCATCCTGAAGTATATATTTTAATTTTACCTGGATTTGGTATTGTTTCTCATGTTATTAGAGGATCTGTTGGAAAGCGTGAACCTTTTGGATCATTAGGAATAATTTACGCTATAGTTGGAATTGGAGGAATGGGATTTGTAGTATGAGCACATCATATATTTTCAGTAGGAATAGATGTTGACACTCGAGCATATTTTACTGCGGCTACAATAATTATTGCTGTTCCTACTGGAATTAAGGTCTTTAGATGAATAGCAACATTACATGGTGCTTTTTTTAAAATTGATGTTCCATTAATATGATGTATTGGTTTTATTTTTTTATTTACTTTAGGTGGAATTACTGGGGTAGTATTATCTAATTCTTCATTAGATATTGTTCTTCATGATACATATTACGTTGTTGCTCATTTTCATTATGTATTAAGAATAGGAGCGGTATTTGCTATTATAGCTGGAATTACTTATTGATTTCCTTTGTTTTTTAGAACTGTATTAAATGAAAAGAAAACGGTTATGCAGTTTTATATTATATTTATTGGTGTAAATATGACTTTTTTCCCTCAACATTTTTTAGGTTTGAATGGGATACCCCGTCGATATTCTGATTATCCAGATGCTTTTTTATTTTGAAATATATTTTCTTCTTTAGGTTCATTATTATCTTTATTAGGGGTATTATTATTTATTTATATTATTTGAGAAAGTTTAGTTTCTAAATATTTAGTATATGAAAGATATTATACTTATAGTTCATTAGAATGAATTAATAATATTCCACCTTTGGATCATACATTTAATCAATTAAATTTATTGCCAGTATGAGGATCTTTATATTTTCAAAATGGAAATTCTCCTATAATAGAACAATTAATTTTTTTTAATGATCATACTACTGTAGTAATAATTATTATTATAGTTTTAGTAGGATATATATTAATGAATTCTTACATTAATATAAGATATAATTTAATTATATTTGAGGGTCAGGAATTGGAAAGAATTTGGACGGTTCTTCCTGCTATTTTTTTAATATTTATTGCTTTTCCATCTCTTCGTTTATTATATTTAATAGAAGAATCTGAAATATATGATATAACTATTAAGATTGTTGGTCATCAATGATATTGAATTTATGAATATAGAGATTTTTATATTAAAATATTTGAATCTTATATAATGAGAGATATAATGTTTCGTTTATTAGATGTTGATAATTGCTTATTTCTTCCTTGTAAAACTAATATTCGTATATTAATTAGAGGAATAGATGTAATTCATTCATGAACTATCCCTTCATTAGGTGTAAAGGCAGATGCTATTCCTGGACGATTAAATCAATTATTCTTTAATATAAATCGGGTAGGACTGTTTTTTGGAGAATGTTCTGAAATTTGTGGATTGGAAAAGTACTTTCATCCTTATCATATAGTAAGAATATCTCCTTGGCCATTATTGGTAGGTTTTTGTATTTTAAATATTATTATTGGATTAGTTAAAATATTTATTTTTATAGAAATAGATCTTTTTTTAACTTCCCTTTTTTTATTATTTTTTATTTCATTTTTATGATGACGAGATGTAATTCGAGAAAGAACTTTTCAAGGTCATCATTTTAGAGTAGTATTAATAGGTTTAATATTTGGAATAATTTTATTTATTATTAGCGAAATTTTTTTTTTTGTTTCCTTTTTTTGAGCTTTTTTTCATTCTAGATTAAGTCCTAATGTAGAATTAGGAATTTTATGACCTCCAGAAGGTATTATTTCTTTTAATCCTTTTCAAGTTCCTTTATTAAATACAGTAATTTTATTAGTATCAGGAATTAGAATTACTTGATCACATCAAGAAATTTTAAATTTAAATTGAAGAAAAGCTAAAAATTCATTAATATTAACATGAATATTAGGAATTTATTTTTTAATATTACAAGGTTTTGAGTATTTTATAGCTACTTTTAGAATTAGAGATTCTGTTTATGGATCTACTTTTTTTATAACAACTGGATTTCATGGTTTTCATGTTATGATTGGGTCCTTATTTTTATATATTATTTGAATACGAATATTAAAGTTTCATTTTTCTTCTAGTCATCATTTTGGCTTTGAAGCTGCAGCTTGATATTGACATTTTGTAGATGTAGTATGATTATTTTTATTTTCTATAATATACAACTATTTAATTATTTCAATTAGATTATTAATTAGAGTAGCCTTTTACACTATTATAGAACGAAAAATTCTAAGTTATATACAAATACGTAAAGGTCCAAACAAAGTAGGATTTATAGGAATTTTACAACCATTTAGAGATGCATTAAAATTATTCAATAAAAATCTTATTTCTTCTGAAATAATAAATTTCATTTTATCTTACACACCTGCTTTATCATTATTTATTTCTATTACCTTAATCCCTATTTTATTATATAATTTTTCATTATTTGATAATAAACACAATATTTTAATATTTTTCATCTTATCCAGATTATCAGTATATTTTATTATATTAGTAGGTTGATCTGCTAATTCTAAATATAGAAATATAGGGTCAATCCGAAGAGTAGCCCAAATAATCTCATATGAAGTATCTTTATTTTTAATTATTTTATTCATTGCATTAATTTCTTTTTCATATTCATTTAATGAAATTCAAAATTCCCAAAACTCAATTTATTTCTTATGAGGAAATTTTATAATTTTTATTATATGATTCTTATCATGCTTAGCAGAAACAAATCGAAGTCCTTTCGATTTTGCAGAAGGAGAATCAGAATTAGTATCTGGATTCAACGTAGAATATATAGGAGGATGATTTGCTTTAATTTTCTTAGCTGAATATATAAGAATAATTTTATTAACACTTATCTCAACAATCATATTCTTTTCACCAGTAAATATAATTTCTATATTAATTATAACATTTATTGTTACAATATTATGAGTACGAGCAACATACCCACGATTTCGATATGACTTTTTAATAAACTTAAGATGAAAAATTTTACTTCCTATCAACTTATTAATTTTAATATTTCCATTTATGTTTTTATATATAATTAGATTTATATTTGTAATTGGAAGTAATGATTGATTTGTAATTTGATTAGGATTAGAAATTAATATAATTTCATTTTTAATTTTGATTTTTAATCGTTTTAATATTAGAATTATTGAATCTTGTTTTAAATATTTTTTTATTCAAAGAATATCGGCAATTTTTATTAGAATATTTTATTCAATATTATGTTATATGATTTTAATGTATAGGGTAGGGGCAGGACCTTTTTTTTATTGATTTATTTCGGTAAGTAAGGGTATTAGTTTAATTTCATTATTTTTTTTAATAACATTTCAGAAATTTATTCCATTTATCTTGTCTGGAATTTTTTTAAATTTTATTGGTTGATTATTTTCTATTATTAGATTATTAATAGGTGTATTAGGTTCTTTTAATCAATCTAACATTAAAATATTATTAAGATATTCATCTGTTCATCATTTAGGATGAATCATTTTATGTATAATAAGAGACTTATATTGAATGATTTATTTATTTATATATAGATTTATATTAATATATGTAATAATAAACACTGAGATTATTGATTTTTATTCTTTAATAAAAAGAAAAGGGAAGATATGATTTATGATAATATTATTAGGAATAGGTGGTATACCACCGTTTGTTGGATTTTTTTTAAAATGAATAGCTTTTTATATAATTATAGAATCTATAATATTTATATTTTTAATTATAATATCTGTGTCAATATTTTATATTTATCTTCGTATAGTATATGATGATTATATTTCAATTTTTGGAATAATATTAGGGATTTTTGGAATAATTTTAATAGTTTGTTTTTTTTTAGTTCTAGTTGTATATTTTATTTTTTTTATAATATTTTATAAGAATTATAACATAGAAAGAATAAGTTCATATGAATGTGGATTTGATCCTAATTCATTAACTCGCTTAACTTTTTCTTATCGATTTTTTCTAATTTCTATTTTGTTTATTATCTTTGATGTAGAAATTTCTTTAATAGTTCCTGTTCCTTTTTTGATAAGAAATATTGGTTTTATATTAATTTTAATTGTTGGACTATTATATGAATTTCAATGTGGTACATTAATAATAATAACAATATACTTTACAGATTCTTTTAGAATAATTATGATAAGACTTACATTAACAAGAACTATCTTAATTATTTTATCATCAAATAAATATTATTCAATTAAAAATACCCCTATTTTAATAATCCTTATAATAACCTTTACCTTTAAAAATATATTAAATTTTTATATTATATTTGAAATTGTATTAGTTCCAACAATAATTTTAATCTCAATAAAAGGAAAACAACAAGAACGATTGAAAGCTAGAATTTACTTAATTATTTATACTATTACTGCTTCACTTCCATTACTAATTACAATCATTTCATCCTTCAATTTAACCAATATTATTTTATATAATTTTAATATTATTATATTATTATTAATAGCCTTTTTAGTTAAAATACCAATATATTTTACACATCTTTGATTACCTAAAGCTCATGTAGAAGCACCTTTAGAAGGCTCCATAATCCTAGCAGCTGTACTCTTAAAATTAGGAGGATATGGCCTAATTCGATTCCTTCCTCTTTGCATAAAACAAATTAATAAAATAAACTATTGAATTATTAGAATCAGATTATTAGGGGCAACAGCTACCAGAATAAACTGCATTCGACAAAAAGATATTAAATCTTTAATTGCTTATTCCTCAGTAGCTCATATAGGTTTTGTTTTAGCAAGAATTTTCTCAATAAACTTTATTGGTTTAACAGGAGCAATTATTATAATAATTGCTCACGGAATATCTTCATCTGCATTATTTCTATTAAGAAATGATATATATTTAAAATTTCATTCACGAAACATTTCGTTATTTAAAGGTATAATTATAATAATACCTAACATAACTTTTTGATGATTTATTTATATAGCTATTAATATATCTGCCCCCCCAACAATTAATACCTTTAGAGAAATCATATTAATATCTAGACTTATTTCATGAAATAATAATACTATTTTAATTATTTTCATAATATCTTTAGCAACAGCTTCATTCTCTATATCTATATTTATTAACATCTTTCATAACAAAATAATAAATTCACAACAAAAAATTCACTTATCCATACTATTCCACTCCATCCCATTAATTATAATAATTATAAAAATAGAAACCATAATTACTATTAGAATGGTAAGAATATGTTGATGACGAAAAAACATTATTTTAATTCTATTAAGTTTAGAAATAATAATTATCTCTTTATTTACATTATTAATATCATCCTTAATAATTATATTGGTAATAATAGTTAGAGGATCAAGAATAGGGTTAAGACTATTAGTATCTATTTCTTTTACTCATAATTCATCTCAATCTTTCCCAATCTTAATATTCTCACTAATTACAATAATTTATATAATAATAATTATAAATAATAAATTTATTATTATTAAAATATCAATTATAAACTTAATAACTTTTAATTTATCAATTGATATAATACTAGATTGAATTTCAATTCTATTTATAACTATTGTATTATTAATTTCAAGTATAATTATTATATATAGAATATATTACATTCCCAAAAACCAACAAAAATACTTTATTATTCTCCTATTAATATTCGTATTATCAATAATAATTTTAATCCTAAGAAACAATATATTTTTACTATTATTATCTTCTTACATTTTAGTAATTTATTACCAAAACTATCTAACAGCAAGATGTGGCTCAATCACTATTCTTACCAATCGATTAGGAGACATTTTAATATTATTATCAATATCAATATTATTAATTTCTTCTAATTGAATACTCTCCAATAAAAATATATTAATTACAATAACTTTATTAGTCTTAGCTGCTTGCTCAAAAAGAGCACAATTCCCATTCTCAGCTTGATTACCTATAGCAATAGCAGCACCTACACCTATTTCAGCCTTAGTCCACTCTTCTACCTTAGTTACCGCAGGGGTATATTTAATAATTCGTCTTTCACATTATTCTTCAATAATTATTCTCATAATTATTTCAACTGCAACAGCCCTATATTCAAGAATATCAGCTAACTGAGAACAAGATTTAAAAAAAATTATTGCTTTGTCAACTTTAAGACAAATTGCAATAATAATATTTGCAATTTCATTAAATTCTATTATATTAGCATATTTACATTTAATCATTCATGCTATCTTCAAATCTACTATATTTCTTTGTGCTGGCATCATAATCCACGAATCATCTTATCAAGATATACGAATAATAGGAAATTTTAAAAACAATCCAATTACCATAAACATCATAGGATTAACATCAATAGCTTTAATAGGAATTCCCTTCATATCTGGATTCTTTTCAAAAGATGCCATTATTGAAATAATAATCGTATCTAAAATAAATTTAATTATATCATTTATAATAATTATATCTATTGGAATAACTGCTTCATATTCATTACGTATATCATTCTCATCTACAAAATCATTAATTAAAACATTATTATTTAACCATACTAATATATCTTGCTTATTTCCATTAATATTATTAGCCCCTCTAGCAATTATATCAGGATCATTTATAACATGAATCCTTAATTCAGAACAAATATTTATAATATCACAAGAACAAAAATTTATTATTCTATTATCCCTTTCATTAGGATTAATATTAGGAAGACTATTATCATTCAAAAACTCAAAATATATAAAAATTGGATTAAAATCAATATTAATATGATTTATTCACCCTTTATCTACAATTCTAATAATAAAACCAATCATAAATATTTTTTCAAAAAATGATAATCAATGACAAGAAATATACGGTCCGACTAATTCTTTTTTATTATTAAAATTATCATCAAAATTTCCAGAAATATATAAATACATATTGACACTTGTAATAATGATAATAATTCCAATTAAAATATTAATTGTTTTATTATCTATTATATTTTTGAGAAGAATTCAGCCTATTATAATAGTATCTATAATGATTATAATTGTATTTATATATTCATATATAATTTATAAAGTAATAGGAGGATATTGGTTTAGATATATTTTGTTAATAGTAATGTTAAGAGGAGTAATAGTAATTTTTACTTATATATCTAGTTTATATCCTAATGAAAGATTTGAAAGATATTTAGTATATGTTTTTATATTTATATTTTATACAGGAATTAATCATAGATATATTTCTATTGGAGTATGAAGATCATGATTTAGAATGTTTAATTTATGTTTAGTTATTTTTTTATTAAGAATTATATTAATTGTGGTTTGAATAAGATATATAGGAGGATCTGTTCGTTCCTTTAGTATCAGGAACTCGAAATTATATGATCTAATTTATTACAAGAAACTATACATATATAATACATAAAAGTATTCAAGTTTAAAAACTACTATAATTAGAGACTGTTTAACAAAAACATTTCTATTATTAATAGTAAATCTGCTCAATGAGTGCTAAGGTAGCATAATAATTTGTCTTTTAAATGAAGACCAGACAAAAGATTTAACATTTCTTACATGTAAAAAGACATTTATAAATTAGAAAGACAACAAGACCCTTATGAACTTAACTTTAGTTAAACTGGGGAAGTAAATTAATTATTATTTTTACAAGTTACCAAAGGGATAACAGCGTCATATATTTCAAAAGATCATATTAAAAATAAGTTTGCGACCTCGATGTTGAATTAATATGGAAGTCTGTTCGACTTTTAAAAAATTACATGATTTGAGTTCAGACCGGTGTAAGCCAGGTCGGTTTCTATCTTCTAGTACGAAAGGACCTAATTATCACTATTAGTGCCAGCAGTTGCGGTTAAACTATACACAAATAGGATTAGAAACCCTAGTATATCACATTAGAGGAACTTGTTATATACGATAACACACGATAATTTTTACTTCTTATATACCATCATTAGATCACGGTATAGCTAATAATAAAGAATGAGTTACATTAAAGGATTTAAACGTATATTATTTTAACATGATGAGTGCACATATCGCCCGTCACCCTTATTAAGGTAAGTCGTAACATAGTTGATGTTTTGGAAAAAGCATCAAG
>Salticidae_Carrhotus_xanthogramma
ATAAACTTATTTTCGGTTTTTGATCCATCTTCTTATTTTGGATTATCTTTAAATTGAATTATAATTATTTTAGTAATAGTAAGTTTTCCTTCTAAGTATTTTTTAATAAATGGAAATTTATTTATAATATTTAAGGCTTTATTTATAGGGATTAGAAATGTTTTTAAGGAGGTATCTTTTCCTAATTATATTGGATTGAATTTTGTATGTGTAGTAACTTTTATATATATTTCATTAAGAAATTTAATAGGATTATTTCCTTATATTTTTACTAGAACTGCTCATCCTTATATTACGTTAGGTGTTGGATTAGTAATGTGAATATCATTTTTTTTAATAGGATGAACTAAGGATTTTAAAAACAGAGCAGCACATTTAGTGCCTACTGGAAGTCCTTTAGGATTAGCCTCTTTAATGGTAATTATTGAAAGAGTTAGACATTTAATTCGTCCTTTCACTTTATCTATTCGTTTGGCTGCCAATATAATGGCTGGTCATTTAATTATTGGACTATTATCAAGAATTAGAATAATTAATATTTTTAGATTTTATATATCAATATTATTGCAGAGAATATTATTAATTTTGGAGTTTGGGGTAGCTATTATTCAGGGATTTGTTTTTAGAATTTTGTTGTTGTTATATGCTTTAGAAATACCATTAATATGAATTAATTCAGTTTTAGTAAGATTAATTATTTTAGTTGTTTTAATAGAAATATATTATCGGAAGGAGGATAAGTTGCTTAAAATTATTAATGGTTCTTTGGTAGATTTACCTTCCCCTTCGAGATTAAGTTATTTTGGAAATTTTGGATCTTTATTAGGGGTATTTTTAGGGGTCCAGATTTTATCTGGATTGTTTTTAGCTTTCCATTTTAGAGGAAATGTAAATTTATCTTTTGATTGTATTATTCATATAATGCGGGATGTTAATTATGGTTGATTATTGCGAGTTATTCATGCTAATGGAGCAAGTAGTGGAGTAACTATTTTACTTTTATCTATGGCTACGGCTTTTTTAGGTTATGTTTTACCTTGAGGTCAAATGTCTTTTTGGGCTGCTACAGTAATTACTAATTTATTATCTGCTGTTCCTTATGTTGGAACATTTTTAGTAGAGTGAGTTTGGGGTGGATTTGCTGTTGGTGATCCAACATTAACTCGATTTTTTGCTTTTCATTTTATTTTGCCTTTTGTAATTTTATTTATAGTTATTTTACATTTGCTCTTTCTACATGAAACAGGTTCTGGAAATCCGATAGGAGTATCTAGATGTGACAAAATACATTTTCATCCTTATTATAGAATTAAAGATTTATATGGTTTTGGTTTCTTTTTTATATTTTTTATAATAATTTGTATAATAAGACCTTATATATTTATGGATGTAGAAAACTTTATTGCTTCAGATCCATTAGTTACTCCTGTACATATTCAACGTGAGTGATATTTTTTGTTTGCTTATACAATTTTGCGTTCTATTCCAAGAAAAATTGGAGGTGTAGTGGCTTTAGTACTATCTGTTGTGGTATTATATTTTTTACCTTTTTTTTTAAATCATAAGTTTCGTAGAACTTTTTATTTTATTATGAAATATTTATTTTGAGTATTTGTTATTAATTGATTAATATTAACGTGAATTGGGGCTTGTGCAGTTCTGCGATGATTATATTCTACAAATCATAAGGATATTGGAACTTTATATCTAATTTTTGGAGCATGATCAGCTATAGTAGGAACAGCGATAAGTATTTTAATTCGTATGGAGTTAGGGCAAACAGGTTCATTTTTGGGAAATGATCATATGTATAATGTAATTGTGACGGCTCATGCTTTTGTTATGATTTTTTTTATAGTTATACCAATTTTAATTGGAGGTTTTGGAAATTGATTAGTTCCTTTAATGTTGGGAGCACCGGATATAGCTTTTCCTCGAATAAATAATTTAAGATTTTGATTATTACCTTCTTCTTTATTTTTATTATTTATTTCATCTATGGCTGAAATAGGAGTTGGAGCTGGATGAACTGTTTATCCTCCTTTGGCTTCTGTTGTTGGACATAATGGAAGTTCAGTAGATTTTGCTATTTTTTCTCTACATTTAGCTGGAGCTTCTTCTATTATAGGGGCTATTAATTTTATTTCAACTATCATTAATATACGGTCTATACATTTAGATAAAGTACCTTTATTTGTATGGTCTGTATTAATTACGGCGGTATTGTTATTATTGTCTCTTCCGGTTTTAGCTGGAGCTATTACAATATTACTAACAGATCGAAATTTTAATACTTCTTTTTTTGATCCTGCTGGAGGAGGTGATCCTATTTTATTTCAGCATTTATTTTGATTTTTTGGTCACCCTGAGGTTTATATTCTTATTTTACCTGGATTTGGAATTGTTTCTCATGTAATTAGATCTTCGGTAGGAAAGCGGGAACCTTTCGGTTCATTAGGAATAATCTATGCTATAGTTGGAATTGGAGGAATAGGATTTGTAGTGTGGGCACATCATATATTTTCTGTAGGAATAGATGTAGATACTCGAGCTTATTTTACTGCTGCAACTATAATTATTGCTGTACCTACAGGTATTAAGGTATTTAGATGAATGGCCACATTGTATGGTTCATACTTTAAGATTGATGCATCTCTTATATGAAGTATTGGATTTGTATTTTTATTTACTTTAGGAGGGATTACAGGAGTGGTACTATCAAATTCTTCTTTAGATATTGTTCTACATGATACTTATTATGTTGTAGCTCATTTTCATTACGTGTTAAGAATGGGAGCTGTATTTGCTATTTTAGCTGGTATTACTTATTGATTCCCTTTATTTTTTGGTGTAGTGCTTAATGAAAAGAGGACTAAGTTACAATTTATAGTAATATTTTTAGGAGTTAATTTAACCTTTTTTCCGCAACATTTTTTAGGACTTAATGGAATACCGCGTCGTTATGCGGATTATCCTGATGCTTTTTTGTTTTGAAATATAATTTCATCTCTAGGGTCTTTGTTATCTTTAATTGCGGTACTTATGTTTATTTATGTGGTTTGGGAAGGTTTAGTTACTAAATATTCTTTTTATGAAAATTATTTTTTAAATTCTTCTTTGGAATGAATTAATAATATTCCTCCTTTAGATCATACATTTAATCAACTTAATTTATTGCCTGTATGAGGTTCTATATATTTTCAGGATGGAGTTTCTCCTGTTATGGAGTGTCTAATTTTTTTTCATGATTATACCATATTTATTATAATTATAATTATAGTTTTAGTAGGCTATATATTAGCTAGATCTTGCATAAATGTTAAATATAATTTGGGGGTATTTGAGAGTCAGGAATTGGAAATAATTTGAACTGTATTACCTGCTGTGTTTTTAGTTTTTATTGCTCTTCCTTCTCTTCGTCTATTATATTTAATAGAAGAGTCTGAATTTTATGATATTACTATTAAATTATTGGGGCGACAGTGATATTGATCTTATGAATATAGTGATTTTAATTTTAAGAGTTTTGATTCTTATATAACTAATTTTAGAATTTTTCGTTTGTTGGATGTTGATAATTGTTTGATTGTTCCTTGTAATTCTAATGTCCGTATAATTGTTTCTGGTGCGGATGTAATTCATTCTTGAACTATTCCAGCTTTAGGGGTTAAGGCTGATGCTATTCCAGGTCGTTTAAATCAATTAACTTTAAATTTTAATCGAGTAGGAATATTTTTTGGTGAATGTTCTGAAATTTGTGGTATGGAAAAGTTTTTTCATCCTTATCATATAGTTAACATGTCTCCTTGACCTTTAATAGCAGGGTTTGGCGGATTAAGAGTGGTTATTGGAATAATTAATATATTTGTATTTTTTGATTTTACAATGTTATATACTTCTTTATTATTAATATTTGTTATTTCTTTTATGTGATGGCGGGATGTAATTCGGGAAAGAACGTATATAGGATATCATTCTAGAACAGTATTAAGTGGCTTAATATTAGGAATAATTTTATTTATTGTAAGAGAGGTATTTTTTTTTATTTCATTTTTTTGAGCTTTTTTCCATTCTAGATTGAGACCAACACTTGAATTAGGATCAGTATGACCTCCTTGCGGTATTTTGCCTTTTAATCCATTTCAGGTTCCACTTTTGAATACTGTTATCTTATTAGCTTCTGGAGTAACAGTTACATGAGCTCATCAATTTATATTAAATAATAATTGAGAAGGATCGAAGAGGGCTTTAATAATTACATGAATGTTAGGTTTATATTTTTTAATATTACAAGGGTTTGAATATTTTACAGCATCGTTTGGAATTTCTGATTCTGTATATGGATCAACTTTTTTTATAGCGACTGGATTTCATGGCTTTCATGTAATTGTTGGAACTTTATTTTTATTATTTATTTGAATGCGTTTAATTAAAAATCAATTAACAAATAGACATCATTTTGGGTTTGAAGCTGCTGCTTGATATTGACATTTTGTAGATGTAGTATGATTATTTTTATTTTCTGTGGTATATAATTATATTTTAATTACTATTAGAATTTTAGTAAGAGTAGCTTTTTATACAATTCTAGAACGAAAAATTTTAGGGTATATACAAATTCGAAAGGGACCTAATAAAGTAGGATTATTAGGTATTTTACAACCCTTTAGAGATGCTTTAAAACTTTTTAATAAAAATTTAATAACTGCCGAAAACATAAATTTGTTTTTATCTTATACCCCTGCTATATCTTTATTTATTAGAATTATATTAATTCCAATTATTTCATTTAATTATTCTCTTTATGATAATAAACATAGAATTTTATTATTTTTTATCTTATCTAGAACTGCCGTTTACTTTATTCTCCTAATTGGTTGATCAGCCAACTCTAAATATAGATATATAGGTTCTATTCGAAGAGTAGCTCAAATAATCTCATACGAAGTTTCATTTTTTTTAATTATTCTATTTATCTCAATTATAGCATTTTCCTACTCATTTAATGAAATTTCTAAATCTCAATATATAATATCATTTTTCTGAGGAAATATTATAATATTTATAATATGAATAATTACATGTTTAGCTGAAACAAATCGTAGACCCTTCGATTTTGCTGAAGGTGAATCAGAATTAGTATCAGGATTTAATGTTGAATACATAGGGGGTTGATTTGCTCTAATTTTCTTAGCTGAATACATAAGAATAATTATTTTAAGAATAATATCCGTTATAATATTTTTCTCTAATTTATCTCCCCATTTATGAACAATTTTAATTAGAATTATCTTACTACTATGAGTTCGAGGAACTTATCCTCGATTTCGATATGATATACTAATAAAATTAAGATGAAAGATTTTTTTACCTATCTCTATTCTTTACATTATTTTATCATTGTATGTTATGTATTTAGTAAGATTTATTATTGTAATAAGAAGTGAGGATTGATTTTTGATTTGGCTAGGTTTAGAAGTTAATATGATATCATTTTTGATTTTAGTATATCGTCGTGATAGAATAAGATCAATTGAATGTTGTATGAAATATTTTTTTATTCAGGGGTTATCTGCTTTATTGATTGGATTTTTTTATGTAGGAATCATTAATATAATTTTAAGTTTTAAAATTGGAGCTGGTCCCTTTTTTTATTGATTTCCTTCAATGTGTTCAGGTTTAACATGAGTTTCATGTTATGTCTTAATGGTCTTACAGAAAATATTACCATTATTTTTAATCTCTCTTTCTATTCATTGAATTTTGTGATTAGTTCTTATAATAAGCCTAGTATTAGGTGTTGTGGGTTCCTTTAATCAAAGAAATATTAAACAATTATTGGCATATTCTTCTATTCATCATTTAGGTTGAATTATAATTATTATAATAAGGAGAGTTAATTGGATATTATATTTAGTAATATATAGATTTATAATTATTTTGGTATTAGTAGAAAATGAAGTGGTAGATTTACATATAATATATAAATGTAAGGGTAGGATGTGGTTTTCGATTGGAATATTAAGATTAGCTGGTATACCACCTTTGTTGGGATTTTTTTTGAAGTGAATAGCTTTATCATATTTAACTGATATATACTATATTGCTATATTAATTGTAGCTTCTGTAATTATATTATATGTATACATACGGCTTATATATGATGATATTGTTAGAATAGTTGGATTATTGTTAGGTATAATAGGAATTATACTAGTAGAATCTATCTTATTAGTAATTGTAGTATATTTAATTTTTGTTTTTATTTTTTATAAAAATAGAGATATAGAGGGAATTAGTAGTTATGAGTGTGGGTTTGAACCAGGGTCATATACTCGTTTGACTTTTTCTTATCGATTTTTCTTAATTTCTATTTTATTTATTATTTTTGATGTAGAAATTTCTTTAATGTTACCTATTCCATTTATTATAGATGAAATCGGATTCTTATTTATTTTGTTAGTAGGATTAATATACGAGTATATATGTGGTCTATTATTTTTAATACAATTCCTATTACTAGACCACACCTCATTAATTATATTAATATTAACAACTACCAGAATTCTACTAATTATCCTTTCCACCTCTCACTTATTATTAATTTCTAAAACACCTATTCTAATTATTCTAATCATAACCTTTATATCAGATAATATTATTATATTTTATATTTTATTTGAAATAGTATTAATTCCAACAATATTTTTAATCACATTAAATGGTAAACAACCCGAACGACTCCAAGCTAGTATTTACTTAATCATTTATACAGTAACAGCTTCACTTCCTCTATTAATTAGTATTATTTGATCTTTCCTCTTTAATATTACATTATCATCTAAATTTTCAATAATTATCTTTATAATAATAGCCTTTCTAGTTAAAATGCCTATATATTTAACACACCTATGACTACCAAAAGCTCATGTAGAAGCTCCTTTAGAAGGATCAATAATTTTAGCCGCTGTATTATTAAAATTAGGAGGATATGGTATCATTCGATTTTTACCATTATGCATTTCATCAATTAATAAAATCAATTTTTGAATTATCAGAATTAGAATAATTGGGGCCACCGCAACTAGAATAAATTGCATTCGACAAAAAGATCTAAAATCTCTAATTGCTTATTCTTCAGTAGCTCACATAGGATTCGTACTAACAAGTCTGTTTACTTTCAATTCAATTGGGTTCAAAGGGGTTATAATTATAATAATTGCTCACGGATTATCATCTTCAGCCCTTTTCCCTTTAGTAAACGAATTATACATAAAATATCATACCCGAAATATTATTTTATTTAAAGGATTAATAACAACTATACCTAATGTAACCTTCTGATGATTCATATTTATAGCATTAAATATTTCAGCTCCTCCTACTATTAATACCATAAGAGAAATTATAATAATATCTAGTATTATCTCCTGAAGAATAAGTTCAAGCAGATTAATTTTTCTAATATCTTTAATAACTGCCTCTTTCTCTTTACTAATATTTGTAAATATTATTCACAACGTTTCTTTACAGACTCATACAAAAATTTTTACATCCTTATTAATTCATTTCATTCCTTCTATTTTATTAATTATAAAACTAGACCTTATAATTATAATAAGCCTTACCAGAATATGTTGATGACGAAAAAATATTATCTTAATATTATTAAGACTAGAAATATTAATTATATCTTTATTCACTTTAATAATATCATCCCTACTACTCATATTAGTAATAATAGTTAGAGGATCAAGATTTGGGTTAAGTCTTTTAGTTTCTATATCTCATACATATAATTCCTCTAATTCCATCTATATTCTAATATTATTACTCAATTTATTTTTATTAATTTATATATTATATAATAATACCTTCTTAATAATTAAATTAAAATTACTAGAATTACTATCTTCCTCAATCTCAATTGATTTTATATTAGACTGAATATCCTTAATATTTATAAGAACAGTAATATTAATCTCAAGTATAATTATTATTTTCAGAAAATATTATATTCCTGATAAAGAATTTAAACAATTCCTTACACTTTTATTAATATTTGTATTATCTATAATAATTTTAATTATAAGTAATAACTTATTTTTAATATTATTGTCTTCTTATATCTTAGTTATTTATTACCAAAACTTTTCATCAGCCGCTTCTGGAACTATTACACTATTAAGCAATCGAATTGGAGATATTATAATTCTCCTATCAATAAGAATAATTTTTCTTTCTTTAAACTGAAGATTTAACACCAAAGAATTTTATACAGTAATATTACTATTAATAGTAGCTGCTTGTACAAAAAGAGCTCAATTTCCCTTCTCAGCCTGATTACCCATAGCTATAGCCGCACCTACTCCTATTTCAGCCCTAGTCCATTCATCTACACTTGTAACAGCCGGAGTATTTCTTATACTACGAGTAATACACCCTTATACATTAATATTTCTCCTTTTAATTTCAAGTTCAACCGCCATCTACGCAAGTATATCAGCTAATTGAGAACAAGATTTAAAAAAAATTATTGCACTATCTACACTAAGCCAAATCGCTATAATAATATTTGCAATTTCCTTAAACTCTCTAAATTTGGCTTATATCCACCTTATCATCCACGCTTTATTTAAATCAACCATATTCTTATGTACAGGAATTATAATTCATGAATCAACCTATCAAGATATACGTATAATGGGTAATTTCCAAAAGTCCCCCTTAACCCTATCTATTATGGGAGTTAACAGTATAGCCCTAATAGGAATTCCATTCATAAGAGGATTTTTTTCAAAAGACGCTATTATCGAAAATATAATCTTAACTAACTCTAATATAATTTTATTAATTATAATAATTATATCTATCGGAATAACCGCAGCCTATACAATTCGAATAACCTTTTCATCCAATAAATCCAATATAAAACCTTTAATATCTAATCATCAATCAACAAAATCTTTTTTACCTATTTCCCTTCTAAGACCACTTGCAATTACTTCCGGATCATGATTATCATGAATTATTATTCCAGATCAAATCCTACTTATTAATCACCATAATAAAATAACTATCCTTATTATTCTATTAAGAGGATTATTATTAGGTTCCTCTTTACAATTCAAAAGCAAGAAATATATAAAATTAGGCTTATCCTCAATTTCACTTTGATTTATACACTTCCTTTCTGTTTCCCACTACCTCTCACCCCTTATAAAAATATTTCATAACAATGACAAAAACTGACAAGAAAACTATGGCCCAAAAAAAATTAATAATTCCATCTATATATCATCTATAATTCCAGAATCCACAAAATCTTTAATAATTATTTCCATAAGAATTCTTATTCCCCTAATAATATTAAGATTTTTATTAGGTTTATTTTTTGTAAGAAGAATACAACCTATATCTATAATTAGAATATTAATTTTAATTGTATTATTTTATTCTTATATTATATATATTGTGTTAGGAGGGTACTGATTTAGATATGCTTTAGTGATAGTTATGTTAAGAGGGGTATTGGTGGTATTTACTTACATAGTAAGTCTAATCCCTAATGAAAAGTTTGAGGAATATTTGTTATATTTATTAATTGTTATATTTATAGTTAGATGAAAGTTTAGATTTATTTCTTTAAGTTTGTGGTATTCTTTTTTTAGATCAATAAATATTTTTATAGTTAGATTTTTATTATTAATTATGTTATTAGTAGTATGGTTGAGATATTATGGGGGGGCTTTTCGTTCCTTTAGTATCAGGATCCCGAAAATGTATGATCTATTTTGTTAAAAGTAGCTAAACACATATAATATATAAAAGTATTTAAGTTTAAAAACTATAATAATTAGAGACTGTTTACCAAAAACATTTCTATTACTAATAGTAAATCTGCTCAATGAGTGCTAAGGTAGCATAATCATTTGTCTTTTAAATGAAGACTAGACAAAAGATTTAACATTTCTTAAAAGTAAAAAGACTTTTATTTATTAGAAAGACGACAAGACCCTATTGAACTTTACTTAAGTTTTACTGGGGCAGTAAATTAATTATAATTTTACTCAGTTACCATAGGGATAACAGCATAATTATTTTTAAAAGAACTTATAAAAAAATAGATTGTGACCTCGATGTTGAATTAATAAGGAAGTCTGTTCGACTTTTAAAAAATTGCATGATTTGAGTTCAGACCGGTATAAGCCAGGTCGGTTTCTATCTTCTAGTACGAAAGGACCTAAAAATTATTATTAGTGCCAGCAATTGCGGTTACACCTTATATAAATAGGATTAGAAACCCTAGTATATTTTATTAGAGGAACTTGTCTAATACGATAACCCCCGATTATTTTCACTTTTTATATATCGCCATTAGGTCAAGGTGTAGTTCATACTAAAGGCTGAGTTACATTAAAGGATTTATAAGTATAACATTATATTATGAAAAGTGCACATATCGCCCGTCACCCTTATTAAGGCAAGTCGTAACATAGTTGATATTTTGGAAAAAGTATCAAG
>Salticidae_Cheliceroides_longipalpis
ATAAGATTATTTTCAGTGTTTGATCCTACTTCTTTTTTTGGAATTTCTTTTAATTGAATTATTATTTTAATATTAATAATAATTATTCCTACTAAATATTATATTATTAATAGAGGAATGTTTATATTATTTAAAATTATTTATATAAGAGTTAGAAAAATATTTTATGAAGTTTCTTTTCCTAATTATATTGCTTTAAATTTTGTTTGTGTTATTTTTTTTGTATATGTAATATTGAGAAATTTAATTGGATTATTTCCTTTTGTTTTTACTATAACAGCTCATCCATGTATTACATTAGGTATAGGATTAGTAATATGAATATCTTTTTTTTTAATAGGATGATCTAAAAATTTTTTATTTAGAGCAGCTCATTTAGTTCCTATTGGAAGTCCTATAGGATTAGCTCCTTTAATAGTATTAATTGAAAGAGTTAGACATTTAATTCGTCCTTTTACTTTATCTATTCGTTTAGCTGCTAATATAATAGCAGGTCATTTAATTATTGGATTATTATCTAGAATTAGAATAATTAGTATATTAGGATTTTATACTTCTTTATTATTTCAAAGATTATTATTAATATTAGAATTTGGAGTAGCAATTATTCAAGGATTTGTATTTAGAATTTTATTATTATTATATGCATTAGATATACCTTTAATATGAGTATATTCTGTGTTTGTAGTAATTATATTAATAATTTTAATTATAGATTTATATTATCGAAAAGATGATAAATTAATAAAAATTATTAGAAATTCATTGGTTGATTTACCTTCTCCTTCTAGTTTAAGATATTTTTGAAATTTTGGTTCGTTATTAGGAATTTTTTTAGGAGTACAAATTTTATCTGGTTTGTTTTTGTCATTTCATTTTAGAGGAGAGGTTAATTTATCTTTTGATTCTATTATTCATATAATACGAGATATAAATTATGGTTGATTATTACGTGTAATTCATGCTAATGGTGCTAGTAGAGGTGTAACAATTTTTTTATTAGCTATGGCTACTGCTTTTTTAGGTTATGTATTACCTTGAGGACAAATATCTTTTTGAGCAGCAACTGTAATTACTAATTTATTATCAGCTATTCCTTATATTGGAACATTAATAGTGGAATGGGTATGAGGAGGATTTGCTGTAGGTAATCCTACTTTAATTCGGTTTTTTGCTTTTCATTTTATTTTACCTTTTATTATTATGTTTATAGTAATTTTACATTTATTTTTTTTACATGAAACAGGGTCTAGAAATTCTATTGGAATAATGAGATGTGATAAGGTTTATTTTCATCCCTATTATAGAATTAAAGATATATATGGGTTTGGATTGTTTTTTATATTTTTTATATTAATTTGTATAATAATACCTTATATTTTTATGGATGTAGAAAATTTTATTTCTTCTGATCCTTTAGTAACACCGGTTCATATCCAACCTGAGTGATATTTTTTATTTGCATATACAATTTTACGTTCTGTTCCTAGAAAGATTGGAGGAGTGGTGGCTTTATTAATGTCAGTTATTATTTTATATTTTTTTCCTTTATTATTAAATCAAAAGTTTCGAAGTTCATTTTATAATATTATTAAATATATGTTTTGAATTTTTGTAGTAAATTGACTATTATTAACATGAATTGGAGCTTGCGTAGTACTGCGATGATTATATTCTACTAATCATAAGGATATTGGGACTTTATATTTAATTTTTGGTACTTGATCTGCTATAGCTGGAACAGCTATAAGAGTATTAATTCGAATGGAATTAGGTCAAACTGGAAGTTTTTTAGGAAATGATCATATATATAATGTAATTGTTACAGCACATGCTTTTGTTATAATTTTTTTTATAGTAATACCAATTTTGATTGGAGGTTTTGGGAATTGATTGGTTCCTTTAATGTTAGGAGCACCAGATATGGCTTTTCCTCGAATAAATAATTTAAGTTTTTGATTATTGCCTCCTTCTTTAATTATACTATTTATTTCTTCTATAGTTGAAATAGGAGTAGGAGCTGGATGAACAGTTTATCCGCCTTTGGCTTCTATTGTTGGTCATAATGGAAGATCAGTGGATTTTGCTATTTTTTCATTACATTTAGCTGGTGCTTCATCAATTATAGGAGCTATTAATTTTATTTCTACTATTATTAATATACGTTCAATATCTATAGATAAAATTTCTTTATTTGTATGGTCAGTAATTATTACGGCTGTTCTTTTATTATTATCTTTGCCTGTTTTAGCAGGAGCTATTACTATATTATTAACTGATCGTAATTTTAATACCTCTTTTTTTGATCCAGCAGGAGGTGGAGATCCTATTTTATTTCAACATTTATTTTGATTTTTTGGTCATCCTGAAGTTTATATTTTAATTTTACCTGGATTTGGAATTGTATCTCATGTAATTAGATCTTCTGTAGGAAAGCGTGAACCATTTGGATCATTAGGAATAATTTATGCTATAGTAGGAATTGGTGGAATAGGATTTGTAGTTTGGGCTCACCATATATTTTCAGTAGGTATGGATGTGGATACTCGGGCTTATTTTACTGCAGCTACTATAATTATTGCTGTTCCTACTGGAATTAAAGTATTTAGATGAATAGCTACTTTATATGGTTCTTATTTTAAAATAAATACATCTTTAATATGAAGAGTAGGATTTGTATTTTTATTTACATTAGGAGGAATTACTGGTGTTGTTTTATCTAATTCTTCTTTAGATATTGTATTACATGATACTTATTATGTTGTAGCTCATTTTCATTATGTATTAAGAATAGGAGCTGTATTTGCTATTATAGCTGGAATTAATTTTTGATTTCCTTTATTTTTTGGTTCAGTTTTAAGAGAAAAGAAAACTATATTACAATTTATTGTAATATTTTTAGGAGTAAATATAACTTTTTTTCCTCAACATTTTTTAGGATTAAATGGAATACCTCGACGGTATAGAGATTATCCTGATGCATTTGTATTTTGAAATATAATTTCTTCTTTAGGATCTTTATTATCATTAATTGCTGTAATAATATTTATCTATATTGTTTGGGAAAGATTAGTATCTAAATATTCTTTTTATGAAGCGTATTATGTTAGTTCTTCACTTGAGTGAATTAATAATATTCCTCCTTTAGATCATACATTTATTCAATTAAATTTATTGCCGGTATGAGGTTCTTTATATTTTCAGGATGGAGTTTCTGCTATTATAGAATATTTAATTTTTTTTCATGATTATACTATAGTAATTATAGTTAGTGTAATAATAATAGTGGGTTATATATTAATTAGATCATGTATTAATAATTTTTATAATTTAGGAATATTTGAGGGTCAAGAGTTAGAAATAATTTGAACTTTACTTCCTGCTGTTTTTCTTGTATTTATTGCTTTTCCTTCTCTTCGTTTATTATATTTAATAGAAGATTCTGAGATATATGATATAACTATTAAATTATTAGGACGACAATGATATTGATCATATGAATATAGAGATTTTGATATAAAAGTTTTTGATTCTTATATATTAGAGGATAGAATATATCGAATATTAAATGTTGATAATTATTTAATAGTTCCTTGTAATTCTAATATTCGTATAATTATTTCTGGTGTGGATGTTATTCATTCATGAACTATTCCTTCTTTAGGAGTTAAGGCAGATGCTATTCCAGGTCGATTAAATCAGTTATCATTAAATTTTAATCGTGTTGGTATATATTTTGGTGAATGTTCTGAAATTTGTGGATTGGAAAAATTTTTTCATCCTTATCATATAGTAAATATGTCTCCTTGACCATTGATAGTTGGATTTTGTGCTTTTAGAATAGTTATAGGATTAATTAAAATATTTTCTTATAATGAAATAAATTTATTAATAATATCATTATGTTTATTAATTATTATATCACTATTATGATGGCGAGATGTTGTTCGTGAAAGAACATTTCAAGGACTTCATTCTAGATTGGTTTTAAATGGATTAATAGTAGGAATAATTTTGTTTATTGTAAGAGAAGTATTTTTTTTTATTTCTTTTTTTTGAGGTTTTTTTCATTCTAGATTAAGACCTACTATTGAATTAGGATCTCTATGACCTCCATGTGGAATTTTTCCTTTTAATCCTTTTCAAGTACCTTTATTAAATACTGTAATTTTATTGGCTTCAGGAGTTACGGTTACTTGAGCTCATCAATATATATTAAATAATAAATGGGATGGAGTAAAGAATGCTTTAATAATAACTTGATTGTTAGGATTATATTTTTTAATATTACAGGGTTTTGAATATTATATAGCTTCATTTGGAATCTCTGATTCAGTTTATGGTTCTACTTTTTTTATAGCAACTGGTTTTCATGGTTTTCATGTAATTGTTGGTACTTTATTTTTATTTTATATGTGAACGCGAGTAATAAGAAGACAATTAACTAGAAGTCATCATTTTGGTTTTGAAGCAGCTGCTTGATATTGACATTTTGTAGATGTAGTTTGATTATTTTTATTTTCTGTAATTTATAATTTAATTACAGTTACTATTAGAATCTTAATTAGAGTAGCCTTTTATACTATTTTAGAACGAAAAATTTTAGGTTATATTCAAATTCGAAAAGGCCCTAACAAAGTTGGATTTTTAGGAATTCTCCAACCTTTTAGAGATGCTTTAAAATTATTTAATAAAAATTTACTTTCATCAGAAAATACCAATATTATATTTTCCATTTCTCCAGCATTATCTTTATTTATTAGAATCTTAATAATTCCTATTATATCATTTAATTATTCATTATATGATAATAAACATAATATTTTATTATTTTTTATTTTATCTAGAATTTCAGTATATTTCATTATATTAATTGGATGATCTTCTAATTCAAAATATAGACATATAGGTTCTATTCGAAGAGTAGCACAAATAATTTCATATGAAGTATCTTTCTTTCTTTTAATTCTTTTTATTTCTATTTTATCCTACTCATATTCTTTTAAAGAAATTTCAATATCTCAACATATAATACCATTTTTTTTTGGTAATTTAATTATACTAATTATATGATTAATTACATGTTTAGCCGAAACAAACCGAAGTCCTTTTGATTTTGCTGAAGGAGAATCTGAATTAGTTTCAGGATTTAATGTAGAATATATAGGTGGATGATTCGCTTTAATTTTTTTAGCAGAATATATAAGTATATTAATTCTTAGAATAATTTCAGTTATAATATTTTTTCACTCTATAACTATAGAAGGATGAATAATAATTATTATAATTATTATTCTATTATGAATTCGAGGTACATATCCTCGATTTCGATATGATATATTAATAAATTTGAGATGAAAAATTTTCCTTCCAATCTCTATCTTTATTATTATCTTTTCTTTTATATTTATATATATTATAAGATTTATTATAGTATTGAGAAGTGAAGATTGATTTTTAATTTGATTGAGTTTAGAAATTAATATAATATCATTTATTTTATTAATTTATCGTCGTTATAGACTGAAAGTAATTGAATGTTGTTTAAGGTATTTTTTTATTCAAAGTTTATCTGCTTTTTTGATTAGAATATTATATAAAAGTATAATTTGTTTAATCTTAAGATATAAAATTGGGGCTGGACCTTTTTTTTATTGATTTCCTACTATGTGTTTAGGTATTGATTGATTATCATGTTATTTATTAATAATAATACAGAAATTTATTCCTTTATTATTAATATTTATATTTATTCATTGAGTTTTGTGAATCATTATATTAATTAGATTGTTTATAGGGGTATTTGGTTCTTTTAATCAAATTAATATTAAAGGTTTAATAGCTTATTCATCAATTCATCATTTAGGTTGAATTATTATAGTAGGAATAAGAAAATTAATATGAATAATTTATTTATTATTATATGGAATAGTAGTAGTAATTTTATTTATAAAAAATGAAACTATTGATTTATTTAAAATATATAATAGTTCTGATAAGTTTTGATTTATTTTAAGAATAATAAGAATGGCTGGAATTCCTCCTCTATTAGGATTTTATTTAAAGTGAATAGCTTTATATAATATTATAATGGAAATTATATTAATAATTTTAATTATAGTGTCTGTATTAATATTATATATTTATATACGAGTTGTATATGATGATGTAGTAGGATCATTAGGTATAGTGTTGGGTTTTTTTGGTTTATATTTAATAGAATCAATTGGTTTAGTAATTATTGTTTATATAATTTTTATATTTATTTTTTATAAAAATATAGATATAGAAAGATTAAGAGGGTATGAATGTGGATTTGAACCTAAATCGTTTACCCGAATTTTTTTTTCTTATCGATTTTTTTTAATTTCTATTTTATTTATTATTTTTGATGTAGAAATTTCTTTAATATTACCTGTTCCTTTTTTAATAGAAGAAATAGGATTTTTAATAATTTTAATTTTAGGATTATTATATGAATATATATGTGGAAATATATTACTTTTATATATTCTTATAATAGATTATTTATCATTTATTATAATTATATTAACATTAATAAGAATTACTTTAATTATTTTATCATCTAACATATTAATAAAAATTTCAAATACACCAATTATAATTATTTTATTAATAACATTTTTTTCAAATTCTATATTTAATTTTTATATTATATTTGAATTAGTTTTAATTCCAACTCTTATCTTAATTACTATAAATGGTAAACAACCTGAACGCCTTCAAGCTAGAATTTATTTAATTATATATACAGTATTAGCTTCACTTCCACTTCTTTTTTCAATTATCTTTTCTTTCACAATATCTAACATAGTAATAATAAAATTTCCTTTAATTATTTTTTTAATATTAGCCTTTCTAGCTAAAATACCTATATTTCTTTTACATTTATGATTACCAAAAGCACATGTAGAAGCACCTTTAGAAGGATCTATAATTCTTGCAGCAGTATTATTAAAATTAGGAGGATATGGAATCATTCGATTTCTTCCTATATCTATTATTTCAATTAATAAATTAAATAATTGAATTATTAGAATCAGATTAGTAGGAGCTACATTAACAAGAATAAACTGCATTCGACAAAAAGATTTAAAATCCTTAATTGCTTATTCATCAGTAGCTCATATAGGGTTTGTATTAACTAGACTATTTACAATAAATTATATTGGAATAATAGGAGCTATCTTAATAATATTTGCTCACGGATTAAGATCTTCAGCACTTTTCCTCTTAGTAAATGACTTATATTTTAAATATCATACACGAAACATTTTAATATTTAAAGGTTTATTTACTCTTATACCTAATATCACTTTTTGATGATTTATATTTATAGCCTTAAACATTTCAGCTCCTCCCACAATCAACACATTAAGAGAAATTTTAATAATATCTAGATTATTAATATGAAGAACAAACCTAATTATAATAATTTTCATAATATCATTAATAACAGCATCATTTTCAATTATAATATTTATTAATATTATTCATAATATTAGTATTAATTCATCACAAAAAATTTTTATATCTTTATTCTTACATTTTATTCCTTCTATTATTTTAATTTTCAAACCAGAAATTATAATTTTACTAAGAATTATTAGTATATGTTGATGACGAATAAATATTATTATAATATTATTAAGAATAGAAATATTAATTATATCCTTATTTATAATAATTTTATCATCACTATTAATTATATTAGCAATAATAGTAAGAGGATCAAGACTAGGTTTAAGACTTTTAGTAAGAATTTCTCATTTACATAATTCTGCAAATTCATACTTTATCACTTCTATAATATTTATTACACTAACTAGATTATTATTAATTCAAAATAATATATTTTATTTAATTAAATATAGATTACTAAAATTTTCATATTTTTCAATAACAATTGATATTATATTAGACTGAATATCTATTTCATTTTTAAGAACAGTAATAATCATTTCAAGTCTTATTATTATTTTCAGAAAATATTATATTCCTAAAAAAGAATTTACTCAATTTTTACTATTACTAATAATATTTATTACCTCAATAAGAATTTTAATTTTAAGAAATAATTTATTTATAATTTTATTATCATCTTATATTTTAGTAATTTATTATCAAAATTACATAACTGCAGCCTCAGGAACTATTACTTTACTTAGTAATCGAGTAGGAGATATTTTAATTCTTTTATCCATAGCCTTAATTATTATATCATCAAATTGAAACTTTAATAATATAGAATATTTATTAGTTTCTATCATATTAATAATTGCAGCCTGCTCAAAAAGAGCACAATTTCCATTTTCAGCATGATTACCTATAGCCATAGCAGCCCCAACACCTATTTCAGCTTTAGTTCACTCATCTACATTAGTAACAGCAGGAGTATTTATTTTAATACGAATTATACATCCTATTACAATATTAATACTTATACTTATTTCAAGAGCAACAGCAATTTACTCAAGATTATCAGCTAACTGAGAACAAGACATAAAAAAAATTATCGCCCTATCTACATTAAGACAAATTGCAATAATAATATTTATTATCTCATTAGGATCCATAATATTAGCATTTATACATTTAATTATTCACGCCTTATTTAAATCAGCAATATTTTTATGTGCAGGAATCATAATCCATGAATCATCTTATCAAGATATACGAATAATAGGAAATTTTTACAATTCCCCTATAACTTTATCTATTCTAGGAGTAAACAGAATAGCCCTTATAGGATTACCATTTATATCAGGATTTTTTTCAAAAGATATTATTATTGAAAAAATATTATCATCAAGAATTAATTTAATAATATTTATATTAATAATTTCATCCATTGGAATAACCGCTTCTTACTCAATTCGAATAGCAAATTTTTCAAATAAAATAAACATAAAACCTATTATATCTAATCATCAATCAATAATATCTTTTCTTCCAATTATAGTATTAAGACTATTTGCAATCTCATCAGGTTCATGATTAACTTGATTAATTATACCAGACCAATTATATTTAATTCCAATTTATAATAAATTTTTAATTCTAACTTCACTTATATTAGGATTTTTATTAGGATTTTCACTTCAATTTAAAAATAATAAATATATTAAATGAGGAATATCTTCTATTTCATTATGATTTACTCACTTTTTAAGAGTAACTAATATTATTTCTCCACTAATACAAATTTATCATAATAATGATAAACAATGACAAGAAAATTATGGTCCACAAAAATATTACAATACTTCATCTATAATTTCAACAATTCCAGAATCATATAAATCCTTATTTTTTATAATATTAATTTCTTTACTTCCATTAATGATAATATTAATATTAATAGGAATATTGTTTGTTAGAAGAATGCAGCCTATATTTATAGTTAGAAGATTAATTATTATTATTTTAATATATTCATTATATATTTATATAAATATAGGAGGATATTGATTTGGGTATGCTTTAATAATAGTAATATTAAGAGGTGTATTAGTTATTTTTACTTATATAGCAAGTTTAAGTCCTAATGATAGATTTGAGAATTATATTATATATATATTAATTTTTATAATATTTATTGGTTATAAATTTAGAATTATTTCTTTAATATTATTTAAATCTTTTTTTGGTTTATTTAATGTTTTTATAATTAGATTTTTATTAATAATTATATTAATAGTTGTATGATTAAGATATATAATAGGAGCTTTACGATCCTTTTGTATCAGGAACCCGAAAATATATGATCTATAATGTTTCAAGTTATTAAACGTATATTATATATAATAGTGTTCAAGTACAAAAACTATTATTAGTAGAGATTGTTTAACAAAAACATTTCTATTATTAATAGTATATCTGCTCAATGAGTGCTAAGGTAGCATAATCATTTGTCTTTTAAATGAAGACTAGACAAAAGATTTTACATTTAATAAATGTTAAAATACATTTATATTATAGAGAGACGATAAGACCCTATTGAACTTAACTAATGTTATACTGGGGTAGTATATTAATTATTATTTTAACTAGTTACCATAGGGATAACAGCATAATAATTTTTATAAAAATTTATTAAAAAACAGATTATGACCTCGATGTTGAATTAATATGGAGGTCTGTTCGACCTTTAAAAAATTACATGATTTGAGTTCAGACCGGTATAAGCCAGGTCGGTTTCTATCTTCTAGTACGAAAGGACCTACAATTTATTATTAGTGCCAGCAATCGCGGCTATACTTTATATAAATAGGATTAGAAACCCTAGTATATTATATTAGAGGAATTTGTTAAATACGACAACCCACGATATATATAACTTTTTATATATCGCCGTTAGGTCAAGGTGTAGTTTATATATAAGGTTGAATTACATTAAAGGATTTATTAGTATATTATTATAATATGAAAAGTGTACATATCGCCCGTCACCCTTATTAAGGCAAGTCGTAACATAGTTGATATTTTGGAAAAAGTATCAAG
>Salticidae_Dendryphantes_sp
ATAAATTTATTTTCTGTTTTTGATCCTACTTCATATTTTGGTTTATCATTAAATTGAATTATTATATTATTAGTTTTAATAAGTTTTCCTTCTAAATATTATTTAATTAATAGAGGAATATTTATAATATTTAAATCATTATTCTTAGGAGTAAGAAAAATATTTAAGGAAGTTTCTTTTCCAAATTATATTGCTATTAATTTTATTTGTGTAATAACTTTTCTTTATATTTCTTTTAGAAATTTATTGGGATTATTTCCTTTTATTTTTACTAGTACAGCTCATCCTTATATTACATTGGGAATTGGATTAGTAATATGAATATCTTTTTTTTTAATAGGTTGAAGAAAAAGATTTAAATATAGAGCTGCACATCTTGTTCCTACTGGTAGTCCTATTATATTAGCTCCTTTAATAGTAATTATCGAAAGTGTAAGTCATATAATTCGTCCTTTTACTTTATCAATTCGTTTAGCAGCAAATATAATGGCTGGTCATTTAATTATTGGATTATTGTCAAGTATTAGAATTATTAATTTATTTAGCTTTTCTATATCTATATTTTTACAGAGAATATTATTAATTTTAGAATTTGGAGTGGCTGTAATTCAGGGATTTGTATTTAGTATTTTATTATTATTATATGCTTTAGAAATACCTTTAATATGATGTAATTCTGTTATAATGGGATTTATATTAATTTTTATATTGATTGAAATATTTTATCGTAAAGAGGATAAATTACTAAATATTATTAATGGATCTTTAGTGGATCTACCTTCTCCTTCTAGTTTAAGATATTTTTGAAATTTTGGATCATTATTAGGTATTTTTTTAGGAATTCAAATTATTTCAGGATTATTTTTAGCTTTTCATTTTTGAGGGAATGTAGATTTATCATTTGATTCTATTATTCATATAATACGAGATGTAAATTATGGATGATTGTTGCGTGTAATTCATGCTAATGGAGCTAGAAGAGGTGTAACTATTTTGTTATTATCTATAGCTACAGCTTTTTTGGGTTATGTTTTACCTTGAGGTCAAATATCTTTTTGGGCTGCTACTGTAATTACTAACTTATTTTCAGCTATTCCTTATATTGGAACATATTTGGTAGAATGAATTTGAGGTGGATTTGCTGTAGGAAATCCTACTTTAACTCGTTTTTTTGCATTTCATTTTATTTTACCTTTTATTATTATATTTATAGTAATTCTTCATTTATTTTTTTTACATGAGACTGGATCTGGAAATCCTATAGGATTATCAAGTAGTGATAAAATATCTTTTCATCCTTATTATGTATTTAAAGACGTATATGGATTTGGTTTATTTTTTGTATTTTTTATGTTAATTTGTATAATAACTCCTTATATTTTTATAGATGTTGAAAATTTTATTTCATCAGATCCTTTAGTAACTCCGGTTCATATTCAACCAGAATGATATTTTTTATTTGCATATACAATTTTACGTTCTATTCCTAGAAAAATTGGAGGAGTAGTAGCATTAGTTTTTTCAGTATTAATTTTATATTTTTTACCTTTTTTTTTTAATCATAAATTTCGAAGTACATTTTATTTTTTTATAAAGTATCTATATTGAATTTTTGTAATTAATTGAATACTTCTTACTTGAATTGGAGCTTGTGTAGTACTGCGATGATTATATTCTACTAATCATAAAGATATTGGTACGTTATATTTAATTTTTGGAACTTGATCAGCTATAGTGGGTACTGCTATAAGAGTTTTAATTCGAATTGAATTAGGTCAGACTGGATCATTTTTAGGAAATGATCATATTTATAATGTAATTGTAACTGCTCATGCTTTTATTATGATTTTTTTTATAGTAATACCAATTTTAATTGGAGGCTTTGGAAATTGATTAGTTCCTTTAATGTTAGGTTCTCCTGATATAGCTTTTCCTCGAATAAATAATTTAAGATTTTGATTACTTCCTCCTTCTTTATTTATATTATTTATTTCTTCTATAGCTGAAATGGGAGTTGGAGCTGGGTGAACTGTATATCCTCCTTTGGCTTCAATTGTGGGACATAATGGAAGATCGGTAGATTTTGCTATTTTTTCATTACATTTGGCTGGTGCTTCTTCAATTATAGGAGCTATTAATTTTATTTCTACTATCATTAATATACGATCTATATCATTAGATAAAGTTCCTTTATTTGTTTGATCAGTTATAATTACTGCAGTTTTATTGTTACTTTCATTACCAGTATTAGCTGGTGCTATTACTATATTATTAACTGATCGAAATTTTAATACTTCTTTTTTTGATCCTGCAGGAGGTGGAGATCCAATTCTATTTCAACATTTGTTTTGATTTTTTGGTCATCCTGAAGTATATATTTTAATTTTACCTGGATTTGGTATTGTTTCTCATGTTATTAGATCTTCGGTTGGAAAGCGTGAACCTTTTGGATCATTAGGTATGATTTATGCTATAATTGGAATTGGAGGAATAGGATTTGTAGTATGGGCTCATCATATATTTTCAGTAGGTATGGATGTAGATACTCGGGCTTATTTTACTGCTGCTACTATAATTATTGCTGTTCCTACTGGAATTAAGGTTTTTAGATGAATAGCTACTTTGTATGGTTCTTATTTTAAAATTGATACTCCTTTATTATGGAGAATTGGATTTGTTTTTTTATTTACTTTAGGTGGAATTACGGGGGTTGTTTTATCTAATTCATCTTTAGATATTATTTTACATGATACTTATTATGTTGTAGCTCATTTTCATTATGTTTTGAGAATAGGTGCTGTATTTGCTATTTTAGCTGGAATTACTTATTGATTTCCTTTATTTTTTGGTGTTGTTATAAGAGAAAAAAAAACAAAACTTCAGTTTTTCGTTATATTTTTAGGAGTAAATATAACATTTTTTCCGCAGCATTTTTTAGGTTTAAATGGTATACCTCGTCGGTATGCTGATTATCCAGATGCTTTTTTATTTTGAAATTTAATTTCATCTTTAGGATCTATATTATCTTTAATTGCAGTTATTATATTCATTTATATTGTTTGAGAAAGTCTTGTTATGAAATATTCTTTTTATGATAGATATTATTTAAATTCTTCTTTAGAATGAATTAATAATATTCCTCCATTAGATCATACATTTAATCAAATAAATATATTGCCAGTTTGAGGTTCTTTATATTTTCAAGATGCGGTTTCTCCTGTTATAGAGTGTTTAATTTTTTTTCATGATTATACTATATTAGTAATAATTGTAGTTATAATAATAGTAGGATATATATTATTTTATTCATGTAAAAATTTAATTTATAATTTAGGATTATTTGAAGGTCAAGAGTTAGAATTAATTTGAACTATTTTACCTGCTATTTTTTTAGTTTTTATTGCTTTTCCTTCTTTGCGATTATTATATTTAATAGAAGAATCTGAGTCATATGATATAACTATTAAATTATTAGGTCGTCAATGATATTGATCTTATGAATATAGAGATTTTGATTTAAAAAATTTTGATTCTTATATAAGAAGATTTAGAATATTTCGATTGTTAGATGTTGATAATTGTTTAGTAGTTCCTTGTAATTCAAATGTTCGAATAATTGTAACTGGAGGAGATGTAATTCATTCTTGAACTATTCCCTCTTTAGGAGTAAAGGCTGATGCTATTCCTGGACGTTTAAATCAATTGTCTTTAAATTTTAATCGAATGGGAATTTTTTTTGGAGAATGTTCTGAAATTTGTGGATTGGAAAAGTTTTTTCATCCTTATCATATAGTAAATATATCACCTTGACCTTTGATAGTAGGATTTGGTAGTTTAAGAACAGTTCTTGGTATATTAACTATATTTATGTTTTTTGATTTTAATTTATTATTAATTTCTTTAATGTTTATAATTTTAGTATCTTTTATATGATGGCGAGATGTAATTCGTGAAAGAACTTTTCAAGGATATCATTCTAGAGTGGTTTTGAATGGTTTAATATTAGGTATAATTTTATTTATTATTAGAGAGGTATTTTTTTTTGTTTCTTTTTTTTGGGCTTTTTTTCATTCTAGTTTAAGTCCTACTATTGAATTAGGATCAATTTGACCTCCTTGCGGAATTTTATCTTTTAATCCTTTTCAAGTTCCTCTTCTTAATACTGTAATTTTATTAGCTTCTGGTGTAACGGTTACATGGACCCATCAATTCATATTAAATAATAATTGAACTGGAGCTAAAAAATCTTTGATAATAACTTGAATATTAGGAATTTATTTTTTAATACTTCAGTTATTTGAATATTATATAGCCTCTTTTGGAATTTCTGATTCTGTATATGGATCTACATTTTTTATAGCTACTGGATTTCATGGTTTTCATGTTATTGTAGGAACTTTATTTTTATTATATATTTGGATTCGATTAATAAAAAGTCAATTATCTAGAGGTCATCATTTTGGATTTGAAGCAGCTGCTTGATATTGACATTTTGTAGATATTGTTTGATTATTTTTATTTTCTGTAGTATATAATTATATTATTATTATTATTAGAATTCTAATTAGAGTAGCCTTTTATACAATTTTAGAACGAAAAATTCTAGGATATATACAAATTCGAAAAGGACCTAATAAAGTAGGAATTTTAGGAATCTTACAACCTTTTAGAGATGCTTTAAAACTTTTTAATAAAAATTTATTAACAACAGAAAATAACAATATTTTATTATCATATACCCCAGCTTTATCTCTTTTTATTAGAATTCTTTTAATTCCTATTATTTGTTTTAATTATTCTTTATTTGATAACAAACATAGAATTCTTCTATTTTTTATTTTATCTAGAATAGCTGTATATTTTATTTTAATAATTGGATGATCAACAAACTCAAAATATAGTCATATAGGTTCTATTCGAAGAGTAGCTCAAATAATTTCATATGAAGTTTCTTTTTTTCTTATTATTCTATTTATTTCAATTATTTCATTTTCATATTCTTTTAATGAAATTTCGAATTCTCAATATATAATTTCTTTTTTTTGAGGTAATATAACTTTATTTACAATATGAATTATTACATGTTTAGCAGAAACTAACCGAAGTCCTTTTGATTTTGCAGAAGGAGAATCAGAACTAGTTTCAGGATTTAATGTTGAATATATAGGTGGATGGTTTGCTTTAATTTTTTTAGCCGAGTATATAAGAATAATTATTTTAAGTATAATAACTATATTAATTTTTTATAAAACTCTTAATCCTACATACTGATTAATTTTAATTATAATTATTATTTTACTATGAGTACGCAGTACATACCCACGATTTCGATATGATATATTAATAAAATTAAGATGAAAAATTTTCCTACCCATTTCCATTTTTATAATTCCACTATCATTTGTATTTAGATATATAATAAGCTTTTTTATTGTTATAAGAAGTGAAGATTGATTTTTAGTATGATTAGGATTAGAAATTAATATAATATCTTTTATTATATTAGTTTATGAACAATATAGAATAGGATGTATTGAATCTTGTTTTAAATATTTCTTTATTCAAAGAATATCCGCTTTATTAATAAGAATATTTTATTTTGGTATAATTAATATAATTTTATCTTATAAAATTGGGGCTGGACCTTTTTTTTATTGGTTTCCTTGTTTATGTTCAGGTTTAAGGTGATTTTCATGTTATGTTTTAATGTTTTTTCAAAAAATTCTACCTTTATTATTAATTAGAATATTTATTCATTGAATTATTTGAATTATTTTAATAATTAGTTTATTAGTAGGGGTTTTTGGATCTTTTAATCAGAATAATATTAAGCAATTACTTGCTTATTCATCAATTCATCATTTAGGATGAATTATATTAATTATATTAAAAAAAGTTAATTGAATATTATACTTAATAATATATGGATTTATAATTATTGTTCTTTTATTAAAATGTGAAGTAATAGATTTAAATATAATATTTATATTTGATAATAAATTTTGATTTATAATTGGAATATTAAGAATAGCTGGAATTCCACCTTTACTTGGATTTTTTTTAAAATGAATAGCTTTATGTTATGTTAGATATATAATATTAATTTTTGTATTAATTTTAGTTTCTGTAATTATATTATATATTTATATACGAATATTATATAATGATATAATTAGAATATTTGGAATAGTTATGGGATTTTTAGGAATAGTAATTTTAGAATCTATAATTTTAGTAATTATAGTATATATAATTTTTATATTAATATTTTATAAAAACAATGATATAGAAAGAATTAGAAGATATGAATGTGGATTTGAACCTAAATCTTATACTCGTGTTACTTTTTCTTATCGATTCTTTTTAATTTCTATTTTATTTATTATTTTTGATGTAGAAATTTCATTAATACTTCCTATTCCTTTTTTAATAGAATATATTATATTTTTATTTATTTTATTAATAGGATTAATATATGAATATTTTTGTGGTTTAATTTTAATTATTTTATTATTAATAATAGATCATCTAACAATGATTATATTAGTATTAACAGTTACAAGAATTTTATTAATTATATTATCTTCACTTTCTTTAAATATAATTTCAAAAACACCTATTTTAATCATTTTAATAATAACATTTTTATCCAAAAATATATTTATATTTTATATTTCATTTGAATTAGTTCTTATTCCAACTTTACTTTTAATTACCATAAATGGTAAACAACCAGAACGATTACAAGCAGGTATTTACTTAATAATTTATACAGTATTAGCTTCTTTACCTCTTCTTATAAGAATCATTATTTCGTTTATTTTAACTAATACATTATTAATAAATTATTCAATAATTACATTTATGATATTAGCATTTTTAGCAAAGATACCAATATATATATTTCATTTATGATTACCAAAAGCCCACGTAGAAGCACCTTTAGAAGGTTCAATAATTTTAGCTGCCGTTCTTTTAAAATTAGGAGGATATGGAATTATTCGATTTATTACAATTTGTATTTCATCAGTAAATAAAATAAATTTATGAATTATTAGAATTAGACTTATTGGATCTACAGCAACTAGAATAAATTGTATTCGACAAAAAGATTTAAAATCACTAATTGCTTATTCTTCAGTAGCCCATATAGGATTTGTATTAATAGGATTATTCACTTTTAATATAATCGGAATAAAAGGAGCAATCATTATAATAGTGGCTCACGCTATATCATCATCAGCATTATTTCTCTTAGTAAATGATTTATACTTTAAATATCATACTCGAAATATTCTAATATTTAAAGGAATATTTACTCTAATACCCAACATTACATTTTGATGATTTATATTTATAGCACTAAATATTTCAGCTCCTCCTACCATTAATACAATAAGAGAAATTATAATAATATCAAGATTAATTTTATGACAAATAAATTCATCAATTATAATTTTTATAATATCATTAGCCACTGCTACCTTTTCTATTTTAATATTTATTAATATCATTCATAATTATTCTTCTAATACATTTACAAAAATCTTTTTATCATTAATAGTTCATTTAATTCCAACCATCTTACTAATTTCAAAAATAGAAATCATAATTTTAATAAGAATTATTAGAATATGTTGATGACGAAAAAATATTATTATAATACTTCTAAGATTAGAAATATTAATTATATCATTATTTATATTAGTTATTATTTCATTATTAATTATATTAGCTATAATAGTTAGAGCATCAAGATTAGGATTAGCTTTATTAGTTTCAATTTCACATTCTTTCAGTTCAGCAAATTCAATTTATATTTATATTAAAATATTACTAATTTTAATAATTATATACTTAATTATTAATAATATATTTATTTTAATAAAAATTAATTTAATAAATATATTTTCATTAATAATTTCAATTGATATTATATTTGACTGAATATCAACATTTTTCTTATTTGTAGTAGTTTTAATTTCAAGAACAATTATTATTTTTAGAAATTATTATATACCAAATAAAGAACAAAAACAATTTCTTCTATTACTATTAATATTTGTATTATCTATAAGAATTCTAATTATTAGAAATAACTTATTTTTAATATTGTTATCTTCCTATATTTTAGTAGTATATTATCAGAATTCATCTTCATCCTCTTCAGGAACTATTACCATCTTAACTAATCGAATCGGAGATATTATAATTCTTCTATCAATAAGAATAATCATGTTATCTTCAAATTGAAGATTTAATAATAAAGAATTTACTACAATTATAATTTTATTAACAATTGCAGCCTGTACAAAAAGAGCACAATTTCCTTTTTCAGCTTGATTACCTATAGCAATAGCTGCTCCAACCCCTATTTCAGCATTAGTCCATTCATCAACATTAGTAACAGCAGGTGTATTTCTTATACTTCGTTTAATACATCCAATATCTATATTATTTTTAATAATAATCGCTAGATCAACAGCTATTTATTCAAGAATATCAGCTAACTGAGAACAGGATATAAAAAAAATTATTGCCCTATCTACTTTAAGACAAATTGCAATAATAATATTCGCAATTTCATTAAATTCTTTAATTTTAGCATTTATACACTTAATTATTCATGCTTTATTCAAATCTACAATATTTCTGTGTGCAGGAATTATAATTCACGAATCATCTTATCAAGATATACGTATAATAGGAAATTTTTTAAATTCACCATTAACTCTTTCAATTATAGGAATTAATAGAATAGCCCTAATAGGTACTCCTTTTATATCAGGATTTTTTTCAAAAGATGCCATCATTGAAAGAATAATTTCATCAAAAATAAATATATTTATATCAATTATAATAATTTTATCAATTGGAATAACAGCTTCATATACTTTACGAATATCTCTATCTTCAAATAATTCAACAATTAAATCTTATTCATCAAATCATCAATCAACTCAATCATTTTTTCCAATTTGTATATTAAGATTATTTGCAATTACCTCAGGATCATGAATTAACTGATTATTTTCACCAGATAATACATTCTTAATTATATCAATTTACAAATTATATATTATAATTAACCTAATAACAGGATTTATATTAGGAACTTTATTCCAATTTAAAAGAAAAACATTTTTAAAATTAGGATTATCCTCAATTTCATTATGATTTTCACATAATATATCAGTATCTTTATTTTTTTTTCCAATTATACAATTATATCATAATAATGATAAAAACTGACAAGAAAAATATGGTCCTAACAAATCTTATTTTCACCTATTATTTTTATCAATAATTCCAGAATTATCTAAATCACTAATAATTATATCAATAATTACCTTATTACCTTTAATATTGTTATTGTTACTTTTGTGTATTTTTTTTATTAGAAGAATACAACCCATATTTATAATTAGAATATTAATTATTATTATATTAATATATTCGTATTTAATATATTTTGTATTAAATAATTATTGATTTAGATATGCTTTAATTATAGTAATATTAAGAGGAATATTAGTTGTATTTACTTATATAGCTAGTTTAATTCCAAATGAAAGATTTGAAGAATATTTGTTATATATATTTAGATTAATATTTATTTTTAGAAATAAATGTAGAATAATATCCTTAATATTATGGGGTTCTTTTTTTGGAAGTTTTAATATTTTTATGGTAAGATTTTTATTAATAATTATATTATTAGTAGTATGAATAAGATATTTTGGAGGAGCTTTACGATCCTTTTGTATCAGGATCCCGAAATTATGAGACCTTAATTATTAAAAGAAGCTAAACACTTATTATATATAAAAGTGTTTAAGTTTAATAACTATAATAATTAGAGACTGTTTAACAAAAACATCTCTATTATTAATAGTAAATCTGCTCAATGAGTGCTAAGGTAGCATAATCATTTGTCTTTTAAATGAAGACTAGTCAAAAGATTTAACATCTTTTAAAAGTTAAAAAACTTTTATAAATAAAATAGACGACAAGACCCTATTGAACTTAACTTCAGTTAAACTGGGGCAGTTTATTAATTATTATTTTAATCAGTTACCATAGGGATAACAGCGTAATTTTATTTTAAAGTTCTTATAAAAATAAAGATTGCGACCTCGATGTTGAATTAATAAGGAAGTCTGTTCGACTTTTAAACAATTACATGATTTGAGTTCAGACCGGTACAAGCCAGGTCGGTTTCTATCTTTTAGTACGAAAGGACCTAAAAATTATTATTAGTGCCAGCAGTTGCGGTTATACCTTATATAAATAGGATTAGAAACCCTAGTATGTCTTATTAGAGGAACTTGTTCAATACGATAACCCACGATCAATTTTACTTTTTATATACCGCCATTAGGTCAAGGTGTAGTTAATATTAAAGAATGAGTTACATTAAAGGATTTAAATGTATAATAACTTAATTTGAAAAGTGCACATATTGCCCGTCACCCTTATTAAGGTAAGTCGTAACATAGTTGATATTTTGGAAAAAGTATCAAG
>Salticidae_Epeus_alboguttatus
[truncated: 168,868 more chars]
