# Supplementary material for: Comparative mitogenomic analyses provide evolutionary insights into the retrolateral tibial apophysis clade (Araneae: Entelegynae)
Source: Front Genet. 2022 Sep 14;13:974084. doi: 10.3389/fgene.2022.974084 (PMC9515440; doi:10.3389/fgene.2022.974084)
Supplement: Supplementary file 1 [file DataSheet1.ZIP › Additional files/Data S2 Phylogenetic trees/P123AA_MrBayes.tre]

#NEXUS
[ID: 0378697386]
begin taxa;
	dimensions ntax=53;
	taxlabels
		Agelenidae_Agelena_labyrinthica
		Agelenidae_Agelena_silvatica
		Clubionidae_Clubiona_sp1
		Clubionidae_Clubiona_sp2
		Cybaeidae_Argyroneta_aquatica
		Desidae_Desis_jiaxiangi
		Desidae_Desis_martensi
		Gnaphosidae_Gnaphosa_kompirensis
		Gnaphosidae_Gnaphosa_licenti
		Gnaphosidae_Gnaphosa_sp
		Liphistiidae_Heptathela_hangzhouensis
		Liphistiidae_Liphistius_erawan
		Liphistiidae_Songthela_sp
		Lycosidae_Alopecosa_cursor
		Lycosidae_Alopecosa_licenti
		Lycosidae_Halocosa_hatanensis
		Lycosidae_Lycosa_sinensis
		Lycosidae_Pardosa_laura
		Lycosidae_Pardosa_sp1
		Lycosidae_Pardosa_sp2
		Lycosidae_Pardosa_sp3
		Lycosidae_Pirata_subpiraticus
		Lycosidae_Wadicosa_fidelis
		Miturgidae_Cheiracanthium_erraticum
		Miturgidae_Cheiracanthium_triviale
		Oxyopidae_Oxyopes_hupingensis
		Oxyopidae_Oxyopes_licenti
		Oxyopidae_Oxyopes_sertatus
		Oxyopidae_Peucetia_latikae
		Philodromidae_Philodromus_cespitum
		Philodromidae_Philodromus_histrios
		Pisauridae_Dolomedes_angustivirgatus
		Pisauridae_Pisaura_bicornis
		Salticidae_Asemonea_sichuanensis
		Salticidae_Carrhotus_xanthogramma
		Salticidae_Cheliceroides_longipalpis
		Salticidae_Dendryphantes_sp
		Salticidae_Epeus_alboguttatus
		Salticidae_Evarcha_coreana
		Salticidae_Evarcha_sp
		Salticidae_Habronattus_oregonensis
		Salticidae_Heliophanus_lineiventris
		Salticidae_Phanuelus_gladstone
		Salticidae_Phidippus_sp
		Salticidae_Phintella_cavaleriei
		Salticidae_Plexippus_paykulli
		Salticidae_Telamonia_vlijmi
		Selenopidae_Selenops_bursarius
		Sparassidae_Heteropoda_venatoria
		Thomisidae_Heriaeus_melloteei
		Thomisidae_Misumenops_tricuspidata
		Thomisidae_Oxytate_striatipes
		Thomisidae_Thomisus_onustus
		;
end;
begin trees;
	translate
		1	Agelenidae_Agelena_labyrinthica,
		2	Agelenidae_Agelena_silvatica,
		3	Clubionidae_Clubiona_sp1,
		4	Clubionidae_Clubiona_sp2,
		5	Cybaeidae_Argyroneta_aquatica,
		6	Desidae_Desis_jiaxiangi,
		7	Desidae_Desis_martensi,
		8	Gnaphosidae_Gnaphosa_kompirensis,
		9	Gnaphosidae_Gnaphosa_licenti,
		10	Gnaphosidae_Gnaphosa_sp,
		11	Liphistiidae_Heptathela_hangzhouensis,
		12	Liphistiidae_Liphistius_erawan,
		13	Liphistiidae_Songthela_sp,
		14	Lycosidae_Alopecosa_cursor,
		15	Lycosidae_Alopecosa_licenti,
		16	Lycosidae_Halocosa_hatanensis,
		17	Lycosidae_Lycosa_sinensis,
		18	Lycosidae_Pardosa_laura,
		19	Lycosidae_Pardosa_sp1,
		20	Lycosidae_Pardosa_sp2,
		21	Lycosidae_Pardosa_sp3,
		22	Lycosidae_Pirata_subpiraticus,
		23	Lycosidae_Wadicosa_fidelis,
		24	Miturgidae_Cheiracanthium_erraticum,
		25	Miturgidae_Cheiracanthium_triviale,
		26	Oxyopidae_Oxyopes_hupingensis,
		27	Oxyopidae_Oxyopes_licenti,
		28	Oxyopidae_Oxyopes_sertatus,
		29	Oxyopidae_Peucetia_latikae,
		30	Philodromidae_Philodromus_cespitum,
		31	Philodromidae_Philodromus_histrios,
		32	Pisauridae_Dolomedes_angustivirgatus,
		33	Pisauridae_Pisaura_bicornis,
		34	Salticidae_Asemonea_sichuanensis,
		35	Salticidae_Carrhotus_xanthogramma,
		36	Salticidae_Cheliceroides_longipalpis,
		37	Salticidae_Dendryphantes_sp,
		38	Salticidae_Epeus_alboguttatus,
		39	Salticidae_Evarcha_coreana,
		40	Salticidae_Evarcha_sp,
		41	Salticidae_Habronattus_oregonensis,
		42	Salticidae_Heliophanus_lineiventris,
		43	Salticidae_Phanuelus_gladstone,
		44	Salticidae_Phidippus_sp,
		45	Salticidae_Phintella_cavaleriei,
		46	Salticidae_Plexippus_paykulli,
		47	Salticidae_Telamonia_vlijmi,
		48	Selenopidae_Selenops_bursarius,
		49	Sparassidae_Heteropoda_venatoria,
		50	Thomisidae_Heriaeus_melloteei,
		51	Thomisidae_Misumenops_tricuspidata,
		52	Thomisidae_Oxytate_striatipes,
		53	Thomisidae_Thomisus_onustus
		;
tree con_50_majrule = [&U] (12[&prob=1.00000000e+00,prob_stddev=0.00000000e+00,prob_range={1.00000000e+00,1.00000000e+00},prob(percent)="100",prob+-sd="100+-0"]:4.853700e-01[&length_mean=4.86054575e-01,length_median=4.85370000e-01,length_95%HPD={4.17020400e-01,5.64689500e-01}],(11[&prob=1.00000000e+00,prob_stddev=0.00000000e+00,prob_range={1.00000000e+00,1.00000000e+00},prob(percent)="100",prob+-…
end;
