# Supplementary material for: Comparative mitogenomic analyses provide evolutionary insights into the retrolateral tibial apophysis clade (Araneae: Entelegynae)
Source: Front Genet. 2022 Sep 14;13:974084. doi: 10.3389/fgene.2022.974084 (PMC9515440; doi:10.3389/fgene.2022.974084)
Supplement: Supplementary file 1 [file DataSheet1.ZIP › Additional files/Data S2 Phylogenetic trees/P123_MrBayes.tre]

#NEXUS
begin taxa;
	dimensions ntax=53;
	taxlabels
	Agelenidae_Agelena_labyrinthica
	Agelenidae_Agelena_silvatica
	Clubionidae_Clubiona_sp1
	Clubionidae_Clubiona_sp2
	Cybaeidae_Argyroneta_aquatica
	Desidae_Desis_jiaxiangi
	Desidae_Desis_martensi
	Gnaphosidae_Gnaphosa_kompirensis
	Gnaphosidae_Gnaphosa_licenti
	Gnaphosidae_Gnaphosa_sp
	Liphistiidae_Heptathela_hangzhouensis
	Liphistiidae_Liphistius_erawan
	Liphistiidae_Songthela_sp
	Lycosidae_Alopecosa_cursor
	Lycosidae_Alopecosa_licenti
	Lycosidae_Halocosa_hatanensis
	Lycosidae_Lycosa_sinensis
	Lycosidae_Pardosa_laura
	Lycosidae_Pardosa_sp1
	Lycosidae_Pardosa_sp2
	Lycosidae_Pardosa_sp3
	Lycosidae_Pirata_subpiraticus
	Lycosidae_Wadicosa_fidelis
	Miturgidae_Cheiracanthium_erraticum
	Miturgidae_Cheiracanthium_triviale
	Oxyopidae_Oxyopes_hupingensis
	Oxyopidae_Oxyopes_licenti
	Oxyopidae_Oxyopes_sertatus
	Oxyopidae_Peucetia_latikae
	Philodromidae_Philodromus_cespitum
	Philodromidae_Philodromus_histrios
	Pisauridae_Dolomedes_angustivirgatus
	Pisauridae_Pisaura_bicornis
	Salticidae_Asemonea_sichuanensis
	Salticidae_Carrhotus_xanthogramma
	Salticidae_Cheliceroides_longipalpis
	Salticidae_Dendryphantes_sp
	Salticidae_Epeus_alboguttatus
	Salticidae_Evarcha_coreana
	Salticidae_Evarcha_sp
	Salticidae_Habronattus_oregonensis
	Salticidae_Heliophanus_lineiventris
	Salticidae_Phanuelus_gladstone
	Salticidae_Phidippus_sp
	Salticidae_Phintella_cavaleriei
	Salticidae_Plexippus_paykulli
	Salticidae_Telamonia_vlijmi
	Selenopidae_Selenops_bursarius
	Sparassidae_Heteropoda_venatoria
	Thomisidae_Heriaeus_melloteei
	Thomisidae_Misumenops_tricuspidata
	Thomisidae_Oxytate_striatipes
	Thomisidae_Thomisus_onustus
;
end;
begin trees;
	tree con_50_majrule = [&U] (Liphistiidae_Liphistius_erawan[&prob=1.0,prob_stddev=0.0,prob_range={1.0,1.0},prob(percent)="100",prob+-sd="100+-0",length_mean=4.29885887,length_median=4.284513,length_95%HPD={3.533982,5.092805}]:4.284513,(Liphistiidae_Heptathela_hangzhouensis[&prob=1.0,prob_stddev=0.0,prob_range={1.0,1.0},prob(percent)="100",prob+-sd="100+-0",length_mean=1.26799141,length_median=1.26…
end;
begin figtree;
	set appearance.backgroundColorAttribute="Default";
	set appearance.backgroundColour=#ffffff;
	set appearance.branchColorAttribute="User selection";
	set appearance.branchColorGradient=false;
	set appearance.branchLineWidth=1.0;
	set appearance.branchMinLineWidth=0.0;
	set appearance.branchWidthAttribute="Fixed";
	set appearance.foregroundColour=#000000;
	set appearance.hilightingGradient=false;
	set appearance.selectionColour=#2d3680;
	set branchLabels.colorAttribute="User selection";
	set branchLabels.displayAttribute="Branch times";
	set branchLabels.fontName="Arial";
	set branchLabels.fontSize=14;
	set branchLabels.fontStyle=0;
	set branchLabels.isShown=false;
	set branchLabels.significantDigits=4;
	set layout.expansion=767;
	set layout.layoutType="RECTILINEAR";
	set layout.zoom=0;
	set legend.attribute=null;
	set legend.fontSize=10.0;
	set legend.isShown=false;
	set legend.significantDigits=4;
	set nodeBars.barWidth=4.0;
	set nodeBars.displayAttribute=null;
	set nodeBars.isShown=false;
	set nodeLabels.colorAttribute="User selection";
	set nodeLabels.displayAttribute="prob";
	set nodeLabels.fontName="Arial";
	set nodeLabels.fontSize=14;
	set nodeLabels.fontStyle=0;
	set nodeLabels.isShown=true;
	set nodeLabels.significantDigits=2;
	set nodeShapeExternal.colourAttribute=null;
	set nodeShapeExternal.isShown=false;
	set nodeShapeExternal.minSize=10.0;
	set nodeShapeExternal.scaleType=Width;
	set nodeShapeExternal.shapeType=Circle;
	set nodeShapeExternal.size=4.0;
	set nodeShapeExternal.sizeAttribute=null;
	set nodeShapeInternal.colourAttribute=null;
	set nodeShapeInternal.isShown=false;
	set nodeShapeInternal.minSize=10.0;
	set nodeShapeInternal.scaleType=Width;
	set nodeShapeInternal.shapeType=Circle;
	set nodeShapeInternal.size=4.0;
	set nodeShapeInternal.sizeAttribute=null;
	set polarLayout.alignTipLabels=false;
	set polarLayout.angularRange=0;
	set polarLayout.rootAngle=0;
	set polarLayout.rootLength=100;
	set polarLayout.showRoot=true;
	set radialLayout.spread=0.0;
	set rectilinearLayout.alignTipLabels=false;
	set rectilinearLayout.curvature=0;
	set rectilinearLayout.rootLength=100;
	set scale.offsetAge=0.0;
	set scale.rootAge=1.0;
	set scale.scaleFactor=1.0;
	set scale.scaleRoot=false;
	set scaleAxis.automaticScale=true;
	set scaleAxis.fontSize=8.0;
	set scaleAxis.isShown=false;
	set scaleAxis.lineWidth=1.0;
	set scaleAxis.majorTicks=1.0;
	set scaleAxis.minorTicks=0.5;
	set scaleAxis.origin=0.0;
	set scaleAxis.reverseAxis=false;
	set scaleAxis.showGrid=true;
	set scaleBar.automaticScale=true;
	set scaleBar.fontSize=14.0;
	set scaleBar.isShown=true;
	set scaleBar.lineWidth=1.0;
	set scaleBar.scaleRange=0.0;
	set tipLabels.colorAttribute="User selection";
	set tipLabels.displayAttribute="Names";
	set tipLabels.fontName="Arial";
	set tipLabels.fontSize=12;
	set tipLabels.fontStyle=2;
	set tipLabels.isShown=true;
	set tipLabels.significantDigits=4;
	set trees.order=false;
	set trees.orderType="increasing";
	set trees.rooting=true;
	set trees.rootingType="User Selection";
	set trees.transform=false;
	set trees.transformType="cladogram";
end;
