# Supplementary material for: Comparative mitogenomic analyses provide evolutionary insights into the retrolateral tibial apophysis clade (Araneae: Entelegynae)
Source: Front Genet. 2022 Sep 14;13:974084. doi: 10.3389/fgene.2022.974084 (PMC9515440; doi:10.3389/fgene.2022.974084)
Supplement: Supplementary file 1 [file DataSheet1.ZIP › Additional files/Table S1 Sampling information.csv]

Table S1. Sampling information of the ten spider species that were newly sequenced in this study.
Family	Species	Sampling site	Voucher specimen code	Coordinate
Clubionidae	Clubiona sp2	Maqu County, Gansu Province, China	AZA34	102°07′E, 33°99′N
Gnaphosidae	Gnaphosa sp	Qumalai County, Qinghai Province, China	CXG	95°50′E, 34°07′N
Philodromidae	Philodromus histrio	Yuzhong County, Gansu Province, China	YZPH	103°40′E, 36°03′N
Salticidae	Phidippus sp	Yuzhong County, Gansu Province, China	PR	103°40′E, 36°03′N
Agelenidae	Agelena labyrinthica	Yuzhong County, Gansu Province, China	YZAL-62	103°40′E, 36°03′N
Lycosidae	Alopecosa licenti	Yuzhong County, Gansu Province, China	YZAl	103°40′E, 36°03′N
Lycosidae	Pardosa sp1	Menyuan County, Qinghai Province, China	MY-47	101°62′E, 37°37′N
Lycosidae	Pardosa sp2	Menyuan County, Qinghai Province, China	MY-49	101°62′E, 37°37′N
Lycosidae	Pardosa sp3	Zhiduo County, Qinghai Province, China	ZD-23	95°22′E, 34°16′N
Oxyopidae	Oxyopes licenti	Yuzhong County, Gansu Province, China	YZOl	103°40′E, 36°03′N
