# Supplementary material for: Comparative mitogenomic analyses provide evolutionary insights into the retrolateral tibial apophysis clade (Araneae: Entelegynae)
Source: Front Genet. 2022 Sep 14;13:974084. doi: 10.3389/fgene.2022.974084 (PMC9515440; doi:10.3389/fgene.2022.974084)
Supplement: Supplementary file 1 [file DataSheet1.ZIP › Additional files/Table S2 Characteristics of mitogenomes of 50 RTA species.csv]

Table S2. Characteristics of mitogenomes of 50 RTA spider species used in this study. Mitogenomes that were newly sequenced are highlighted with an asterisk.
Group	Family	Species	GenBank accession numbers	Genome Size (bp)
-	Sparassidae	Heteropoda venatoria	MW832853	14356
Dionycha	Clubionidae	Clubiona sp1	MW832856	14197
Dionycha	Clubionidae	Clubiona sp2*	ON411612	14594
Dionycha	Gnaphosidae	Gnaphosa kompirensis	MW776433	14723
Dionycha	Gnaphosidae	Gnaphosa licenti	MW776432	14199
Dionycha	Gnaphosidae	Gnaphosa sp*	ON411608	14582
Dionycha	Miturgidae	Cheiracanthium erraticum	MW832845	14573
Dionycha	Miturgidae	Cheiracanthium triviale	MN334527	14595
Dionycha	Philodromidae	Philodromus cespitum	MW776438	14663
Dionycha	Philodromidae	Philodromus histrio*	ON411613	14755
Dionycha	Salticidae	Asemonea sichuanensis	MN651970	15419
Dionycha	Salticidae	Carrhotus xanthogramma	NC_027492	14564
Dionycha	Salticidae	Cheliceroides longipalpis	NC_041128	14335
Dionycha	Salticidae	Dendryphantes sp	MW832855	14336
Dionycha	Salticidae	Epeus alboguttatus	NC_042829	14625
Dionycha	Salticidae	Evarcha coreana	MK381265	14333
Dionycha	Salticidae	Evarcha sp	MW832847	14331
Dionycha	Salticidae	Habronattus oregonensis	NC_005942	14381
Dionycha	Salticidae	Heliophanus lineiventris	MW832849	14651
Dionycha	Salticidae	Phanuelus gladstone	NC_057201	14458
Dionycha	Salticidae	Phidippus?sp*	ON411609	14536
Dionycha	Salticidae	Phintella cavaleriei?	NC_060328	14325
Dionycha	Salticidae	Plexippus paykulli	NC_024877	14316
Dionycha	Salticidae	Telamonia vlijmi	NC_024287	14601
Dionycha	Selenopidae	Selenops bursarius	NC_024878	14272
Marronoid clade	Agelenidae	Agelena labyrinthica*	ON411614	14379
Marronoid clade	Agelenidae	Agelena silvatica	NC_033971	14776
Marronoid clade	Cybaeidae	Argyroneta aquatica	NC_026863	16000
Marronoid clade	Desidae	Desis jiaxiangi?	NC_060386	14610
Marronoid clade	Desidae	Desis martensi	MW006608	14662
Oval calamistrum clade	Lycosidae	Alopecosa cursor	MW776435	15017
Oval calamistrum clade	Lycosidae	Alopecosa licenti*	ON411615	14474
Oval calamistrum clade	Lycosidae	Halocosa hatanensis	MT174468	14257
Oval calamistrum clade	Lycosidae	Lycosa sinensis	MW776434	14339
Oval calamistrum clade	Lycosidae	Pardosa laura	NC_025223	14513
Oval calamistrum clade	Lycosidae	Pardosa sp1*	ON411611	14400
Oval calamistrum clade	Lycosidae	Pardosa sp2*	ON419104	14523
Oval calamistrum clade	Lycosidae	Pardosa sp3*	ON411610	14171
Oval calamistrum clade	Lycosidae	Pirata subpiraticus	NC_025523	14528
Oval calamistrum clade	Lycosidae	Wadicosa fidelis	NC_026123	14741
Oval calamistrum clade	Oxyopidae	Oxyopes hupingensis	NC_046736	15078
Oval calamistrum clade	Oxyopidae	Oxyopes licenti*	NC053648	14431
Oval calamistrum clade	Oxyopidae	Oxyopes sertatus	NC_025224	14443
Oval calamistrum clade	Oxyopidae	Peucetia latikae	MW832846	14566
Oval calamistrum clade	Pisauridae	Dolomedes angustivirgatus	NC_031355	14783
Oval calamistrum clade	Pisauridae	Pisaura bicornis	MN296112	15282
Oval calamistrum clade	Thomisidae	Heriaeus melloteei	MW832850	14502
Oval calamistrum clade	Thomisidae	Misumenops tricuspidata	MW832851	14532
Oval calamistrum clade	Thomisidae	Oxytate striatipes	NC_025557	14407
Oval calamistrum clade	Thomisidae	Thomisus onustus	MW832852	14484
