# Supplementary material for: Comparative mitogenomic analyses provide evolutionary insights into the retrolateral tibial apophysis clade (Araneae: Entelegynae)
Source: Front Genet. 2022 Sep 14;13:974084. doi: 10.3389/fgene.2022.974084 (PMC9515440; doi:10.3389/fgene.2022.974084)
Supplement: Supplementary file 1 [file DataSheet1.ZIP › Additional files/Table S3 Saturation Test by DAMBE.csv]

Table S3. Saturation test for each of the 13 protein coding genes (PCG) sequences, concentration of 13 PCG sequences and two rRNAs, and three positions of 13 PCGs as implemented in DAMBE. Iss, index of substitution saturation; Iss.cS, the critical Iss value.
	Dataset	P123	P123RNA	Position 1st	Position 2nd	Position 3rd
	Gene size (nt)	9756	10524	3252	3252	3252
NumOTU-4	Iss	0.374	0.356	0.333	0.191	0.661
	Iss.c	0.857	0.857	0.848	0.848	0.848
	P	<0.01	<0.01	<0.01	<0.01	<0.01
NumOTU-8	Iss	0.368	0.358	0.333	0.185	0.69
	Iss.c	0.845	0.845	0.839	0.839	0.839
	P	<0.01	<0.01	<0.01	<0.01	<0.01
NumOTU-16	Iss	0.374	0.355	0.33	0.189	0.693
	Iss.c	0.848	0.849	0.824	0.824	0.824
	P	<0.01	<0.01	<0.01	<0.01	<0.01
NumOTU-32	Iss	0.375	0.363	0.339	0.193	0.691
	Iss.c	0.817	0.817	0.806	0.806	0.806
	P	<0.01	<0.01	<0.01	<0.01	<0.01
NumOTU-4	Iss	0.374	0.356	0.333	0.191	0.661
	Iss.cA	0.846	0.846	0.833	0.833	0.833
	P	<0.01	<0.01	<0.01	<0.01	<0.01
NumOTU-8	Iss	0.368	0.358	0.333	0.185	0.69
	Iss.cA	0.763	0.762	0.753	0.753	0.753
	P	<0.01	<0.01	<0.01	<0.01	<0.01
NumOTU-16	Iss	0.374	0.355	0.33	0.189	0.693
	Iss.cA	0.677	0.676	0.661	0.661	0.661
	P	<0.01	<0.01	<0.01	<0.01	<0.01
NumOTU-32	Iss	0.375	0.363	0.339	0.193	0.691
	Iss.cA	0.571	0.571	0.547	0.547	0.547
	P	<0.01	<0.01	<0.01	<0.01	<0.01
