# Supplementary material for: Comparative mitogenomic analyses provide evolutionary insights into the retrolateral tibial apophysis clade (Araneae: Entelegynae)
Source: Front Genet. 2022 Sep 14;13:974084. doi: 10.3389/fgene.2022.974084 (PMC9515440; doi:10.3389/fgene.2022.974084)
Supplement: Supplementary file 1 [file DataSheet1.ZIP › Additional files/Table S4 The best partitioning schemes.csv]

Table S4. The best partitioning schemes and substitution models selected by IQ-TREE for the three datasets.
Dataset	Subset	Best-fit scheme	Model
P123	P1	atp6_pos1, atp8_pos1, cob_pos1, cox1_pos1, cox2_pos1, cox3_pos1, nad2_pos1, nad3_pos1, nad6_pos1	GTR+F+I+G4
	P2	atp6_pos2, atp8_pos2, cob_pos2, cox1_pos2, cox2_pos2, cox3_pos2, nad1_pos2, nad2_pos2, nad3_pos2, nad4L_pos2, nad6_pos2	GTR+F+I+G4
	P3	atp6_pos3, atp8_pos3, cob_pos3, cox1_pos3, cox2_pos3, cox3_pos3, nad2_pos3, nad3_pos3, nad6_pos3	TPM3+F+I+G4
	P4	nad1_pos1, nad4_pos1, nad4L_pos1, nad5_pos1	GTR+F+I+G4
	P5	nad1_pos3, nad4_pos3, nad4L_pos3, nad5_pos3	HKY+F+G4
	P6	nad4_pos2, nad5_pos2	GTR+F+I+G4
P123RNA	P1	atp6_pos1, cob_pos1, cox1_pos1, cox2_pos1, cox3_pos1, rrnL, rrnS	GTR+F+I+G4
	P2	atp6_pos2, atp8_pos2, cob_pos2, cox1_pos2, cox2_pos2, cox3_pos2, nad1_pos2, nad2_pos2, nad3_pos2, nad4L_pos2, nad6_pos2	GTR+F+I+G4
	P3	atp6_pos3, atp8_pos3, cob_pos3, cox1_pos3, cox2_pos3, cox3_pos3, nad2_pos3, nad3_pos3, nad6_pos3	TPM3+F+I+G4
	P4	atp8_pos1, nad2_pos1, nad3_pos1, nad6_pos1	GTR+F+I+G4
	P5	nad1_pos1, nad4_pos1, nad4L_pos1, nad5_pos1	GTR+F+I+G4
	P6	nad1_pos3, nad4_pos3, nad4L_pos3, nad5_pos3	HKY+F+G4
	P7	nad4_pos2, nad5_pos2	GTR+F+I+G4
13P123AA	P1	atp6, cob, cox1, cox2, cox3	mtZOA+F+I+G4
	P2	atp8, nad2, nad3, nad6	mtMet+F+I+G4
	P3	nad1, nad4, nad4L, nad5	mtInv+F+I+G4
