# Supplementary material for: Comparative mitogenomic analyses provide evolutionary insights into the retrolateral tibial apophysis clade (Araneae: Entelegynae)
Source: Front Genet. 2022 Sep 14;13:974084. doi: 10.3389/fgene.2022.974084 (PMC9515440; doi:10.3389/fgene.2022.974084)
Supplement: Supplementary file 1 [file DataSheet1.ZIP › Additional files/Table S5 Codon usage of 50 RTA species.csv]

Table S5. Codon usage for the 13 mitochondrial protein-coding genes of 50 RTA species of spiders. RSCU, relative synonymous codon usage.
		Agelena labyrinthica				Agelena silvatica				Clubiona sp1				Clubiona sp2				Argyroneta aquatica				Desis jiaxiangi				Desis martensi				Gnaphosa kompirensis				Gnaphosa licenti				Gnaphosa sp				Alopecosa cursor				Alopecosa licenti
AA	Codon	n	%	RSCU		n	%	RSCU		n	%	RSCU		n	%	RSCU		n	%	RSCU		n	%	RSCU		n	%	RSCU		n	%	RSCU		n	%	RSCU		n	%	RSCU		n	%	RSCU		n	%	RSCU
F	UUU	303	8.5	1.75		300	8.47	1.74		288	8.08	1.83		295	8.27	1.86		276	7.74	1.58		296	8.3	1.74		295	8.27	1.73		288	8.09	1.78		295	8.3	1.77		314	8.84	1.83		311	8.71	1.74		326	9.12	1.77
F	UUC	43	1.21	0.25		45	1.27	0.26		26	0.73	0.17		23	0.64	0.14		73	2.05	0.42		45	1.26	0.26		46	1.29	0.27		35	0.98	0.22		38	1.07	0.23		30	0.84	0.17		46	1.29	0.26		43	1.2	0.23
L	UUA	308	8.64	3.91		314	8.87	3.99		365	10.24	4.52		346	9.7	4.31		283	7.94	3.27		346	9.7	4.27		346	9.7	4.27		361	10.14	4.13		309	8.69	3.59		360	10.13	4.22		289	8.1	3.51		293	8.2	3.59
L	UUG	72	2.02	0.91		67	1.89	0.85		45	1.26	0.56		59	1.65	0.73		110	3.09	1.27		40	1.12	0.49		40	1.12	0.49		44	1.24	0.5		72	2.03	0.84		45	1.27	0.53		88	2.46	1.07		98	2.74	1.2
L	CUU	41	1.15	0.52		37	1.04	0.47		21	0.59	0.26		17	0.48	0.21		61	1.71	0.7		42	1.18	0.52		42	1.18	0.52		57	1.6	0.65		61	1.72	0.71		55	1.55	0.64		43	1.2	0.52		41	1.15	0.5
L	CUC	9	0.25	0.11		11	0.31	0.14		2	0.06	0.02		5	0.14	0.06		20	0.56	0.23		11	0.31	0.14		10	0.28	0.12		19	0.53	0.22		17	0.48	0.2		13	0.37	0.15		14	0.39	0.17		3	0.08	0.04
L	CUA	40	1.12	0.51		38	1.07	0.48		48	1.35	0.6		51	1.43	0.63		41	1.15	0.47		45	1.26	0.56		46	1.29	0.57		43	1.21	0.49		56	1.58	0.65		37	1.04	0.43		58	1.62	0.7		49	1.37	0.6
L	CUG	3	0.08	0.04		5	0.14	0.06		3	0.08	0.04		4	0.11	0.05		5	0.14	0.06		2	0.06	0.02		2	0.06	0.02		1	0.03	0.01		2	0.06	0.02		2	0.06	0.02		2	0.06	0.02		6	0.17	0.07
I	AUU	300	8.42	1.69		299	8.44	1.68		334	9.37	1.75		360	10.1	1.83		270	7.58	1.55		362	10.15	1.77		365	10.23	1.78		319	8.96	1.74		305	8.58	1.68		339	9.54	1.85		284	7.96	1.63		284	7.95	1.61
I	AUC	55	1.54	0.31		57	1.61	0.32		48	1.35	0.25		33	0.93	0.17		78	2.19	0.45		48	1.35	0.23		45	1.26	0.22		47	1.32	0.26		59	1.66	0.32		28	0.79	0.15		65	1.82	0.37		68	1.9	0.39
M	AUA	273	7.66	1.73		279	7.88	1.75		362	10.16	1.81		373	10.46	1.87		208	5.84	1.57		304	8.52	1.84		303	8.49	1.84		273	7.67	1.73		268	7.54	1.66		289	8.13	1.74		281	7.87	1.68		281	7.86	1.65
M	AUG	43	1.21	0.27		39	1.1	0.25		38	1.07	0.19		25	0.7	0.13		57	1.6	0.43		26	0.73	0.16		26	0.73	0.16		43	1.21	0.27		54	1.52	0.34		43	1.21	0.26		53	1.48	0.32		59	1.65	0.35
V	GUU	108	3.03	1.85		112	3.16	1.87		61	1.71	1.26		68	1.91	1.45		102	2.86	1.66		92	2.58	1.95		93	2.61	1.95		105	2.95	1.92		106	2.98	1.9		89	2.5	1.7		116	3.25	2		105	2.94	1.84
V	GUC	5	0.14	0.09		4	0.11	0.07		8	0.22	0.16		3	0.08	0.06		14	0.39	0.23		1	0.03	0.02		1	0.03	0.02		2	0.06	0.04		3	0.08	0.05		3	0.08	0.06		0	0	0		6	0.17	0.11
V	GUA	78	2.19	1.33		80	2.26	1.33		109	3.06	2.25		109	3.06	2.33		57	1.6	0.93		82	2.3	1.74		84	2.35	1.76		95	2.67	1.74		96	2.7	1.72		100	2.81	1.91		72	2.02	1.24		84	2.35	1.47
V	GUG	43	1.21	0.74		44	1.24	0.73		16	0.45	0.33		7	0.2	0.15		73	2.05	1.19		14	0.39	0.3		13	0.36	0.27		17	0.48	0.31		18	0.51	0.32		17	0.48	0.33		44	1.23	0.76		33	0.92	0.58
S	UCU	120	3.37	2.6		116	3.27	2.56		89	2.5	2.05		99	2.78	2.27		119	3.34	2.35		100	2.8	2.12		100	2.8	2.11		127	3.57	2.72		115	3.24	2.44		122	3.43	2.58		126	3.53	2.56		126	3.53	2.63
S	UCC	20	0.56	0.43		23	0.65	0.51		21	0.59	0.48		20	0.56	0.46		51	1.43	1.01		16	0.45	0.34		16	0.45	0.34		18	0.51	0.39		30	0.84	0.64		23	0.65	0.49		29	0.81	0.59		24	0.67	0.5
S	UCA	89	2.5	1.93		89	2.51	1.97		109	3.06	2.51		105	2.94	2.41		94	2.64	1.86		119	3.34	2.52		119	3.34	2.51		87	2.44	1.86		80	2.25	1.7		92	2.59	1.95		97	2.72	1.97		94	2.63	1.96
S	UCG	7	0.2	0.15		6	0.17	0.13		6	0.17	0.14		5	0.14	0.11		9	0.25	0.18		6	0.17	0.13		6	0.17	0.13		3	0.08	0.06		6	0.17	0.13		4	0.11	0.08		13	0.36	0.26		13	0.36	0.27
P	CCU	70	1.96	2.22		67	1.89	2.2		62	1.74	2.19		76	2.13	2.79		73	2.05	2.35		84	2.35	2.78		84	2.35	2.78		89	2.5	2.92		79	2.22	2.61		79	2.22	2.72		82	2.3	2.73		75	2.1	2.5
P	CCC	15	0.42	0.48		13	0.37	0.43		9	0.25	0.32		2	0.06	0.07		25	0.7	0.81		3	0.08	0.1		3	0.08	0.1		8	0.22	0.26		8	0.23	0.26		5	0.14	0.17		10	0.28	0.33		11	0.31	0.37
P	CCA	34	0.95	1.08		35	0.99	1.15		37	1.04	1.31		29	0.81	1.06		22	0.62	0.71		34	0.95	1.12		34	0.95	1.12		25	0.7	0.82		29	0.82	0.96		28	0.79	0.97		23	0.64	0.77		30	0.84	1
P	CCG	7	0.19640853	0.22		7	0.2	0.23		5	0.14	0.18		2	0.06	0.07		4	0.11	0.13		0	0	0		0	0	0		0	0	0		5	0.14	0.17		4	0.11	0.14		5	0.14	0.17		4	0.11	0.13
T	ACU	68	1.91	1.71		68	1.92	1.81		66	1.85	1.96		60	1.68	1.82		62	1.74	1.95		64	1.79	2.12		64	1.79	2.1		69	1.94	2.09		72	2.03	2.06		64	1.8	2.03		64	1.79	1.84		72	2.02	2.13
T	ACC	17	0.48	0.43		15	0.42	0.4		8	0.22	0.24		7	0.2	0.21		23	0.65	0.72		13	0.36	0.43		13	0.36	0.43		14	0.39	0.42		19	0.53	0.54		17	0.48	0.54		14	0.39	0.4		16	0.45	0.47
T	ACA	69	1.94	1.74		63	1.78	1.68		52	1.46	1.54		60	1.68	1.82		32	0.9	1.01		42	1.18	1.39		43	1.21	1.41		42	1.18	1.27		41	1.15	1.17		39	1.1	1.24		54	1.51	1.55		44	1.23	1.3
T	ACG	5	0.14	0.13		4	0.11	0.11		9	0.25	0.27		5	0.14	0.15		10	0.28	0.31		2	0.06	0.07		2	0.06	0.07		7	0.2	0.21		8	0.23	0.23		6	0.17	0.19		7	0.2	0.2		3	0.08	0.09
A	GCU	88	2.47	2.69		86	2.43	2.65		75	2.1	2.31		65	1.82	2.11		64	1.8	1.82		75	2.1	2.27		74	2.07	2.28		80	2.25	2.54		75	2.11	2.38		73	2.05	2.37		73	2.04	2.52		67	1.88	2.39
A	GCC	17	0.48	0.52		15	0.42	0.46		9	0.25	0.28		15	0.42	0.49		28	0.79	0.79		16	0.45	0.48		16	0.45	0.49		6	0.17	0.19		8	0.23	0.25		10	0.28	0.33		12	0.34	0.41		12	0.34	0.43
A	GCA	22	0.62	0.67		23	0.65	0.71		43	1.21	1.32		41	1.15	1.33		33	0.93	0.94		38	1.07	1.15		37	1.04	1.14		36	1.01	1.14		40	1.13	1.27		33	0.93	1.07		27	0.76	0.93		28	0.78	1
A	GCG	4	0.11	0.12		6	0.17	0.18		3	0.08	0.09		2	0.06	0.07		16	0.45	0.45		3	0.08	0.09		3	0.08	0.09		4	0.11	0.13		3	0.08	0.1		7	0.2	0.23		4	0.11	0.14		5	0.14	0.18
Y	UAU	140	3.93	1.77		138	3.9	1.75		151	4.24	1.78		169	4.74	1.93		116	3.25	1.8		130	3.64	1.78		130	3.64	1.78		160	4.49	1.84		152	4.28	1.81		153	4.31	1.87		133	3.73	1.74		133	3.72	1.75
Y	UAC	18	0.51	0.23		20	0.56	0.25		19	0.53	0.22		6	0.17	0.07		13	0.36	0.2		16	0.45	0.22		16	0.45	0.22		14	0.39	0.16		16	0.45	0.19		11	0.31	0.13		20	0.56	0.26		19	0.53	0.25
H	CAU	61	1.71	1.72		55	1.55	1.57		61	1.71	1.74		63	1.77	1.8		57	1.6	1.61		73	2.05	1.92		72	2.02	1.89		58	1.63	1.61		63	1.77	1.66		68	1.91	1.81		68	1.9	1.74		68	1.9	1.77
H	CAC	10	0.28	0.28		15	0.42	0.43		9	0.25	0.26		7	0.2	0.2		14	0.39	0.39		3	0.08	0.08		4	0.11	0.11		14	0.39	0.39		13	0.37	0.34		7	0.2	0.19		10	0.28	0.26		9	0.25	0.23
Q	CAA	45	1.26	1.84		43	1.21	1.79		42	1.18	1.71		36	1.01	1.6		42	1.18	1.68		39	1.09	1.7		38	1.07	1.65		39	1.1	1.7		36	1.01	1.53		39	1.1	1.63		34	0.95	1.66		32	0.9	1.6
Q	CAG	4	0.11	0.16		5	0.14	0.21		7	0.2	0.29		9	0.25	0.4		8	0.22	0.32		7	0.2	0.3		8	0.22	0.35		7	0.2	0.3		11	0.31	0.47		9	0.25	0.38		7	0.2	0.34		8	0.22	0.4
N	AAU	133	3.73	1.76		128	3.61	1.73		154	4.32	1.74		166	4.66	1.82		118	3.31	1.64		141	3.95	1.84		143	4.01	1.87		127	3.57	1.74		118	3.32	1.63		126	3.55	1.69		115	3.22	1.59		116	3.25	1.56
N	AAC	18	0.51	0.24		20	0.56	0.27		23	0.65	0.26		16	0.45	0.18		26	0.73	0.36		12	0.34	0.16		10	0.28	0.13		19	0.53	0.26		27	0.76	0.37		23	0.65	0.31		30	0.84	0.41		33	0.92	0.44
K	AAA	83	2.33	1.61		86	2.43	1.67		90	2.53	1.65		98	2.75	1.75		89	2.5	1.73		93	2.61	1.68		95	2.66	1.68		81	2.28	1.51		79	2.22	1.65		90	2.53	1.7		82	2.3	1.55		76	2.13	1.37
K	AAG	20	0.56	0.39		17	0.48	0.33		19	0.53	0.35		14	0.39	0.25		14	0.39	0.27		18	0.5	0.32		18	0.5	0.32		26	0.73	0.49		17	0.48	0.35		16	0.45	0.3		24	0.67	0.45		35	0.98	0.63
D	GAU	68	1.91	1.86		65	1.84	1.81		74	2.08	1.95		67	1.88	1.89		56	1.57	1.65		64	1.79	1.83		63	1.77	1.8		57	1.6	1.81		57	1.6	1.87		60	1.69	1.94		63	1.76	1.8		62	1.74	1.8
D	GAC	5	0.14	0.14		7	0.2	0.19		2	0.06	0.05		4	0.11	0.11		12	0.34	0.35		6	0.17	0.17		7	0.2	0.2		6	0.17	0.19		4	0.11	0.13		2	0.06	0.06		7	0.2	0.2		7	0.2	0.2
E	GAA	59	1.66	1.42		58	1.64	1.43		65	1.82	1.73		72	2.02	1.82		64	1.8	1.36		68	1.91	1.55		66	1.85	1.53		78	2.19	1.68		70	1.97	1.56		73	2.05	1.64		69	1.93	1.59		71	1.99	1.58
E	GAG	24	0.67	0.58		23	0.65	0.57		10	0.28	0.27		7	0.2	0.18		30	0.84	0.64		20	0.56	0.45		20	0.56	0.47		15	0.42	0.32		20	0.56	0.44		16	0.45	0.36		18	0.5	0.41		19	0.53	0.42
C	UGU	24	0.67	1.92		24	0.68	1.85		28	0.79	1.93		26	0.73	1.93		26	0.73	1.79		22	0.62	1.69		22	0.62	1.69		29	0.81	1.93		20	0.56	1.67		27	0.76	1.93		29	0.81	1.87		26	0.73	1.63
C	UGC	1	0.03	0.08		2	0.06	0.15		1	0.03	0.07		1	0.03	0.07		3	0.08	0.21		4	0.11	0.31		4	0.11	0.31		1	0.03	0.07		4	0.11	0.33		1	0.03	0.07		2	0.06	0.13		6	0.17	0.38
W	UGA	71	1.99	1.54		72	2.03	1.58		71	1.99	1.71		71	1.99	1.71		58	1.63	1.27		77	2.16	1.62		77	2.16	1.62		74	2.08	1.68		77	2.17	1.79		82	2.31	1.89		55	1.54	1.31		62	1.74	1.48
W	UGG	21	0.59	0.46		19	0.54	0.42		12	0.34	0.29		12	0.34	0.29		33	0.93	0.73		18	0.5	0.38		18	0.5	0.38		14	0.39	0.32		9	0.25	0.21		5	0.14	0.11		29	0.81	0.69		22	0.62	0.52
R	CGU	17	0.48	1.36		18	0.51	1.44		23	0.65	1.96		19	0.53	1.62		9	0.25	0.72		19	0.53	1.46		19	0.53	1.46		16	0.45	1.31		17	0.48	1.42		20	0.56	1.67		13	0.36	1.06		14	0.39	1.14
R	CGC	1	0.03	0.08		1	0.03	0.08		2	0.06	0.17		1	0.03	0.09		0	0	0		0	0	0		0	0	0		2	0.06	0.16		0	0	0		2	0.06	0.17		0	0	0		0	0	0
R	CGA	24	0.67	1.92		23	0.65	1.84		19	0.53	1.62		22	0.62	1.87		28	0.79	2.24		26	0.73	2		26	0.73	2		24	0.67	1.96		23	0.65	1.92		21	0.59	1.75		30	0.84	2.45		31	0.87	2.53
R	CGG	8	0.22	0.64		8	0.23	0.64		3	0.08	0.26		5	0.140213124	0.43		13	0.36	1.04		7	0.2	0.54		7	0.2	0.54		7	0.2	0.57		8	0.23	0.67		5	0.14	0.42		6	0.17	0.49		4	0.11	0.33
S	AGU	33	0.93	0.72		31	0.88	0.69		36	1.01	0.83		44	1.23	1.01		23	0.65	0.45		28	0.78	0.59		29	0.81	0.61		37	1.04	0.79		39	1.1	0.83		28	0.79	0.59		28	0.78	0.57		31	0.87	0.65
S	AGC	2	0.06	0.04		4	0.11	0.09		4	0.11	0.09		3	0.08	0.07		1	0.03	0.02		4	0.11	0.08		4	0.11	0.08		2	0.06	0.04		5	0.14	0.11		4	0.11	0.08		4	0.11	0.08		2	0.06	0.04
S	AGA	96	2.69	2.08		92	2.6	2.03		80	2.25	1.84		72	2.02	1.65		100	2.81	1.98		103	2.89	2.18		103	2.89	2.17		100	2.81	2.14		96	2.7	2.04		102	2.87	2.16		92	2.58	1.87		92	2.57	1.92
S	AGG	2	0.056116723	0.04		1	0.03	0.02		2	0.06	0.05		1	0.03	0.02		8	0.22	0.16		2	0.06	0.04		2	0.06	0.04		0	0	0		6	0.17	0.13		3	0.084435688	0.06		5	0.14	0.1		2	0.06	0.04
G	GGU	66	1.85	1.32		64	1.81	1.28		51	1.43	1.14		42	1.18	0.91		45	1.26	0.86		57	1.6	1.16		56	1.57	1.14		39	1.1	0.83		35	0.98	0.74		25	0.7	0.53		68	1.9	1.42		63	1.76	1.33
G	GGC	7	0.2	0.14		9	0.25	0.18		6	0.17	0.13		6	0.17	0.13		16	0.45	0.3		7	0.2	0.14		7	0.2	0.14		1	0.03	0.02		1	0.03	0.02		1	0.03	0.02		0	0	0		1	0.03	0.02
G	GGA	72	2.02	1.44		53	1.5	1.06		103	2.89	2.3		113	3.17	2.46		59	1.66	1.12		105	2.94	2.13		105	2.94	2.14		122	3.43	2.58		123	3.46	2.59		159	4.48	3.35		99	2.77	2.07		90	2.52	1.89
G	GGG	55	1.54	1.1		74	2.09	1.48		19	0.53	0.42		23	0.64	0.5		90	2.53	1.71		28	0.78	0.57		28	0.78	0.57		27	0.76	0.57		31	0.87	0.65		5	0.14	0.11		24	0.67	0.5		36	1.01	0.76
		3564				3542				3563				3566				3564				3568				3568				3560				3554				3553				3570				3573
[truncated: 114 more columns]
