# Supplementary material for: Comparative mitogenomic analyses provide evolutionary insights into the retrolateral tibial apophysis clade (Araneae: Entelegynae)
Source: Front Genet. 2022 Sep 14;13:974084. doi: 10.3389/fgene.2022.974084 (PMC9515440; doi:10.3389/fgene.2022.974084)
Supplement: Supplementary file 1 [file DataSheet1.ZIP › Additional files/Table S6 Topology tests.csv]

Table S6. Topology test results of three phylogenies based on three datasets (the P123 dataset, the P123AA dataset, and the P123RNA dataset) and two analytical methods (maximum likelihood method and Bayesian inference using RAxML and MrBayes, respectively). Phylogeny 1 is summarized from Figure S1 and Figure S2; Phylogeny 2 is summarized from Figure S3; Phylogeny 3 is summarized from Figure S4-6.…
Dataset	Tree	logL	deltaL	bp-RELL	p-KH	p-SH	p-WKH	p-WSH	c-ELW	p-AU
P123	Phylogeny 1	-249927	7.997	0.254	0.297	0.402	0.297	0.42	0.253	0.366
	Phylogeny 2	-249929	10.313	0.11	0.194	0.32	0.194	0.316	0.109	0.261
	Phylogeny 3	-249919	0	0.636	0.703	1	0.703	0.835	0.638	0.713
P123AA	Phylogeny 1	-116304	9.008	0.214	0.251	0.389	0.251	0.365	0.218	0.31
	Phylogeny 2	-116295	0	0.559	0.756	1	0.756	0.903	0.552	0.785
	Phylogeny 3	-116303	7.229	0.227	0.244	0.43	0.244	0.38	0.23	0.257
P123RNA	Phylogeny 1	-261970	8.091	0.31	0.302	0.439	0.302	0.447	0.302	0.317
	Phylogeny 2	-261982	20.219	0.027	0.056	0.125	0.056	0.105	0.03	0.102
	Phylogeny 3	-261962	0	0.663	0.698	1	0.698	0.837	0.668	0.75
References:
Kishino H, Hasegawa M. 1989. Evaluation of the maximum likelihood estimate of the evolutionary tree topologies from DNA sequence data, and the branching order in hominoidea. Journal of Molecular Evolution, 29(2): 170–179.
Kishino H, Miyata T, Hasegawa M. 1990. Maximum likelihood inference of protein phylogeny and the origin of chloroplasts. Journal of Molecular Evolution, 31(2):151–160.
Shimodaira H, Hasegawa M. 1999. Multiple comparisons of log-likelihoods with applications to phylogenetic inference. Molecular Biology and Evolution, 16(8): 1114–1114.
Shimodaira H. 2002. An approximately unbiased test of phylogenetic tree selection. Systematic Biology, 51(3): 492–508.
Strimmer K, Rambaut A. 2002. Inferring confidence sets of possibly misspecified gene trees. Proceedings of the Royal Society B: Biological Sciences, 269(1487): 137–142.
